# Supplementary material for: Comparison of silver and molybdenum microfocus X-ray sources for single-crystal structure determination
Source: J Appl Crystallogr. 2015 Jan 30;48(Pt 1):3–10. doi: 10.1107/S1600576714022985 (PMC4453166; doi:10.1107/S1600576714022985)
Supplement: Supplementary file 1 [file j-48-00003-sup1.cif]

##############################################################################
#                                                                            #
# This CIF contains the data in a paper accepted for publication in the      #
# Journal of Applied Crystallography. It conforms to the requirements of     #
# Notes for Authors for the Journal of Applied Crystallography, and has been #
# peer reviewed under the auspices of the IUCr Commission on Journals.       #
#                                                                            #
# Full details of the Crystallographic Information File format               #
# are given in the paper "The Crystallographic Information File (CIF):       #
# a New Standard Archive File for Crystallography" by S. R. Hall, F. H.      #
# Allen and I. D. Brown [Acta Cryst. (1991), A47, 655-685].                  #
#                                                                            #
# The current version of the core CIF dictionary is obtainable from          #
# ftp://ftp.iucr.org/pub/cif_core.dic.                                       #
#                                                                            #
# Software is freely available for graphical display of the structure(s)     #
# in this CIF. For information consult the CIF software page                 #
# http://www.iucr.org/resources/cif/software.                                #
#                                                                            #
# This file may be used for bona fide research purposes within the           #
# scientific community so long as proper attribution is given to the journal # 
# article from which it was obtained.                                        #
#                                                                            #
############################################################################## 
data_global
 
#============================================================================= 
_journal_data_validation_number      ?

_journal_date_recd_electronic        2014-07-29
_journal_date_to_coeditor            ?
_journal_date_from_coeditor          ?
_journal_date_accepted               2014-10-19
_journal_date_printers_first         ?
_journal_date_printers_final         ?
_journal_date_proofs_out             ?
_journal_date_proofs_in              ?
_journal_coeditor_name               ?
_journal_coeditor_code               aj5242
_journal_coeditor_notes
; ?
;
_journal_techeditor_code             ?
_journal_techeditor_notes
; ?
;
_journal_coden_ASTM                  ?
_journal_name_full                   ?
_journal_year                        2015
_journal_volume                      48
_journal_issue                       1
_journal_page_first                  ?
_journal_page_last                   ?
_journal_paper_category              ?
_journal_suppl_publ_number           ?
_journal_suppl_publ_pages            ?
 
#============================================================================= 
 
data_1-(Ag)
 
_audit_creation_method            SHELXL-2014
_chemical_name_systematic
;
 ?
;
_chemical_name_common             ?
_chemical_melting_point           ?
_chemical_formula_moiety          'Pt7 Sc4 Si2'
_chemical_formula_sum
 'Pt7 Sc4 Si2' 
_chemical_formula_weight          1601.65

loop_
 _atom_type_symbol
 _atom_type_description
 _atom_type_scat_dispersion_real
 _atom_type_scat_dispersion_imag
 _atom_type_scat_source
 'Si'  'Si'   0.0522   0.0431
 'International Tables Vol C Tables 4.2.6.8 and 6.1.1.4'
 'Sc'  'Sc'   0.1829   0.2348
 'International Tables Vol C Tables 4.2.6.8 and 6.1.1.4'
 'Pt'  'Pt'  -0.6812   5.7081
 'International Tables Vol C Tables 4.2.6.8 and 6.1.1.4'
 
_space_group_crystal_system       orthorhombic
_space_group_IT_number            55
_space_group_name_H-M_alt         'P b a m'
_space_group_name_Hall            '-P 2 2ab'
 
_shelx_space_group_comment
;
The symmetry employed for this shelxl refinement is uniquely defined
by the following loop, which should always be used as a source of
symmetry information in preference to the above space-group names.
They are only intended as comments.
;
 
loop_
 _space_group_symop_operation_xyz
 'x, y, z'
 '-x, -y, z'
 '-x+1/2, y+1/2, -z'
 'x+1/2, -y+1/2, -z'
 '-x, -y, -z'
 'x, y, -z'
 'x-1/2, -y-1/2, z'
 '-x-1/2, y-1/2, z'
 
_cell_length_a                    6.462(2)
_cell_length_b                    16.147(3)
_cell_length_c                    3.988(2)
_cell_angle_alpha                 90
_cell_angle_beta                  90
_cell_angle_gamma                 90
_cell_volume                      416.1(3)
_cell_formula_units_Z             2
_cell_measurement_temperature     100(2)
_cell_measurement_reflns_used     9935 
_cell_measurement_theta_min       2.679 
_cell_measurement_theta_max       57.242 
 
_exptl_crystal_description        ? 
_exptl_crystal_colour             ? 
_exptl_crystal_density_meas       ? 
_exptl_crystal_density_method     ?              
_exptl_crystal_density_diffrn     12.783         
_exptl_crystal_F_000              1316
_exptl_transmission_factor_min    ? 
_exptl_transmission_factor_max    ?
_exptl_crystal_size_max           0.060
_exptl_crystal_size_mid           0.040
_exptl_crystal_size_min           0.020
_exptl_absorpt_coefficient_mu     65.255
_shelx_estimated_absorpt_T_min    0.111
_shelx_estimated_absorpt_T_max    0.355
_exptl_absorpt_correction_type    multi-scan 
_exptl_absorpt_correction_T_min   0.1457 
_exptl_absorpt_correction_T_max   0.3305 
_exptl_absorpt_process_details    'SADABS-2014/4' 
 
_exptl_special_details
;
 ?
;
 
_diffrn_ambient_temperature       100(2)
_diffrn_radiation_wavelength      0.56086
_diffrn_radiation_type            AgK\a
_diffrn_source                    'INCOATEC Microsource'                       
_diffrn_measurement_device_type   'Bruker Smart APEX II Quazar' 
_diffrn_measurement_method        'omega scans' 
_diffrn_detector_area_resol_mean  ? 
_diffrn_reflns_number             84931
_diffrn_reflns_av_unetI/netI      0.0327
_diffrn_reflns_av_R_equivalents   0.0715
_diffrn_reflns_limit_h_min        -18
_diffrn_reflns_limit_h_max        19
_diffrn_reflns_limit_k_min        -48
_diffrn_reflns_limit_k_max        47
_diffrn_reflns_limit_l_min        -11
_diffrn_reflns_limit_l_max        11
_diffrn_reflns_theta_min          1.991
_diffrn_reflns_theta_max          57.808
_diffrn_reflns_theta_full         19.665
_diffrn_measured_fraction_theta_max   0.977
_diffrn_measured_fraction_theta_full  1.000
_diffrn_reflns_Laue_measured_fraction_max    0.977
_diffrn_reflns_Laue_measured_fraction_full   1.000
_diffrn_reflns_point_group_measured_fraction_max   0.977
_diffrn_reflns_point_group_measured_fraction_full  1.000
_reflns_number_total              6207
_reflns_number_gt                 5353
_reflns_threshold_expression      'I > 2\s(I)'
_reflns_Friedel_coverage          0.000
_reflns_Friedel_fraction_max      .
_reflns_Friedel_fraction_full     .
 
_reflns_special_details
;
 Reflections were merged by SHELXL according to the crystal
 class for the calculation of statistics and refinement.
 
 _reflns_Friedel_fraction is defined as the number of unique
 Friedel pairs measured divided by the number that would be
 possible theoretically, ignoring centric projections and
 systematic absences.
;
 
_computing_data_collection        'APEX2 v2012.2'
_computing_cell_refinement        'SAINT V7.68A'
_computing_data_reduction         'SAINT V7.68A'
_computing_structure_solution     'SHELXS-2012 (Sheldrick, 2012)'
_computing_structure_refinement   'SHELXL-2014 (Sheldrick, 2014)'
_computing_molecular_graphics     ?
_computing_publication_material   ?
 
_refine_special_details
;
 ?
;
_refine_ls_structure_factor_coef  Fsqd
_refine_ls_matrix_type            full
_refine_ls_weighting_scheme       calc
_refine_ls_weighting_details
'w=1/[\s^2^(Fo^2^)+(0.0096P)^2^+0.9879P] where P=(Fo^2^+2Fc^2^)/3'
_atom_sites_solution_primary      ?
_atom_sites_solution_secondary    ?
_atom_sites_solution_hydrogens    .
_refine_ls_hydrogen_treatment     undef
_refine_ls_extinction_method      none
_refine_ls_extinction_coef        .
_refine_ls_number_reflns          6207
_refine_ls_number_parameters      41
_refine_ls_number_restraints      0
_refine_ls_R_factor_all           0.0358
_refine_ls_R_factor_gt            0.0240
_refine_ls_wR_factor_ref          0.0469
_refine_ls_wR_factor_gt           0.0459
_refine_ls_goodness_of_fit_ref    1.241
_refine_ls_restrained_S_all       1.241
_refine_ls_shift/su_max           0.003
_refine_ls_shift/su_mean          0.000
 
loop_
 _atom_site_label
 _atom_site_type_symbol
 _atom_site_fract_x
 _atom_site_fract_y
 _atom_site_fract_z
 _atom_site_U_iso_or_equiv
 _atom_site_adp_type
 _atom_site_occupancy
 _atom_site_site_symmetry_order  
 _atom_site_calc_flag
 _atom_site_refinement_flags_posn
 _atom_site_refinement_flags_adp
 _atom_site_refinement_flags_occupancy
 _atom_site_disorder_assembly
 _atom_site_disorder_group
Pt01 Pt 0.5000 0.5000 0.0000 0.00274(1) Uani 1 4 d S T P . .
Pt02 Pt -0.09659(2) 0.42139(2) -1.0000 0.00290(1) Uani 1 2 d S T P . .
Pt03 Pt 0.59273(2) 0.38255(2) -0.5000 0.00266(1) Uani 1 2 d S T P . .
Pt04 Pt 0.28692(2) 0.33330(2) -1.0000 0.00293(1) Uani 1 2 d S T P . .
Sc01 Sc 0.21412(6) 0.46091(2) -0.5000 0.00351(4) Uani 1 2 d S T P . .
Sc02 Sc 0.97516(6) 0.29091(2) -0.5000 0.00361(4) Uani 1 2 d S T P . .
Si1 Si 0.66076(12) 0.30680(5) -1.0000 0.00353(8) Uani 1 2 d S T P . .
 
loop_
 _atom_site_aniso_label
 _atom_site_aniso_U_11
 _atom_site_aniso_U_22
 _atom_site_aniso_U_33
 _atom_site_aniso_U_23
 _atom_site_aniso_U_13
 _atom_site_aniso_U_12
Pt01 0.00268(2) 0.00287(2) 0.00266(3) 0.000 0.000 0.00033(2)
Pt02 0.00243(2) 0.00299(2) 0.00330(2) 0.000 0.000 -0.00010(1)
Pt03 0.00256(2) 0.00294(2) 0.00246(2) 0.000 0.000 0.00014(1)
Pt04 0.00238(2) 0.00307(2) 0.00332(2) 0.000 0.000 0.00001(1)
Sc01 0.00302(9) 0.00355(9) 0.00395(10) 0.000 0.000 0.00011(7)
Sc02 0.00364(9) 0.00333(9) 0.00385(10) 0.000 0.000 0.00027(7)
Si1 0.00361(18) 0.00386(18) 0.00313(19) 0.000 0.000 -0.00025(14)
 
_geom_special_details
;
 All esds (except the esd in the dihedral angle between two l.s. planes)
 are estimated using the full covariance matrix.  The cell esds are taken
 into account individually in the estimation of esds in distances, angles
 and torsion angles; correlations between esds in cell parameters are only
 used when they are defined by crystal symmetry.  An approximate (isotropic)
 treatment of cell esds is used for estimating esds involving l.s. planes.
;
 
loop_
 _geom_bond_atom_site_label_1
 _geom_bond_atom_site_label_2
 _geom_bond_distance
 _geom_bond_site_symmetry_2
 _geom_bond_publ_flag
Pt01 Sc01 2.7906(9) . ?
Pt01 Sc01 2.7906(9) 5_665 ?
Pt01 Sc01 2.7906(9) 5_664 ?
Pt01 Sc01 2.7906(9) 1_556 ?
Pt01 Pt03 2.8164(7) . ?
Pt01 Pt03 2.8164(7) 5_665 ?
Pt01 Pt03 2.8164(7) 1_556 ?
Pt01 Pt03 2.8164(7) 5_664 ?
Pt01 Pt02 2.8994(7) 1_656 ?
Pt01 Pt02 2.8994(7) 5_564 ?
Pt01 Pt04 3.0235(5) 1_556 ?
Pt01 Pt04 3.0235(5) 5_664 ?
Pt02 Si1 2.4253(9) 1_455 ?
Pt02 Pt02 2.8289(5) 5_563 ?
Pt02 Sc01 2.8574(8) 5_564 ?
Pt02 Sc01 2.8574(8) 5_563 ?
Pt02 Pt04 2.8575(7) . ?
Pt02 Pt03 2.8983(8) 1_454 ?
Pt02 Pt03 2.8983(8) 1_455 ?
Pt02 Pt01 2.8994(7) 1_454 ?
Pt02 Sc01 2.9007(9) 1_554 ?
Pt02 Sc01 2.9008(9) . ?
Pt02 Sc02 2.9377(8) 1_454 ?
Pt02 Sc02 2.9377(8) 1_455 ?
Pt03 Si1 2.3802(9) 1_556 ?
Pt03 Si1 2.3802(9) . ?
Pt03 Sc01 2.7544(8) . ?
Pt03 Pt01 2.8164(8) 1_554 ?
Pt03 Sc01 2.8192(6) 5_664 ?
Pt03 Sc02 2.8804(8) . ?
Pt03 Pt02 2.8983(8) 1_656 ?
Pt03 Pt02 2.8983(8) 1_655 ?
Pt03 Sc02 2.9020(6) 7_565 ?
Pt03 Pt04 2.9178(8) . ?
Pt03 Pt04 2.9178(8) 1_556 ?
Pt04 Si1 2.4046(9) 7_565 ?
Pt04 Si1 2.4533(11) . ?
Pt04 Sc01 2.9057(8) 1_554 ?
Pt04 Sc01 2.9057(8) . ?
Pt04 Sc02 2.9160(9) 1_454 ?
Pt04 Sc02 2.9160(9) 1_455 ?
Pt04 Pt03 2.9178(8) 1_554 ?
Pt04 Pt01 3.0234(5) 1_554 ?
Pt04 Sc02 3.0786(8) 7_564 ?
Pt04 Sc02 3.0786(8) 7_565 ?
Sc01 Pt01 2.7906(9) 1_554 ?
Sc01 Pt03 2.8191(6) 5_664 ?
Sc01 Pt02 2.8574(8) 5_564 ?
Sc01 Pt02 2.8574(8) 5_563 ?
Sc01 Pt02 2.9008(9) 1_556 ?
Sc01 Pt04 2.9057(8) 1_556 ?
Sc01 Sc01 3.0416(11) 5_564 ?
Sc01 Sc02 3.1495(7) 1_455 ?
Sc02 Si1 2.8113(10) 7_665 ?
Sc02 Si1 2.8113(10) 7_666 ?
Sc02 Si1 2.8582(10) . ?
Sc02 Si1 2.8582(10) 1_556 ?
Sc02 Pt03 2.9020(6) 7_665 ?
Sc02 Pt04 2.9160(9) 1_656 ?
Sc02 Pt04 2.9160(9) 1_655 ?
Sc02 Pt02 2.9377(8) 1_656 ?
Sc02 Pt02 2.9377(8) 1_655 ?
Sc02 Pt04 3.0786(8) 7_665 ?
Sc02 Pt04 3.0786(8) 7_666 ?
Si1 Pt03 2.3802(9) 1_554 ?
Si1 Pt04 2.4046(9) 7_665 ?
Si1 Pt02 2.4254(9) 1_655 ?
Si1 Sc02 2.8113(10) 7_564 ?
Si1 Sc02 2.8113(10) 7_565 ?
Si1 Sc02 2.8582(10) 1_554 ?
 
loop_
 _geom_angle_atom_site_label_1
 _geom_angle_atom_site_label_2
 _geom_angle_atom_site_label_3
 _geom_angle
 _geom_angle_site_symmetry_1
 _geom_angle_site_symmetry_3
 _geom_angle_publ_flag
Sc01 Pt01 Sc01 180.0 . 5_665 ?
Sc01 Pt01 Sc01 88.79(3) . 5_664 ?
Sc01 Pt01 Sc01 91.21(4) 5_665 5_664 ?
Sc01 Pt01 Sc01 91.21(3) . 1_556 ?
Sc01 Pt01 Sc01 88.79(4) 5_665 1_556 ?
Sc01 Pt01 Sc01 180.000(15) 5_664 1_556 ?
Sc01 Pt01 Pt03 58.84(2) . . ?
Sc01 Pt01 Pt03 121.16(2) 5_665 . ?
Sc01 Pt01 Pt03 60.368(19) 5_664 . ?
Sc01 Pt01 Pt03 119.632(19) 1_556 . ?
Sc01 Pt01 Pt03 121.16(2) . 5_665 ?
Sc01 Pt01 Pt03 58.84(2) 5_665 5_665 ?
Sc01 Pt01 Pt03 119.632(19) 5_664 5_665 ?
Sc01 Pt01 Pt03 60.368(19) 1_556 5_665 ?
Pt03 Pt01 Pt03 180.0 . 5_665 ?
Sc01 Pt01 Pt03 119.632(19) . 1_556 ?
Sc01 Pt01 Pt03 60.37(2) 5_665 1_556 ?
Sc01 Pt01 Pt03 121.16(2) 5_664 1_556 ?
Sc01 Pt01 Pt03 58.84(2) 1_556 1_556 ?
Pt03 Pt01 Pt03 90.15(3) . 1_556 ?
Pt03 Pt01 Pt03 89.85(3) 5_665 1_556 ?
Sc01 Pt01 Pt03 60.37(2) . 5_664 ?
Sc01 Pt01 Pt03 119.632(19) 5_665 5_664 ?
Sc01 Pt01 Pt03 58.84(2) 5_664 5_664 ?
Sc01 Pt01 Pt03 121.16(2) 1_556 5_664 ?
Pt03 Pt01 Pt03 89.85(3) . 5_664 ?
Pt03 Pt01 Pt03 90.15(3) 5_665 5_664 ?
Pt03 Pt01 Pt03 180.0 1_556 5_664 ?
Sc01 Pt01 Pt02 119.748(17) . 1_656 ?
Sc01 Pt01 Pt02 60.252(17) 5_665 1_656 ?
Sc01 Pt01 Pt02 60.252(17) 5_664 1_656 ?
Sc01 Pt01 Pt02 119.748(17) 1_556 1_656 ?
Pt03 Pt01 Pt02 60.917(9) . 1_656 ?
Pt03 Pt01 Pt02 119.083(9) 5_665 1_656 ?
Pt03 Pt01 Pt02 60.917(9) 1_556 1_656 ?
Pt03 Pt01 Pt02 119.083(9) 5_664 1_656 ?
Sc01 Pt01 Pt02 60.252(17) . 5_564 ?
Sc01 Pt01 Pt02 119.748(17) 5_665 5_564 ?
Sc01 Pt01 Pt02 119.748(17) 5_664 5_564 ?
Sc01 Pt01 Pt02 60.252(17) 1_556 5_564 ?
Pt03 Pt01 Pt02 119.083(9) . 5_564 ?
Pt03 Pt01 Pt02 60.917(9) 5_665 5_564 ?
Pt03 Pt01 Pt02 119.083(9) 1_556 5_564 ?
Pt03 Pt01 Pt02 60.917(9) 5_664 5_564 ?
Pt02 Pt01 Pt02 180.0 1_656 5_564 ?
Sc01 Pt01 Pt04 59.811(12) . 1_556 ?
Sc01 Pt01 Pt04 120.190(13) 5_665 1_556 ?
Sc01 Pt01 Pt04 120.190(13) 5_664 1_556 ?
Sc01 Pt01 Pt04 59.810(13) 1_556 1_556 ?
Pt03 Pt01 Pt04 59.826(13) . 1_556 ?
Pt03 Pt01 Pt04 120.174(13) 5_665 1_556 ?
Pt03 Pt01 Pt04 59.826(13) 1_556 1_556 ?
Pt03 Pt01 Pt04 120.174(13) 5_664 1_556 ?
Pt02 Pt01 Pt04 91.129(17) 1_656 1_556 ?
Pt02 Pt01 Pt04 88.871(17) 5_564 1_556 ?
Sc01 Pt01 Pt04 120.189(12) . 5_664 ?
Sc01 Pt01 Pt04 59.810(13) 5_665 5_664 ?
Sc01 Pt01 Pt04 59.810(13) 5_664 5_664 ?
Sc01 Pt01 Pt04 120.190(13) 1_556 5_664 ?
Pt03 Pt01 Pt04 120.174(13) . 5_664 ?
Pt03 Pt01 Pt04 59.826(13) 5_665 5_664 ?
Pt03 Pt01 Pt04 120.174(13) 1_556 5_664 ?
Pt03 Pt01 Pt04 59.826(13) 5_664 5_664 ?
Pt02 Pt01 Pt04 88.871(17) 1_656 5_664 ?
Pt02 Pt01 Pt04 91.129(17) 5_564 5_664 ?
Pt04 Pt01 Pt04 180.0 1_556 5_664 ?
Si1 Pt02 Pt02 165.908(19) 1_455 5_563 ?
Si1 Pt02 Sc01 109.610(19) 1_455 5_564 ?
Pt02 Pt02 Sc01 61.343(15) 5_563 5_564 ?
Si1 Pt02 Sc01 109.61(2) 1_455 5_563 ?
Pt02 Pt02 Sc01 61.343(15) 5_563 5_563 ?
Sc01 Pt02 Sc01 88.51(3) 5_564 5_563 ?
Si1 Pt02 Pt04 100.42(3) 1_455 . ?
Pt02 Pt02 Pt04 93.667(17) 5_563 . ?
Sc01 Pt02 Pt04 124.166(13) 5_564 . ?
Sc01 Pt02 Pt04 124.166(13) 5_563 . ?
Si1 Pt02 Pt03 52.198(16) 1_455 1_454 ?
Pt02 Pt02 Pt03 119.993(10) 5_563 1_454 ?
Sc01 Pt02 Pt03 116.10(2) 5_564 1_454 ?
Sc01 Pt02 Pt03 58.650(19) 5_563 1_454 ?
Pt04 Pt02 Pt03 119.540(15) . 1_454 ?
Si1 Pt02 Pt03 52.198(16) 1_455 1_455 ?
Pt02 Pt02 Pt03 119.993(10) 5_563 1_455 ?
Sc01 Pt02 Pt03 58.650(19) 5_564 1_455 ?
Sc01 Pt02 Pt03 116.10(2) 5_563 1_455 ?
Pt04 Pt02 Pt03 119.540(15) . 1_455 ?
Pt03 Pt02 Pt03 86.94(3) 1_454 1_455 ?
Si1 Pt02 Pt01 75.68(3) 1_455 1_454 ?
Pt02 Pt02 Pt01 90.225(17) 5_563 1_454 ?
Sc01 Pt02 Pt01 57.986(12) 5_564 1_454 ?
Sc01 Pt02 Pt01 57.986(12) 5_563 1_454 ?
Pt04 Pt02 Pt01 176.108(4) . 1_454 ?
Pt03 Pt02 Pt01 58.127(15) 1_454 1_454 ?
Pt03 Pt02 Pt01 58.127(15) 1_455 1_454 ?
Si1 Pt02 Sc01 127.973(17) 1_455 1_554 ?
Pt02 Pt02 Sc01 59.812(12) 5_563 1_554 ?
Sc01 Pt02 Sc01 121.155(18) 5_564 1_554 ?
Sc01 Pt02 Sc01 63.77(2) 5_563 1_554 ?
Pt04 Pt02 Sc01 60.606(17) . 1_554 ?
Pt03 Pt02 Sc01 93.10(3) 1_454 1_554 ?
Pt03 Pt02 Sc01 179.792(8) 1_455 1_554 ?
Pt01 Pt02 Sc01 121.737(17) 1_454 1_554 ?
Si1 Pt02 Sc01 127.974(17) 1_455 . ?
Pt02 Pt02 Sc01 59.812(12) 5_563 . ?
Sc01 Pt02 Sc01 63.77(2) 5_564 . ?
Sc01 Pt02 Sc01 121.155(18) 5_563 . ?
Pt04 Pt02 Sc01 60.606(17) . . ?
Pt03 Pt02 Sc01 179.792(8) 1_454 . ?
Pt03 Pt02 Sc01 93.10(3) 1_455 . ?
Pt01 Pt02 Sc01 121.737(17) 1_454 . ?
Sc01 Pt02 Sc01 86.85(3) 1_554 . ?
Si1 Pt02 Sc02 63.569(19) 1_455 1_454 ?
Pt02 Pt02 Sc02 125.025(15) 5_563 1_454 ?
Sc01 Pt02 Sc02 173.043(12) 5_564 1_454 ?
Sc01 Pt02 Sc02 92.60(3) 5_563 1_454 ?
Pt04 Pt02 Sc02 60.403(12) . 1_454 ?
Pt03 Pt02 Sc02 59.14(2) 1_454 1_454 ?
Pt03 Pt02 Sc02 114.90(2) 1_455 1_454 ?
Pt01 Pt02 Sc02 117.121(11) 1_454 1_454 ?
Sc01 Pt02 Sc02 65.29(2) 1_554 1_454 ?
Sc01 Pt02 Sc02 121.00(2) . 1_454 ?
Si1 Pt02 Sc02 63.569(19) 1_455 1_455 ?
Pt02 Pt02 Sc02 125.025(15) 5_563 1_455 ?
Sc01 Pt02 Sc02 92.60(3) 5_564 1_455 ?
Sc01 Pt02 Sc02 173.043(12) 5_563 1_455 ?
Pt04 Pt02 Sc02 60.403(12) . 1_455 ?
Pt03 Pt02 Sc02 114.90(2) 1_454 1_455 ?
Pt03 Pt02 Sc02 59.14(2) 1_455 1_455 ?
Pt01 Pt02 Sc02 117.121(11) 1_454 1_455 ?
Sc01 Pt02 Sc02 121.00(2) 1_554 1_455 ?
Sc01 Pt02 Sc02 65.29(2) . 1_455 ?
Sc02 Pt02 Sc02 85.49(3) 1_454 1_455 ?
Si1 Pt03 Si1 113.81(4) 1_556 . ?
Si1 Pt03 Sc01 113.59(2) 1_556 . ?
Si1 Pt03 Sc01 113.59(2) . . ?
Si1 Pt03 Pt01 78.01(3) 1_556 . ?
Si1 Pt03 Pt01 168.088(16) . . ?
Sc01 Pt03 Pt01 60.111(10) . . ?
Si1 Pt03 Pt01 168.087(16) 1_556 1_554 ?
Si1 Pt03 Pt01 78.01(3) . 1_554 ?
Sc01 Pt03 Pt01 60.111(10) . 1_554 ?
Pt01 Pt03 Pt01 90.15(3) . 1_554 ?
Si1 Pt03 Sc01 112.27(2) 1_556 5_664 ?
Si1 Pt03 Sc01 112.27(2) . 5_664 ?
Sc01 Pt03 Sc01 88.93(2) . 5_664 ?
Pt01 Pt03 Sc01 59.363(14) . 5_664 ?
Pt01 Pt03 Sc01 59.363(13) 1_554 5_664 ?
Si1 Pt03 Sc02 65.01(2) 1_556 . ?
Si1 Pt03 Sc02 65.01(2) . . ?
Sc01 Pt03 Sc02 176.435(11) . . ?
Pt01 Pt03 Sc02 121.902(11) . . ?
Pt01 Pt03 Sc02 121.902(11) 1_554 . ?
Sc01 Pt03 Sc02 94.63(2) 5_664 . ?
Si1 Pt03 Pt02 53.62(2) 1_556 1_656 ?
Si1 Pt03 Pt02 124.03(3) . 1_656 ?
Sc01 Pt03 Pt02 121.054(16) . 1_656 ?
Pt01 Pt03 Pt02 60.96(2) . 1_656 ?
Pt01 Pt03 Pt02 119.257(18) 1_554 1_656 ?
Sc01 Pt03 Pt02 59.950(11) 5_664 1_656 ?
Sc02 Pt03 Pt02 61.111(16) . 1_656 ?
Si1 Pt03 Pt02 124.03(3) 1_556 1_655 ?
Si1 Pt03 Pt02 53.62(2) . 1_655 ?
Sc01 Pt03 Pt02 121.054(16) . 1_655 ?
Pt01 Pt03 Pt02 119.257(18) . 1_655 ?
Pt01 Pt03 Pt02 60.96(2) 1_554 1_655 ?
Sc01 Pt03 Pt02 59.950(11) 5_664 1_655 ?
Sc02 Pt03 Pt02 61.111(16) . 1_655 ?
Pt02 Pt03 Pt02 86.94(3) 1_656 1_655 ?
Si1 Pt03 Sc02 63.41(2) 1_556 7_565 ?
Si1 Pt03 Sc02 63.41(2) . 7_565 ?
Sc01 Pt03 Sc02 102.170(18) . 7_565 ?
Pt01 Pt03 Sc02 126.456(13) . 7_565 ?
Pt01 Pt03 Sc02 126.456(13) 1_554 7_565 ?
Sc01 Pt03 Sc02 168.896(12) 5_664 7_565 ?
Sc02 Pt03 Sc02 74.265(16) . 7_565 ?
Pt02 Pt03 Sc02 112.969(9) 1_656 7_565 ?
Pt02 Pt03 Sc02 112.969(9) 1_655 7_565 ?
Si1 Pt03 Pt04 123.89(3) 1_556 . ?
Si1 Pt03 Pt04 54.02(3) . . ?
Sc01 Pt03 Pt04 61.551(16) . . ?
Pt01 Pt03 Pt04 121.55(2) . . ?
Pt01 Pt03 Pt04 63.614(18) 1_554 . ?
Sc01 Pt03 Pt04 122.972(11) 5_664 . ?
Sc02 Pt03 Pt04 116.172(16) . . ?
Pt02 Pt03 Pt04 176.656(4) 1_656 . ?
Pt02 Pt03 Pt04 93.32(3) 1_655 . ?
Sc02 Pt03 Pt04 63.875(9) 7_565 . ?
Si1 Pt03 Pt04 54.02(3) 1_556 1_556 ?
Si1 Pt03 Pt04 123.89(3) . 1_556 ?
Sc01 Pt03 Pt04 61.551(17) . 1_556 ?
Pt01 Pt03 Pt04 63.614(19) . 1_556 ?
Pt01 Pt03 Pt04 121.55(2) 1_554 1_556 ?
Sc01 Pt03 Pt04 122.973(11) 5_664 1_556 ?
Sc02 Pt03 Pt04 116.171(16) . 1_556 ?
Pt02 Pt03 Pt04 93.32(3) 1_656 1_556 ?
Pt02 Pt03 Pt04 176.655(4) 1_655 1_556 ?
Sc02 Pt03 Pt04 63.874(9) 7_565 1_556 ?
Pt04 Pt03 Pt04 86.22(3) . 1_556 ?
Si1 Pt04 Si1 99.77(2) 7_565 . ?
Si1 Pt04 Pt02 100.04(2) 7_565 . ?
Si1 Pt04 Pt02 160.191(19) . . ?
Si1 Pt04 Sc01 127.750(17) 7_565 1_554 ?
Si1 Pt04 Sc01 106.447(15) . 1_554 ?
Pt02 Pt04 Sc01 60.433(12) . 1_554 ?
Si1 Pt04 Sc01 127.750(17) 7_565 . ?
Si1 Pt04 Sc01 106.447(15) . . ?
Pt02 Pt04 Sc01 60.434(11) . . ?
Sc01 Pt04 Sc01 86.67(3) 1_554 . ?
Si1 Pt04 Sc02 62.931(16) 7_565 1_454 ?
Si1 Pt04 Sc02 129.743(18) . 1_454 ?
Pt02 Pt04 Sc02 61.161(17) . 1_454 ?
Sc01 Pt04 Sc02 65.50(2) 1_554 1_454 ?
Sc01 Pt04 Sc02 121.59(2) . 1_454 ?
Si1 Pt04 Sc02 62.931(16) 7_565 1_455 ?
Si1 Pt04 Sc02 129.743(18) . 1_455 ?
Pt02 Pt04 Sc02 61.161(17) . 1_455 ?
Sc01 Pt04 Sc02 121.59(2) 1_554 1_455 ?
Sc01 Pt04 Sc02 65.50(2) . 1_455 ?
Sc02 Pt04 Sc02 86.28(3) 1_454 1_455 ?
Si1 Pt04 Pt03 119.079(15) 7_565 . ?
Si1 Pt04 Pt03 51.731(17) . . ?
Pt02 Pt04 Pt03 116.855(15) . . ?
Sc01 Pt04 Pt03 112.67(2) 1_554 . ?
Sc01 Pt04 Pt03 56.456(19) . . ?
Sc02 Pt04 Pt03 177.698(8) 1_454 . ?
Sc02 Pt04 Pt03 93.70(3) 1_455 . ?
Si1 Pt04 Pt03 119.079(14) 7_565 1_554 ?
Si1 Pt04 Pt03 51.731(17) . 1_554 ?
Pt02 Pt04 Pt03 116.855(15) . 1_554 ?
Sc01 Pt04 Pt03 56.46(2) 1_554 1_554 ?
Sc01 Pt04 Pt03 112.67(2) . 1_554 ?
Sc02 Pt04 Pt03 93.70(3) 1_454 1_554 ?
Sc02 Pt04 Pt03 177.698(8) 1_455 1_554 ?
Pt03 Pt04 Pt03 86.22(3) . 1_554 ?
Si1 Pt04 Pt01 172.727(19) 7_565 1_554 ?
Si1 Pt04 Pt01 72.95(2) . 1_554 ?
Pt02 Pt04 Pt01 87.237(18) . 1_554 ?
Sc01 Pt04 Pt01 56.112(14) 1_554 1_554 ?
Sc01 Pt04 Pt01 56.111(15) . 1_554 ?
Sc02 Pt04 Pt01 121.575(12) 1_454 1_554 ?
Sc02 Pt04 Pt01 121.575(13) 1_455 1_554 ?
Pt03 Pt04 Pt01 56.560(10) . 1_554 ?
Pt03 Pt04 Pt01 56.560(10) 1_554 1_554 ?
Si1 Pt04 Sc02 61.386(19) 7_565 7_564 ?
Si1 Pt04 Sc02 59.823(16) . 7_564 ?
Pt02 Pt04 Sc02 131.833(14) . 7_564 ?
Sc01 Pt04 Sc02 94.67(3) 1_554 7_564 ?
Sc01 Pt04 Sc02 166.026(12) . 7_564 ?
Sc02 Pt04 Sc02 71.16(2) 1_454 7_564 ?
Sc02 Pt04 Sc02 124.259(17) 1_455 7_564 ?
Pt03 Pt04 Sc02 110.65(2) . 7_564 ?
Pt03 Pt04 Sc02 57.813(18) 1_554 7_564 ?
Pt01 Pt04 Sc02 113.581(16) 1_554 7_564 ?
Si1 Pt04 Sc02 61.386(19) 7_565 7_565 ?
Si1 Pt04 Sc02 59.823(16) . 7_565 ?
Pt02 Pt04 Sc02 131.833(14) . 7_565 ?
Sc01 Pt04 Sc02 166.027(12) 1_554 7_565 ?
Sc01 Pt04 Sc02 94.67(3) . 7_565 ?
Sc02 Pt04 Sc02 124.260(16) 1_454 7_565 ?
Sc02 Pt04 Sc02 71.16(2) 1_455 7_565 ?
Pt03 Pt04 Sc02 57.813(19) . 7_565 ?
Pt03 Pt04 Sc02 110.65(2) 1_554 7_565 ?
Pt01 Pt04 Sc02 113.581(16) 1_554 7_565 ?
Sc02 Pt04 Sc02 80.74(3) 7_564 7_565 ?
Pt03 Sc01 Pt01 61.045(16) . . ?
Pt03 Sc01 Pt01 61.045(16) . 1_554 ?
Pt01 Sc01 Pt01 91.21(3) . 1_554 ?
Pt03 Sc01 Pt03 91.07(2) . 5_664 ?
Pt01 Sc01 Pt03 60.269(12) . 5_664 ?
Pt01 Sc01 Pt03 60.269(12) 1_554 5_664 ?
Pt03 Sc01 Pt02 122.793(14) . 5_564 ?
Pt01 Sc01 Pt02 61.76(2) . 5_564 ?
Pt01 Sc01 Pt02 121.61(2) 1_554 5_564 ?
Pt03 Sc01 Pt02 61.400(15) 5_664 5_564 ?
Pt03 Sc01 Pt02 122.793(14) . 5_563 ?
Pt01 Sc01 Pt02 121.61(2) . 5_563 ?
Pt01 Sc01 Pt02 61.76(2) 1_554 5_563 ?
Pt03 Sc01 Pt02 61.400(15) 5_664 5_563 ?
Pt02 Sc01 Pt02 88.51(3) 5_564 5_563 ?
Pt03 Sc01 Pt02 120.915(17) . . ?
Pt01 Sc01 Pt02 177.648(12) . . ?
Pt01 Sc01 Pt02 90.96(3) 1_554 . ?
Pt03 Sc01 Pt02 120.244(13) 5_664 . ?
Pt02 Sc01 Pt02 116.23(2) 5_564 . ?
Pt02 Sc01 Pt02 58.845(18) 5_563 . ?
Pt03 Sc01 Pt02 120.916(17) . 1_556 ?
Pt01 Sc01 Pt02 90.96(3) . 1_556 ?
Pt01 Sc01 Pt02 177.648(12) 1_554 1_556 ?
Pt03 Sc01 Pt02 120.244(13) 5_664 1_556 ?
Pt02 Sc01 Pt02 58.844(18) 5_564 1_556 ?
Pt02 Sc01 Pt02 116.23(2) 5_563 1_556 ?
Pt02 Sc01 Pt02 86.85(3) . 1_556 ?
Pt03 Sc01 Pt04 61.993(11) . . ?
Pt01 Sc01 Pt04 122.93(2) . . ?
Pt01 Sc01 Pt04 64.078(19) 1_554 . ?
Pt03 Sc01 Pt04 124.343(16) 5_664 . ?
Pt02 Sc01 Pt04 173.500(16) 5_564 . ?
Pt02 Sc01 Pt04 92.05(3) 5_563 . ?
Pt02 Sc01 Pt04 58.960(19) . . ?
Pt02 Sc01 Pt04 115.33(2) 1_556 . ?
Pt03 Sc01 Pt04 61.993(11) . 1_556 ?
Pt01 Sc01 Pt04 64.078(19) . 1_556 ?
Pt01 Sc01 Pt04 122.93(2) 1_554 1_556 ?
Pt03 Sc01 Pt04 124.343(16) 5_664 1_556 ?
Pt02 Sc01 Pt04 92.05(3) 5_564 1_556 ?
Pt02 Sc01 Pt04 173.500(16) 5_563 1_556 ?
Pt02 Sc01 Pt04 115.33(2) . 1_556 ?
Pt02 Sc01 Pt04 58.961(19) 1_556 1_556 ?
Pt04 Sc01 Pt04 86.67(3) . 1_556 ?
Pt03 Sc01 Sc01 177.18(2) . 5_564 ?
Pt01 Sc01 Sc01 120.558(19) . 5_564 ?
Pt01 Sc01 Sc01 120.558(19) 1_554 5_564 ?
Pt03 Sc01 Sc01 91.76(2) 5_664 5_564 ?
Pt02 Sc01 Sc01 58.811(13) 5_564 5_564 ?
Pt02 Sc01 Sc01 58.811(13) 5_563 5_564 ?
Pt02 Sc01 Sc01 57.424(18) . 5_564 ?
Pt02 Sc01 Sc01 57.423(18) 1_556 5_564 ?
Pt04 Sc01 Sc01 116.209(15) . 5_564 ?
Pt04 Sc01 Sc01 116.209(16) 1_556 5_564 ?
Pt03 Sc01 Sc02 92.01(2) . 1_455 ?
Pt01 Sc01 Sc02 121.447(14) . 1_455 ?
Pt01 Sc01 Sc02 121.447(14) 1_554 1_455 ?
Pt03 Sc01 Sc02 176.921(17) 5_664 1_455 ?
Pt02 Sc01 Sc02 116.704(17) 5_564 1_455 ?
Pt02 Sc01 Sc02 116.704(17) 5_563 1_455 ?
Pt02 Sc01 Sc02 57.922(14) . 1_455 ?
Pt02 Sc01 Sc02 57.923(13) 1_556 1_455 ?
Pt04 Sc01 Sc02 57.408(15) . 1_455 ?
Pt04 Sc01 Sc02 57.407(15) 1_556 1_455 ?
Sc01 Sc01 Sc02 85.16(2) 5_564 1_455 ?
Si1 Sc02 Si1 90.35(4) 7_665 7_666 ?
Si1 Sc02 Si1 81.88(3) 7_665 . ?
Si1 Sc02 Si1 148.04(2) 7_666 . ?
Si1 Sc02 Si1 148.04(2) 7_665 1_556 ?
Si1 Sc02 Si1 81.88(3) 7_666 1_556 ?
Si1 Sc02 Si1 88.48(4) . 1_556 ?
Si1 Sc02 Pt03 130.87(2) 7_665 . ?
Si1 Sc02 Pt03 130.87(2) 7_666 . ?
Si1 Sc02 Pt03 49.01(2) . . ?
Si1 Sc02 Pt03 49.01(2) 1_556 . ?
Si1 Sc02 Pt03 49.209(19) 7_665 7_665 ?
Si1 Sc02 Pt03 49.209(18) 7_666 7_665 ?
Si1 Sc02 Pt03 105.827(19) . 7_665 ?
Si1 Sc02 Pt03 105.828(19) 1_556 7_665 ?
Pt03 Sc02 Pt03 136.088(15) . 7_665 ?
Si1 Sc02 Pt04 108.78(3) 7_665 1_656 ?
Si1 Sc02 Pt04 49.61(2) 7_666 1_656 ?
Si1 Sc02 Pt04 161.27(2) . 1_656 ?
Si1 Sc02 Pt04 89.60(3) 1_556 1_656 ?
Pt03 Sc02 Pt04 118.175(18) . 1_656 ?
Pt03 Sc02 Pt04 92.617(13) 7_665 1_656 ?
Si1 Sc02 Pt04 49.61(2) 7_665 1_655 ?
Si1 Sc02 Pt04 108.78(3) 7_666 1_655 ?
Si1 Sc02 Pt04 89.60(3) . 1_655 ?
Si1 Sc02 Pt04 161.27(2) 1_556 1_655 ?
Pt03 Sc02 Pt04 118.175(18) . 1_655 ?
Pt03 Sc02 Pt04 92.617(13) 7_665 1_655 ?
Pt04 Sc02 Pt04 86.28(3) 1_656 1_655 ?
Si1 Sc02 Pt02 162.03(2) 7_665 1_656 ?
Si1 Sc02 Pt02 89.34(3) 7_666 1_656 ?
Si1 Sc02 Pt02 107.27(3) . 1_656 ?
Si1 Sc02 Pt02 49.45(2) 1_556 1_656 ?
Pt03 Sc02 Pt02 59.745(12) . 1_656 ?
Pt03 Sc02 Pt02 137.182(16) 7_665 1_656 ?
Pt04 Sc02 Pt02 58.437(18) 1_656 1_656 ?
Pt04 Sc02 Pt02 113.88(2) 1_655 1_656 ?
Si1 Sc02 Pt02 89.34(3) 7_665 1_655 ?
Si1 Sc02 Pt02 162.03(2) 7_666 1_655 ?
Si1 Sc02 Pt02 49.45(2) . 1_655 ?
Si1 Sc02 Pt02 107.27(3) 1_556 1_655 ?
Pt03 Sc02 Pt02 59.745(11) . 1_655 ?
Pt03 Sc02 Pt02 137.182(16) 7_665 1_655 ?
Pt04 Sc02 Pt02 113.88(2) 1_656 1_655 ?
Pt04 Sc02 Pt02 58.437(19) 1_655 1_655 ?
Pt02 Sc02 Pt02 85.49(3) 1_656 1_655 ?
Si1 Sc02 Pt04 48.97(2) 7_665 7_665 ?
Si1 Sc02 Pt04 105.21(3) 7_666 7_665 ?
Si1 Sc02 Pt04 47.61(2) . 7_665 ?
Si1 Sc02 Pt04 103.27(3) 1_556 7_665 ?
Pt03 Sc02 Pt04 89.752(17) . 7_665 ?
Pt03 Sc02 Pt04 58.312(14) 7_665 7_665 ?
Pt04 Sc02 Pt04 150.317(16) 1_656 7_665 ?
Pt04 Sc02 Pt04 89.02(3) 1_655 7_665 ?
Pt02 Sc02 Pt04 147.617(19) 1_656 7_665 ?
Pt02 Sc02 Pt04 88.01(3) 1_655 7_665 ?
Si1 Sc02 Pt04 105.21(3) 7_665 7_666 ?
Si1 Sc02 Pt04 48.97(2) 7_666 7_666 ?
Si1 Sc02 Pt04 103.27(3) . 7_666 ?
Si1 Sc02 Pt04 47.61(2) 1_556 7_666 ?
Pt03 Sc02 Pt04 89.752(17) . 7_666 ?
Pt03 Sc02 Pt04 58.312(14) 7_665 7_666 ?
Pt04 Sc02 Pt04 89.02(3) 1_656 7_666 ?
Pt04 Sc02 Pt04 150.317(16) 1_655 7_666 ?
Pt02 Sc02 Pt04 88.01(3) 1_656 7_666 ?
Pt02 Sc02 Pt04 147.617(19) 1_655 7_666 ?
Pt04 Sc02 Pt04 80.74(3) 7_665 7_666 ?
Pt03 Si1 Pt03 113.81(4) 1_554 . ?
Pt03 Si1 Pt04 123.10(2) 1_554 7_665 ?
Pt03 Si1 Pt04 123.10(2) . 7_665 ?
Pt03 Si1 Pt02 74.18(2) 1_554 1_655 ?
Pt03 Si1 Pt02 74.18(2) . 1_655 ?
Pt04 Si1 Pt02 119.90(4) 7_665 1_655 ?
Pt03 Si1 Pt04 74.25(2) 1_554 . ?
Pt03 Si1 Pt04 74.25(2) . . ?
Pt04 Si1 Pt04 119.86(3) 7_665 . ?
Pt02 Si1 Pt04 120.23(3) 1_655 . ?
Pt03 Si1 Sc02 67.38(3) 1_554 7_564 ?
Pt03 Si1 Sc02 143.49(4) . 7_564 ?
Pt04 Si1 Sc02 67.46(2) 7_665 7_564 ?
Pt02 Si1 Sc02 134.74(2) 1_655 7_564 ?
Pt04 Si1 Sc02 71.20(2) . 7_564 ?
Pt03 Si1 Sc02 143.49(4) 1_554 7_565 ?
Pt03 Si1 Sc02 67.38(3) . 7_565 ?
Pt04 Si1 Sc02 67.46(2) 7_665 7_565 ?
Pt02 Si1 Sc02 134.74(2) 1_655 7_565 ?
Pt04 Si1 Sc02 71.20(2) . 7_565 ?
Sc02 Si1 Sc02 90.35(4) 7_564 7_565 ?
Pt03 Si1 Sc02 65.98(3) 1_554 1_554 ?
Pt03 Si1 Sc02 139.63(3) . 1_554 ?
Pt04 Si1 Sc02 71.01(2) 7_665 1_554 ?
Pt02 Si1 Sc02 66.98(2) 1_655 1_554 ?
Pt04 Si1 Sc02 135.69(2) . 1_554 ?
Sc02 Si1 Sc02 76.00(3) 7_564 1_554 ?
Sc02 Si1 Sc02 138.39(3) 7_565 1_554 ?
Pt03 Si1 Sc02 139.63(3) 1_554 . ?
Pt03 Si1 Sc02 65.98(3) . . ?
Pt04 Si1 Sc02 71.01(2) 7_665 . ?
Pt02 Si1 Sc02 66.98(2) 1_655 . ?
Pt04 Si1 Sc02 135.69(2) . . ?
Sc02 Si1 Sc02 138.39(3) 7_564 . ?
Sc02 Si1 Sc02 76.00(3) 7_565 . ?
Sc02 Si1 Sc02 88.48(4) 1_554 . ?
 
_refine_diff_density_max    4.549
_refine_diff_density_min  -10.518
_refine_diff_density_rms    1.110

_shelxl_version_number 2014-3

_shelx_res_file
;
REM Solution 1  R1  0.288,  Alpha = 0.0283  in Pbam
REM Sc Pt1.75
TITL Pbam_res_030_Ag_Mu_06 in Pbam
CELL  0.56086   6.462  16.147   3.988   90.00   90.00   90.00
ZERR    2.00    0.002   0.003   0.002    0.00    0.00    0.00
LATT  1
SYMM -X, -Y, Z
SYMM 1/2-X, 1/2+Y, -Z
SYMM 1/2+X, 1/2-Y, -Z
SFAC SI SC PT
UNIT 4 8 14
TEMP -173.400
SIZE 0.06 0.04 0.02
L.S. 10
BOND
LIST 4
ACTA
FMAP 2
PLAN 20
WGHT    0.009600    0.987900
FVAR       0.03633
PT01  3    0.500000    0.500000    0.000000    10.25000    0.00268    0.00287 =
         0.00266    0.00000    0.00000    0.00033
PT02  3   -0.096593    0.421392   -1.000000    10.50000    0.00243    0.00299 =
         0.00330    0.00000    0.00000   -0.00010
PT03  3    0.592727    0.382546   -0.500000    10.50000    0.00256    0.00294 =
         0.00246    0.00000    0.00000    0.00014
PT04  3    0.286924    0.333300   -1.000000    10.50000    0.00238    0.00307 =
         0.00332    0.00000    0.00000    0.00001
SC01  2    0.214115    0.460908   -0.500000    10.50000    0.00302    0.00355 =
         0.00395    0.00000    0.00000    0.00011
SC02  2    0.975159    0.290908   -0.500000    10.50000    0.00364    0.00333 =
         0.00385    0.00000    0.00000    0.00027
SI1   1    0.660761    0.306798   -1.000000    10.50000    0.00361    0.00386 =
         0.00313    0.00000    0.00000   -0.00025
HKLF 4

REM  Pbam_res_030_Ag_Mu_06 in Pbam
REM R1 =  0.0240 for    5353 Fo > 4sig(Fo)  and  0.0358 for all    6207 data
REM     41 parameters refined using      0 restraints

END

WGHT      0.0096      0.9881

REM Highest difference peak  4.549,  deepest hole-10.518,  1-sigma level  1.110
Q1    1   0.8269  0.3691 -0.5000  10.50000  0.05    4.55
Q2    1   0.8374  0.4005 -0.5000  10.50000  0.05    4.21
Q3    1   0.8580  0.3291 -1.0000  10.50000  0.05    4.03
Q4    1  -0.2009  0.3897 -1.0000  10.50000  0.05    3.84
Q5    1   0.5919  0.5720  0.0000  10.50000  0.05    3.81
Q6    1  -0.0793  0.3193 -1.0000  10.50000  0.05    3.74
Q7    1   0.9998  0.2202 -0.5000  10.50000  0.05    3.73
Q8    1  -0.1260  0.4977 -1.0000  10.50000  0.05    3.67
Q9    1   0.5396  0.3511 -1.0000  10.50000  0.05    3.45
Q10   1  -0.2430  0.4236 -1.0000  10.50000  0.05    3.25
Q11   1   0.5265  0.3778 -0.5000  10.50000  0.05    3.13
Q12   1   0.5053  0.5847  0.0000  10.50000  0.05    3.06
Q13   1   0.7349  0.3609 -0.5000  10.50000  0.05    3.05
Q14   1   0.6429  0.5201  0.0000  10.50000  0.05    3.05
Q15   1   0.5993  0.5439  0.0000  10.50000  0.05    2.97
Q16   1  -0.2382  0.3824 -0.8817  11.00000  0.05    2.94
Q17   1   0.7998  0.2632 -0.7287  11.00000  0.05    2.93
Q18   1  -0.1824  0.4216 -0.9529  11.00000  0.05    2.85
Q19   1   0.1028  0.4806 -0.6479  11.00000  0.05    2.84
Q20   1   0.2010  0.4171 -1.0000  10.50000  0.05    2.81
;
_shelx_res_checksum    4166

_shelx_hkl_file
;
   0   0  -1  119.87    8.28
   0   0   1  143.29    8.08
   0   0  -2  847.30   57.37
   0   0   2  962.55   57.11
   0   0   2 1000.00   57.13
   0   0  -3   79.95    5.41
   0   0   3   81.08    4.95
   0   0  -3   79.04    5.15
   0   0   3   82.68    4.95
   0   0   4  601.33   33.88
   0   0  -4  552.09   34.37
   0   0  -4  571.39   34.13
   0   0   4  555.73   33.86
   0   0   4  497.06   34.10
   0   0   5   43.40    2.65
   0   0  -5   43.20    2.64
   0   0   5   43.11    2.65
   0   0  -5   42.88    3.24
   0   0   5   40.95    2.96
   0   0  -5   41.41    3.03
   0   0  -6  282.48   19.50
   0   0   6  309.91   18.92
   0   0   6  316.90   19.15
   0   0   6  311.86   18.96
   0   0   6  309.70   18.92
   0   0  -6  310.15   18.92
   0   0   6  314.38   19.16
   0   0   6  320.13   18.96
   0   0  -6  305.16   19.35
   0   0  -6  320.53   18.94
   0   0  -7   20.14    1.33
   0   0  -7   20.76    1.31
   0   0   7   19.35    1.35
   0   0   7   25.78    1.78
   0   0  -7   27.07    2.05
   0   0   7   20.77    1.39
   0   0   7   20.65    1.30
   0   0   7   27.01    1.80
   0   0  -8  154.84   10.26
   0   0   8  171.81   10.01
   0   0  -8  159.21    9.62
   0   0  -8  152.95    9.64
   0   0   8  146.80    9.66
   0   0   8  163.12    9.62
   0   0  -9    8.93    0.61
   0   0  -9   10.44    2.07
   0   0   9    8.94    0.60
   0   0  -9    9.22    0.65
   0   0   9   10.20    1.55
   0   0  10   77.97    5.64
   0   0 -10   75.63    4.73
   0   0  10   78.30    4.73
   0   0  11    6.72    2.22
   0   0  11    4.04    0.30
   0   0 -11    5.78    3.26
   1   0   0    0.04    0.03
  -1   0  -1    0.02    0.09
  -1   0   1    0.02    0.02
   1   0   1    0.03    0.02
  -1   0  -2    0.20    0.20
  -1   0   2    0.02    0.03
  -1   0   2    0.16    0.04
   1   0  -2    0.69    0.60
  -1   0  -2   -0.11    0.20
   1   0   2    0.15    0.03
   1   0  -2    0.37    0.04
  -1   0   3    0.03    0.04
  -1   0  -3    0.34    0.30
   1   0   3    0.05    0.04
   1   0   3    0.08    0.03
   1   0  -3    0.77    0.68
   1   0  -3    0.19    0.04
   1   0   3    0.10    0.04
  -1   0  -3    0.31    0.27
  -1   0   3    0.23    0.05
   1   0   4   -0.19    0.46
  -1   0   4    0.02    0.05
   1   0  -4    0.10    0.05
  -1   0   4    0.10    0.06
  -1   0  -4    0.17    0.36
   1   0   4    0.00    0.05
   1   0   4    0.18    0.06
   1   0  -4    0.53    0.73
  -1   0  -4    0.44    0.38
   1   0  -5    0.08    0.05
  -1   0   5   -0.01    0.08
   1   0  -5    0.28    0.07
  -1   0  -5    0.60    0.49
   1   0   5   -0.14    0.55
   1   0  -5    0.57    0.56
  -1   0   5   -0.02    0.06
  -1   0  -5    0.75    0.52
   1   0  -5   -0.92    0.67
   1   0   5    0.07    0.07
   1   0   5    0.01    0.08
  -1   0   6    0.15    0.11
   1   0   6    0.01    0.05
   1   0   6   -0.28    0.54
  -1   0   6   -0.07    0.43
  -1   0   6    0.03    0.09
   1   0   6    0.01    0.05
   1   0  -6    0.07    0.06
   1   0   6    0.17    0.09
   1   0   6    0.01    0.11
  -1   0  -6   -0.30    0.54
  -1   0  -6    0.00    0.07
  -1   0   6    0.20    0.50
   1   0  -6    0.06    0.07
   1   0  -6    0.63    0.65
   1   0   6    0.44    0.53
  -1   0   6   -0.03    0.05
   1   0  -6   -0.01    0.79
  -1   0   6    0.01    0.11
   1   0   6    0.42    0.47
  -1   0  -7    0.00    0.09
   1   0   7   -0.01    0.10
   1   0   7    0.15    0.07
  -1   0   7   -0.06    0.10
   1   0  -7    0.01    0.09
   1   0  -7    0.09    0.07
  -1   0  -7   -0.59    0.65
   1   0  -7    0.10    0.92
  -1   0   7    0.09    0.06
   1   0   7    0.01    0.16
   1   0   7    0.02    0.06
  -1   0   7    0.01    0.63
   1   0  -7   -0.58    0.69
  -1   0   7    0.08    0.13
   1   0   7   -0.28    0.60
  -1   0   7   -0.20    0.15
  -1   0   7   -0.49    0.47
  -1   0  -7    0.06    0.08
   1   0   7    0.52    0.56
   1   0   8    0.18    0.65
  -1   0  -8   -0.73    0.82
  -1   0   8    0.23    0.21
  -1   0   8    0.02    0.07
   1   0   8    1.62    0.80
   1   0   8    0.01    0.07
   1   0   8    0.02    0.12
  -1   0  -8    0.01    0.11
  -1   0   8    0.71    0.66
  -1   0   8   -0.69    0.68
   1   0  -8   -0.01    0.09
   1   0  -8    0.12    0.11
   1   0  -8    0.06    0.83
  -1   0  -8    0.02    0.09
  -1   0   8   -0.03    0.14
   1   0  -9   -0.49    1.57
  -1   0   9    0.06    0.09
  -1   0  -9    0.22    0.13
  -1   0   9   -0.44    0.96
   1   0  -9    0.19    0.10
  -1   0  -9   -0.01    0.11
   1   0   9    0.23    1.23
  -1   0  -9   -1.52    1.44
   1   0   9    0.09    0.09
   1   0  -9    0.15    0.13
   1   0  10   -0.02    0.09
  -1   0 -10   -2.74    3.08
   1   0  10   -0.18    1.84
  -1   0  10   -0.04    1.46
  -1   0 -10    0.19    0.11
  -1   0  10   -0.02    0.09
  -1   0  11   -0.14    1.76
   1   0  11   -0.03    0.08
  -1   0  11   -0.06    0.09
   1   0  11    0.46    2.16
   1   0 -11   -0.42    3.40
  -1   0 -11   -3.03    2.96
   2   0   0    6.83    0.44
   2   0  -1   23.66    1.43
   2   0   1   24.05    1.43
   2   0   1   21.10    1.65
  -2   0   2    6.22    0.42
   2   0   2    6.85    0.42
  -2   0  -2    6.51    0.61
  -2   0   2    6.57    0.43
  -2   0  -2    6.67    0.53
   2   0  -2    6.87    0.42
   2   0  -2    6.84    1.20
  -2   0  -3   13.69    1.09
   2   0   3   10.69    1.12
   2   0   3   13.55    0.82
  -2   0   3   12.79    0.83
  -2   0  -3   11.98    1.02
   2   0  -3   13.23    0.82
  -2   0   3   13.58    0.83
   2   0   3   13.47    0.82
   2   0   3   12.66    0.82
   2   0  -3   12.06    1.81
   2   0   4    3.92    0.26
  -2   0   4    3.71    0.28
   2   0  -4    3.51    0.25
  -2   0  -4    3.68    0.56
   2   0   4    3.72    0.27
  -2   0  -4    4.38    0.63
  -2   0   4    3.81    0.28
   2   0  -4    3.73    1.22
   2   0   4    3.49    0.27
   2   0   4    3.63    0.71
   2   0  -4    3.94    0.26
   2   0  -5    6.95    0.45
  -2   0  -5    7.09    0.90
   2   0   5    6.87    0.47
   2   0   5    6.15    1.06
  -2   0   5    6.66    0.47
  -2   0  -5    7.65    0.94
   2   0  -5    4.02    1.38
   2   0  -5    6.98    0.44
  -2   0   5    6.33    0.48
   2   0   5    6.45    0.46
  -2   0  -6    2.69    0.73
   2   0   6    3.00    0.60
  -2   0   6    2.28    0.18
  -2   0   6    2.36    0.26
   2   0  -6    2.35    0.19
   2   0  -6    2.91    0.91
   2   0  -6    2.26    0.21
  -2   0   6    2.27    0.23
   2   0  -6    1.84    1.13
   2   0   6    2.14    0.17
   2   0   6    2.24    0.18
  -2   0   6    1.61    0.61
   2   0   6    2.67    0.27
   2   0   6    4.28    0.92
   2   0   6    2.36    0.23
  -2   0   6    2.51    0.58
   2   0   6    1.69    0.62
  -2   0   6    2.19    0.23
   2   0  -7    3.47    0.28
   2   0   7    2.93    0.29
  -2   0  -7    3.38    0.28
  -2   0   7    3.80    0.84
  -2   0  -7    4.37    0.99
  -2   0   7    3.14    0.30
   2   0   7    3.86    0.99
   2   0   7    2.05    0.68
  -2   0   7    2.82    0.31
  -2   0   7    3.60    0.37
  -2   0   7    3.34    0.24
  -2   0   7    4.33    0.77
   2   0   7    3.25    0.24
   2   0  -7    3.39    0.26
   2   0  -7    1.90    0.93
   2   0  -7    1.58    1.29
   2   0   7    3.15    0.24
   2   0   7    3.75    0.80
   2   0  -8    1.00    0.17
  -2   0  -8    1.37    0.19
   2   0   8    1.33    0.15
   2   0   8    1.57    0.73
   2   0   8    1.38    0.14
   2   0  -8    1.46    0.16
  -2   0   8    1.36    0.28
  -2   0  -8    1.85    0.93
   2   0  -8    0.26    0.97
  -2   0  -8    1.29    0.17
   2   0   8    1.34    0.21
  -2   0   8    1.27    0.64
  -2   0   8    2.56    0.84
   2   0   8    0.95    0.73
  -2   0   8    1.18    0.14
  -2   0   8    2.89    0.27
   2   0   9    1.32    1.39
   2   0  -9    1.31    1.86
  -2   0  -9    1.33    0.20
   2   0  -9    1.37    0.21
  -2   0  -9    2.00    2.10
  -2   0  -9    1.62    0.20
  -2   0  -9    1.86    1.66
  -2   0   9    1.62    0.16
   2   0   9    1.69    0.16
  -2   0   9    1.45    0.24
  -2   0   9    1.66    0.99
  -2   0   9    4.58    1.30
  -2   0  10   -0.53    1.35
  -2   0 -10    1.81    3.05
  -2   0 -10    0.60    0.15
   2   0  10   -0.18    2.04
  -2   0  10    0.62    0.12
   2   0  10    0.90    0.13
  -2   0 -11   -2.87    2.92
  -2   0  11    2.04    1.66
   2   0  11    0.92    2.35
  -2   0  11    0.82    0.13
   2   0  11    0.81    0.12
   2   0 -11   -2.63    3.38
   3   0   0    0.04    0.19
  -3   0   1    0.08    0.03
   3   0  -1    0.22    0.17
   3   0   1   -0.15    0.24
   3   0  -1    0.03    0.03
   3   0   1    0.11    0.03
   3   0  -2    0.38    0.05
   3   0  -2   -0.07    0.59
  -3   0  -2    0.39    0.21
  -3   0   2   -0.02    0.04
   3   0   2    0.09    0.04
   3   0  -3   -0.08    0.79
  -3   0   3    0.09    0.06
   3   0   3    0.15    0.31
   3   0  -3    0.10    0.04
  -3   0   3    0.09    0.05
   3   0   3    0.14    0.05
   3   0   3    0.07    0.05
  -3   0  -3    0.19    0.18
   3   0   3    0.05    0.04
  -3   0  -3    0.29    0.30
   3   0   4   -0.06    0.44
  -3   0   4   -0.17    0.07
   3   0   4    0.02    0.06
   3   0  -4    0.17    1.01
   3   0   4    0.15    0.06
   3   0  -4    0.32    0.05
   3   0   4   -0.03    0.06
  -3   0   4    0.27    0.07
   3   0  -4    0.11    0.05
  -3   0  -4    0.42    0.37
   3   0  -5    0.14    0.05
  -3   0   5   -0.35    0.46
  -3   0   5    0.02    0.08
   3   0   5    0.04    0.56
  -3   0   5    0.01    0.07
   3   0  -5    0.01    0.06
   3   0   5    0.12    0.07
  -3   0   5    0.03    0.09
  -3   0   5    0.09    0.04
   3   0   5    0.08    0.07
   3   0   5    0.22    0.09
  -3   0  -5    0.06    0.49
   3   0   5    0.09    0.04
   3   0  -5   -0.32    1.01
   3   0  -6    0.45    1.26
   3   0   6    0.14    0.06
  -3   0  -6    1.04    0.65
   3   0   6    0.22    0.68
  -3   0   6   -0.42    0.42
   3   0   6    0.57    0.59
   3   0  -6    0.04    0.08
  -3   0   6   -0.12    0.56
  -3   0   6   -0.02    0.13
   3   0  -6   -0.27    0.81
  -3   0   6    0.05    0.05
   3   0   6    0.12    0.50
   3   0  -6    0.04    0.06
   3   0   6    0.21    0.06
   3   0   6   -0.01    0.08
  -3   0   6    0.11    0.11
   3   0   7   -1.10    0.66
   3   0  -7    0.16    0.08
   3   0  -7    0.07    1.27
  -3   0   7   -0.03    0.16
   3   0   7    0.20    0.07
   3   0   7   -0.45    0.54
   3   0  -7    0.13    0.10
  -3   0   7    0.08    0.12
  -3   0  -7    0.66    0.74
   3   0   7    0.08    0.06
  -3   0   7    0.15    0.07
   3   0   7   -0.48    0.62
  -3   0   7    0.39    0.68
  -3   0   7   -0.19    0.52
   3   0  -7   -0.61    0.87
   3   0   7    0.14    0.11
  -3   0  -8   -0.06    0.11
  -3   0   8   -0.16    0.14
   3   0  -8    0.16    1.49
   3   0   8    0.13    0.08
  -3   0   8    0.11    0.08
  -3   0  -8    0.39    0.78
   3   0  -8   -0.04    0.11
   3   0   8   -0.04    0.11
  -3   0   8   -0.83    0.58
  -3   0  -8   -0.06    0.10
  -3   0   8   -0.15    0.82
   3   0   8   -0.67    0.62
  -3   0   8   -0.04    0.22
  -3   0  -8   -0.04    0.87
   3   0  -8   -0.62    0.92
   3   0   8    0.08    0.08
   3   0  -9   -0.03    0.12
  -3   0  -9   -1.49    2.08
  -3   0   9    0.50    1.49
  -3   0  -9    0.03    0.12
   3   0   9    0.04    0.08
  -3   0   9    0.02    0.09
  -3   0  -9   -0.04    0.12
   3   0   9    0.11    1.54
  -3   0   9   -0.01    0.15
   3   0  -9   -0.04    1.99
   3   0  10   -0.25    2.25
  -3   0  10   -0.02    0.10
   3   0  10    0.24    0.10
  -3   0  10   -1.36    1.97
  -3   0 -10    0.07    0.13
  -3   0 -10    2.12    2.94
  -3   0  11    0.04    0.09
   3   0  11    1.03    2.50
   3   0  11    0.10    0.09
  -3   0 -11   -0.80    2.91
  -4   0   0    1.99    0.44
   4   0   0    1.10    0.34
   4   0   0    1.25    0.13
   4   0  -1   25.98    1.60
   4   0   1   26.11    1.59
  -4   0  -1   26.33    1.77
   4   0  -1   25.46    1.76
   4   0   1   24.50    1.89
  -4   0   1   25.71    1.59
  -4   0  -2    1.13    0.31
   4   0  -2    1.83    0.78
   4   0  -2    1.85    0.31
  -4   0   2    1.21    0.12
   4   0   2    0.70    0.33
   4   0  -2    1.54    0.12
   4   0   2    1.03    0.12
   4   0   2    1.55    0.12
   4   0   3   19.02    1.17
  -4   0  -3   16.73    1.38
   4   0   3   16.06    1.48
   4   0   3   17.54    1.17
   4   0  -3   24.58    2.36
  -4   0   3   20.03    1.19
   4   0  -3   19.57    1.17
   4   0   4    0.33    0.48
   4   0   4    0.94    0.11
   4   0  -4    0.83    0.10
   4   0  -4    0.91    1.04
  -4   0  -4    0.52    0.39
   4   0  -4    0.87    0.08
   4   0   4    0.82    0.11
  -4   0   4    0.90    0.13
  -4   0   5   10.29    0.76
   4   0  -5   11.87    0.73
  -4   0   5   11.03    0.78
   4   0   5   11.46    0.76
   4   0   5   11.70    0.73
   4   0  -5   12.14    0.75
   4   0   5   11.77    0.73
   4   0   5   10.57    1.36
   4   0   5   14.27    1.16
   4   0  -5   10.73    2.07
   4   0   5   12.01    0.76
  -4   0   5   13.47    1.22
  -4   0  -5   12.52    1.23
  -4   0   5   12.49    1.09
  -4   0   5   11.27    0.73
  -4   0   6    0.31    0.16
   4   0   6   -0.08    0.52
  -4   0   6    0.51    0.08
   4   0   6   -0.29    0.66
   4   0   6    0.47    0.08
  -4   0   6    0.35    0.12
   4   0  -6    0.52    0.08
   4   0   6    0.63    0.12
   4   0  -6    0.43    0.11
   4   0  -6   -1.65    1.16
  -4   0   6    0.81    0.50
   4   0   6    0.45    0.07
  -4   0   6    0.78    0.62
  -4   0  -6    0.32    0.64
  -4   0  -6    0.92    0.64
   4   0  -7    5.74    1.49
   4   0   7    7.02    0.50
  -4   0  -7    7.33    1.04
  -4   0   7    7.89    0.98
   4   0   7    6.68    0.44
   4   0  -7    7.10    0.48
  -4   0   7    7.17    0.56
  -4   0   7    5.83    0.49
   4   0   7    6.84    1.29
  -4   0   7    8.74    1.19
  -4   0   7    6.28    0.44
   4   0   7    6.36    0.44
   4   0  -7    3.60    1.82
   4   0   7    6.67    0.96
  -4   0  -7    7.46    1.18
   4   0   8    0.24    0.73
  -4   0   8    0.22    0.09
  -4   0   8    0.27    0.15
   4   0   8    0.06    0.91
  -4   0  -8    0.28    0.14
   4   0   8    0.21    0.08
  -4   0  -8    0.99    0.84
  -4   0   8    0.10    0.61
   4   0  -8    0.28    0.13
   4   0  -8    0.81    1.08
  -4   0   8    0.55    0.94
  -4   0  -8    0.34    0.13
   4   0   8    0.24    0.13
  -4   0   8    0.14    0.21
   4   0  -8   -0.41    1.71
   4   0   8    0.36    0.09
   4   0   9    3.81    0.30
  -4   0   9    3.97    0.36
  -4   0  -9    3.73    0.34
   4   0   9    3.78    0.29
  -4   0   9    3.61    1.93
  -4   0  -9    3.46    2.13
   4   0   9    4.08    1.84
   4   0  -9    1.65    2.19
  -4   0   9    3.97    0.30
  -4   0  10    0.17    0.10
  -4   0  10    1.54    2.41
  -4   0 -10   -1.87    2.92
  -4   0 -10    0.29    0.15
   4   0  10    0.18    0.09
  -4   0  10    0.11    0.15
   4   0  10    0.02    2.49
   4   0  11   -0.63    2.69
  -4   0  11   -0.10    2.72
   5   0   0    0.12    0.29
  -5   0   0    0.14    0.39
   5   0   0    0.09    0.06
  -5   0  -1   -0.08    0.39
   5   0  -1    0.21    0.07
  -5   0   1    0.08    0.07
   5   0   1    0.03    0.31
   5   0  -1    1.03    0.60
   5   0   1    0.14    0.05
   5   0  -1   -0.29    0.24
   5   0   1   -0.15    0.34
  -5   0   2    0.09    0.06
   5   0  -2    0.10    0.25
   5   0   2   -0.15    0.30
  -5   0  -2    0.26    0.29
   5   0  -2    0.26    0.69
   5   0  -2    0.51    0.08
   5   0   2    0.02    0.04
   5   0   2    0.10    0.06
   5   0   3    0.31    0.07
   5   0  -3    0.36    0.85
   5   0   3   -0.18    0.36
   5   0  -3    0.10    0.06
  -5   0  -3   -0.11    0.31
   5   0   3    0.28    0.08
  -5   0   3    0.48    0.11
   5   0  -4   -0.18    0.90
   5   0  -4    0.00    0.06
  -5   0  -4    0.44    0.41
   5   0   4   -0.01    0.07
   5   0   4    0.19    0.07
   5   0   4    0.09    0.44
  -5   0   4    0.32    0.11
   5   0  -4    0.06    0.04
  -5   0  -5    0.95    0.59
   5   0   5    0.25    0.09
  -5   0   5    0.04    0.13
  -5   0   5    0.05    0.09
   5   0   5    0.72    0.55
  -5   0   5    2.11    0.71
   5   0   5    0.98    0.14
   5   0   5    0.36    0.56
   5   0  -5    1.87    1.23
  -5   0   5    0.36    0.43
   5   0   6    0.69    0.57
  -5   0   6   -0.03    0.10
  -5   0   6    0.36    0.07
  -5   0   6   -0.55    0.71
   5   0  -6    0.07    0.09
  -5   0   6   -0.11    0.46
  -5   0   6    0.06    0.14
   5   0   6    0.39    0.11
  -5   0  -6   -0.07    0.62
   5   0   6    0.08    0.06
   5   0   6   -0.47    0.55
   5   0  -6   -0.09    1.20
   5   0   6    0.20    0.07
  -5   0  -6   -0.15    0.58
  -5   0   7   -0.02    0.87
  -5   0   7    0.53    0.22
   5   0   7    0.86    0.11
   5   0   7    1.19    0.81
  -5   0   7    2.09    0.66
   5   0   7    0.03    0.61
  -5   0  -7    1.24    0.71
   5   0  -7   -0.27    1.41
   5   0  -7    0.94    1.23
  -5   0   7    0.10    0.13
   5   0   7    0.42    0.08
   5   0   7    0.25    0.13
  -5   0   7    0.09    0.08
   5   0  -7    0.01    0.10
   5   0   8   -0.36    0.95
   5   0  -8   -1.33    1.66
  -5   0   8   -0.07    0.13
  -5   0  -8    1.40    0.87
  -5   0   8   -0.02    0.08
  -5   0  -8    0.06    0.13
   5   0   8   -0.89    0.69
   5   0  -8    0.40    1.30
   5   0  -8    0.09    0.12
  -5   0   8   -0.77    0.59
   5   0   8    0.24    0.14
   5   0   8    0.19    0.08
  -5   0   8   -1.06    1.16
   5   0   8    0.06    0.09
   5   0   9    0.28    0.10
  -5   0   9    0.15    0.10
  -5   0   9    0.67    2.34
  -5   0   9    0.40    0.16
   5   0   9    2.79    2.09
  -5   0  -9    0.75    2.21
  -5   0  -9   -0.03    0.16
   5   0   9    0.25    0.11
   5   0  10    0.25    2.78
  -5   0  10    0.01    2.96
   5   0  10    0.00    0.09
  -5   0  10    0.03    0.14
  -5   0  11    2.31    3.16
   5   0  11    1.43    2.84
   6   0   0   76.04    4.63
   6   0   0   74.12    5.13
  -6   0   0   75.38    4.91
   6   0  -1    8.43    0.95
   6   0   1    8.23    0.52
   6   0   1    6.60    0.83
   6   0  -1    9.16    1.32
  -6   0  -1    8.58    0.96
   6   0   1    8.37    0.54
   6   0   1    8.10    0.94
   6   0  -1    7.98    0.55
   6   0  -2   62.22    3.83
  -6   0   2   62.23    3.83
   6   0  -2   67.26    4.73
   6   0   2   54.30    4.09
   6   0  -2   57.55    4.05
   6   0   2   63.23    3.82
  -6   0  -2   65.21    4.07
   6   0   2   65.40    3.81
   6   0   3    6.07    0.40
   6   0  -3    6.57    1.42
   6   0   3    5.72    0.40
  -6   0  -3    5.22    0.71
   6   0   3    4.74    0.82
   6   0  -3    5.74    0.41
  -6   0   3    5.95    0.43
   6   0   4   40.53    2.47
  -6   0  -4   41.88    2.78
  -6   0   4   34.64    2.46
  -6   0   4   43.91    2.50
   6   0  -4   42.69    2.47
   6   0   4   40.39    2.44
   6   0  -4   45.98    3.70
   6   0   4   35.86    2.87
   6   0   4   36.37    2.46
  -6   0   5    2.91    0.30
  -6   0   5    4.25    0.36
   6   0   5    3.95    0.30
   6   0   5    4.10    0.27
  -6   0   5    4.00    0.90
  -6   0   5    2.66    0.62
   6   0  -5    3.80    0.29
   6   0   5    3.62    0.25
   6   0   5    3.06    0.30
  -6   0  -5    3.12    0.69
   6   0   5    2.97    0.80
   6   0  -5    3.34    1.41
   6   0   5    4.35    0.76
   6   0  -6   25.11    1.56
  -6   0   6   25.07    1.62
   6   0   6   24.42    1.52
   6   0   6   25.03    1.57
   6   0   6   26.26    2.02
  -6   0   6   17.82    2.06
  -6   0   6   25.04    1.90
   6   0   6   24.72    1.53
   6   0   6   20.74    2.06
   6   0  -6   24.95    3.23
  -6   0   6   24.66    1.53
  -6   0  -6   24.54    1.91
   6   0   7    2.46    0.21
  -6   0   7    2.92    1.05
  -6   0   7    1.98    0.19
  -6   0   7    2.51    0.27
  -6   0   7    2.01    0.71
   6   0  -7    3.00    1.42
   6   0   7    2.61    0.84
   6   0  -7    1.91    1.53
  -6   0   7    2.23    0.33
   6   0  -7    2.07    0.24
   6   0   7    2.87    0.86
   6   0   7    2.06    0.19
  -6   0  -7    3.16    0.80
   6   0   8   11.74    1.99
  -6   0   8   12.48    2.38
   6   0   8   13.74    0.88
   6   0   8   14.40    0.89
  -6   0   8   13.90    0.93
   6   0  -8    6.99    2.06
   6   0  -8   13.07    0.91
  -6   0  -9    1.08    0.22
  -6   0   9    1.66    0.22
  -6   0   9    3.61    2.87
   6   0   9    0.99    2.42
   6   0   9    1.39    0.18
   6   0   9    1.44    0.16
   6   0  10    5.39    3.12
  -6   0  10    1.47    3.50
  -6   0  10    7.37    0.53
   6   0  10    7.16    0.49
   6   0  11    0.93    0.13
  -6   0  11    3.61    3.36
  -6   0  11    0.92    0.15
   6   0  11   -0.77    3.02
   7   0   0    0.47    0.64
   7   0   0    0.59    0.10
  -7   0   0    0.51    0.54
   7   0   0    0.10    0.05
   7   0   0   -0.02    0.32
   7   0   1    0.05    0.07
   7   0  -1   -0.79    0.65
  -7   0  -1    0.70    0.62
   7   0   1    0.44    0.38
   7   0  -1    0.50    0.10
   7   0   1    0.17    0.05
   7   0  -2   -0.44    0.77
   7   0   2   -0.36    0.37
   7   0   2    0.10    0.06
  -7   0   2   -0.22    0.09
   7   0  -2    0.28    0.10
   7   0   2    0.14    0.07
  -7   0  -2   -0.11    0.54
   7   0  -3    0.16    0.09
   7   0  -3    0.66    0.86
  -7   0   3    0.08    0.11
   7   0   3    0.00    0.49
   7   0   3    0.09    0.07
   7   0   3    0.10    0.05
   7   0   3    0.08    0.07
   7   0   4   -0.54    0.57
   7   0   4   -0.02    0.08
  -7   0   4   -0.04    0.14
   7   0   4    0.02    0.07
   7   0  -4   -0.63    0.89
   7   0   4    0.10    0.07
  -7   0   4    0.69    0.67
   7   0   4   -0.16    0.51
  -7   0   4   -0.01    0.10
  -7   0   4    0.06    0.50
   7   0   4   -0.67    0.33
   7   0   4    0.12    0.06
   7   0  -4    0.10    0.09
  -7   0   5    0.42    0.54
   7   0   5    0.09    0.09
   7   0   5   -0.04    0.11
   7   0   5   -0.21    0.53
   7   0   5   -0.56    0.39
  -7   0   5   -0.81    0.60
   7   0   5   -0.22    0.60
   7   0  -5    0.02    0.09
  -7   0   5    0.12    0.16
   7   0   5    0.15    0.06
  -7   0   5   -0.20    0.09
   7   0  -5    0.43    0.99
   7   0   6    0.16    0.07
   7   0   6    0.15    0.69
  -7   0   6   -0.30    0.17
  -7   0   6   -0.91    0.74
  -7   0   6   -0.15    0.12
   7   0   6    0.02    0.59
   7   0  -6    0.05    0.10
   7   0  -6   -0.54    1.09
   7   0   6    0.00    0.13
   7   0   6    0.41    0.09
  -7   0   6    0.09    0.60
  -7   0   7    0.52    0.70
   7   0   7   -0.02    0.66
   7   0   7    0.00    0.09
   7   0   7    0.14    0.08
   7   0  -7   -1.06    1.31
   7   0  -7    0.11    0.12
   7   0   7    0.65    0.82
  -7   0   7   -0.15    0.13
  -7   0   7   -0.26    0.88
   7   0  -7    2.17    1.35
   7   0   8    0.13    0.09
   7   0   8    0.22    0.11
   7   0   8   -1.45    1.91
  -7   0   8    0.01    0.14
   7   0  -8    0.03    0.13
   7   0  -8   -0.47    1.57
  -7   0   8   -1.87    2.27
   7   0   9    0.24    0.10
   7   0   9   -1.29    2.84
  -7   0   9    1.42    3.21
  -7   0   9    0.11    0.14
   7   0   9    0.07    0.11
  -7   0  -9    0.14    0.16
   7   0  10    1.14    3.31
  -7   0  10    1.32    3.56
  -7   0  11    0.55    3.15
   7   0  11    2.44    3.19
   8   0   0    2.75    0.20
  -8   0   0    4.45    0.71
   8   0   0    2.76    0.24
   8   0   0    3.00    0.85
   8   0   0    2.47    0.47
   8   0   1    3.94    0.30
   8   0   1    3.63    0.27
  -8   0  -1    4.87    0.89
   8   0  -1    4.24    0.31
   8   0   1    4.39    0.71
   8   0  -1    4.81    1.17
   8   0   2    2.16    0.19
   8   0  -2    2.85    1.04
   8   0   2    2.50    0.19
   8   0   2    2.41    0.22
   8   0  -2    1.99    0.19
   8   0  -2    2.72    0.26
   8   0  -2    2.67    0.24
   8   0   2    1.68    0.58
   8   0   3    3.49    0.77
   8   0   3    3.35    0.23
   8   0   3    2.41    0.23
   8   0   3    2.67    0.47
   8   0  -3    3.41    0.25
   8   0  -3    2.70    1.23
   8   0   3    2.86    0.23
   8   0   3    2.82    0.55
  -8   0   3    2.57    0.25
   8   0  -3    3.13    0.28
  -8   0   3    2.81    0.30
   8   0   3    2.09    0.80
   8   0   4    1.19    0.54
   8   0  -4    0.79    1.00
  -8   0   4    1.39    0.18
   8   0   4    1.74    0.17
  -8   0   4    1.37    0.23
   8   0  -4    1.81    0.17
   8   0   4    1.92    0.16
   8   0   4    1.38    0.16
   8   0  -4    1.73    0.20
   8   0   4    2.31    0.47
  -8   0   4    0.51    0.69
  -8   0   4    2.31    0.71
   8   0   4    2.77    0.80
   8   0   4    2.47    0.73
   8   0  -5    0.95    1.15
   8   0  -5    2.12    0.24
   8   0   5    1.76    0.72
   8   0   5    2.15    0.20
  -8   0   5    1.74    0.28
  -8   0   5    1.58    0.78
  -8   0   5    1.66    0.22
  -8   0   5    3.20    0.80
   8   0   5    2.30    0.22
   8   0   5    2.46    0.19
   8   0   5    2.80    0.86
   8   0   5    1.68    0.52
   8   0  -6    1.01    0.19
   8   0   6    1.14    0.15
   8   0   6    2.14    0.93
  -8   0   6    1.32    0.76
   8   0   6    1.19    0.14
   8   0  -6    1.47    1.14
  -8   0   6    1.21    0.19
  -8   0   6    1.60    0.85
   8   0   6    1.70    0.54
   8   0   6    1.52    0.19
   8   0   6    0.99    0.69
   8   0   7    1.48    0.16
   8   0   7    1.38    0.71
  -8   0   7    2.09    1.37
   8   0  -7   -0.17    1.33
   8   0  -7    1.39    0.22
   8   0   7    1.35    0.18
  -8   0   7    1.34    0.21
   8   0  -7    1.34    1.38
   8   0   7    0.76    1.23
   8   0   8   -0.53    2.51
  -8   0   8    0.60    0.17
   8   0  -8    0.23    1.49
   8   0   8    0.80    0.13
   8   0   8    0.73    0.15
  -8   0   8    0.91    2.65
  -8   0  -9    0.74    0.19
  -8   0   9    0.64    3.46
   8   0   9    2.99    3.42
   8   0   9    0.85    0.16
   8   0  -9    0.94    0.16
  -8   0   9    0.75    0.17
   8   0   9    0.89    0.14
  -8   0  10    4.30    3.43
   8   0 -10    0.49    0.14
   8   0  10    0.56    0.12
   8   0  10    1.25    3.55
  -8   0  10    0.63    0.14
   8   0  10    0.24    0.13
   9   0   0    0.10    0.06
   9   0   0    0.09    0.43
   9   0   0    0.01    0.08
   9   0   1    0.19    0.06
   9   0   1    0.12    0.07
   9   0  -1    0.35    0.82
   9   0  -1    0.01    0.05
   9   0  -1   -0.01    0.08
   9   0   1   -0.02    0.38
   9   0   1    0.27    0.45
   9   0   1    0.48    0.35
   9   0  -1   -0.08    0.43
   9   0  -2    0.33    0.08
   9   0   2    0.41    0.71
   9   0   2   -0.08    0.33
   9   0  -2    0.34    0.86
   9   0   2    0.46    0.49
   9   0   2    0.34    0.07
   9   0  -2    0.21    0.11
   9   0   2    0.16    0.07
   9   0  -2   -0.64    0.45
   9   0   2   -0.01    0.07
   9   0   2    0.38    0.39
   9   0  -3    0.02    0.08
   9   0   3    0.30    0.34
   9   0   3    0.01    0.07
   9   0   3    0.23    0.08
   9   0  -3    2.10    1.08
   9   0   3   -0.66    0.74
   9   0   3    0.05    0.07
  -9   0   3   -0.50    0.61
   9   0   3   -0.50    0.53
   9   0  -3    0.06    0.14
  -9   0   3    0.09    0.09
   9   0  -3    0.16    0.12
   9   0   3   -0.06    0.39
   9   0  -4    0.09    0.12
   9   0   4    0.07    0.08
  -9   0   4    1.41    0.68
   9   0   4   -0.10    0.46
  -9   0   4   -0.28    0.71
   9   0   4    0.42    0.36
   9   0   4   -0.47    0.56
   9   0  -4    0.02    0.94
   9   0   4   -0.03    0.08
   9   0   4   -0.51    0.82
   9   0  -4    0.11    0.10
   9   0   4    0.08    0.09
  -9   0   4    0.01    0.10
   9   0   5    0.06    0.09
   9   0   5    0.32    0.41
  -9   0   5   -0.60    0.70
   9   0   5    0.10    0.08
  -9   0   5    0.30    0.65
   9   0   5    1.97    0.99
  -9   0   5    0.34    0.13
   9   0  -5    2.39    1.28
   9   0   5   -0.44    0.55
   9   0  -5    0.01    0.13
   9   0  -5    0.13    0.10
   9   0   5    0.24    0.10
  -9   0   6    2.33    0.90
   9   0  -6    0.11    0.11
   9   0   6    0.28    0.46
   9   0  -6   -0.08    0.13
   9   0  -6    0.19    1.14
   9   0   6   -2.06    0.87
  -9   0   6    0.01    0.13
   9   0   6    0.18    0.11
   9   0   6   -0.13    0.60
  -9   0   6    0.16    0.80
   9   0   6    0.10    0.09
   9   0   7   -0.17    0.10
   9   0  -7    0.12    0.13
   9   0   7    0.08    0.10
  -9   0   7   -0.04    0.14
  -9   0   7    1.47    1.94
   9   0  -7    0.24    0.16
   9   0  -7   -0.26    1.21
   9   0   7   -0.41    0.66
   9   0   7    0.50    2.25
  -9   0   8   -3.37    2.81
   9   0  -8    0.12    0.13
   9   0   8    0.45    3.27
   9   0   8    0.10    0.11
  -9   0   8    0.01    0.14
   9   0   8   -0.28    0.11
  -9   0   9    0.47    3.36
   9   0   9   -1.02    3.83
   9   0   9   -0.01    0.11
   9   0   9   -0.14    0.12
  -9   0   9    0.04    0.13
   9   0  -9    0.13    0.13
   9   0 -10   -0.02    0.12
   9   0  10   -0.12    0.11
  -9   0  10   -0.02    0.11
  -9   0  10   -2.33    3.08
   9   0  10   -0.08    0.10
   9   0  10   -1.53    3.70
  10   0   0  203.17   11.86
  10   0   0  194.90   11.79
  10   0   0  178.35   11.61
  10   0   0  189.48   11.61
  10   0  -1   22.49    2.35
  10   0   1   22.23    1.63
  10   0  -1   21.16    1.57
  10   0   1   22.47    1.72
  10   0   1   20.67    1.57
  10   0  -1   21.00    1.33
  10   0  -1   21.41    1.69
  10   0  -1   20.56    1.32
  10   0   1   20.81    1.33
  10   0   1   22.65    1.33
  10   0   2  170.23   10.39
  10   0  -2  181.16   11.40
  10   0  -2  163.12   10.39
  10   0   2  162.92   10.57
  10   0   2  180.14   10.81
  10   0   2  176.22   10.40
  10   0   2  169.05   10.60
  10   0   2  173.02   10.40
 -10   0   2  164.50   10.62
  10   0  -2  176.88   10.64
  10   0  -2  164.15   10.40
  10   0   2  169.63   10.71
 -10   0   3   17.67    1.12
  10   0   3   17.89    1.10
  10   0  -3   20.35    2.49
  10   0   3   17.41    1.10
  10   0   3   16.80    1.69
  10   0   3   18.43    1.35
  10   0   3   18.14    1.65
  10   0   3   16.40    1.10
  10   0  -3   16.03    1.43
  10   0   3   14.67    1.36
 -10   0   3   19.41    1.60
  10   0  -3   17.51    1.10
  10   0  -3   18.15    1.16
  10   0   4  126.19    7.59
 -10   0   4  118.07    7.89
  10   0   4  107.84    7.99
  10   0  -4  126.70    7.64
  10   0  -4  129.47    8.83
  10   0  -4  123.67    7.59
  10   0   4  115.61    7.59
  10   0   4  130.20    8.13
  10   0   4  122.87    7.77
 -10   0   4  142.07    8.08
  10   0   4  123.15    7.59
 -10   0   4  121.87    7.60
  10   0  -4  127.14    7.67
  10   0   4  129.29    7.82
  10   0   5   10.38    0.74
  10   0  -5   10.09    2.07
  10   0   5    8.57    1.48
  10   0   5   13.59    1.13
  10   0   5   11.61    0.74
  10   0   5   11.27    0.74
 -10   0   5   12.01    0.76
 -10   0   5   10.55    1.30
  10   0  -5   10.81    0.74
  10   0   5   10.74    1.04
  10   0  -5   10.18    0.78
 -10   0   5   14.62    1.55
  10   0   5   12.10    1.48
  10   0  -5   11.63    0.84
  10   0   6   79.06    4.71
  10   0   6   72.46    4.71
 -10   0   6   82.14    4.73
  10   0   6   70.30    5.22
 -10   0   6   74.08    5.23
  10   0   6   66.32    5.46
  10   0  -6   79.32    4.71
 -10   0   7    7.80    0.52
  10   0   7    6.80    0.48
 -10   0   7    3.31    2.39
  10   0   7    6.42    1.30
  10   0   7    2.81    3.17
  10   0  -7    6.77    0.50
  10   0   7    5.81    0.49
  10   0   8   44.19    2.88
 -10   0   8   51.88    2.89
  10   0  -8   47.14    2.88
  10   0   8   46.48    2.88
 -10   0   8   40.89    4.65
  10   0   8   38.05    3.40
  10   0   8   34.07    5.24
  10   0   9    5.02    4.09
 -10   0   9    3.92    0.31
  10   0   9    3.08    0.29
  10   0   9    3.37    0.31
  10   0  -9    3.76    0.31
 -10   0   9    4.87    3.17
  10   0  10   27.00    1.67
 -10   0  10   23.30    3.49
  10   0  10   16.91    3.98
  11   0   0    0.27    0.37
  11   0   0    0.05    0.06
  11   0   0    0.47    0.48
  11   0   0    0.05    0.07
  11   0  -1    0.14    0.07
  11   0   1    0.78    0.42
  11   0  -1    0.17    0.07
  11   0  -1    0.25    0.51
  11   0   1    0.20    0.07
  11   0  -1   -0.15    0.37
  11   0   1    0.24    0.08
  11   0   1    0.09    0.42
  11   0  -2    0.04    0.07
  11   0  -2    1.16    1.07
  11   0   2    0.14    0.08
  11   0  -2    0.17    0.52
  11   0   2    0.23    0.51
  11   0  -2    0.04    0.07
  11   0   2    0.44    0.39
  11   0   2   -0.24    0.40
  11   0   2    0.03    0.07
  11   0   3   -0.32    0.40
 -11   0   3    0.77    0.68
  11   0   3    0.13    0.08
  11   0  -3   -0.65    1.01
  11   0   3   -0.37    0.34
  11   0   3    0.13    0.08
  11   0  -3    0.17    0.09
  11   0   3    0.08    0.58
  11   0  -3    0.30    0.09
  11   0   3    0.04    0.78
  11   0  -3   -0.03    0.50
  11   0   3   -0.06    0.09
 -11   0   3   -0.05    0.10
 -11   0   4    0.10    0.11
  11   0   4    0.11    0.09
  11   0   4   -0.45    0.40
 -11   0   4   -0.53    0.64
  11   0   4    0.00    0.09
  11   0  -4   -0.72    1.12
 -11   0   4   -0.65    0.84
  11   0   4   -0.15    0.09
  11   0   4   -0.89    0.59
  11   0   4   -0.40    0.34
  11   0   4    0.11    0.90
  11   0  -4   -0.02    0.09
  11   0  -5    0.01    1.23
 -11   0   5    0.76    0.77
  11   0   5   -0.61    0.47
  11   0   5    0.33    0.40
  11   0   5    0.14    0.10
  11   0   5   -0.24    0.70
  11   0   5   -0.04    0.10
  11   0  -5    0.12    0.11
 -11   0   5   -0.68    0.85
  11   0   5   -0.99    1.00
 -11   0   5    0.02    0.12
  11   0   5    0.02    0.10
  11   0   6   -0.20    0.11
  11   0   6   -0.83    1.03
 -11   0   6    0.05    1.76
  11   0  -6    0.14    0.12
 -11   0   6    0.05    0.13
  11   0   6    0.91    2.47
  11   0   6   -0.11    0.11
  11   0   7   -0.10    0.11
  11   0  -7    0.05    0.13
 -11   0   7   -0.13    2.52
 -11   0   7    0.07    0.14
  11   0   7    0.63    3.58
  11   0   7    0.02    0.12
  11   0   7   -0.39    1.07
 -11   0   8    1.02    2.97
  11   0  -8    0.00    0.12
  11   0   8    0.14    4.06
  11   0   8   -0.29    0.11
  11   0   8   -0.03    0.12
 -11   0   8    0.18    0.13
 -11   0   9    0.08    0.11
 -11   0   9    0.32    2.80
  11   0  -9    0.21    0.12
  11   0   9   -0.08    0.11
  11   0   9   -0.10    3.58
  11   0   9   -0.32    0.10
  12   0   0    7.33    0.90
  12   0   0    6.38    0.43
  12   0   0    6.36    0.43
  12   0   0    7.10    0.79
  12   0   1    1.65    0.48
  12   0  -1    1.48    0.15
  12   0   1    1.55    0.16
  12   0  -1    2.03    0.49
  12   0  -1    1.73    0.59
  12   0   1    1.78    0.16
  12   0  -1    1.65    0.15
  12   0   1    1.77    0.56
  12   0  -2    6.89    0.86
  12   0   2    5.36    0.77
  12   0   2    5.59    0.40
  12   0  -2    6.07    0.41
  12   0   2    5.25    0.89
  12   0  -2    6.10    0.41
  12   0   2    5.80    0.41
  12   0   2    6.12    0.76
 -12   0   3    0.51    0.80
  12   0   3    1.50    0.72
  12   0  -3    2.44    0.62
  12   0  -3    1.91    1.30
  12   0   3    1.49    0.17
  12   0  -3    1.77    0.16
  12   0  -3    1.53    0.16
  12   0   3    1.12    0.46
  12   0   3    1.31    0.15
  12   0   3    1.45    0.52
  12   0   4    4.85    0.67
  12   0   4    4.50    0.34
  12   0   4    4.63    0.35
  12   0   4    4.70    0.35
 -12   0   4    4.64    0.36
  12   0  -4    4.85    0.35
  12   0   4    4.85    0.70
 -12   0   4    4.06    0.89
  12   0   4    3.94    0.98
  12   0  -4    4.60    0.35
  12   0  -4    4.22    1.68
  12   0   4    3.88    1.05
 -12   0   5    1.07    0.17
 -12   0   5   -1.20    1.45
  12   0   5    1.03    0.16
  12   0  -5    1.08    0.15
  12   0   5    0.92    0.15
  12   0   5   -0.19    1.85
  12   0  -5    0.89    0.15
  12   0   5    1.29    1.17
  12   0   5    1.20    0.15
  12   0   6    3.32    2.87
  12   0   6    2.63    1.39
 -12   0   6    3.91    2.30
 -12   0   6    3.36    0.29
  12   0   6    2.93    0.28
  12   0  -6    3.30    0.28
  12   0   6    2.84    0.28
 -12   0   7    0.90    0.16
  12   0   7    0.67    0.15
  12   0   7   -0.63    1.26
  12   0  -7    0.66    0.15
  12   0   7    0.43    0.14
  12   0   7   -1.54    3.58
 -12   0   7    2.51    2.77
  12   0   8    2.09    0.21
  12   0  -8    2.00    0.21
  12   0   8    1.82    0.21
  12   0   8    3.03    3.61
 -12   0   8    0.17    2.78
 -12   0   8    2.18    0.22
  12   0   9   -2.79    2.99
 -12   0   9   -0.08    2.46
  12   0   9    0.38    0.12
  12   0   9    0.28    0.12
  12   0  -9    0.59    0.12
 -12   0   9    0.28    0.11
  13   0   0    0.17    0.54
  13   0   0   -0.10    0.07
  13   0   0    0.12    0.08
  13   0   0    0.51    0.45
  13   0  -1    0.12    0.09
  13   0   1    0.27    0.49
  13   0   1    0.65    0.44
  13   0   1    0.22    0.09
  13   0  -1   -0.48    0.41
  13   0   1    0.06    0.07
  13   0  -1   -0.21    0.51
  13   0  -1    0.14    0.08
  13   0  -2    0.05    0.08
  13   0   2    0.10    0.08
  13   0  -2    0.27    0.54
  13   0   2    0.05    0.46
  13   0   2   -0.22    0.44
  13   0  -2    0.21    0.09
  13   0   2   -0.03    0.08
  13   0   3   -0.01    0.09
  13   0   3   -0.02    0.08
  13   0   3    0.42    0.51
  13   0  -3   -0.53    0.54
  13   0  -3    0.12    0.09
  13   0   3    0.00    0.46
  13   0   3    0.09    0.64
  13   0  -3   -0.01    0.09
  13   0  -4    0.28    0.11
  13   0   4    0.03    0.09
  13   0   4    0.20    0.53
  13   0  -4    0.12    0.10
  13   0   4    0.86    1.15
  13   0   4    0.01    0.10
 -13   0   5   -0.31    1.89
  13   0   5    0.20    0.10
 -13   0   5   -0.05    0.10
  13   0   5    0.09    1.40
  13   0  -5    0.13    0.11
  13   0   5    0.05    0.11
  13   0   6    0.02    0.11
  13   0   6    1.40    3.03
  13   0   6   -0.17    0.11
  13   0  -6    0.15    0.11
 -13   0   6   -0.59    2.40
  13   0   6   -0.56    1.48
 -13   0   6    0.02    0.12
  13   0   7   -0.09    0.10
 -13   0   7    0.11    0.12
  13   0  -7    0.04    0.11
 -13   0   7    0.65    2.76
  13   0   7   -0.18    0.11
  13   0   7   -0.76    3.31
  13   0   8   -0.05    0.11
 -13   0   8    0.04    0.11
  13   0   8   -0.15    0.09
  13   0  -8    0.07    0.10
 -13   0   8   -0.68    2.52
  14   0   0    3.91    0.79
  14   0   0    5.16    1.02
  14   0   0    4.26    0.31
  14   0   0    3.95    0.30
  14   0  -1   10.82    0.69
  14   0   1   10.20    0.69
  14   0   1   11.12    1.22
  14   0  -1    9.47    1.04
  14   0  -1    9.51    1.33
  14   0  -1   11.02    0.70
  14   0   1   11.29    1.27
  14   0   1   10.85    0.69
  14   0   2    3.86    0.29
  14   0   2    3.66    0.81
  14   0   2    4.50    0.95
  14   0   2    3.78    0.29
  14   0  -2    3.83    0.30
  14   0  -2    4.89    1.16
  14   0   3    7.24    1.14
  14   0  -3    9.42    1.43
  14   0  -3    9.58    0.61
  14   0   3    9.20    0.61
  14   0   3    8.75    0.60
  14   0  -4    3.06    0.26
  14   0   4    3.10    1.47
  14   0   4    3.18    0.25
  14   0   4    2.85    0.26
  14   0   4    2.51    0.82
  14   0   5    7.08    0.48
  14   0  -5    6.87    0.49
  14   0   5    7.39    0.50
  14   0   5    5.55    1.81
 -14   0   6    2.22    0.22
  14   0   6    2.17    0.21
  14   0  -6    2.26    0.21
  14   0   6    2.04    0.20
 -14   0   7    4.64    0.35
  14   0   7    4.51    0.34
  14   0  -7    4.95    0.35
  14   0   7    4.89    0.35
  14   0   8    1.30    0.14
  15   0   0   -0.39    1.00
  15   0   0    0.21    0.10
  15   0   0    0.32    1.16
  15   0   1    0.01    0.99
  15   0  -1    0.34    0.10
  15   0   1    1.32    1.06
  15   0   1    0.09    0.09
  15   0  -1   -0.94    1.25
  15   0  -1    1.35    0.97
  15   0  -2   -0.10    1.34
  15   0   2   -0.28    0.82
  15   0   2    0.12    0.09
  15   0  -2   -0.01    0.09
  15   0   2   -1.56    1.05
  15   0   2    0.13    0.09
  15   0   3    0.08    0.10
  15   0  -3    0.32    0.11
  15   0   3    0.10    0.09
  15   0   3    0.55    1.02
  15   0   4    0.23    0.83
  15   0   4   -0.04    0.09
  15   0   4    0.10    0.10
  15   0  -4    0.15    0.10
  15   0   5    0.01    0.09
  15   0  -5    0.01    0.10
  15   0   5    0.16    0.10
  15   0   6    0.01    0.10
  15   0   6    0.01    0.08
  15   0  -6    0.06    0.10
  15   0   7   -0.02    0.09
  15   0   7    0.11    0.08
  15   0  -7   -0.02    0.09
  16   0   0   44.27    2.69
  16   0   0   40.16    3.26
  16   0   0   44.68    3.51
  16   0   1    0.62    1.22
  16   0  -1    0.18    0.10
  16   0   1    0.20    0.10
  16   0   1   -0.70    1.23
  16   0  -1    0.06    1.54
  16   0   2   40.31    2.49
  16   0  -2   41.80    2.49
  16   0   2   39.88    3.19
  16   0   2   36.29    3.03
  16   0  -2   37.74    3.39
  16   0   3   -1.04    1.11
  16   0  -3    0.07    0.10
  16   0   3    0.07    0.09
  16   0   4   29.53    2.58
  16   0  -4   33.07    2.01
  16   0   4   32.20    2.01
  16   0   5    0.00    0.09
  16   0   5    0.00    0.75
  16   0  -5    0.47    0.11
  16   0  -6   24.44    1.47
  16   0   6   22.90    1.47
  17   0   0   -0.07    0.09
  17   0   0    0.44    1.27
  17   0   0   -0.91    1.47
  17   0   1   -0.49    1.34
  17   0   1   -0.24    1.28
  17   0  -1   -0.41    1.55
  17   0  -1    0.17    0.10
  17   0   1   -0.02    0.09
  17   0   2   -1.12    1.07
  17   0  -2    0.06    0.09
  17   0   2    0.22    1.23
  17   0   2    0.01    0.09
  17   0  -2    0.59    1.59
  17   0   3    0.61    1.17
  17   0  -3    0.14    0.10
  17   0   3    0.21    0.09
  17   0  -4    0.09    0.09
  17   0   4    0.26    1.02
  17   0   4   -0.10    0.08
  17   0   5   -0.08    0.08
  17   0   5    0.34    0.81
  17   0  -5    0.19    0.09
  18   0   0   -0.29    1.14
  18   0   0    0.05    1.37
  18   0   1    6.81    1.61
  18   0   1    6.48    1.38
  18   0  -1    7.98    1.70
  18   0   1    9.69    0.62
  18   0  -1    9.55    0.62
  18   0   2    0.69    0.12
  18   0   2    1.33    1.12
  18   0   2    0.71    1.14
  18   0  -2    0.90    0.12
  18   0  -2    1.03    1.41
  18   0   3    4.82    1.27
  18   0  -3    7.97    0.52
  18   0   3    8.20    0.52
  18   0   3    5.87    1.11
  18   0   4    0.74    0.92
  19   0   0   -0.59    1.22
  19   0   1   -0.01    1.14
  19   0   1   -0.43    0.99
  19   0   2   -0.83    0.93
   0  -1  -1    0.47    0.22
   0  -1   1    0.16    0.02
   0   1   1    0.08    0.02
   0  -1  -2   -0.22    0.31
   0   1  -2    0.14    0.47
   0   1   2    0.11    0.04
   0  -1  -2    0.15    0.22
   0  -1   2    0.10    0.03
   0  -1   2    0.27    0.04
   0   1   3    0.14    0.03
   0   1   3    0.07    0.05
   0   1  -3    0.34    0.52
   0  -1   3    0.07    0.04
   0  -1  -3    0.40    0.42
   0   1   3    0.03    0.04
   0  -1   3    0.13    0.04
   0  -1  -3   -0.02    0.29
   0  -1   4   -0.02    0.05
   0  -1  -4    0.30    0.58
   0  -1  -4   -0.20    0.41
   0  -1   4    0.11    0.06
   0   1   4   -0.11    0.06
   0   1   4    0.59    0.50
   0  -1   4    0.15    0.41
   0   1  -4   -0.09    0.38
   0   1   4   -0.02    0.06
   0   1  -4    0.40    0.60
   0   1  -5    0.22    0.58
   0  -1   5    0.05    0.07
   0  -1  -5    0.37    0.57
   0   1   5    0.02    0.09
   0  -1   5    0.16    0.42
   0   1  -5    0.06    0.06
   0  -1  -5   -0.65    0.46
   0   1  -5   -0.42    0.47
   0  -1   5    0.04    0.07
   0   1   5    0.40    0.54
   0   1   5    0.18    0.08
   0  -1  -5    0.07    0.06
   0   1  -6   -0.11    0.67
   0   1   6    0.17    0.05
   0  -1  -6   -0.69    0.57
   0   1   6    0.19    0.45
   0  -1   6   -0.22    0.49
   0  -1  -6    0.09    0.08
   0   1   6    0.07    0.11
   0  -1   6   -0.07    0.45
   0  -1   6    0.04    0.09
   0   1   6   -0.06    0.09
   0   1  -6   -0.17    0.59
   0  -1   6    0.72    0.14
   0  -1   6    0.60    0.13
   0   1   6    0.06    0.53
   0   1   6   -0.23    0.13
   0   1  -6   -0.10    0.07
   0   1   6    0.13    0.05
   0   1  -6    0.21    0.09
   0  -1   6    0.26    0.06
   0  -1  -6   -0.35    0.64
   0  -1   6    0.15    0.06
   0  -1  -7    0.46    0.69
   0   1  -7    0.18    0.68
   0  -1  -7    0.00    0.09
   0  -1   7    0.01    0.10
   0   1   7   -0.03    0.18
   0   1   7   -0.04    0.10
   0   1  -7    0.15    0.10
   0   1  -7    0.09    0.08
   0   1   7    0.04    0.60
   0  -1   7    0.01    0.15
   0   1   7    0.04    0.06
   0  -1   7    0.01    0.06
   0  -1   7   -0.47    0.54
   0   1   7    0.41    0.53
   0  -1  -7    0.04    0.07
   0  -1   7   -0.04    0.58
   0   1   7   -0.01    0.06
   0   1  -8   -0.16    0.83
   0   1  -8   -0.09    0.10
   0  -1   8    0.21    0.21
   0  -1   8    0.11    0.08
   0   1   8   -0.06    0.12
   0   1  -8    0.16    0.11
   0  -1  -8    0.39    0.13
   0  -1   8    0.21    0.13
   0  -1   8    1.10    0.76
   0  -1   8   -0.10    0.63
   0  -1  -8    0.65    0.85
   0   1   8    0.77    0.74
   0   1   8    0.19    0.08
   0   1   8   -0.32    0.61
   0   1   8    0.00    0.23
   0  -1  -8    0.13    0.10
   0   1   9    0.04    1.15
   0  -1   9    0.09    0.09
   0  -1  -9   -0.07    0.10
   0   1  -9   -0.27    1.50
   0  -1   9    0.11    1.01
   0   1  -9   -0.03    0.12
   0  -1  -9    0.08    0.12
   0  -1  -9   -1.78    1.42
   0   1   9   -0.02    0.09
   0   1  -9    0.04    0.10
   0  -1 -10    0.10    0.11
   0   1  10    0.15    0.09
   0  -1  10   -0.63    1.53
   0   1  10   -0.38    1.71
   0   1 -10    0.03    0.11
   0  -1 -10    0.34    3.07
   0  -1  10    0.32    0.10
   0   1  11    1.23    2.08
   0   1  11   -0.04    0.09
   0  -1  11    0.12    0.09
   0  -1 -11    0.87    3.19
   0   1 -11    0.72    3.22
   0  -1  11   -0.36    1.85
   1  -1   0   16.49    1.13
  -1  -1   0   20.48    1.20
   1  -1   0   19.44    1.26
  -1  -1  -1   33.11    2.20
  -1   1   1   37.76    2.15
   1  -1   1   36.19    2.14
  -1   1  -1   33.31    2.25
  -1  -1   1   35.17    2.14
   1   1   1   35.84    2.14
   1  -1  -1   30.51    2.50
  -1  -1  -2   13.81    1.07
  -1   1   2   15.25    0.91
   1  -1   2   13.91    0.90
  -1  -1  -2   15.20    1.09
   1   1  -2   11.34    1.57
   1   1  -2   14.24    0.91
   1  -1   2   15.89    0.91
  -1   1   2   14.19    0.91
  -1  -1   2   14.38    0.91
   1   1   2   15.00    0.91
  -1   1  -2   14.38    1.19
  -1   1  -2   15.11    1.07
   1  -1  -2   15.56    1.59
  -1  -1   2   14.43    0.91
   1  -1  -2   15.03    0.90
  -1   1   3   19.83    1.24
   1   1  -3   16.78    2.17
   1   1  -3   19.49    1.22
  -1  -1  -3   19.78    1.49
   1  -1   3   18.80    1.22
  -1  -1  -3   20.57    1.52
  -1   1   3   19.56    1.23
   1  -1   3   20.64    1.24
   1   1  -3   20.16    1.23
   1  -1   3   19.51    1.23
  -1  -1   3   19.60    1.23
   1   1   3   19.88    1.22
  -1  -1   3   19.65    1.23
  -1   1  -3   19.97    1.58
   1   1   3   20.52    1.23
  -1   1  -3   18.86    1.47
   1  -1  -3   18.85    1.96
   1  -1  -3   20.99    1.23
   1   1   3   19.77    1.23
  -1  -1  -4    9.87    0.97
   1   1  -4    7.94    1.47
   1  -1   4    8.96    0.57
  -1  -1  -4    8.46    0.98
  -1   1   4    8.39    0.57
   1   1  -4    8.38    0.55
   1  -1   4    9.81    1.09
   1  -1   4    8.99    0.57
  -1   1   4    9.23    0.57
   1   1  -4    8.36    0.56
  -1  -1   4    8.79    0.57
  -1   1  -4    8.24    1.00
   1   1   4    8.81    0.57
   1   1   4    8.71    0.57
   1  -1  -4    9.29    1.00
   1   1   4    9.07    1.08
  -1  -1   4    8.72    0.57
   1   1   4    8.30    0.55
   1  -1  -4    8.59    0.56
  -1   1  -4    9.39    0.94
   1  -1  -4    8.79    1.38
  -1   1   5   10.07    0.70
   1   1  -5   10.81    0.67
  -1  -1  -5   10.06    1.19
   1   1  -5   12.09    1.27
   1  -1   5   10.24    0.70
  -1   1   5   10.76    0.70
   1   1  -5   10.29    0.68
   1  -1   5   10.78    1.24
   1   1  -5    8.60    1.58
  -1  -1  -5   10.86    1.18
   1  -1   5   11.16    0.70
   1   1   5   10.92    0.71
   1  -1  -5   10.07    1.21
  -1  -1   5   10.46    0.70
   1  -1  -5    7.42    1.42
   1   1   5   10.61    1.32
   1  -1  -5   10.62    0.67
  -1   1  -5    9.82    1.12
   1  -1  -5   10.99    0.69
   1   1   5   10.88    0.70
  -1  -1   5   10.39    0.70
  -1   1  -5   10.08    1.21
   1   1  -6    4.40    0.34
  -1   1   6    4.82    0.75
   1  -1   6    4.92    0.37
  -1   1   6    4.46    0.38
  -1  -1  -6    4.41    0.33
   1   1  -6    4.10    1.18
   1   1  -6    4.63    0.31
  -1   1   6    4.72    0.35
  -1  -1  -6    3.78    0.85
   1  -1   6    4.64    0.30
   1  -1   6    4.51    0.30
   1   1  -6    5.16    0.98
   1  -1   6    4.21    0.35
  -1  -1  -6    4.59    0.91
  -1   1   6    3.77    0.35
  -1   1   6    4.39    0.30
   1  -1   6    4.49    0.69
   1  -1   6    4.30    0.71
  -1   1   6    5.48    0.74
   1  -1   6    6.45    0.94
   1   1   6    3.48    0.87
   1  -1  -6    4.35    1.13
   1   1   6    4.50    0.74
   1   1   6    4.45    0.31
   1  -1  -6    4.51    0.31
   1   1   6    5.17    0.39
  -1  -1   6    4.58    0.30
  -1   1  -6    4.62    0.86
   1   1   6    4.43    0.35
   1   1   6    4.36    0.30
  -1  -1   6    4.04    0.36
   1   1   6    5.31    0.73
   1  -1  -6    4.49    0.33
  -1  -1   6    5.30    0.75
  -1  -1   6    4.91    0.73
  -1  -1   6    4.23    0.35
  -1   1  -6    4.50    0.33
   1  -1  -6    4.78    0.92
  -1  -1   6    4.75    0.35
   1  -1   7    5.20    0.37
  -1   1   7    5.22    0.37
  -1  -1  -7    5.17    1.05
   1   1  -7    5.52    1.39
  -1   1   7    5.69    0.87
  -1   1   7    5.05    0.43
  -1   1   7    5.55    0.43
  -1   1   7    5.33    0.48
   1  -1   7    4.94    0.85
   1  -1   7    5.30    0.42
   1   1  -7    5.96    0.41
   1  -1   7    5.18    0.37
  -1  -1  -7    5.49    0.38
   1  -1   7    6.92    0.88
  -1  -1  -7    5.45    0.40
   1   1  -7    5.13    1.08
  -1   1   7    4.76    0.88
   1  -1   7    5.06    0.46
   1   1  -7    5.70    0.38
   1  -1  -7    6.20    1.19
   1   1   7    5.44    0.85
   1   1   7    6.19    0.50
  -1  -1   7    6.15    0.88
   1   1   7    5.51    0.37
   1  -1  -7    5.58    0.38
   1  -1  -7    5.78    1.36
  -1  -1   7    5.47    0.37
  -1   1  -7    5.23    0.40
   1   1   7    5.37    0.42
  -1  -1   7    6.00    0.93
   1  -1  -7    5.81    0.41
  -1   1  -7    5.66    0.39
  -1  -1   7    4.73    0.43
  -1  -1   7    5.60    0.46
   1   1   7    5.12    0.86
   1   1   7    5.47    0.37
  -1  -1   7    5.30    0.42
  -1   1  -7    5.86    1.08
  -1  -1  -8    2.52    0.22
  -1  -1  -8    2.16    0.24
   1  -1   8    2.21    0.79
   1  -1   8    2.82    0.80
   1   1  -8    2.61    0.22
  -1  -1  -8    2.48    1.04
  -1   1   8    2.54    0.21
   1   1  -8    2.27    0.25
   1   1  -8    2.50    1.02
  -1   1   8    2.53    0.77
  -1   1   8    2.69    0.37
   1  -1   8    2.39    0.27
   1  -1   8    2.32    0.20
  -1   1   8    2.14    0.26
  -1   1   8    2.08    0.84
  -1   1  -8    2.40    0.25
   1   1   8    2.55    0.28
   1  -1  -8    1.94    0.97
  -1  -1   8    2.32    0.27
  -1   1  -8    2.51    0.94
  -1  -1   8    3.04    0.85
   1  -1  -8    2.40    0.25
  -1  -1   8    2.36    0.35
  -1  -1   8    3.21    0.80
   1   1   8    2.26    0.21
   1  -1  -8    2.22    0.21
  -1  -1   8    2.46    0.21
   1   1   8    1.38    0.82
  -1  -1   8    2.35    0.28
   1   1   8    3.28    0.83
  -1   1  -8    2.37    0.22
  -1   1   9    2.56    0.23
   1   1  -9    2.26    1.70
  -1   1   9    3.58    1.20
   1   1  -9    2.91    0.24
   1  -1   9    2.59    0.23
   1   1  -9    2.54    0.28
  -1  -1  -9    3.07    0.26
  -1  -1  -9    1.41    1.59
   1  -1   9    3.20    1.27
  -1  -1  -9    2.50    0.28
  -1   1  -9    2.48    0.27
  -1   1  -9    2.65    0.25
   1  -1  -9    2.73    0.27
   1  -1  -9    2.61    0.24
   1  -1  -9    4.94    1.88
  -1   1  -9    1.45    1.60
   1   1   9    2.86    1.46
  -1  -1   9    1.94    1.04
   1   1   9    2.40    0.23
  -1  -1   9    2.80    0.23
  -1   1  10    1.48    0.16
   1  -1  10    1.57    0.16
  -1  -1 -10    1.52    0.18
  -1   1  10    5.87    1.85
   1  -1  10   -0.38    1.74
  -1  -1 -10    3.16    3.12
  -1   1 -10    1.23    0.18
  -1  -1  10    1.72    0.17
   1   1  10    0.96    1.94
   1   1  10    1.34    0.16
  -1   1 -10    1.18    3.15
  -1  -1  10   -0.12    1.37
  -1  -1 -11    0.92    3.00
   1   1 -11    0.22    3.37
  -1   1  11    1.41    0.15
   1  -1  11    1.45    0.15
  -1   1  11    0.54    1.91
   1  -1  11    1.27    2.07
   1   1  11    1.27    0.15
  -1  -1  11    0.73    1.67
  -1   1 -11    2.61    3.11
   1  -1 -11    1.29    3.25
  -1  -1  11    1.49    0.16
   1   1  11   -0.18    2.22
   2   1   0    1.42    0.11
   2  -1   0    1.48    0.12
   2  -1   0    2.18    0.45
  -2  -1  -1  143.10    8.85
   2  -1   1  151.09    8.81
  -2   1   1  137.65    8.81
   2   1  -1  133.03    8.81
   2   1   1  138.68    8.97
  -2  -1   1  164.00    8.81
   2  -1  -1  131.86    9.22
   2   1   1  149.54    8.81
   2  -1  -1  148.36    8.81
  -2  -1  -2    1.44    0.29
  -2   1   2    1.52    0.12
  -2   1   2    1.89    0.12
  -2  -1  -2    1.45    0.23
   2   1  -2    1.32    0.11
   2  -1   2    1.32    0.11
   2   1   2    1.32    0.11
   2  -1  -2    1.29    0.10
   2  -1  -2    1.14    0.71
  -2  -1   2    1.34    0.11
  -2  -1   2    1.30    0.11
  -2   1  -2    1.45    0.22
  -2   1  -2    1.84    0.28
   2   1  -3   90.53    5.13
  -2   1   3   83.94    5.14
   2   1  -3   68.70    5.97
   2  -1   3   83.96    5.13
  -2   1   3   85.86    5.14
  -2  -1  -3   81.67    5.30
   2  -1   3   88.21    5.14
  -2  -1  -3   84.73    5.32
   2  -1   3   71.44    5.39
   2  -1   3   86.46    5.13
   2   1   3   88.46    5.14
  -2  -1   3   83.72    5.13
   2   1   3   82.39    5.13
   2   1   3   83.11    5.36
  -2   1  -3   77.68    5.28
   2   1   3   85.64    5.13
   2  -1  -3   87.35    5.13
  -2   1  -3   88.68    5.31
  -2  -1   3   86.19    5.14
   2  -1  -3   69.16    5.85
   2   1  -4    0.18    0.95
   2  -1   4    0.54    0.09
   2  -1   4    0.66    0.08
   2   1  -4    0.68    0.07
   2  -1   4    0.31    0.48
   2  -1   4    0.56    0.09
  -2   1   4    0.52    0.10
  -2  -1  -4    0.54    0.37
  -2  -1  -4    0.75    0.42
  -2   1   4    0.50    0.09
   2  -1  -4    0.95    0.08
   2  -1  -4    1.10    0.89
  -2  -1   4    0.51    0.09
  -2   1  -4    0.50    0.34
   2  -1  -4    0.64    0.08
   2   1   4    0.14    0.44
  -2   1  -4    0.72    0.38
   2   1   4    0.58    0.08
   2   1   4    0.84    0.10
  -2  -1   4    0.61    0.10
   2   1   4    0.55    0.09
  -2  -1  -5   51.57    3.29
   2  -1   5   45.90    2.89
   2  -1   5   52.72    3.42
   2   1  -5   50.15    2.86
  -2   1   5   47.57    2.90
   2   1  -5   46.55    2.88
   2   1  -5   36.69    3.93
   2  -1   5   47.00    2.89
  -2   1   5   45.31    2.89
  -2  -1  -5   44.94    3.22
   2   1   5   46.78    3.42
   2  -1  -5   45.83    3.40
  -2   1  -5   46.48    3.24
  -2  -1   5   45.43    2.89
  -2  -1   5   44.74    2.89
   2  -1  -5   46.99    2.86
   2   1   5   46.57    2.89
   2  -1  -5   37.15    3.79
   2   1   5   47.89    2.89
   2  -1  -5   47.22    2.88
   2  -1   6    0.35    0.06
  -2   1   6    0.26    0.11
  -2   1   6    0.28    0.06
  -2   1   6    0.67    0.57
   2  -1   6    0.47    0.07
   2  -1   6    0.48    0.55
   2  -1   6    0.35    0.13
   2  -1   6   -0.10    0.49
  -2   1   6    0.24    0.14
   2   1  -6    0.70    0.72
   2   1  -6    0.38    0.10
   2   1  -6    0.48    0.08
  -2  -1  -6    0.82    0.64
  -2   1   6    0.29    0.47
   2  -1   6    0.34    0.11
   2  -1   6    0.59    0.70
   2   1  -6   -0.26    0.95
  -2   1   6    0.40    0.11
   2  -1  -6    0.71    0.93
   2  -1  -6    1.09    0.73
   2   1   6    0.44    0.11
   2   1   6    0.74    0.17
   2   1   6    0.59    0.74
   2   1   6    0.50    0.07
  -2  -1   6    0.38    0.13
  -2  -1   6   -0.05    0.53
  -2  -1   6    0.60    0.50
  -2  -1   6    0.26    0.10
  -2  -1   6    0.34    0.11
   2   1   6    0.48    0.48
   2   1   6    0.45    0.07
   2   1   6    0.45    0.54
   2  -1  -6    0.16    0.09
  -2   1  -6   -0.19    0.57
  -2  -1   6    0.39    0.07
   2  -1  -6    0.31    0.07
   2  -1   7   23.95    2.14
  -2   1   7   21.68    1.56
   2  -1   7   24.65    1.96
   2  -1   7   24.38    1.94
   2   1  -7   27.28    2.42
  -2  -1  -7   24.65    2.22
  -2   1   7   29.60    1.97
   2  -1   7   24.43    1.52
   2   1  -7   22.43    2.97
  -2  -1  -7   24.44    1.55
   2  -1   7   23.85    1.52
   2  -1   7   24.43    1.57
  -2   1   7   24.31    1.52
   2   1  -7   25.39    1.53
   2   1  -7   25.98    1.56
  -2   1   7   26.46    2.02
  -2   1   7   25.41    1.62
   2   1   7   29.34    2.31
   2  -1  -7   24.21    1.55
  -2  -1   7   24.80    1.90
  -2   1  -7   25.24    2.22
  -2   1  -7   25.15    1.55
   2   1   7   24.55    1.57
   2  -1  -7   25.42    1.53
  -2   1  -7   26.04    1.54
   2  -1  -7   21.56    2.83
   2   1   7   24.39    1.52
  -2  -1   7   24.04    1.52
   2   1   7   25.38    1.95
   2   1   7   23.94    1.52
  -2  -1   7   24.15    1.60
   2  -1  -7   23.93    2.41
   2   1   7   27.31    1.98
  -2  -1   7   24.40    1.57
  -2  -1   7   19.75    1.56
  -2  -1   7   28.57    2.04
   2   1  -8    1.21    1.03
  -2   1   8    0.25    0.15
  -2   1   8    0.23    0.64
  -2  -1  -8    0.39    0.13
   2  -1   8    0.17    0.13
  -2   1   8    0.41    0.79
  -2   1   8   -0.17    0.18
   2  -1   8    0.19    0.08
   2   1  -8    0.09    0.09
   2  -1   8    0.92    0.69
   2   1  -8    0.13    0.11
  -2  -1  -8    0.19    0.82
   2  -1   8    0.21    0.09
  -2   1   8    0.20    0.08
  -2  -1  -8    0.27    0.11
   2  -1   8    0.55    0.75
  -2   1  -8    0.21    0.12
   2   1   8    0.41    0.67
   2   1   8    0.01    0.12
  -2  -1   8    0.10    0.63
   2   1   8    0.14    0.08
  -2  -1   8    1.06    0.78
  -2   1  -8    0.14    0.86
   2  -1  -8    0.20    0.11
   2   1   8    0.61    0.75
  -2  -1   8    0.06    0.14
   2  -1  -8    0.17    0.95
   2   1   8    0.19    0.09
  -2  -1   8    0.19    0.08
  -2  -1   8    0.26    0.20
  -2   1  -8    0.30    0.11
   2  -1  -8    0.16    0.09
  -2   1   9   12.31    0.86
  -2   1   9   12.36    1.62
   2  -1   9   12.28    0.81
   2   1  -9   12.79    0.86
   2   1  -9   13.29    0.82
  -2  -1  -9   12.83    0.83
  -2   1   9   12.66    1.84
  -2   1   9   12.53    0.81
   2   1  -9   11.48    2.39
  -2  -1  -9   10.46    2.10
  -2  -1  -9   12.28    0.85
  -2  -1  -9   13.46    2.50
   2  -1   9   12.56    1.91
   2   1   9   13.70    2.00
  -2  -1   9   12.75    0.81
   2  -1  -9   12.38    0.85
   2  -1  -9   13.49    2.40
  -2   1  -9   12.52    2.16
  -2  -1   9   12.43    1.54
  -2   1  -9   11.41    0.85
   2   1   9   12.54    0.81
  -2  -1   9   12.60    0.87
  -2   1  -9   12.77    0.83
  -2   1  -9   14.29    2.49
  -2  -1 -10    0.12    0.12
   2  -1  10    0.32    1.93
  -2  -1 -10   -3.48    2.96
   2  -1  10    0.05    0.09
  -2   1  10   -0.02    0.09
  -2   1  10   -1.06    1.39
  -2   1 -10    0.15    3.07
   2   1  10    2.38    2.14
  -2  -1  10    0.01    0.10
  -2   1 -10    0.14    0.13
   2   1  10    0.23    0.10
  -2  -1 -11    5.12    2.99
   2  -1  11    4.77    2.40
  -2   1  11    6.29    0.44
  -2   1  11    7.14    1.99
   2  -1  11    6.24    0.44
   2   1  11    6.46    0.44
  -2   1 -11    6.33    3.01
   2  -1 -11    1.94    3.46
  -2  -1  11    6.71    0.44
   2   1  11    5.56    2.51
   3  -1   0    7.35    0.75
   3   1   0    6.74    0.44
   3   1   0    7.87    0.62
   3  -1   0    8.85    0.90
   3  -1   0    6.36    0.45
  -3  -1  -1   12.82    0.85
   3   1  -1   11.86    0.83
   3   1  -1   12.02    0.74
  -3   1   1   11.54    0.74
   3  -1   1   11.93    0.73
   3  -1  -1    9.64    0.88
   3  -1  -1   11.77    0.73
   3  -1  -1   11.26    1.34
   3   1   1   11.95    0.98
  -3  -1   1   11.47    0.73
   3   1   1   12.08    0.73
   3  -1   2    5.81    0.37
  -3   1   2    5.34    0.37
  -3  -1  -2    6.11    0.57
  -3  -1  -2    5.15    0.46
   3   1  -2    5.58    0.36
  -3  -1   2    5.25    0.36
  -3   1  -2    5.91    0.53
   3  -1  -2    6.50    1.16
   3   1   2    5.73    0.36
   3  -1  -2    5.67    0.36
  -3   1   3    7.63    0.51
   3   1  -3   11.15    1.74
  -3  -1  -3    7.56    0.65
   3  -1   3    7.95    0.50
   3  -1   3    7.46    0.50
   3  -1   3    7.49    0.49
   3   1  -3    7.88    0.50
  -3  -1  -3    8.13    0.78
   3  -1   3    7.95    0.92
   3  -1  -3    7.70    0.49
  -3   1  -3    8.44    0.74
   3  -1  -3    9.07    1.53
  -3  -1   3    7.45    0.50
   3   1   3    8.37    0.83
  -3   1  -3    7.64    0.62
   3   1   3    7.96    0.50
   3   1   3    7.30    0.49
  -3  -1   3    7.80    0.50
   3   1   3    7.67    0.50
   3   1  -4    3.13    0.21
  -3  -1  -4    3.14    0.56
  -3   1   4    2.58    0.25
   3  -1   4    3.46    0.23
   3   1  -4    2.67    1.33
   3  -1   4    2.83    0.23
   3   1  -4    3.11    0.23
  -3  -1  -4    3.53    0.50
   3  -1   4    3.90    0.75
   3  -1   4    3.02    0.24
   3  -1  -4    2.87    0.21
   3   1   4    3.35    0.24
   3   1   4    2.89    0.24
   3  -1  -4    1.59    1.10
  -3   1  -4    3.07    0.56
  -3  -1   4    2.79    0.24
  -3  -1   4    2.87    0.25
   3  -1  -4    3.12    0.23
   3   1   4    3.20    0.68
   3   1   4    3.39    0.24
   3  -1   5    4.85    0.34
  -3   1   5    4.70    0.36
   3  -1   5    4.67    0.34
  -3  -1  -5    5.83    0.81
   3  -1   5    4.44    0.30
   3   1  -5    4.78    0.30
  -3   1   5    3.63    0.33
  -3   1   5    4.38    0.30
   3  -1   5    5.64    0.97
   3   1  -5    4.82    0.33
   3  -1   5    4.60    0.65
   3   1  -5    2.60    1.38
   3   1   5    5.26    0.33
   3  -1  -5    4.65    0.30
  -3  -1   5    4.71    0.35
   3  -1  -5    3.04    1.34
   3   1   5    5.64    0.97
  -3   1  -5    4.61    0.76
  -3  -1   5    4.18    0.30
  -3  -1   5    4.26    0.70
   3  -1  -5    4.59    0.32
  -3  -1   5    4.46    0.34
   3   1   5    4.28    0.30
   3   1   5    4.24    0.33
  -3  -1   5    4.25    0.33
   3   1  -6    2.24    0.19
  -3  -1  -6    3.22    0.80
   3  -1   6    2.00    0.59
   3   1  -6    0.98    0.81
   3  -1   6    1.64    0.63
   3  -1   6    1.76    0.20
   3  -1   6    0.77    0.70
  -3   1   6    2.97    0.59
  -3   1   6    1.81    0.16
  -3   1   6    2.90    0.72
   3  -1   6    2.00    0.16
  -3   1   6    1.82    0.25
  -3   1   6    1.16    0.19
   3  -1   6    1.88    0.15
   3   1  -6    2.01    0.16
   3   1  -6    0.71    1.35
   3   1   6    1.59    0.15
  -3   1  -6    1.92    0.73
  -3  -1   6    2.69    0.69
   3  -1  -6    1.27    0.92
  -3  -1   6    1.49    0.20
  -3  -1   6    1.87    0.16
  -3  -1   6    1.77    0.23
   3   1   6    1.72    0.60
   3   1   6    3.61    0.95
  -3  -1   6    1.79    0.20
   3  -1  -6    1.69    0.16
   3  -1  -6    1.70    0.18
  -3  -1   6    2.13    0.58
   3  -1  -6    1.57    1.33
   3   1   6    2.30    0.58
   3   1   6    1.92    0.20
   3   1   6    1.93    0.15
   3  -1   7    2.93    0.71
   3   1  -7    2.26    0.23
  -3   1   7    2.84    0.33
   3  -1   7    2.86    0.26
   3   1  -7    3.30    1.16
   3   1  -7    1.44    1.43
  -3   1   7    1.88    0.64
  -3  -1  -7    4.06    0.88
   3   1  -7    2.61    0.21
  -3   1   7    1.94    0.77
  -3  -1  -7    2.29    0.89
   3  -1   7    2.58    0.20
  -3   1   7    2.41    0.27
   3  -1   7    3.12    0.96
   3  -1   7    1.81    0.73
   3  -1   7    2.37    0.20
  -3   1   7    2.31    0.20
  -3  -1   7    2.63    0.68
  -3   1  -7    2.37    0.23
   3  -1  -7    2.48    0.21
  -3  -1   7    2.78    0.32
   3   1   7    3.05    0.74
   3   1   7    2.37    0.20
   3  -1  -7    1.37    1.35
   3   1   7    4.13    1.10
  -3  -1   7    2.29    0.20
   3   1   7    2.85    0.26
   3  -1  -7    2.32    0.23
  -3   1  -7    1.93    0.85
   3   1   7    2.38    0.19
   3  -1  -7    3.43    1.11
  -3  -1   7    2.53    0.83
  -3  -1   7    1.94    0.25
   3   1   7    2.48    0.76
   3   1  -8    1.07    1.66
  -3   1   8    0.76    0.86
  -3  -1  -8    1.00    0.16
  -3   1   8    1.10    0.13
  -3  -1  -8    1.59    0.87
   3   1  -8    0.95    0.17
   3  -1   8    1.24    0.13
   3   1  -8    1.10    0.14
  -3  -1  -8    0.73    0.94
  -3  -1  -8    0.95    0.16
  -3   1   8    2.68    0.75
   3  -1   8    0.35    0.70
   3  -1   8    0.95    0.12
   3   1  -8    1.51    1.09
  -3   1   8    0.37    0.24
  -3   1   8    1.23    0.21
   3  -1   8    0.81    0.18
  -3   1  -8    0.86    0.16
  -3  -1   8    1.04    0.20
   3   1   8    1.41    0.73
  -3   1  -8    1.12    0.79
  -3  -1   8    1.07    0.13
  -3   1  -8    1.05    0.17
  -3  -1   8    0.98    0.26
   3  -1  -8    0.65    1.05
  -3   1  -8    0.13    0.89
  -3  -1   8    1.16    0.67
   3  -1  -8    0.83    0.16
   3   1   8    0.96    0.13
   3  -1  -8    2.23    1.60
   3   1   8    1.04    0.12
   3   1   8    0.94    0.18
  -3  -1   8    1.58    0.88
   3  -1   9    1.20    0.15
   3  -1   9    1.94    1.55
   3   1  -9    0.91    1.98
  -3   1   9    1.53    1.02
  -3  -1  -9    1.35    0.19
  -3  -1  -9   -0.54    2.08
  -3   1   9    1.34    0.15
   3   1  -9    1.37    0.20
  -3   1   9    4.18    1.65
  -3   1   9    1.35    0.22
  -3  -1  -9    1.43    0.21
  -3  -1   9    1.53    0.16
   3  -1  -9    3.03    2.07
  -3   1  -9    1.64    0.20
  -3  -1   9    1.19    0.22
   3   1   9    1.50    0.16
   3   1   9    1.83    1.65
  -3  -1   9   -0.83    1.36
   3   1   9    1.35    0.15
   3  -1  -9    1.23    0.19
  -3   1  -9    2.82    2.13
  -3   1  -9    1.52    0.21
  -3   1  10    0.55    0.12
   3  -1  10    0.84    0.12
  -3  -1 -10    0.85    2.94
  -3   1  10    0.30    2.10
   3  -1  10   -1.32    2.14
  -3  -1 -10    0.55    0.15
   3   1  10    0.65    0.12
  -3  -1  10    0.70    0.12
   3   1  10   -0.35    2.31
  -3   1 -10    0.63    0.16
  -3   1 -10    0.73    2.91
   3  -1  11   -1.00    2.47
  -3  -1 -11    1.28    2.95
  -3   1  11    1.46    2.38
   3  -1  11    0.92    0.12
  -3   1  11    0.96    1.61
  -3   1  11    0.56    0.12
   3   1  11    0.89    0.12
  -3  -1  11    0.86    0.13
   3   1  11    1.57    2.60
   4  -1   0   20.47    1.68
   4   1   0   26.15    1.66
  -4  -1   0   23.10    1.75
   4  -1   0   26.45    1.89
   4  -1   0   22.94    1.45
   4   1   0   22.64    1.44
  -4   1   1    0.23    0.06
   4   1  -1    0.29    0.20
  -4  -1  -1    0.58    0.26
   4  -1   1    0.45    0.29
   4   1  -1    0.23    0.06
   4  -1   1    0.24    0.05
  -4  -1   1    0.24    0.05
   4   1   1   -0.08    0.24
   4   1   1    0.32    0.05
   4  -1  -1    0.23    0.24
   4  -1  -1    0.42    0.54
   4   1  -2   20.67    1.23
  -4  -1  -2   19.68    1.42
   4   1  -2   21.23    1.35
   4  -1   2   17.14    1.47
   4  -1   2   19.72    1.22
  -4   1   2   20.04    1.23
  -4  -1   2   21.11    1.23
   4   1   2   16.04    1.22
   4  -1  -2   23.12    2.12
  -4   1  -2   18.62    1.38
   4   1   2   19.93    1.22
   4   1   2   19.74    1.44
   4  -1  -2   20.42    1.22
  -4  -1  -3    0.33    0.32
   4   1  -3    0.24    0.06
   4  -1   3    0.07    0.35
   4  -1   3    0.20    0.07
  -4   1   3    0.29    0.08
   4   1  -3    0.31    0.04
   4   1  -3   -0.05    0.82
   4   1   3    0.24    0.06
  -4   1  -3    0.71    0.31
   4  -1  -3    0.30    0.06
   4   1   3    0.37    0.37
  -4  -1   3    0.28    0.07
   4  -1  -3    0.33    0.73
   4   1   3    0.34    0.07
   4  -1   4   12.49    1.37
   4   1  -4   18.04    2.36
   4  -1   4   13.08    0.83
  -4   1   4   13.63    0.85
  -4  -1  -4   12.56    1.22
   4   1  -4   14.20    0.83
   4  -1   4   12.48    0.83
   4   1  -4   12.65    0.80
   4  -1  -4   12.75    0.80
   4   1   4   10.56    1.31
  -4   1  -4   12.12    1.17
   4   1   4   11.77    0.83
   4   1   4   12.95    0.83
   4  -1  -4   12.38    1.93
   4  -1  -4   12.69    0.82
  -4  -1   4   13.47    0.84
   4  -1   5    0.15    0.05
   4   1  -5    0.39    1.10
  -4  -1  -5   -0.35    0.52
   4  -1   5    0.01    0.45
  -4   1   5    0.16    0.05
  -4   1   5    0.01    0.08
  -4   1   5    0.15    0.38
   4   1  -5    0.37    0.06
   4  -1   5    0.09    0.05
  -4   1   5    0.17    0.11
   4  -1   5    0.12    0.09
   4   1  -5    0.23    0.08
   4  -1   5    0.00    0.57
   4  -1   5    0.12    0.08
  -4   1   5    0.55    0.61
  -4  -1   5    0.59    0.42
   4   1   5    0.27    0.05
   4   1   5   -0.36    0.54
  -4   1  -5   -0.02    0.48
  -4  -1   5    0.19    0.09
   4  -1  -5   -0.05    1.08
  -4  -1   5    0.11    0.05
  -4  -1   5    0.16    0.53
   4   1   5    0.15    0.05
   4  -1  -5    0.17    0.07
   4   1   5   -0.48    0.45
   4   1   5    0.19    0.08
   4  -1  -5    0.45    0.06
  -4  -1   5    0.33    0.11
   4   1   5    0.27    0.09
   4   1  -6    7.30    0.48
  -4  -1  -6    6.80    0.98
   4   1  -6    7.76    0.51
  -4   1   6    7.27    0.55
  -4   1   6    5.90    0.51
  -4   1   6   10.08    1.12
   4  -1   6    8.69    1.28
   4  -1   6    8.88    0.95
  -4   1   6    6.92    0.86
   4  -1   6    7.43    0.48
  -4  -1  -6    7.99    1.10
   4  -1   6    7.77    0.47
  -4   1   6    7.17    0.47
   4   1  -6    4.28    1.74
   4  -1   6    7.13    0.52
   4  -1  -6    4.73    1.79
  -4  -1   6    8.37    1.08
  -4   1  -6    7.77    0.98
   4   1   6    7.30    0.51
   4  -1  -6    7.18    0.50
  -4  -1   6    7.32    0.47
  -4  -1   6    7.48    0.55
   4   1   6    7.43    0.48
   4   1   6    7.29    0.47
  -4  -1   6    8.07    0.89
   4   1   6    7.36    0.93
   4  -1  -6    8.49    1.54
   4   1   6    7.14    1.27
  -4  -1   6    6.16    0.51
  -4   1  -6    7.79    1.07
   4  -1   7   -0.26    0.57
  -4  -1  -7   -0.60    0.65
  -4   1   7   -0.13    0.17
  -4   1   7    0.08    0.53
  -4   1   7    0.21    0.78
  -4   1   7    0.08    0.07
   4   1  -7    0.19    0.11
   4   1  -7   -0.73    1.43
   4  -1   7    0.13    0.11
  -4   1   7    0.17    0.13
   4  -1   7   -0.17    0.73
  -4  -1  -7    0.04    0.75
   4  -1   7    0.10    0.07
   4   1  -7   -1.48    0.92
   4  -1   7    0.05    0.06
   4  -1  -7    0.11    0.10
   4  -1  -7   -0.80    1.36
  -4  -1   7    0.50    0.77
  -4  -1   7   -0.10    0.12
   4  -1  -7    1.10    1.07
  -4  -1   7    0.15    0.18
   4   1   7    0.10    0.07
  -4  -1   7    0.06    0.07
  -4  -1   7   -0.02    0.54
   4   1   7   -0.37    0.74
   4   1   7    0.32    0.59
  -4   1  -7    0.16    0.75
  -4   1  -7    0.27    0.69
   4   1   7    0.22    0.07
   4   1   7    0.10    0.11
   4   1  -8    1.53    1.83
   4   1  -8    2.73    1.29
   4  -1   8    3.85    0.29
  -4   1   8    4.25    0.89
   4  -1   8    3.93    0.36
  -4   1   8    3.85    0.36
   4  -1   8    4.34    0.30
  -4  -1  -8    5.67    1.02
  -4  -1  -8    3.96    0.34
  -4   1   8    3.08    1.08
  -4   1   8    3.91    0.30
   4  -1   8    3.94    0.97
   4  -1   8    3.58    1.18
   4   1  -8    4.07    0.34
   4  -1  -8    3.96    0.34
   4   1   8    2.94    1.16
   4   1   8    4.16    0.37
  -4   1  -8    3.64    0.96
   4   1   8    4.06    0.30
  -4  -1   8    3.53    0.43
  -4  -1   8    3.21    0.85
   4   1   8    3.79    0.96
   4   1   8    4.15    0.29
  -4   1  -8    3.98    0.35
   4  -1  -8    3.51    1.43
  -4   1  -8    3.40    0.33
  -4  -1   8    4.19    0.30
  -4  -1   8    5.17    1.18
  -4  -1   8    3.95    0.37
   4  -1  -8    4.12    2.07
  -4   1   9    1.44    2.00
   4  -1   9    0.10    0.10
  -4   1   9    0.04    0.15
  -4   1   9    0.02    0.09
  -4  -1  -9    0.00    0.13
  -4  -1  -9   -0.14    2.09
   4   1  -9    0.72    2.22
   4  -1   9   -0.65    1.68
   4  -1   9    0.12    0.09
  -4   1  -9    0.08    0.14
  -4  -1   9    0.01    0.09
   4   1   9    0.02    0.08
   4   1   9    0.19    0.10
  -4  -1   9    0.34    1.77
   4   1   9    0.27    1.78
  -4   1  -9    0.48    2.04
   4  -1  -9   -0.02    0.11
  -4  -1   9    0.06    0.15
   4  -1  -9   -4.38    1.90
   4  -1  10    2.03    0.20
  -4  -1 -10    1.20    2.95
  -4   1  10    1.92    0.20
  -4   1  10    2.47    0.27
  -4   1  10    3.37    2.66
  -4  -1 -10    2.67    0.27
   4  -1  10    2.54    2.48
  -4  -1  10    2.30    0.27
   4   1  10    2.74    0.21
  -4   1 -10    2.50    0.26
   4   1  10   -0.72    2.56
  -4   1 -10   -0.89    2.91
  -4  -1  10    3.23    2.36
  -4  -1  10    2.01    0.21
   4  -1  11    0.19    0.09
  -4   1  11   -2.55    2.86
   4  -1  11   -1.26    2.66
   4   1  11    0.21    0.09
   4   1  11    1.92    2.74
  -4  -1  11   -2.12    2.52
  -5  -1   0   42.00    3.09
   5   1   0   46.02    2.79
   5  -1   0   46.99    2.80
   5   1   0   43.49    3.04
  -5   1   0   44.60    3.02
   5  -1   0   46.18    3.23
  -5  -1  -1  391.43   23.02
   5   1  -1  392.06   23.02
   5  -1   1  402.44   23.00
   5  -1   1  401.89   22.81
   5   1  -1  354.38   22.81
  -5   1   1  336.98   22.81
   5  -1   1  323.53   22.97
   5   1   1  359.80   22.97
   5  -1  -1  352.88   23.03
  -5  -1   1  386.88   22.80
   5  -1  -1  373.81   22.82
   5  -1  -1  360.44   22.81
   5   1   1  401.10   22.80
   5   1   1  380.35   22.80
   5  -1  -1  389.93   23.38
  -5   1  -1  385.02   23.00
   5   1  -2   35.32    2.44
  -5   1   2   37.75    2.28
   5  -1   2   28.44    2.49
   5   1  -2   37.93    2.28
   5   1  -2   38.02    3.16
   5  -1   2   32.48    2.26
  -5  -1  -2   35.52    2.48
   5  -1   2   37.32    2.27
  -5  -1   2   39.30    2.28
  -5   1  -2   37.49    2.45
   5   1   2   38.46    2.27
   5  -1  -2   38.52    2.27
   5   1   2   37.70    2.53
   5   1   2   36.55    2.27
   5  -1  -2   43.45    3.19
   5   1  -3  258.23   16.26
   5   1  -3  276.44   17.28
  -5  -1  -3  268.63   16.45
  -5   1   3  277.02   16.28
   5   1  -3  266.69   16.24
   5  -1   3  237.58   16.54
   5  -1   3  275.64   16.26
   5   1   3  277.61   16.26
   5  -1  -3  300.56   17.28
   5  -1  -3  278.29   16.26
  -5  -1   3  281.12   16.27
  -5   1  -3  252.71   16.41
   5   1   3  227.44   16.26
   5  -1   4   22.84    1.42
  -5   1   4   24.24    1.45
   5  -1   4   21.87    1.83
   5   1  -4   24.37    1.42
   5   1  -4   22.83    1.39
   5   1  -4   26.48    2.73
   5  -1   4   19.96    1.42
  -5  -1  -4   21.23    1.76
   5   1   4   19.75    1.42
   5  -1  -4   24.16    2.59
   5   1   4   18.73    1.82
   5   1   4   23.54    1.42
  -5   1  -4   23.58    1.72
   5  -1  -4   23.05    1.42
  -5  -1   4   24.20    1.44
  -5   1   5  150.28    9.81
  -5   1   5  161.27    9.67
  -5   1   5  146.56    9.91
   5   1  -5  162.96   10.99
   5  -1   5  148.29    9.64
   5  -1   5  154.77    9.61
   5   1  -5  161.77    9.60
   5   1  -5  163.37    9.63
   5  -1   5  159.58   10.09
  -5   1   5  163.73    9.61
   5  -1   5  159.81    9.61
  -5  -1  -5  153.26    9.94
   5  -1   5  164.84    9.87
   5  -1   5  157.61    9.64
   5   1   5  160.77    9.64
   5   1   5  148.51   10.08
  -5  -1   5  157.75    9.61
   5   1   5  152.73    9.64
  -5  -1   5  146.37    9.63
   5  -1  -5  172.96   11.03
   5  -1  -5  163.00    9.63
   5   1   5  164.90    9.86
  -5   1  -5  157.92    9.92
   5   1   5  157.30    9.61
   5   1   5  155.74    9.61
  -5  -1   5  152.50    9.81
  -5  -1   5  166.84    9.66
  -5  -1   5  149.64    9.92
  -5  -1  -6   16.11    1.29
  -5   1   6   12.78    0.88
  -5   1   6    9.91    0.82
  -5   1   6   12.33    0.78
   5  -1   6   12.83    1.27
  -5   1   6   13.32    1.22
   5   1  -6   12.44    0.82
   5  -1   6   12.55    0.78
   5   1  -6    9.51    2.25
  -5   1   6   11.46    1.40
  -5  -1  -6   13.80    1.45
   5  -1   6   12.76    0.83
   5  -1   6   10.66    1.42
   5  -1   6   12.56    0.79
   5  -1  -6   13.52    0.82
  -5  -1   6   15.67    1.46
  -5   1  -6   13.02    1.22
   5   1   6   14.52    1.31
   5   1   6   12.92    1.57
  -5  -1   6   13.07    0.87
  -5  -1   6   10.31    0.82
  -5  -1   6   13.51    1.23
   5   1   6   12.23    0.79
   5  -1  -6    9.32    2.18
  -5  -1   6   12.69    0.78
   5   1   6   12.85    0.83
   5   1   6   12.91    0.83
   5   1   6   11.92    0.78
  -5   1   7   86.05    5.16
   5  -1   7   97.49    5.89
  -5   1   7   79.57    5.25
   5  -1   7   87.83    5.55
   5   1  -7   70.83    6.68
   5  -1   7   88.20    5.17
   5  -1   7   82.21    5.21
  -5   1   7   84.92    5.51
  -5   1   7   91.69    5.75
   5   1  -7   83.19    5.19
  -5   1   7   78.50    5.19
  -5  -1  -7   89.74    5.51
   5  -1   7   84.27    5.16
   5   1  -7   79.10    6.20
  -5   1  -7   84.13    5.49
  -5  -1   7   85.84    5.16
   5   1   7   85.19    5.21
  -5  -1   7   91.08    5.72
   5   1   7   85.82    5.16
   5   1   7   85.46    5.16
  -5  -1   7   84.17    5.25
   5   1   7   85.28    5.53
  -5  -1   7   72.07    5.19
   5   1   7  100.67    5.94
   5  -1  -7   80.82    6.29
   5  -1  -7   64.31    6.61
  -5  -1   7   84.74    5.50
   5  -1  -7   87.10    5.19
  -5  -1  -8    5.21    1.11
   5  -1   8    6.23    0.44
   5  -1   8    9.04    1.44
   5  -1   8    6.47    0.44
  -5   1   8    6.01    1.02
  -5   1   8    6.67    0.50
   5  -1   8    5.86    0.50
   5   1  -8    6.65    0.49
   5   1  -8    4.14    2.07
   5   1  -8    7.29    1.81
  -5   1   8    6.39    0.44
   5  -1   8    6.92    1.34
  -5   1   8    5.64    1.55
  -5   1  -8    6.21    0.49
  -5  -1   8    6.01    0.44
   5  -1  -8    6.28    0.47
   5   1   8    5.11    1.20
  -5  -1   8    6.80    0.50
   5   1   8    6.66    0.44
   5   1   8    7.09    1.32
   5   1   8    6.82    0.45
  -5  -1   8    5.13    0.56
  -5   1  -8    6.33    1.11
  -5  -1   8    8.97    1.56
   5  -1  -8    4.03    2.07
   5  -1  -8    5.30    1.71
  -5  -1   8    6.44    1.06
  -5   1   9   44.34    2.84
   5  -1   9   48.31    2.85
  -5   1   9   42.56    4.36
   5  -1   9   45.70    2.84
  -5   1   9   47.81    2.88
  -5  -1  -9   46.00    4.03
   5  -1   9   43.73    3.99
  -5   1  -9   44.86    2.88
  -5  -1   9   49.30    4.31
  -5  -1   9   47.25    2.88
   5   1   9   46.40    2.85
   5   1   9   45.23    2.84
  -5  -1   9   45.23    2.84
   5   1   9   42.39    4.00
  -5   1  10   -1.47    3.15
   5  -1  10    1.41    2.75
  -5   1  10    3.36    0.31
   5  -1  10    3.45    0.27
   5   1  10    0.02    2.83
  -5  -1  10    6.24    2.90
  -5  -1  10    3.09    0.31
   5   1  10    3.24    0.26
   5  -1  11   17.05    3.56
  -5   1  11   26.74    4.05
   5  -1  11   24.05    1.50
  -5  -1  11   24.22    1.51
   5   1  11   22.50    3.59
  -5  -1  11   17.81    3.53
   5   1  11   23.82    1.49
  -6  -1   0   47.42    3.04
  -6   1   0   43.48    2.93
   6   1   0   43.98    2.67
   6  -1   0   42.81    2.67
   6  -1   0   45.62    3.19
   6   1   0   37.67    2.97
   6  -1   1    5.15    0.66
   6  -1   1    4.47    0.29
  -6  -1  -1    4.59    0.76
   6  -1   1    4.65    0.64
   6   1  -1    4.71    0.33
   6   1  -1    4.05    0.32
   6   1  -1    4.90    0.69
   6  -1   1    4.34    0.31
   6   1   1    4.98    0.31
   6   1   1    4.11    0.29
  -6  -1   1    3.93    0.31
  -6   1  -1    4.94    0.73
   6  -1  -1    4.02    0.32
   6   1   1    4.21    0.75
   6  -1  -1    4.74    0.99
   6   1   1    3.63    0.58
   6  -1   2   37.27    2.23
  -6   1   2   33.83    2.25
   6  -1   2   35.83    2.55
   6   1  -2   36.81    3.17
   6  -1   2   36.42    2.22
   6   1  -2   33.22    2.48
  -6  -1  -2   34.24    2.50
   6   1  -2   36.40    2.24
   6   1   2   37.61    2.22
   6  -1  -2   39.71    3.10
  -6   1  -2   38.37    2.51
  -6  -1   2   37.42    2.24
   6  -1  -2   34.63    2.24
   6   1   2   36.62    2.23
   6   1   2   33.29    2.53
   6   1  -3    4.62    1.27
   6  -1   3    3.21    0.25
   6   1  -3    3.61    0.27
   6  -1   3    3.35    0.25
  -6   1   3    3.17    0.29
   6  -1   3    1.14    0.55
  -6  -1  -3    3.81    0.61
   6  -1  -3    3.18    0.26
  -6  -1   3    3.59    0.28
   6   1   3    1.85    0.60
   6  -1  -3    3.37    1.13
  -6   1  -3    4.17    0.56
   6   1   3    3.18    0.25
   6   1   3    3.55    0.25
   6  -1   4   22.71    1.89
   6  -1   4   23.37    1.46
  -6   1   4   23.53    1.49
   6   1  -4   25.72    2.92
   6  -1   4   23.80    1.43
   6  -1   4   21.14    1.45
  -6  -1  -4   24.22    1.83
   6   1  -4   24.30    1.46
   6   1   4   22.33    1.45
   6   1   4   17.93    1.85
   6   1   4   22.63    1.42
   6   1   4   23.25    1.45
   6  -1  -4   24.22    1.45
   6  -1  -4   25.35    2.60
  -6  -1   4   24.76    1.48
  -6  -1   4   21.49    1.45
   6   1  -5    0.78    1.17
   6  -1   5    1.60    0.20
  -6   1   5    2.60    0.79
   6  -1   5    2.17    0.17
   6  -1   5    1.82    0.15
  -6   1   5    1.25    0.54
   6   1  -5    1.77    0.19
   6  -1   5    1.70    0.66
   6  -1   5    2.30    0.54
  -6  -1  -5    0.83    0.64
  -6   1   5    1.71    0.15
  -6  -1  -5    1.77    0.61
   6  -1   5    1.62    0.65
   6  -1   5    1.59    0.19
  -6   1   5    1.40    0.19
  -6   1   5    1.87    0.25
   6   1   5    1.84    0.19
  -6  -1   5    2.21    0.75
   6   1   5    1.80    0.15
   6  -1  -5    1.80    0.19
   6   1   5    1.80    0.20
   6   1   5    1.59    0.68
  -6  -1   5    1.63    0.19
  -6  -1   5    1.66    0.23
   6   1   5    1.99    0.16
  -6  -1   5    2.80    0.56
   6   1   5    2.94    0.68
   6  -1  -5    0.27    1.07
   6  -1   6   13.44    0.90
  -6   1   6   12.05    0.90
   6  -1   6   13.24    0.86
   6  -1   6   13.76    0.87
  -6  -1  -6   17.48    1.39
   6  -1   6   15.70    1.46
  -6   1   6   12.42    1.50
  -6   1   6   13.51    0.96
   6   1  -6   15.80    2.56
  -6   1   6   15.35    1.36
   6   1  -6   13.79    0.90
  -6   1   6   13.84    0.86
   6  -1   6   13.21    1.57
   6   1   6   13.05    0.90
  -6  -1   6   14.45    1.56
  -6  -1   6   13.54    1.31
  -6  -1   6   13.99    0.95
   6   1   6   14.39    1.38
   6   1   6   14.16    0.90
   6   1   6   13.23    0.86
   6   1   6   13.72    0.86
   6   1   6   12.82    1.60
  -6  -1   6   13.36    0.86
   6  -1  -6   13.80    0.89
   6  -1  -6   13.36    2.39
   6   1  -7    0.95    1.32
  -6   1   7    1.62    0.97
   6  -1   7    0.93    0.71
  -6   1   7    0.84    0.12
   6   1  -7    1.31    1.53
   6  -1   7    0.97    0.66
  -6   1   7    2.04    0.70
  -6  -1  -7    0.40    0.71
  -6   1   7    0.72    0.24
   6  -1   7    1.08    0.18
   6  -1   7    0.81    0.11
   6   1  -7    0.93    0.16
   6  -1   7    1.08    0.13
  -6   1   7    0.86    0.17
  -6  -1   7    0.86    0.12
   6  -1  -7   -0.89    1.33
  -6  -1   7    1.35    0.99
  -6  -1   7    0.61    0.17
   6   1   7    0.80    0.70
  -6  -1   7    1.08    0.25
   6  -1  -7    0.79    0.16
   6   1   7    0.37    0.68
  -6  -1   7    0.71    0.66
   6   1   7    1.18    0.13
   6  -1  -7   -0.86    1.27
   6   1   7    0.97    0.12
   6   1  -8    7.01    0.54
   6  -1   8    5.20    1.65
   6  -1   8    7.40    0.49
  -6   1   8    7.22    0.54
  -6  -1  -8    8.01    1.48
   6   1  -8    7.83    2.03
  -6   1   8    5.38    2.04
   6  -1   8    7.43    0.51
  -6  -1   8    8.49    2.07
   6  -1  -8    5.16    1.91
   6  -1  -8    6.91    0.53
   6   1   8    7.92    0.51
   6   1   8    7.38    1.75
   6   1   8    7.28    0.49
  -6  -1   8    6.99    0.55
  -6  -1  -9    0.27    0.18
   6  -1   9    0.60    0.12
   6  -1   9    0.48    0.13
  -6   1   9    0.60    0.17
  -6   1   9   -0.81    2.85
   6  -1   9    0.16    2.37
  -6  -1   9    0.41    0.16
   6   1   9    0.56    0.11
   6   1   9    0.94    2.42
   6   1   9    0.50    0.13
  -6  -1   9    0.03    2.71
  -6   1  -9    0.58    0.19
  -6   1  10    4.19    0.34
   6  -1  10    0.63    3.05
  -6   1  10    4.35    3.64
   6  -1  10    3.98    0.31
   6   1  10    3.79    0.31
  -6  -1  10    4.02    0.34
  -6  -1  10    7.15    3.58
   6   1  10    2.68    3.10
   6  -1  11    0.41    0.10
   6  -1  11   -4.39    2.98
  -6   1  11    0.04    0.11
  -6   1  11    0.41    3.36
  -6  -1  11    0.93    3.23
   6   1  11   -3.06    2.97
   6   1  11    0.30    0.10
  -6  -1  11    0.15    0.11
  -7  -1   0    0.57    0.59
   7   1   0    1.01    0.55
   7  -1   0    0.74    0.62
   7  -1   0    1.27    0.14
   7   1   0    0.84    0.09
   7   1   0    0.40    0.67
  -7   1   0    1.37    0.51
   7   1   0    0.91    0.12
   7  -1   0    1.43    0.38
   7   1   0    0.75    0.40
   7  -1   1   16.62    1.07
   7  -1   1   16.12    1.34
   7  -1   1   16.76    1.05
   7   1  -1   17.76    1.08
   7   1  -1   16.37    1.99
  -7  -1  -1   17.86    1.61
   7   1  -1   16.44    1.05
   7   1  -1   15.32    1.46
   7  -1  -1   18.91    1.90
   7  -1  -1   16.94    1.08
   7   1   1   14.93    1.37
   7   1   1   18.46    1.65
  -7   1  -1   17.89    1.59
   7   1   1   16.75    1.05
   7   1   1   17.02    1.07
   7  -1   2    0.73    0.45
   7   1  -2    0.45    0.89
  -7  -1  -2    1.33    0.64
   7   1  -2    1.02    0.14
   7  -1   2    0.85    0.12
   7   1  -2    0.89    0.46
   7  -1   2    1.33    0.11
   7   1   2    0.83    0.10
   7   1   2    0.91    0.11
   7  -1  -2    0.87    0.13
   7  -1  -2   -0.27    0.76
   7   1   2    0.40    0.44
   7  -1  -2    0.71    0.15
  -7  -1   2    0.43    0.13
   7  -1   3   13.90    0.88
   7   1  -3   17.03    2.20
  -7  -1  -3   12.29    1.26
   7  -1   3   13.86    0.86
   7   1  -3   13.06    0.89
  -7   1   3   12.49    0.90
   7   1  -3   13.31    0.86
   7  -1   3   11.84    1.29
   7  -1  -3   13.89    0.89
   7   1   3   13.65    0.86
   7   1   3   11.69    1.38
   7   1   3   13.85    0.87
   7   1   3   13.50    0.85
   7  -1  -3   16.06    1.99
  -7  -1   3   14.64    0.90
  -7   1   4    0.89    0.50
   7  -1   4   -0.01    0.50
   7  -1   4    0.65    0.41
  -7   1   4    0.24    0.12
  -7   1   4   -0.41    0.62
   7  -1   4    0.48    0.09
   7   1  -4    1.99    1.17
   7  -1   4    0.61    0.11
   7  -1   4   -0.95    0.56
   7   1  -4    0.38    0.11
  -7   1   4    0.33    0.16
   7  -1   4    0.41    0.11
   7  -1   4    0.83    0.09
  -7  -1   4    0.49    0.15
   7  -1  -4   -0.55    0.82
  -7  -1   4    0.37    0.11
   7  -1  -4    0.59    0.12
   7   1   4    0.26    0.10
   7   1   4    0.33    0.56
  -7  -1   4    1.47    0.56
  -7  -1   4    0.54    0.66
   7   1   4    0.58    0.08
   7   1   4    0.44    0.59
   7   1   4    0.53    0.42
   7   1   4    0.43    0.10
   7   1   4    0.84    0.10
  -7   1   5    7.20    0.58
   7  -1   5   10.23    0.95
   7  -1   5    9.45    0.56
   7  -1   5    8.09    0.58
   7   1  -5   10.63    1.99
   7   1  -5    8.40    0.59
   7  -1   5    8.50    0.58
  -7   1   5    7.89    0.99
   7  -1   5   10.06    1.13
   7  -1   5    8.95    1.23
  -7   1   5    8.60    0.64
   7  -1   5    8.95    0.55
  -7   1   5    5.47    1.03
   7  -1  -5    9.26    1.80
   7   1   5    8.50    0.58
   7   1   5    9.91    0.96
   7  -1  -5    8.54    0.58
   7   1   5    8.73    0.54
  -7  -1   5    6.04    1.04
   7   1   5    8.49    0.55
   7   1   5    7.65    1.19
  -7  -1   5    6.46    0.57
  -7  -1   5    8.87    0.96
  -7  -1   5    8.25    0.63
   7   1   5    8.08    1.03
   7   1  -6   -1.14    1.05
   7  -1   6    0.31    0.08
  -7   1   6   -0.02    0.13
   7  -1   6   -0.12    0.57
  -7   1   6    0.56    0.83
   7   1  -6    0.49    0.14
   7  -1   6    0.83    0.74
  -7   1   6    0.08    0.19
   7  -1   6    0.32    0.09
  -7   1   6    1.71    0.66
  -7  -1   6    0.14    0.20
   7  -1  -6    0.27    1.17
   7  -1  -6    0.48    0.13
  -7  -1   6    0.85    0.83
   7   1   6    0.26    0.09
   7   1   6    0.70    0.64
   7   1   6    0.30    0.08
   7   1   6    0.35    0.68
  -7  -1   6    1.46    0.65
   7   1   6    0.44    0.14
  -7  -1   6    0.10    0.13
   7  -1   7    6.62    1.14
  -7   1   7    2.52    1.11
   7   1  -7    3.56    1.49
   7   1  -7    2.10    1.56
   7  -1   7    4.90    0.35
  -7   1   7    4.79    0.41
  -7   1   7    7.16    1.06
   7  -1   7    5.18    0.37
   7   1  -7    4.81    0.40
   7  -1   7    4.81    0.99
  -7  -1   7    4.65    0.41
  -7  -1   7    4.64    0.47
  -7  -1   7    2.94    1.12
   7  -1  -7    4.79    0.40
   7  -1  -7    5.36    1.67
   7   1   7    6.06    1.09
   7   1   7    5.17    0.37
   7   1   7    4.02    0.99
   7  -1  -7    5.46    1.94
  -7  -1   7    5.39    0.97
   7   1   7    5.10    0.35
  -7   1   8    0.98    2.34
   7   1  -8    0.18    0.14
   7  -1   8    0.81    1.95
   7  -1   8    0.14    0.10
  -7   1   8    0.07    0.15
   7  -1   8    0.45    0.12
   7   1  -8    1.69    1.60
   7   1   8    0.22    0.11
  -7  -1   8    0.36    0.16
   7  -1  -8    0.23    1.59
   7   1   8   -0.73    1.93
   7  -1  -8    0.30    0.15
   7   1   8    0.22    0.10
  -7  -1   8    2.19    2.27
  -7   1   9    0.29    3.31
  -7  -1  -9    2.71    0.31
  -7   1   9    3.18    0.30
   7  -1   9    3.27    2.87
   7  -1   9    3.53    0.28
   7  -1   9    2.89    0.26
   7   1   9    1.53    2.89
  -7   1  -9    2.62    0.31
   7   1   9    2.85    0.27
  -7  -1   9    3.72    3.18
  -7  -1   9    3.19    0.31
   7   1   9    2.97    0.25
   7  -1  10    0.33    0.11
   7  -1  10    0.35    3.33
  -7   1  10    0.00    0.12
  -7   1  10    1.01    3.67
  -7  -1  10    0.26    0.13
  -7  -1  10   -1.06    3.45
   7   1  10    0.18    0.10
   7   1  10    0.09    0.11
   7   1  10   -2.54    3.22
   7  -1  11   -2.24    3.16
  -7   1  11    0.69    3.15
  -7  -1  11    0.45    3.11
   7   1  11   -0.80    3.16
   8  -1   0    8.06    0.82
   8   1   0    9.07    0.59
   8  -1   0    9.70    0.60
   8  -1   0    9.82    1.24
   8   1   0    9.54    0.90
  -8  -1   0    9.79    1.13
   8   1   0    7.93    0.56
   8   1   0    8.37    1.36
  -8  -1  -1  158.91    9.73
   8   1  -1  171.18   10.23
   8  -1   1  148.38    9.57
   8  -1   1  147.85    9.30
   8   1  -1  154.79    9.33
   8  -1   1  146.03    9.34
   8   1   1  150.06    9.33
   8   1   1  149.51    9.31
   8   1   1  141.25    9.60
   8  -1  -1  169.31   10.07
   8  -1  -1  155.82    9.34
   8   1  -2    6.52    0.48
   8   1  -2    9.05    1.59
   8  -1   2    7.85    0.51
   8  -1   2    7.01    0.92
   8   1  -2    7.36    0.53
   8   1  -2    7.45    0.52
   8  -1   2    7.52    0.48
   8   1   2    7.30    1.00
   8   1   2    7.05    0.48
   8  -1  -2    8.22    1.43
   8  -1  -2    7.11    0.53
   8   1   2    7.53    0.48
   8   1  -3  114.27    6.97
   8  -1   3  117.34    6.93
   8  -1   3  118.41    6.95
  -8   1   3  101.30    6.94
   8  -1   3  112.39    7.08
   8  -1   3  116.24    7.34
   8   1  -3  112.46    6.93
   8  -1   3  100.21    6.93
   8  -1   3   96.75    7.24
   8   1  -3  130.57    8.15
   8  -1   3  133.35    7.16
   8  -1   3  117.34    6.93
   8   1   3  108.81    7.36
  -8  -1   3   95.11    7.17
   8   1   3  127.77    7.14
   8   1   3  116.40    6.93
   8   1   3  104.02    6.93
   8  -1  -3  113.34    6.96
   8   1   3  121.28    7.10
  -8  -1   3  109.82    6.97
   8   1   3  120.92    6.93
   8  -1  -3  122.77    7.97
   8  -1  -3  111.43    6.93
   8  -1   4    8.06    0.83
   8  -1   4    4.28    0.33
   8  -1   4    6.34    0.67
  -8   1   4    2.70    0.77
   8   1  -4    4.39    1.41
   8  -1   4    4.84    0.90
   8   1  -4    4.61    0.33
   8  -1   4    3.68    0.91
   8   1  -4    4.82    0.37
   8  -1   4    5.06    0.32
  -8   1   4    3.91    0.35
  -8   1   4    5.40    0.87
   8  -1   4    4.64    0.34
   8   1   4    4.69    0.94
  -8  -1   4    4.21    0.40
   8  -1  -4    4.60    0.33
   8  -1  -4    4.75    1.40
  -8  -1   4    3.61    0.35
   8   1   4    4.55    0.33
   8   1   4    4.88    0.89
   8   1   4    4.86    0.61
   8   1   4    4.30    0.32
   8   1   4    5.68    0.75
  -8  -1   4    4.94    0.82
  -8  -1   4    3.97    0.85
   8   1   4    4.95    0.32
   8  -1  -4    4.48    0.37
   8  -1   5   91.48    4.92
   8   1  -5   78.61    6.00
   8  -1   5   71.44    5.12
   8  -1   5   72.42    4.66
  -8   1   5   67.59    4.67
  -8   1   5   87.88    5.07
   8  -1   5   78.57    4.67
   8  -1   5   73.38    5.08
   8   1  -5   77.81    4.69
   8  -1   5   77.72    4.65
   8   1   5   82.88    4.89
  -8  -1   5   81.78    5.03
   8  -1  -5   79.43    4.69
   8   1   5   69.05    5.15
   8   1   5   77.45    4.65
   8   1   5   81.48    4.67
  -8  -1   5   70.76    4.72
  -8  -1   5   62.62    4.67
   8   1   5   74.85    5.05
   8   1   5   74.84    4.66
   8  -1  -5   77.27    5.93
   8  -1   6    3.28    0.64
   8  -1   6    2.60    0.24
   8   1  -6    3.94    1.50
  -8   1   6    3.53    0.84
  -8   1   6    2.80    0.27
   8  -1   6    0.99    0.89
   8   1  -6    2.46    0.27
   8  -1   6    2.62    0.22
   8  -1   6    0.93    0.69
  -8   1   6    1.65    0.89
   8   1   6    2.92    0.28
  -8  -1   6    2.40    0.27
  -8  -1   6    1.05    0.87
   8   1   6    0.87    0.73
   8  -1  -6    2.74    0.28
   8  -1  -6    0.49    1.15
   8   1   6    3.22    0.63
   8   1   6    2.29    0.23
   8   1   6    2.81    0.22
  -8  -1   6    4.43    0.89
  -8  -1   6    2.14    0.32
   8   1   6    2.80    0.91
   8  -1   7   45.68    2.63
   8   1  -7   41.58    4.22
   8  -1   7   43.03    3.47
  -8   1   7   26.22    3.33
   8  -1   7   40.71    3.17
   8   1  -7   32.17    3.79
   8  -1   7   43.43    2.64
  -8   1   7   44.68    2.66
   8   1  -7   41.01    2.67
   8   1   7   39.59    3.18
   8   1   7   44.82    2.64
   8  -1  -7   43.33    3.89
   8   1   7   44.12    3.40
  -8  -1   7   27.98    3.35
   8  -1  -7   42.26    2.67
   8   1   7   45.27    2.63
  -8  -1   7   40.97    2.66
   8  -1   8    4.39    2.62
   8   1  -8   -0.09    1.52
  -8   1   8    1.32    0.20
   8  -1   8    1.38    0.19
  -8   1   8    0.08    2.66
   8  -1   8    1.33    0.16
   8   1   8    1.30    0.16
   8   1   8   -1.22    2.46
  -8  -1   8    2.77    2.58
   8   1   8    1.19    0.18
  -8  -1   8    1.33    0.21
   8  -1  -8    0.81    1.55
   8  -1   9   18.04    4.01
   8  -1   9   24.59    1.51
  -8   1   9   23.92    1.53
  -8   1   9   16.11    4.16
   8  -1   9   23.27    1.52
   8   1  -9   23.52    1.51
  -8  -1  -9   23.76    1.54
   8   1   9   24.68    1.53
  -8  -1   9   23.40    1.53
   8  -1  -9   24.39    1.52
  -8  -1   9   14.03    3.94
   8   1   9   24.53    1.51
   8   1   9   26.76    4.04
   8   1 -10    0.48    0.14
   8  -1  10    0.60    0.13
   8  -1  10    2.45    3.60
  -8   1  10   -1.31    3.45
  -8   1  10    0.61    0.14
   8   1  10   -0.77    3.51
  -8  -1  10   -1.58    3.36
   8   1  10    0.66    0.15
   8   1  10    0.67    0.13
  -8  -1  10    0.51    0.14
   8  -1 -10    0.83    0.15
   9  -1   0    6.93    0.76
  -9  -1   0    5.32    0.92
   9   1   0    6.04    0.40
   9   1   0    6.66    0.82
   9  -1   0    5.83    0.40
   9  -1   0    6.25    0.43
   9  -1   1    0.39    0.07
   9  -1   1    0.21    0.42
   9   1  -1   -0.06    0.48
   9  -1   1    0.25    0.31
   9  -1   1    0.53    0.38
   9   1  -1   -0.07    0.86
   9   1  -1    0.45    0.10
   9   1  -1    0.18    0.06
   9  -1   1    0.39    0.11
   9   1   1    0.84    0.39
   9  -1  -1    0.22    0.07
   9  -1  -1    0.15    0.41
   9   1   1    0.11    0.39
   9  -1  -1    0.31    0.10
   9  -1  -1    0.36    0.78
   9   1   1    0.16    0.07
   9   1   1    0.33    0.48
   9   1   1    0.35    0.08
   9   1  -2    4.89    0.36
   9  -1   2    5.15    0.35
   9  -1   2    4.39    0.58
   9   1  -2    6.86    0.84
   9   1  -2    5.72    0.36
   9  -1   2    5.12    0.36
   9  -1   2    5.41    0.94
   9  -1   2    5.96    0.87
   9  -1   2    6.62    0.71
   9  -1   2    4.82    0.36
   9   1  -2    7.59    1.52
   9   1  -2    5.09    0.40
   9   1   2    6.48    0.96
   9  -1  -2    6.07    1.31
   9   1   2    4.73    0.36
   9  -1  -2    5.27    0.36
   9  -1  -2    5.30    0.73
   9   1   2    5.84    0.67
   9   1   2    5.23    0.36
   9  -1  -2    6.90    0.43
   9   1   2    5.77    0.71
   9   1   2    5.23    0.36
   9  -1   3   -0.25    0.38
   9  -1   3    0.17    0.07
  -9   1   3   -0.44    0.64
   9   1  -3    0.27    0.15
   9   1  -3    0.00    0.08
   9   1  -3    1.63    0.58
   9  -1   3    0.15    0.32
   9  -1   3    0.08    0.54
   9   1  -3    0.22    0.13
  -9   1   3    0.14    0.09
   9  -1   3    1.30    0.86
   9   1  -3   -0.15    0.95
   9  -1   3    0.39    0.09
   9  -1   3    0.28    0.08
   9   1   3   -0.27    0.79
  -9  -1   3   -0.17    0.58
   9  -1  -3    0.36    0.16
   9   1   3   -0.27    0.57
   9   1   3    0.71    0.42
   9  -1  -3    0.24    0.13
   9  -1  -3    0.05    0.84
   9   1   3    0.34    0.08
   9   1   3    0.19    0.34
   9   1   3    0.07    0.08
  -9  -1   3    0.08    0.09
   9   1   3    0.34    0.09
   9  -1  -3    0.22    0.08
  -9   1   4    6.83    1.02
   9  -1   4    3.75    0.87
   9  -1   4    3.86    0.56
   9  -1   4    4.03    1.02
  -9   1   4    2.57    0.80
   9  -1   4    4.53    0.30
   9  -1   4    3.56    0.30
   9   1  -4    3.89    0.35
   9   1  -4    3.52    0.31
   9  -1   4    4.24    0.30
   9  -1   4    5.37    0.72
  -9   1   4    3.61    0.31
   9   1  -4    3.29    1.33
   9   1   4    3.67    0.29
   9   1   4    3.23    1.03
  -9  -1   4    6.15    0.96
   9   1   4    3.88    0.29
   9  -1  -4    3.48    0.34
  -9  -1   4    3.06    0.32
   9  -1  -4    4.02    0.31
   9   1   4    4.09    0.30
   9   1   4    4.76    0.68
   9  -1  -4    5.65    1.52
  -9  -1   4    3.87    0.78
   9   1   4    3.58    0.91
   9   1   4    3.38    0.56
   9  -1   5    0.08    0.56
  -9   1   5    0.11    0.12
   9   1  -5    0.20    0.10
   9  -1   5    0.21    0.09
   9  -1   5   -0.40    0.54
   9  -1   5    0.15    0.10
   9   1  -5    0.42    1.11
  -9   1   5    0.69    0.74
  -9   1   5    0.43    0.79
   9  -1   5    0.69    0.89
   9   1  -5    0.11    0.13
   9  -1   5   -0.21    0.40
   9  -1   5    0.28    0.11
   9   1   5    1.28    0.92
  -9  -1   5   -0.46    0.64
  -9  -1   5    0.78    0.79
   9   1   5    0.10    0.10
   9   1   5    0.35    0.10
   9   1   5    0.15    0.10
   9  -1  -5    0.18    0.14
   9   1   5   -0.55    0.60
   9  -1  -5    0.00    1.00
  -9  -1   5    0.14    0.12
   9   1   5   -0.04    0.40
   9  -1  -5    0.26    0.11
   9  -1   6    2.91    0.81
   9  -1   6    2.71    0.25
   9  -1   6    3.65    0.63
   9   1  -6    2.66    0.30
   9  -1   6    2.68    0.24
   9   1  -6    1.27    1.36
  -9   1   6    3.32    0.93
  -9   1   6    2.60    0.94
   9   1  -6    3.20    0.26
  -9   1   6    2.42    0.27
   9  -1   6    0.90    1.05
   9   1   6    2.13    0.24
   9  -1  -6    2.65    0.24
   9   1   6    2.59    0.59
  -9  -1   6    1.78    0.90
   9   1   6    3.15    0.24
  -9  -1   6    2.20    0.27
   9  -1  -6    3.68    1.51
   9   1   6    0.69    0.72
   9   1   6    3.54    1.11
   9  -1  -6    2.66    0.29
   9   1   6    2.33    0.26
  -9  -1   6    2.04    0.93
   9  -1   7   -0.53    0.65
   9   1  -7    0.08    0.16
   9   1  -7    0.10    0.12
  -9   1   7    0.03    1.96
   9  -1   7    0.10    0.11
   9  -1   7   -1.34    2.24
   9  -1   7    0.01    0.11
   9   1  -7   -1.82    1.18
  -9   1   7    0.21    0.14
  -9  -1   7    0.12    0.15
   9   1   7   -1.96    2.15
   9  -1  -7    0.86    1.34
   9   1   7    0.16    0.11
   9  -1  -7    0.37    0.13
   9   1   7   -0.27    0.72
   9   1   7    0.20    0.12
  -9  -1   7    0.44    1.92
  -9   1   8    1.93    0.23
   9  -1   8    1.45    0.19
   9  -1   8    1.69    0.21
   9  -1   8    2.04    3.32
  -9   1   8    0.36    2.88
   9   1  -8    1.68    0.21
  -9  -1   8    1.97    0.24
   9   1   8    1.71    3.26
  -9  -1   8    0.07    2.86
   9  -1  -8    1.54    0.21
   9   1   8    1.89    0.20
   9   1   8    1.38    0.20
  -9   1   9    0.06    0.13
   9  -1   9    0.08    0.11
  -9   1   9   -3.40    3.33
   9  -1   9   -2.60    3.86
   9  -1   9   -0.15    0.12
   9   1  -9    0.00    0.13
   9  -1  -9    0.01    0.13
  -9  -1   9    0.24    0.14
   9   1   9    0.01    0.11
   9   1   9   -0.20    0.11
  -9  -1   9   -0.50    3.29
   9   1   9   -2.59    3.81
  -9   1  10    1.10    3.08
   9   1 -10    0.99    0.16
  -9   1  10    1.03    0.16
   9  -1  10    0.95    0.15
   9  -1  10    0.74    3.78
   9   1  10    0.77    0.16
   9   1  10    1.15    0.15
   9  -1 -10    1.00    0.16
   9   1  10   -0.51    3.71
  -9  -1  10   -0.86    3.03
  -9  -1  10    1.10    0.16
  10  -1   0   19.82    1.54
  10   1   0   22.61    1.61
  10   1   0   21.32    1.30
  10  -1   0   20.79    1.30
  10  -1   0   20.13    1.29
  10  -1   0   24.55    1.64
  10   1   0   22.95    1.68
  10   1   0   20.07    1.30
  10   1  -1    1.02    0.55
  10  -1   1    0.36    0.08
  10  -1   1    0.54    0.40
  10   1  -1    0.71    0.09
  10   1  -1    0.27    0.41
  10  -1   1    0.20    0.35
  10   1  -1    0.55    0.08
  10  -1   1   -0.07    0.42
  10  -1   1    0.41    0.08
  10   1  -1    0.25    0.96
  10   1   1    0.62    0.09
  10  -1  -1    1.26    0.51
  10   1   1    0.44    0.08
  10  -1  -1    0.60    0.08
  10  -1  -1    0.64    0.86
  10   1   1    0.27    0.39
  10  -1  -1    0.55    0.08
  10   1   1    0.18    0.49
  10   1   1   -0.14    0.42
  10  -1  -1    0.37    0.37
  10  -1   2   18.72    1.21
  10  -1   2   19.18    1.49
  10   1  -2   21.79    2.57
  10  -1   2   19.72    1.22
  10  -1   2   19.87    1.75
  10  -1   2   19.70    1.22
  10   1  -2   19.05    1.22
  10   1  -2   19.88    1.63
  10   1  -2   20.49    1.22
  10  -1   2   19.44    1.45
  10  -1   2   19.55    1.67
  10   1   2   18.86    1.50
  10   1   2   20.02    1.74
  10  -1  -2   18.14    1.21
  10   1   2   19.57    1.22
  10   1   2   20.02    1.72
  10   1   2   18.69    1.48
  10   1   2   19.74    1.22
  10  -1  -2   24.95    2.42
  10  -1  -2   18.96    1.22
  10   1   2   20.19    1.22
  10  -1  -2   19.65    1.26
  10  -1  -2   19.02    1.54
 -10  -1   2   19.18    1.64
 -10   1   3    0.86    0.69
  10  -1   3    0.92    0.59
  10  -1   3    0.57    0.10
  10  -1   3    0.35    0.42
  10   1  -3   -0.44    0.54
  10   1  -3    0.71    0.11
  10   1  -3    1.17    1.10
  10  -1   3    0.65    0.36
  10  -1   3    1.05    0.83
  10  -1   3    0.31    0.09
 -10   1   3    0.50    0.11
  10  -1   3    0.33    0.10
  10   1   3    1.69    0.84
  10   1   3    0.85    0.38
  10   1   3    0.32    0.09
  10  -1  -3   -0.13    0.94
 -10  -1   3    0.15    0.68
  10   1   3    0.69    0.61
  10   1   3    0.39    0.41
  10   1   3    0.37    0.10
  10  -1  -3    0.37    0.10
  10   1   3    0.39    0.09
 -10  -1   3    0.77    0.13
  10  -1  -3    0.54    0.16
 -10  -1   3    0.56    0.81
  10   1  -4   13.70    2.28
  10   1  -4   13.99    0.95
  10  -1   4   13.31    0.89
  10  -1   4   15.40    1.50
  10  -1   4   13.85    0.90
  10   1  -4   13.29    0.90
 -10   1   4   14.28    0.91
  10  -1   4   13.84    0.89
  10  -1   4   14.29    1.60
  10  -1   4   14.53    1.23
 -10   1   4   14.62    1.38
 -10   1   4   15.30    1.60
  10  -1   4   15.09    1.16
  10   1   4   14.59    1.21
  10  -1  -4   14.08    0.98
  10   1   4   14.43    0.89
  10   1   4   13.41    0.89
 -10  -1   4   15.68    1.43
 -10  -1   4   13.40    0.91
  10  -1  -4   12.77    2.15
  10   1   4   13.58    1.14
  10  -1  -4   14.39    0.95
 -10  -1   4   17.60    1.65
  10   1   4   16.54    1.57
  10  -1  -4   13.85    0.90
  10   1   4   12.72    0.89
  10   1   4   13.32    1.54
 -10   1   5    0.02    0.67
  10   1  -5    1.47    1.28
 -10   1   5    0.29    0.13
  10  -1   5   -0.48    0.55
  10  -1   5    0.43    1.03
  10   1  -5    0.26    0.12
 -10   1   5   -0.60    0.84
  10  -1   5    0.51    0.12
  10  -1   5    0.21    0.11
  10  -1   5    0.81    0.43
  10  -1   5    0.14    0.55
  10  -1   5    0.07    0.10
  10   1  -5    0.01    0.15
  10   1   5    0.38    0.67
 -10  -1   5    1.01    0.69
  10  -1  -5    0.35    0.16
  10  -1  -5    0.34    0.12
 -10  -1   5    0.21    0.13
  10   1   5   -0.03    0.91
  10   1   5    0.33    0.11
  10   1   5    0.84    0.57
  10   1   5    0.26    0.11
 -10  -1   5    0.49    0.88
  10  -1  -5   -0.25    1.06
  10   1   5    0.83    0.41
  10  -1  -5    0.10    0.19
  10   1   5    0.27    0.11
  10  -1   6    8.35    0.59
  10  -1   6    6.20    1.87
  10   1  -6    9.39    0.61
  10   1  -6    8.33    0.65
 -10   1   6    9.13    0.62
  10  -1   6    8.35    1.27
  10  -1   6    7.73    0.60
 -10   1   6    7.52    1.45
 -10  -1   6    5.77    1.47
  10   1   6    8.46    0.60
  10   1   6    8.59    0.59
 -10  -1   6    8.99    0.62
  10  -1  -6    8.87    0.61
  10   1   6    9.28    0.60
  10   1   6    7.96    1.76
  10   1   6    8.73    1.35
  10   1  -7    0.43    0.15
 -10   1   7    0.24    0.14
 -10   1   7   -0.55    2.26
  10  -1   7    0.10    0.12
  10  -1   7   -0.51    0.87
  10  -1   7   -2.27    3.08
  10  -1   7   -0.11    0.12
  10   1   7    0.24    0.12
 -10  -1   7    0.19    0.15
  10   1   7   -0.49    3.02
 -10  -1   7    0.43    2.25
  10   1   7   -0.39    0.89
  10   1   7    0.07    0.12
  10  -1  -7    0.14    0.14
  10  -1   8    2.67    4.09
  10  -1   8    3.68    1.13
 -10   1   8    6.55    0.43
 -10   1   8    4.65    3.11
  10   1  -8    5.64    0.42
  10  -1   8    5.01    0.40
  10  -1   8    4.42    0.41
  10   1   8    3.11    4.06
  10   1   8    5.23    0.40
  10   1   8    4.72    0.41
 -10  -1   8    4.55    3.10
  10  -1  -8    5.50    0.42
 -10  -1   8    5.92    0.43
  10   1   8    3.07    1.08
  10  -1   9   -1.50    3.97
 -10   1   9   -0.82    3.10
  10  -1   9   -0.18    0.12
  10   1  -9   -0.08    0.12
 -10   1   9    0.17    0.12
  10  -1   9   -0.06    0.11
 -10  -1   9   -2.74    3.05
  10   1   9   -0.20    0.12
  10   1   9   -1.17    3.95
  10  -1  -9    0.24    0.13
 -10  -1   9    0.18    0.13
  10   1   9   -0.12    0.11
 -10   1  10   -0.77    2.73
 -10   1  10    3.35    0.25
  10   1 -10    2.81    0.25
  10  -1  10    2.56    0.25
  10  -1  10    0.75    3.44
 -10  -1  10   -0.75    2.71
  10  -1 -10    2.84    0.25
  10   1  10    2.66    0.25
 -10  -1  10    2.72    0.24
  10   1  10    2.44    0.24
  11  -1   0    1.07    0.40
  11   1   0    0.89    0.12
  11   1   0    1.10    0.12
  11   1   0    1.63    0.48
  11   1   0    0.52    0.52
  11  -1   0    1.49    0.52
  11  -1   0    1.21    0.12
  11  -1   0    1.27    0.12
  11  -1   1   33.20    2.34
  11  -1   1   33.28    2.30
  11   1  -1   34.26    2.31
  11  -1   1   31.44    2.06
  11   1  -1   33.43    2.06
  11   1  -1   33.37    2.06
  11  -1   1   33.66    2.07
  11   1  -1   36.52    2.43
  11   1   1   34.15    2.07
  11   1   1   32.91    2.06
  11   1   1   35.38    2.39
  11   1   1   34.95    2.33
  11  -1  -1   32.24    2.06
  11  -1  -1   34.73    2.27
  11  -1  -1   32.52    2.06
  11  -1  -1   37.11    2.39
  11  -1   2    1.17    0.57
  11   1  -2    0.71    1.12
  11  -1   2    1.08    0.12
  11   1  -2    1.12    0.12
  11   1  -2    0.92    0.12
  11  -1   2    1.15    0.13
  11   1  -2    1.76    0.59
  11  -1   2    1.03    0.41
  11  -1   2    1.68    0.49
  11  -1  -2    0.65    1.00
  11   1   2    2.12    0.68
 -11  -1   2    1.85    0.68
  11  -1  -2    1.50    0.57
  11   1   2    0.91    0.12
  11   1   2    1.70    0.50
  11  -1  -2    1.30    0.13
  11   1   2    0.89    0.13
  11  -1  -2    1.01    0.12
  11   1   2    0.73    0.42
  11  -1   3   28.12    1.69
  11   1  -3   27.30    1.69
  11  -1   3   27.14    1.68
  11   1  -3   29.69    3.03
  11  -1   3   26.08    1.95
  11  -1   3   28.82    1.93
  11   1  -3   26.54    1.69
  11   1  -3   26.14    1.99
  11  -1   3   29.11    2.22
  11  -1   3   27.39    1.69
 -11   1   3   26.65    1.70
  11  -1   3   26.21    2.23
  11   1   3   26.18    1.69
  11   1   3   25.16    2.21
  11   1   3   27.32    1.69
  11   1   3   25.43    1.92
  11   1   3   27.93    2.25
 -11  -1   3   25.88    2.29
  11  -1  -3   27.38    1.69
  11  -1  -3   30.65    2.96
  11   1   3   28.12    1.97
  11  -1  -3   27.24    1.97
  11   1   3   26.37    1.69
  11  -1  -3   27.48    1.69
 -11  -1   3   27.40    2.15
 -11  -1   3   26.88    1.70
  11  -1   4    0.56    0.65
  11  -1   4    0.82    0.13
 -11   1   4    0.89    0.68
 -11   1   4    0.73    0.14
  11   1  -4    0.54    1.19
 -11   1   4    0.58    0.82
  11  -1   4    1.34    0.91
  11  -1   4    0.98    0.13
  11  -1   4    1.08    0.48
  11  -1   4    0.80    0.14
  11  -1   4    1.21    0.43
  11   1  -4    0.71    0.13
  11   1   4    1.01    0.92
 -11  -1   4    1.03    0.90
  11   1   4    1.05    0.14
  11   1   4    0.94    0.74
  11   1   4    0.43    0.38
  11   1   4    0.56    0.44
  11   1   4    0.91    0.13
 -11  -1   4    1.33    0.73
  11  -1  -4    0.75    0.13
  11  -1  -4    0.75    0.13
 -11  -1   4    0.88    0.15
  11  -1  -4    0.29    1.13
  11   1   4    0.69    0.13
 -11   1   5   21.78    1.80
 -11   1   5   23.38    2.08
  11   1  -5   18.13    1.19
 -11   1   5   18.98    1.20
  11  -1   5   18.03    1.82
  11  -1   5   16.92    1.18
  11  -1   5   19.51    1.51
  11   1  -5   20.68    2.91
  11  -1   5   18.74    1.19
  11  -1   5   16.71    1.96
  11  -1   5   17.99    1.43
  11   1  -5   18.21    1.24
  11   1   5   19.19    1.18
  11   1   5   17.30    1.19
 -11  -1   5   19.00    1.20
  11   1   5   16.17    1.91
  11   1   5   18.01    1.86
  11   1   5   16.34    1.42
  11  -1  -5   19.23    1.19
  11   1   5   19.55    1.49
  11   1   5   19.31    1.19
  11  -1  -5   22.21    2.90
 -11  -1   5   20.22    1.79
  11  -1   6    0.42    0.13
  11  -1   6    0.34    0.13
  11  -1   6    0.13    1.04
 -11   1   6    0.88    0.16
  11  -1   6    2.43    2.59
 -11   1   6    0.72    1.79
  11   1  -6    0.77    0.15
  11  -1  -6    0.66    0.15
  11   1   6   -1.52    2.44
  11   1   6    0.35    0.14
 -11  -1   6    0.65    0.16
 -11  -1   6   -0.80    1.74
  11   1   6    0.47    0.14
  11   1   6   -0.89    1.04
  11  -1   7    8.01    1.54
  11   1  -7   12.46    0.78
 -11   1   7   12.90    0.78
 -11   1   7   12.07    2.92
  11  -1   7   10.51    0.77
  11  -1   7    6.54    3.80
  11  -1   7   11.16    0.77
  11   1   7   11.36    0.77
  11  -1  -7   12.39    0.78
  11   1   7   10.34    0.77
 -11  -1   7   12.15    0.79
  11   1   7    8.17    3.69
 -11  -1   7    7.08    2.74
  11   1   7    6.91    1.53
 -11   1   8   -1.45    2.95
  11   1  -8    0.51    0.14
  11  -1   8    0.36    0.14
  11  -1   8    0.19    0.13
 -11   1   8    0.49    0.14
  11  -1   8   -3.44    4.00
 -11  -1   8    0.52    0.15
  11  -1  -8    0.51    0.14
  11   1   8    2.74    4.06
  11   1   8    0.18    0.13
 -11  -1   8   -1.21    2.96
  11   1   8    0.23    0.13
  11   1  -9    7.25    0.47
  11  -1   9    5.69    0.46
  11  -1   9    0.34    3.68
 -11   1   9    7.13    0.47
 -11   1   9    5.19    2.85
  11   1   9    5.52    0.46
 -11  -1   9    1.10    2.85
  11   1   9    9.61    3.79
  11   1   9    6.92    0.47
  11  -1  -9    6.76    0.47
 -11  -1   9    6.78    0.47
  12   1   0    0.14    0.07
  12  -1   0   -0.03    0.39
  12  -1   0    0.17    0.08
  12   1   0    0.32    0.08
  12   1   0    1.00    0.56
  12  -1   0    1.32    0.54
  12   1   0    0.26    0.42
  12  -1   0    0.26    0.07
  12   1  -1    1.63    0.17
  12   1  -1    1.97    0.52
  12   1  -1    2.27    0.18
  12  -1   1    1.78    0.57
  12  -1   1    1.15    0.47
  12  -1   1    1.83    0.17
  12  -1   1    1.91    0.17
  12   1  -1    2.45    0.66
  12   1   1    1.90    0.18
  12  -1  -1    2.08    0.18
  12  -1  -1    1.95    0.18
  12   1   1    2.74    0.56
  12   1   1    1.87    0.17
  12  -1  -1    1.93    0.48
  12  -1  -1    2.49    0.58
  12   1   1    2.01    0.61
  12  -1   2    0.16    0.09
  12  -1   2    0.02    0.41
  12   1  -2    1.06    0.58
  12   1  -2    0.27    0.09
  12   1  -2    0.19    0.08
  12  -1   2    0.38    0.08
  12  -1   2    0.68    0.55
  12  -1   2    0.05    0.39
  12   1   2    0.28    0.45
  12   1   2    0.22    0.09
  12  -1  -2   -0.35    0.48
  12   1   2    0.30    0.09
  12  -1  -2    0.44    0.09
  12  -1  -2    0.11    0.08
  12   1   2    1.07    0.60
  12   1   2   -0.38    0.39
  12  -1   3    1.34    0.45
  12  -1   3    1.52    0.68
  12   1  -3    1.93    0.63
  12  -1   3    1.91    0.17
  12   1  -3    1.66    0.17
  12  -1   3    0.74    0.49
  12  -1   3    1.58    0.17
  12   1  -3    1.51    0.17
  12   1  -3    2.96    1.41
  12  -1  -3    1.91    0.17
  12   1   3    1.62    0.49
  12  -1  -3    1.63    0.17
 -12  -1   3    1.53    0.79
  12   1   3    1.39    0.73
  12   1   3    1.41    0.17
  12   1   3    2.13    0.54
  12  -1  -3    1.70    1.30
  12   1   3    1.56    0.16
  12  -1  -3    1.13    0.57
 -12   1   4    0.21    0.11
  12  -1   4   -0.46    0.85
  12  -1   4    0.04    0.45
  12  -1   4    0.21    0.68
  12  -1   4    0.14    0.10
  12   1  -4    0.16    0.10
 -12   1   4   -0.27    0.77
  12   1  -4   -0.67    1.19
  12   1  -4    0.07    0.10
  12  -1   4    0.09    0.38
  12  -1   4    0.04    0.10
  12   1   4    0.12    0.11
  12  -1  -4    0.03    1.22
  12   1   4    0.13    0.10
  12   1   4   -0.16    0.42
  12   1   4    0.22    0.10
 -12  -1   4    0.13    0.11
  12  -1  -4    0.14    0.10
  12   1   4    0.41    0.71
 -12  -1   4    0.42    0.69
  12  -1  -4    0.17    0.10
  12   1   4   -0.05    0.41
  12   1   4   -0.54    0.87
  12  -1   5    0.30    1.12
  12   1  -5    1.41    0.17
 -12   1   5    0.90    0.16
  12   1  -5    1.14    0.16
  12  -1   5    1.09    0.16
  12  -1   5    1.37    1.93
  12  -1   5    1.30    0.16
 -12   1   5    2.22    1.44
  12   1   5    0.92    0.16
  12   1   5    1.14    0.16
  12   1   5    2.67    1.83
  12   1   5    0.95    0.15
  12   1   5    1.46    1.21
  12  -1  -5    1.21    0.16
 -12  -1   5    1.23    0.17
 -12  -1   5    2.09    1.53
 -12   1   6    0.33    0.13
  12  -1   6    0.04    0.11
  12  -1   6   -0.05    2.86
  12   1  -6    0.27    0.12
  12  -1   6   -0.08    0.12
  12  -1   6    0.24    1.26
 -12   1   6    0.24    2.13
 -12  -1   6   -0.54    2.11
  12   1   6   -1.81    2.69
  12  -1  -6    0.26    0.12
 -12  -1   6    0.32    0.13
  12   1   6   -0.02    0.12
  12   1   6   -0.74    1.28
  12   1   6    0.11    0.12
  12  -1   7   -0.34    1.29
  12  -1   7    0.99    0.16
  12   1  -7    0.85    0.15
  12  -1   7    0.63    0.15
 -12   1   7    1.22    2.77
  12  -1   7    0.83    3.63
 -12   1   7    0.83    0.16
  12   1   7    0.83    0.16
  12   1   7    0.43    0.15
  12   1   7   -0.69    1.27
  12   1   7   -0.14    3.48
 -12  -1   7    2.76    2.76
 -12  -1   7    1.03    0.17
  12  -1  -7    1.02    0.15
  12  -1   8    0.92    3.57
 -12   1   8    1.66    2.76
 -12  -1   8    1.70    2.78
  12   1   8    3.76    3.58
  12  -1   9    0.38    0.11
 -12   1   9    0.58    0.13
 -12   1   9    0.07    2.51
  12   1  -9    0.39    0.11
  12  -1   9    0.41    0.12
  12  -1   9   -0.55    3.08
  12  -1  -9    0.62    0.12
 -12  -1   9    0.63    0.13
 -12  -1   9   -0.83    2.47
  12   1   9    0.11    0.11
  12   1   9    0.59    0.12
  13   1   0    8.30    0.99
  13  -1   0    7.06    0.47
  13   1   0    7.81    0.85
  13  -1   0    7.14    0.82
  13   1   0    7.21    0.48
  13  -1   0    6.45    0.92
  13  -1   0    7.28    0.48
  13   1   0    6.96    0.48
  13   1  -1    1.67    0.63
  13   1  -1    2.29    0.55
  13  -1   1    3.22    0.57
  13   1  -1    2.08    0.19
  13  -1   1    1.46    0.55
  13   1  -1    1.79    0.18
  13  -1   1    1.83    0.18
  13  -1   1    2.05    0.18
  13   1   1    2.73    0.54
  13  -1  -1    2.02    0.48
  13   1   1    2.24    0.19
  13   1   1    2.29    0.64
  13  -1  -1    2.05    0.63
  13  -1  -1    1.80    0.18
  13   1   1    1.84    0.18
  13  -1   2    6.94    0.85
  13  -1   2    6.26    0.80
  13   1  -2    6.58    0.45
  13   1  -2    6.79    0.45
  13   1  -2    7.96    0.95
  13  -1   2    6.46    0.44
  13  -1   2    6.72    0.45
  13  -1  -2    6.79    0.45
  13   1   2    6.24    0.44
  13   1   2    6.72    0.83
  13   1   2    7.77    0.92
  13   1   2    6.42    0.45
  13  -1  -2    5.79    0.84
  13  -1   3    1.69    0.16
  13  -1   3    0.76    0.69
  13   1  -3    1.63    0.17
  13  -1   3    1.40    0.53
  13   1  -3    1.66    0.17
  13  -1   3    1.84    0.18
  13   1  -3    2.11    0.66
  13  -1   3    2.25    0.59
  13   1   3    2.98    0.84
  13  -1  -3    1.48    0.59
  13  -1  -3    1.53    0.17
  13   1   3    1.59    0.17
  13   1   3    1.78    0.58
  13   1   3    1.61    0.17
  13   1   3    1.29    0.54
  13  -1   4    5.20    0.37
  13  -1   4    3.90    1.31
  13   1  -4    5.26    0.38
  13  -1   4    3.95    0.74
  13  -1   4    5.13    0.38
  13   1  -4    5.16    0.38
  13   1   4    5.35    0.38
  13   1   4    5.37    0.78
  13   1   4    4.72    1.35
  13   1   4    5.71    0.39
  13  -1  -4    4.99    0.38
  13  -1   5    1.19    1.43
 -13   1   5    1.07    0.16
  13  -1   5    0.90    0.16
  13  -1   5    1.23    0.15
  13   1  -5    1.16    0.16
  13   1  -5    1.28    0.16
  13  -1  -5    1.09    0.15
 -13  -1   5    1.27    0.17
  13   1   5    1.17    0.16
  13   1   5   -0.09    1.41
  13   1   5    1.31    0.17
 -13  -1   5    0.57    1.95
  13  -1   6    2.38    3.10
  13   1  -6    3.44    0.30
  13  -1   6    3.69    1.65
 -13   1   6    1.89    2.45
  13  -1   6    3.63    0.30
  13  -1   6    3.57    0.31
  13   1  -6    4.18    0.31
 -13   1   6    3.44    0.30
  13  -1  -6    4.06    0.31
 -13  -1   6    0.21    2.47
 -13  -1   6    3.91    0.31
  13   1   6    3.67    0.31
  13   1   6    2.46    1.60
  13   1   6    3.49    0.30
  13  -1   7    0.74    3.41
  13  -1   7    0.68    0.13
 -13   1   7    0.78    0.15
  13  -1   7    0.66    0.14
 -13   1   7    3.38    2.72
  13   1  -7    0.68    0.14
 -13  -1   7    0.84    0.15
  13  -1  -7    0.76    0.14
  13   1   7    0.73    0.15
  13   1   7    0.60    0.13
 -13  -1   7   -0.50    2.70
  13  -1   8    2.19    0.22
 -13   1   8    2.26    0.22
 -13   1   8    0.66    2.53
  13   1  -8    2.36    0.22
  13  -1   8    2.16    0.21
  13  -1   8    2.40    3.11
  13  -1  -8    2.44    0.22
 -13  -1   8    2.56    0.23
 -13  -1   8    1.48    2.54
  13   1   8    2.31    0.21
  13   1   8    2.06    0.22
  14   1   0    0.94    0.12
  14   1   0    0.75    0.12
  14  -1   0    0.44    0.60
  14  -1   0    0.83    0.80
  14  -1   0    0.79    0.12
  14   1   0    1.04    0.66
  14   1   0    1.42    0.83
  14  -1   1    4.43    0.32
  14   1  -1    4.31    0.32
  14  -1   1    3.60    0.92
  14   1  -1    5.81    1.12
  14  -1   1    4.57    0.88
  14   1  -1    2.88    0.71
  14   1  -1    4.68    0.32
  14  -1  -1    3.70    0.68
  14   1   1    4.55    0.93
  14   1   1    4.33    0.32
  14  -1  -1    5.08    1.06
  14   1   1    4.16    0.31
  14  -1  -1    4.32    0.32
  14   1   1    3.49    0.92
  14  -1   2    0.73    0.11
  14   1  -2    0.82    0.13
  14  -1   2   -0.03    0.61
  14  -1   2    0.87    0.12
  14   1  -2    0.84    0.12
  14   1  -2    1.24    1.06
  14  -1   2    0.52    0.80
  14   1   2    0.87    0.12
  14   1   2    2.32    0.86
  14  -1  -2    1.66    1.03
  14   1   2    0.49    0.61
  14   1   2    0.67    0.12
  14  -1  -2    0.95    0.13
  14  -1   3    3.75    0.29
  14   1  -3    4.74    1.26
  14   1  -3    3.57    0.29
  14   1  -3    3.70    0.29
  14  -1   3    3.50    0.93
  14  -1   3    3.56    0.28
  14  -1  -3    3.50    0.28
  14   1   3    3.74    0.95
  14  -1  -3    3.85    1.20
  14   1   3    3.45    0.28
  14   1   3    3.91    0.29
  14  -1   4    0.53    0.12
  14   1  -4    0.81    0.13
  14  -1   4    0.46    0.11
  14  -1   4   -0.09    0.68
  14  -1   4    2.02    1.39
  14   1   4    0.59    0.11
  14   1   4    0.83    1.42
  14  -1  -4    0.61    0.12
  14   1   4   -0.25    0.71
  14   1   4    0.35    0.12
  14  -1   5    1.88    1.61
  14  -1   5    2.77    0.24
  14   1  -5    3.15    0.26
  14  -1   5    2.96    0.26
  14   1   5    2.69    0.25
  14   1   5    2.99    0.26
  14  -1  -5    3.10    0.25
  14   1   5    1.01    1.62
  14  -1   6    0.29    0.11
  14  -1   6    0.37    0.12
  14   1  -6    0.34    0.11
 -14   1   6    0.62    0.13
  14  -1  -6    0.43    0.12
  14   1   6    0.46    0.12
 -14  -1   6    0.54    0.13
  14   1   6    0.34    0.12
  14   1  -7    2.13    0.19
  14  -1   7    1.84    0.18
  14  -1   7    2.15    0.20
 -14   1   7    1.84    0.20
 -14  -1   7    1.92    0.20
  14  -1  -7    2.26    0.20
  14   1   7    1.69    0.18
  14   1   7    1.93    0.20
  14  -1   8    0.27    0.09
  14   1   8    0.39    0.11
  14   1   8    0.29    0.09
  15  -1   0    5.76    1.39
  15  -1   0    5.79    1.14
  15   1   0    5.67    0.40
  15   1   0    3.54    1.34
  15   1   0    5.64    0.39
  15  -1   0    5.88    0.40
  15   1   0    5.83    1.16
  15   1  -1   29.19    2.68
  15   1  -1   30.19    1.87
  15  -1   1   27.18    2.45
  15  -1   1   29.64    1.86
  15  -1   1   34.41    2.58
  15   1  -1   27.40    2.35
  15   1   1   30.99    2.49
  15   1   1   29.70    2.54
  15   1   1   29.24    1.86
  15   1   1   29.53    1.86
  15  -1  -1   31.13    2.69
  15  -1  -1   31.79    1.87
  15   1  -2    5.54    0.37
  15  -1   2    5.69    1.11
  15   1  -2    5.88    1.55
  15  -1   2    4.51    1.21
  15  -1   2    5.05    0.37
  15   1   2    5.24    1.23
  15  -1  -2    4.57    1.48
  15   1   2    4.99    0.36
  15  -1  -2    5.18    0.37
  15   1   2    5.04    0.37
  15   1   2    5.37    1.08
  15   1  -3   27.22    2.45
  15  -1   3   26.06    1.63
  15  -1   3   24.26    2.19
  15   1  -3   26.85    1.63
  15  -1  -3   27.29    1.63
  15   1   3   22.40    2.15
  15   1   3   25.71    1.62
  15   1   3   25.28    1.63
  15   1  -4    4.65    0.32
  15  -1   4    3.75    0.31
  15  -1   4    3.69    1.02
  15  -1   4    4.01    0.31
  15  -1  -4    4.63    0.32
  15   1   4    4.12    0.32
  15   1   4    5.17    1.04
  15   1   4    4.31    0.31
  15   1  -5   19.96    1.25
  15  -1   5   20.14    1.25
  15   1   5   19.31    1.25
  15  -1  -5   20.16    1.25
  15   1   5   19.93    1.26
  15  -1   6    2.99    0.25
  15   1  -6    3.04    0.25
  15   1   6    2.60    0.24
  15  -1  -6    3.18    0.25
  15   1   6    2.89    0.24
  15   1  -7   14.09    0.88
  15  -1   7   13.92    0.88
 -15   1   7   13.04    0.88
  15   1   7   13.86    0.88
  15  -1  -7   14.13    0.88
  16   1   0    1.30    1.25
  16  -1   0    1.08    0.14
  16  -1   0    1.66    1.23
  16   1   0    2.05    1.42
  16   1   0    1.06    0.14
  16  -1   0    0.48    1.40
  16   1  -1    0.88    0.14
  16   1  -1    0.80    1.54
  16  -1   1    0.87    0.13
  16  -1   1    0.08    1.21
  16  -1   1    0.22    1.25
  16  -1  -1    0.90    0.13
  16   1   1   -0.18    1.21
  16   1   1    0.93    0.14
  16  -1  -1    1.19    1.54
  16   1   1    0.18    1.23
  16  -1   2    1.15    0.14
  16   1  -2   -0.83    1.59
  16   1  -2    1.20    0.15
  16  -1   2    1.26    1.04
  16  -1   2    1.75    1.24
  16   1   2    0.96    0.14
  16   1   2    0.96    0.99
  16  -1  -2    0.99    0.14
  16   1   2    0.39    1.27
  16  -1  -2    0.35    1.58
  16  -1   3    0.76    0.12
  16  -1   3    1.24    1.16
  16   1  -3    0.84    0.13
  16  -1  -3    0.85    0.13
  16   1   3    0.75    0.13
  16   1   3    1.73    1.24
  16  -1   4    0.28    0.98
  16   1  -4    1.00    0.13
  16  -1   4    0.77    0.12
  16   1   4    0.65    0.12
  16   1   4    0.47    0.98
  16   1   4    0.74    0.12
  16  -1  -4    0.99    0.13
  16   1  -5    1.01    0.13
  16  -1   5    0.10    0.78
  16  -1   5    0.60    0.11
  16   1   5    0.65    0.11
  16  -1  -5    0.52    0.11
  16   1   5    0.56    0.11
  16   1   5    0.49    0.75
  16  -1   6    0.59    0.11
  16   1  -6    0.61    0.11
  16   1   6    0.57    0.11
  16  -1  -6    0.69    0.11
  17  -1   0    0.31    0.10
  17  -1   0   -0.13    1.26
  17  -1   0   -0.18    1.50
  17   1   0    0.12    0.10
  17   1   0    0.31    1.29
  17   1   0   -0.21    1.48
  17  -1   1    5.74    1.47
  17   1  -1    5.20    1.79
  17   1  -1    7.00    0.46
  17  -1   1    6.37    1.61
  17  -1   1    6.70    0.46
  17   1   1    6.76    0.46
  17   1   1    6.41    1.59
  17  -1  -1    4.26    1.68
  17  -1  -1    6.89    0.46
  17   1   1    5.72    1.46
  17  -1   2   -0.32    1.12
  17  -1   2    0.40    0.10
  17  -1   2   -0.19    1.23
  17   1  -2    1.58    1.59
  17   1  -2    0.29    0.10
  17  -1  -2   -0.63    1.55
  17   1   2    0.21    0.10
  17  -1  -2    0.26    0.10
  17   1   2    1.75    1.24
  17   1   2    0.03    1.08
  17  -1   3    5.53    0.39
  17  -1   3    4.05    1.35
  17   1  -3    5.87    0.39
  17   1   3    5.83    0.39
  17   1   3    4.51    1.35
  17  -1  -3    5.43    0.39
  17  -1   4   -0.61    1.01
  17   1  -4    0.13    0.09
  17  -1   4    0.17    0.09
  17   1   4   -0.61    0.96
  17   1   4    0.09    0.09
  17  -1  -4    0.14    0.09
  17  -1   5    4.48    0.33
  17  -1   5    4.45    0.99
  17   1  -5    5.04    0.34
  17   1   5    4.04    0.96
  17  -1  -5    5.18    0.34
  17   1   5    4.44    0.33
  18   1   0    1.16    0.14
  18   1   0    1.15    1.18
  18   1   0    0.79    1.39
  18  -1   0    1.17    0.14
  18  -1   0    1.70    1.41
  18   1  -1    9.92    1.83
  18  -1   1    9.97    1.55
  18  -1   1   14.17    0.87
  18   1  -1   14.07    0.87
  18  -1   1    9.57    1.79
  18  -1  -1   10.30    1.83
  18  -1  -1   13.81    0.87
  18   1   1   11.33    1.57
  18   1   1   13.98    0.87
  18   1   1   10.80    1.75
  18  -1   2    1.13    0.13
  18   1  -2    1.11    0.13
  18   1  -2   -0.42    1.40
  18  -1   2    1.27    1.12
  18  -1   2    0.18    1.15
  18   1   2    0.48    1.10
  18   1   2    0.97    0.13
  18   1   2    1.30    1.13
  18  -1  -2    1.04    0.13
  18  -1  -2    0.23    1.41
  18  -1   3   10.07    1.46
  18  -1   3   12.05    0.75
  18   1  -3   12.02    0.75
  18  -1   3    9.36    1.31
  18  -1  -3   11.85    0.75
  18   1   3   11.30    1.31
  18   1   3   10.34    1.43
  18   1   3   11.47    0.75
  18  -1   4    1.63    0.96
  18   1   4    1.01    0.93
  19  -1   0   -0.26    1.19
  19   1   0    0.67    1.20
  19  -1   1    1.94    1.16
  19  -1   1    0.17    0.99
  19   1   1    0.01    0.97
  19   1   1    1.84    1.17
  19  -1   2   -0.41    0.94
  19   1   2    0.16    0.94
   0  -2   0   29.97    1.87
   0  -2  -1   12.17    0.91
   0   2   1   12.32    0.75
   0  -2   1   12.05    0.75
   0   2   2   22.45    1.38
   0  -2  -2   21.88    1.66
   0   2   2   22.45    1.37
   0  -2   2   21.78    1.37
   0  -2   2   22.76    1.38
   0  -2  -2   22.19    1.55
   0  -2   3    6.69    0.44
   0   2  -3    7.22    1.19
   0   2   3    6.63    0.45
   0  -2  -3    8.04    0.93
   0   2   3    6.95    0.44
   0  -2   3    6.62    0.44
   0  -2  -3    7.98    0.77
   0   2   4   11.60    0.78
   0   2  -4   11.09    1.50
   0   2  -4   12.09    0.76
   0   2   4   12.23    0.77
   0  -2   4   10.82    1.05
   0  -2   4   12.07    0.77
   0   2   4   12.37    1.26
   0  -2  -4   10.92    1.33
   0  -2  -4   12.51    1.17
   0  -2   4   12.57    0.77
   0   2   5    3.93    0.81
   0  -2   5    3.76    0.29
   0   2  -5    3.43    0.26
   0  -2  -5    4.23    0.77
   0   2   5    3.30    0.30
   0   2  -5    3.94    0.27
   0   2  -5    5.73    1.07
   0  -2   5    4.42    0.64
   0  -2  -5    3.10    0.83
   0  -2   5    3.78    0.28
   0   2   5    3.90    0.29
   0   2  -5    3.60    0.74
   0   2  -6    5.41    1.11
   0   2  -6    8.25    1.07
   0  -2   6    6.85    0.43
   0   2  -6    6.31    0.44
   0  -2   6    6.48    0.47
   0   2   6    6.65    0.43
   0   2   6    5.25    0.47
   0  -2   6    7.65    0.88
   0  -2   6    6.39    0.47
   0  -2   6    7.09    0.83
   0   2   6    5.83    0.51
   0  -2  -6    6.29    1.03
   0  -2   6    6.60    0.42
   0   2  -6    6.76    0.45
   0   2   6    7.37    0.87
   0  -2   6    6.61    0.47
   0   2   6    6.95    0.47
   0  -2  -6    6.60    0.45
   0   2   6    6.04    0.81
   0   2   6    6.62    0.42
   0  -2  -6    4.78    1.10
   0   2   7    2.12    0.18
   0   2   7    1.36    0.63
   0  -2   7    1.81    0.70
   0  -2   7    2.07    0.26
   0   2   7    1.90    0.18
   0   2   7    2.52    0.75
   0  -2   7    2.18    0.68
   0   2  -7    2.19    0.22
   0  -2  -7    2.18    0.22
   0   2  -7    2.44    0.20
   0   2  -7    1.73    0.84
   0   2   7    2.11    0.24
   0  -2   7    2.13    0.24
   0   2   7    2.06    0.31
   0  -2  -7    2.13    0.19
   0  -2   7    2.11    0.18
   0  -2  -7    1.01    0.75
   0   2  -8    3.33    0.28
   0  -2   8    3.86    0.42
   0   2   8    3.81    0.91
   0   2  -8    3.14    0.30
   0  -2  -8    2.52    1.00
   0  -2  -8    3.61    0.31
   0   2  -8    3.64    1.11
   0   2   8    3.67    0.27
   0  -2   8    4.91    0.92
   0  -2   8    3.43    0.33
   0  -2   8    4.99    0.94
   0   2   8    3.87    0.88
   0  -2   8    3.83    0.27
   0  -2  -8    3.54    0.28
   0  -2  -9    1.20    0.19
   0   2   9    0.89    0.13
   0   2  -9    1.41    0.17
   0  -2   9    1.09    0.14
   0  -2  -9    2.43    1.63
   0   2  -9    0.92    0.18
   0   2  -9    0.58    1.57
   0  -2  -9    1.26    0.16
   0   2   9    0.41    1.24
   0  -2   9    0.03    0.99
   0  -2 -10    0.83    3.07
   0   2  10    1.47    1.86
   0   2 -10    1.76    0.21
   0  -2  10    2.22    1.50
   0   2  10    2.48    0.20
   0  -2  10    1.90    0.19
   0   2 -11   -0.61    3.21
   0  -2 -11    0.50    3.14
   0  -2  11    1.06    1.73
   0   2  11    0.57    0.11
   0  -2  11    0.60    0.11
   0   2  11   -1.98    2.13
  -1  -2   0    3.79    0.35
   1  -2   0    3.42    0.23
   1  -2   0    3.59    0.34
   1  -2   1   55.70    3.28
  -1  -2  -1   50.48    3.35
  -1  -2   1   54.03    3.28
   1   2   1   55.98    3.27
   1  -2  -1   50.46    3.53
   1  -2   2    2.36    0.17
  -1   2   2    2.55    0.18
  -1   2   2    2.65    0.18
  -1  -2  -2    2.89    0.39
   1   2  -2    2.51    0.17
   1  -2   2    2.66    0.18
  -1  -2  -2    3.13    0.39
   1   2   2    2.59    0.18
   1  -2  -2    3.21    0.66
  -1  -2   2    2.46    0.18
  -1   2  -2    2.78    0.58
  -1  -2   2    2.59    0.17
   1   2   2    3.43    0.50
   1  -2   3   32.79    1.93
   1  -2   3   30.29    1.92
   1   2  -3   20.93    2.76
  -1   2   3   31.57    1.93
  -1   2   3   31.13    1.93
  -1  -2  -3   31.05    2.15
  -1  -2  -3   30.40    2.17
   1   2  -3   30.75    1.91
   1   2  -3   32.63    1.92
  -1  -2   3   30.77    1.92
   1  -2  -3   29.60    2.53
   1   2   3   31.65    1.92
  -1  -2   3   31.08    1.92
  -1   2  -3   30.93    2.33
   1   2   3   31.45    1.92
  -1   2  -3   32.47    2.14
   1  -2  -3   31.32    1.91
   1   2   3   30.96    1.91
  -1   2   4    1.53    0.15
   1   2  -4    1.50    0.14
  -1  -2  -4    1.35    0.49
  -1  -2  -4    1.45    0.49
   1  -2   4    1.65    0.14
   1   2  -4    1.01    0.98
   1   2  -4    1.38    0.12
   1  -2   4    1.37    0.15
   1  -2   4    1.84    0.53
  -1   2   4    1.68    0.16
  -1   2  -4    1.53    0.45
   1  -2  -4    1.86    0.14
  -1   2  -4    1.95    0.56
   1   2   4    1.46    0.13
   1  -2  -4    0.93    0.73
   1   2   4    1.68    0.15
   1  -2  -4    1.42    0.52
  -1  -2   4    1.33    0.14
   1   2   4    1.54    0.53
  -1  -2   4    1.42    0.15
   1   2   4    1.67    0.17
   1   2  -5   16.14    2.17
  -1  -2  -5   15.72    1.55
   1  -2   5   16.92    1.09
  -1   2   5   16.50    1.11
  -1  -2  -5   19.83    1.58
   1   2  -5   17.57    1.07
   1   2  -5   17.74    1.08
  -1   2   5   17.08    1.10
   1  -2   5   16.38    1.49
   1  -2   5   16.37    1.09
   1  -2  -5   18.44    1.69
  -1   2  -5   14.26    1.57
  -1  -2   5   17.72    1.09
   1   2   5   15.85    1.70
   1  -2  -5   18.39    1.95
   1   2   5   17.90    1.11
  -1  -2   5   16.12    1.09
   1   2   5   17.14    1.09
   1  -2  -5   18.01    1.08
  -1   2  -5   16.07    1.55
  -1  -2  -6    1.53    0.71
  -1   2   6    0.85    0.09
  -1   2   6    1.05    0.54
   1  -2   6   -0.37    0.46
  -1   2   6    0.80    0.15
  -1   2   6    0.91    0.18
   1  -2   6    0.94    0.09
   1   2  -6    0.53    0.12
   1  -2   6    0.89    0.15
   1   2  -6    0.27    0.86
   1   2  -6    0.19    0.67
   1  -2   6    1.14    0.55
   1  -2   6    0.86    0.14
  -1   2   6    0.90    0.14
   1  -2   6    0.85    0.55
  -1   2   6    0.71    0.09
  -1  -2  -6    0.58    0.62
   1  -2   6    0.84    0.09
   1   2  -6    0.80    0.10
  -1   2   6    1.02    0.49
  -1  -2   6    0.87    0.55
   1   2   6    0.84    0.09
  -1  -2   6    0.64    0.13
   1   2   6    1.39    0.76
  -1  -2   6    1.10    0.50
   1  -2  -6    1.04    0.81
   1   2   6    1.74    0.58
  -1   2  -6    0.70    0.11
   1  -2  -6    0.48    0.64
   1   2   6    0.72    0.13
  -1  -2   6    0.61    0.13
   1   2   6    0.89    0.09
   1  -2  -6    0.77    0.12
   1   2   6    1.09    0.19
  -1   2  -6    0.89    0.11
  -1  -2   6    0.64    0.08
   1  -2  -6    0.71    0.10
   1   2   6    0.89    0.50
  -1   2  -6    0.09    0.59
  -1  -2   6    0.70    0.14
  -1   2   7    8.84    0.63
  -1  -2  -7    8.83    1.28
  -1   2   7    8.95    0.69
  -1   2   7   11.08    1.17
   1   2  -7    9.00    0.58
   1   2  -7    9.73    1.36
   1  -2   7   11.15    1.11
   1   2  -7    7.20    1.57
  -1  -2  -7    8.79    0.60
   1  -2   7    8.77    0.58
   1  -2   7    9.60    0.66
   1  -2   7    8.68    1.06
   1  -2   7    8.49    0.63
   1  -2   7    9.05    0.57
  -1   2   7    8.41    0.57
  -1   2   7    8.51    1.03
  -1   2   7    8.58    0.63
   1   2  -7    8.90    0.61
   1  -2  -7    7.80    1.31
  -1   2  -7    8.86    0.61
  -1  -2   7    8.67    0.65
  -1  -2   7    8.95    1.07
  -1  -2   7    7.91    0.62
   1   2   7   10.78    1.14
   1  -2  -7    9.33    0.58
  -1   2  -7   10.27    1.31
  -1  -2   7   10.46    1.11
   1   2   7    9.10    0.58
   1   2   7    9.26    0.57
   1   2   7    8.68    0.63
  -1  -2   7    9.21    0.57
  -1  -2   7    8.42    0.62
   1   2   7    9.52    1.08
  -1   2  -7    8.72    0.59
   1  -2  -7    8.92    0.61
   1  -2  -7    6.10    1.42
   1   2  -8    0.29    0.10
   1   2  -8    0.40    0.84
  -1  -2  -8    0.17    0.11
  -1  -2  -8    0.53    0.88
  -1   2   8   -0.18    0.72
  -1   2   8    0.48    0.09
  -1   2   8   -0.75    0.59
  -1  -2  -8    0.35    0.13
   1  -2   8    1.43    0.75
   1  -2   8    0.10    0.63
   1  -2   8    0.47    0.09
   1  -2   8    0.41    0.15
   1   2  -8    0.29    0.13
  -1  -2   8    0.30    0.09
  -1  -2   8    0.43    0.17
   1  -2  -8    0.37    0.12
   1   2   8    0.43    0.10
   1   2   8    0.32    0.68
   1  -2  -8    0.11    0.93
   1   2   8    0.45    0.14
  -1   2  -8    0.51    0.12
   1   2   8   -0.17    0.70
  -1  -2   8    0.21    0.20
  -1  -2   8   -0.19    0.73
  -1  -2   8    0.56    0.16
   1   2   8    0.29    0.09
  -1  -2   8    1.22    0.66
  -1   2  -8    0.25    0.84
  -1   2  -8    0.40    0.13
   1  -2  -8    0.52    0.11
   1  -2   9    4.23    0.34
  -1   2   9    2.11    1.22
  -1   2   9    4.52    0.34
   1  -2   9    2.70    1.25
   1   2  -9    4.31    1.85
  -1  -2  -9    4.79    0.36
  -1  -2  -9    5.10    0.39
   1   2  -9    4.56    0.39
  -1  -2  -9    6.90    1.88
  -1   2   9    6.49    1.32
   1   2  -9    4.70    0.35
  -1  -2   9    5.02    0.34
   1  -2  -9    4.97    0.35
  -1   2  -9    2.55    1.67
   1  -2  -9    4.42    0.38
  -1   2  -9    4.29    0.36
   1  -2  -9    5.31    1.89
   1   2   9    4.49    1.58
  -1   2  -9    4.88    0.39
   1   2   9    4.80    0.34
  -1  -2   9    4.95    0.53
  -1  -2   9    4.85    1.14
  -1   2  10    0.28    0.10
  -1   2  10   -1.22    1.64
  -1  -2 -10    0.24    0.12
  -1  -2 -10   -0.01    3.02
   1  -2  10    0.33    0.10
   1  -2  10   -0.48    1.62
   1   2  10    0.24    0.10
   1   2  10    0.33    1.99
  -1   2 -10    0.17    0.11
  -1   2 -10    3.84    3.22
  -1  -2  10    0.28    0.10
   1   2 -11   -0.10    3.32
  -1   2  11    1.79    2.04
  -1   2  11    2.45    0.21
   1  -2  11    1.88    1.99
   1  -2  11    2.69    0.21
  -1  -2 -11    0.10    2.95
   1  -2 -11    4.65    3.35
   1   2  11    2.27    0.21
  -1   2 -11    4.78    3.16
  -1  -2  11    2.25    0.21
  -1  -2  11    1.33    1.58
   1   2  11    4.07    2.34
  -2  -2   0   72.63    4.09
   2  -2   0   58.14    3.95
   2   2   0   58.48    3.94
   2   2   0   70.37    4.02
   2  -2   0   66.85    4.14
  -2   2   1  183.49   11.93
   2   2  -1  189.45   11.92
   2  -2   1  202.17   11.93
  -2  -2  -1  198.18   11.99
   2  -2  -1  174.31   12.27
  -2  -2   1  213.40   11.92
  -2  -2   1  193.33   11.92
   2   2   1  207.76   11.92
   2  -2   2   53.03    3.14
   2   2  -2   53.18    3.14
  -2  -2  -2   48.20    3.27
  -2   2   2   51.82    3.15
  -2  -2  -2   51.51    3.25
   2  -2  -2   52.65    3.14
   2   2   2   53.75    3.14
   2  -2  -2   42.74    3.70
   2   2   2   47.21    3.39
  -2  -2   2   53.38    3.14
  -2  -2   2   51.15    3.14
  -2   2  -2   48.83    3.22
   2  -2   3  110.50    6.54
  -2   2   3  110.57    6.55
   2   2  -3   91.37    7.41
  -2  -2  -3  104.52    6.72
   2   2  -3  106.58    6.54
  -2   2   3  107.23    6.55
  -2  -2  -3  108.94    6.73
   2  -2   3  108.15    6.53
   2  -2   3  111.36    6.53
   2  -2   3  107.05    6.83
   2   2  -3  107.32    6.53
   2   2   3  109.35    6.53
  -2  -2   3  107.42    6.54
  -2  -2   3  106.98    6.54
  -2   2  -3  106.26    6.70
   2   2   3  105.37    6.54
   2  -2  -3   85.44    7.18
   2   2   3  110.38    6.54
   2  -2  -3  112.31    6.53
  -2   2  -3   99.01    6.69
   2   2   3  113.97    6.75
  -2  -2  -4   31.49    2.27
  -2   2   4   31.02    1.95
   2   2  -4   21.89    3.05
   2  -2   4   31.76    1.94
  -2  -2  -4   33.03    2.25
   2   2  -4   31.91    1.94
   2  -2   4   31.80    1.95
   2   2  -4   32.61    1.93
   2  -2   4   30.91    2.35
  -2   2   4   30.97    1.96
   2  -2  -4   31.73    1.93
   2  -2  -4   30.55    2.92
   2   2   4   30.29    1.96
   2  -2  -4   32.12    1.94
  -2  -2   4   30.38    1.95
  -2   2  -4   33.88    2.25
  -2   2  -4   27.38    2.19
   2   2   4   32.84    2.33
  -2  -2   4   32.37    1.95
   2   2   4   31.20    1.95
   2   2   4   32.17    1.94
  -2  -2  -5   54.46    3.80
  -2   2   5   55.23    3.44
   2  -2   5   55.88    3.43
   2  -2   5   54.96    3.44
   2   2  -5   56.34    3.43
   2   2  -5   57.58    3.41
  -2   2   5   56.09    3.45
   2  -2   5   58.89    3.90
  -2  -2  -5   56.23    3.80
   2   2  -5   48.28    4.57
   2  -2  -5   61.00    3.98
  -2  -2   5   55.78    3.44
  -2  -2   5   55.52    3.44
  -2   2  -5   55.94    3.77
   2   2   5   53.69    3.93
   2   2   5   53.26    3.40
   2  -2  -5   56.55    3.41
   2  -2  -5   55.38    3.42
   2  -2  -5   49.76    4.36
   2   2   5   56.06    3.42
   2   2   5   55.37    3.45
   2   2   5   56.26    3.43
   2  -2   6   16.67    1.42
  -2   2   6   15.23    1.00
   2  -2   6   15.35    1.00
  -2   2   6   17.79    1.37
  -2   2   6   17.92    1.45
   2  -2   6   16.13    1.05
   2   2  -6   16.59    1.01
   2  -2   6   16.28    1.00
   2  -2   6   16.29    1.36
   2  -2   6   17.45    1.06
   2   2  -6   13.60    2.27
  -2   2   6   16.59    1.08
   2   2  -6   16.73    1.03
  -2  -2  -6   17.64    1.66
   2  -2   6   16.69    1.60
  -2   2   6   13.38    1.04
   2   2  -6   16.49    1.79
  -2  -2   6   15.98    1.05
   2   2   6   16.97    1.44
  -2  -2   6   14.96    1.04
   2   2   6   20.35    1.86
   2  -2  -6   16.41    1.01
  -2  -2   6   15.85    1.05
  -2  -2   6   18.15    1.45
  -2  -2   6   15.45    1.36
   2   2   6   14.74    1.34
   2   2   6   16.56    1.00
   2   2   6   16.46    1.05
  -2  -2   6   15.87    1.00
  -2   2  -6   16.16    1.59
   2  -2  -6   15.57    1.74
   2  -2  -6   15.41    2.25
   2   2   6   16.03    1.00
   2  -2  -6   15.71    1.03
   2   2   6   17.30    1.09
  -2   2   7   28.07    2.12
  -2   2   7   31.28    2.25
   2  -2   7   28.27    2.14
  -2   2   7   27.46    1.83
  -2   2   7   27.13    1.73
   2  -2   7   27.77    1.78
   2   2  -7   20.85    3.01
  -2  -2  -7   28.70    2.45
   2   2  -7   31.36    2.58
   2   2  -7   29.39    1.77
   2  -2   7   27.64    1.73
   2  -2   7   28.09    1.73
  -2   2   7   27.29    1.78
   2   2  -7   28.46    1.74
   2  -2   7   28.12    2.31
   2  -2   7   28.80    2.13
  -2  -2  -7   27.78    1.76
  -2   2  -7   27.58    1.76
   2   2   7   28.52    1.73
   2   2   7   27.33    1.73
   2  -2  -7   29.99    1.74
   2   2   7   28.04    1.78
  -2   2  -7   29.28    2.40
   2  -2  -7   28.68    2.57
  -2  -2   7   27.87    1.79
  -2  -2   7   30.02    2.21
  -2  -2   7   23.83    1.77
   2   2   7   32.46    2.53
  -2  -2   7   28.48    2.14
   2   2   7   28.84    2.15
   2   2   7   30.22    2.17
   2  -2  -7   27.20    3.12
  -2  -2   7   27.56    1.80
  -2  -2   7   27.55    1.73
   2  -2  -7   27.96    1.76
  -2   2  -7   29.02    1.75
   2  -2   8    8.36    0.52
   2   2  -8    6.29    1.38
   2  -2   8    7.47    0.58
  -2   2   8    8.62    1.25
   2  -2   8    8.33    0.53
   2   2  -8    8.29    0.53
  -2   2   8    7.73    0.52
  -2  -2  -8    7.40    0.56
   2   2  -8    7.89    0.57
  -2  -2  -8    8.32    0.54
  -2  -2  -8    8.28    1.37
   2  -2   8    6.96    1.07
   2  -2   8    8.83    1.14
  -2   2   8    6.63    1.06
  -2   2  -8    7.80    0.54
  -2  -2   8    7.91    0.64
   2   2   8    7.23    1.10
  -2  -2   8    6.88    0.58
   2   2   8    8.14    0.52
  -2  -2   8    6.66    1.04
  -2   2  -8    7.44    0.56
   2   2   8    7.83    0.52
   2  -2  -8    6.85    1.44
   2  -2  -8    7.84    0.56
  -2  -2   8    7.91    1.20
   2  -2  -8    8.22    0.53
   2   2   8    6.96    0.57
  -2   2  -8    7.79    1.34
  -2  -2   8    7.70    0.52
   2   2   8    8.10    1.14
   2   2  -9   13.12    2.47
  -2   2   9   14.01    0.95
  -2   2   9   15.02    1.98
  -2  -2  -9   14.66    2.55
  -2   2   9   13.27    1.74
   2  -2   9   14.75    0.90
  -2  -2  -9   13.96    0.92
   2   2  -9   13.63    0.95
  -2   2   9   14.47    0.90
   2  -2   9   14.90    1.95
  -2  -2  -9   13.36    0.94
   2   2  -9   14.22    0.91
  -2  -2  -9   12.60    2.35
   2  -2  -9   12.47    2.48
  -2  -2   9   12.91    1.03
  -2  -2   9   14.25    0.90
  -2   2  -9   13.83    0.94
   2   2   9   14.30    0.90
  -2   2  -9   14.54    0.92
   2   2   9   11.95    2.04
  -2  -2   9   14.43    0.96
   2  -2  -9   13.98    0.94
  -2   2  -9   10.75    2.45
  -2  -2 -10    0.35    3.00
  -2   2  10    2.38    1.61
   2  -2  10    5.08    2.13
  -2   2  10    4.27    0.32
   2  -2  10    4.07    0.31
  -2  -2 -10    4.10    0.33
  -2  -2  10    4.08    0.32
  -2   2 -10    5.04    3.16
   2   2  10    4.42    0.32
  -2   2 -10    4.12    0.34
   2   2  10    4.73    2.30
  -2  -2 -11    7.61    3.00
   2  -2  11    4.54    2.30
  -2   2  11    5.87    2.02
  -2   2  11    6.68    0.46
  -2   2 -11    5.43    3.02
   2   2  11    6.70    0.45
  -2  -2  11    6.76    0.46
   2  -2 -11    2.65    3.48
   2   2  11    5.76    2.57
   3  -2   0  526.60   29.67
   3   2   0  519.58   29.52
   3  -2   0  435.15   29.41
   3   2   0  455.10   29.40
   3   2  -1    9.38    0.64
  -3   2   1    9.31    0.65
   3   2  -1   10.70    0.74
  -3  -2  -1   11.40    0.78
   3  -2   1   10.20    0.64
  -3  -2  -1    9.61    0.82
   3   2   1   10.40    0.63
  -3  -2   1   10.08    0.63
  -3  -2   1    7.93    0.96
   3  -2  -1   12.52    1.32
   3   2   1   11.53    0.86
   3  -2  -1   10.39    0.63
  -3   2   2  372.19   23.83
  -3  -2  -2  375.80   23.95
  -3  -2  -2  394.68   23.90
   3   2  -2  403.98   23.89
   3   2  -2  394.74   23.82
   3  -2   2  408.70   23.83
  -3  -2   2  406.95   23.83
   3   2   2  350.54   24.09
   3  -2  -2  379.83   24.46
   3  -2  -2  408.18   23.82
   3   2   2  394.08   23.82
  -3  -2   2  399.31   23.85
   3   2  -3    6.37    0.42
   3   2  -3    6.61    0.43
   3  -2   3    6.45    0.43
   3   2  -3    5.28    1.37
  -3  -2  -3    6.80    0.62
   3  -2   3    6.39    0.42
   3  -2   3    6.90    0.84
  -3  -2  -3    6.67    0.71
  -3   2   3    6.46    0.45
   3  -2   3    6.64    0.44
   3   2   3    6.55    0.43
   3   2   3    6.40    0.43
  -3  -2   3    6.93    0.44
  -3   2  -3    5.55    0.54
  -3   2  -3    7.80    0.69
  -3  -2   3    7.12    0.44
   3  -2  -3    6.49    0.43
   3   2   3    7.28    0.76
   3  -2  -3    7.35    1.37
   3   2   3    7.00    0.43
   3   2  -4  212.02   14.95
   3  -2   4  228.29   13.77
   3   2  -4  232.91   13.78
   3  -2   4  232.26   13.79
   3   2  -4  228.88   13.76
   3  -2   4  233.22   14.16
  -3  -2  -4  227.26   14.03
  -3  -2  -4  218.98   13.96
   3  -2   4  229.29   13.78
  -3   2   4  225.60   13.80
   3   2   4  226.64   13.78
  -3  -2   4  228.13   13.79
  -3  -2   4  223.63   13.78
   3   2   4  232.03   13.78
   3   2   4  227.15   13.79
   3  -2  -4  228.40   13.77
   3   2   4  201.74   14.08
   3  -2  -4  223.44   13.76
  -3   2  -4  223.68   13.99
   3  -2   5    3.61    0.59
  -3  -2  -5    3.59    0.74
   3  -2   5    3.50    0.23
   3  -2   5    3.26    0.27
  -3   2   5    3.18    0.56
   3   2  -5    3.97    1.55
   3   2  -5    3.34    0.24
  -3   2   5    3.25    0.66
   3  -2   5    3.64    0.27
  -3   2   5    2.62    0.27
   3  -2   5    3.38    0.80
  -3   2   5    3.12    0.23
   3   2  -5    3.71    0.26
  -3   2   5    3.24    0.30
  -3  -2   5    3.09    0.67
   3   2   5    3.17    0.26
   3   2   5    3.59    0.84
  -3  -2   5    3.43    0.28
   3  -2  -5    3.99    0.97
  -3  -2   5    3.15    0.26
   3  -2  -5    3.51    0.24
  -3   2  -5    4.17    0.71
   3  -2  -5    3.98    0.26
   3  -2  -5    3.07    1.29
  -3  -2   5    3.04    0.27
   3   2   5    3.47    0.23
  -3  -2   5    3.36    0.23
   3   2   5    3.29    0.26
  -3   2   6  120.53    7.33
   3  -2   6  120.66    7.33
   3  -2   6  119.56    7.37
  -3   2   6  121.84    7.58
  -3   2   6  131.84    7.69
   3   2  -6  125.97    7.36
   3  -2   6  119.14    7.33
  -3   2   6  116.72    7.40
   3  -2   6  134.04    7.93
  -3  -2  -6  127.77    7.83
   3   2  -6  122.45    7.33
   3  -2   6  125.73    7.58
   3  -2   6  116.02    7.58
  -3   2   6  100.49    7.36
   3   2   6  118.72    7.36
  -3  -2   6  121.14    7.38
  -3  -2   6  112.21    7.36
  -3  -2   6  119.45    7.58
   3   2   6  121.22    7.33
   3  -2  -6  121.92    7.33
  -3  -2   6  118.97    7.33
   3  -2  -6  119.07    8.04
   3   2   6  126.97    8.00
   3  -2  -6   92.00    8.41
  -3  -2   6  120.54    7.37
   3   2   6  123.54    7.60
  -3   2  -6  124.26    7.77
   3  -2  -6  120.25    7.35
   3   2   6  117.97    7.58
   3   2   6  119.41    7.33
  -3  -2   6  131.27    7.66
   3   2  -7    1.50    0.15
   3   2  -7    1.92    1.53
   3  -2   7    1.34    0.72
  -3  -2  -7    0.52    0.76
   3   2  -7    2.35    1.09
   3  -2   7    1.51    0.14
  -3   2   7    1.44    0.61
   3  -2   7    1.59    0.65
   3  -2   7    1.67    0.21
  -3  -2  -7    1.01    0.73
  -3   2   7    1.72    0.28
  -3   2   7    1.36    0.13
   3  -2   7    1.40    0.14
   3   2  -7    1.45    0.18
  -3   2   7    1.40    0.78
  -3   2   7    1.57    0.21
   3  -2   7    2.09    0.85
   3   2   7    1.43    0.14
   3   2   7    1.63    0.20
  -3  -2   7    1.18    0.19
  -3  -2   7    1.11    0.55
  -3   2  -7    1.52    0.82
  -3  -2   7    1.31    0.23
  -3  -2   7    1.52    0.14
   3   2   7    1.35    0.88
   3  -2  -7    1.40    1.01
   3  -2  -7    1.43    0.17
  -3  -2   7    3.23    0.85
  -3   2  -7    1.15    0.17
   3   2   7    1.37    0.62
   3   2   7    1.37    0.14
   3  -2  -7    4.22    1.58
  -3  -2  -8   62.49    4.21
   3   2  -8   63.80    3.72
   3  -2   8   60.85    3.71
   3   2  -8   46.23    5.08
  -3   2   8   63.17    4.12
   3   2  -8   58.54    3.75
  -3   2   8   60.26    3.71
  -3   2   8   65.69    4.32
  -3  -2  -8   58.51    3.75
   3  -2   8   61.91    3.72
  -3  -2  -8   60.84    4.44
   3  -2   8   60.16    3.77
   3   2  -8   58.59    4.63
  -3   2   8   64.89    3.76
   3  -2   8   61.17    4.16
   3   2   8   61.60    3.71
   3   2   8   56.32    3.76
  -3  -2   8   57.31    3.81
  -3   2  -8   59.59    3.75
   3  -2  -8   63.54    4.70
  -3  -2   8   55.52    3.76
   3  -2  -8   54.30    5.18
   3   2   8   61.74    4.15
  -3   2  -8   65.35    3.74
  -3  -2   8   60.56    3.71
   3  -2  -8   57.55    3.74
  -3  -2   8   57.22    4.08
   3   2   8   61.57    3.71
  -3  -2   8   68.44    4.27
  -3   2  -8   64.46    4.19
   3   2  -9    0.68    0.16
   3  -2   9   -0.41    1.44
  -3   2   9    0.55    0.17
  -3  -2  -9    2.25    2.10
  -3   2   9    0.55    0.11
  -3  -2  -9    0.64    0.15
  -3   2   9   -0.03    1.65
   3   2  -9    2.73    2.07
   3  -2   9    0.54    0.11
  -3  -2  -9    0.03    1.65
  -3  -2  -9    0.75    0.16
  -3   2   9    1.17    1.06
  -3  -2   9    0.72    0.26
  -3   2  -9    0.74    0.16
  -3  -2   9    0.65    0.12
   3  -2  -9    0.44    0.15
   3  -2  -9   -0.08    1.92
   3   2   9    0.40    0.11
   3   2   9    0.57    0.11
  -3   2  -9    3.22    2.11
   3   2   9    1.01    1.65
  -3   2  -9    0.47    0.16
  -3  -2   9    0.87    1.31
  -3  -2   9    0.60    0.19
  -3  -2 -10   32.09    1.99
  -3  -2 -10   29.43    3.87
   3  -2  10   26.91    3.34
  -3   2  10   29.84    1.96
  -3   2  10   28.96    2.92
   3  -2  10   30.99    1.97
  -3   2  10   31.38    3.51
  -3  -2  10   31.48    1.97
   3   2  10   32.08    1.97
  -3   2 -10   33.37    3.87
   3   2  10   28.59    3.56
  -3  -2  10   34.72    2.01
  -3   2  11    0.20    0.10
  -3   2  11   -0.11    2.57
   3  -2  11    0.28    0.10
  -3  -2 -11    0.57    2.95
   3  -2  11    0.15    2.42
  -3   2  11    0.90    1.78
  -3  -2  11    0.32    0.10
   3   2  11    0.33    0.10
   3   2  11    1.02    2.57
   4  -2   0    4.09    0.30
   4   2   0    4.07    0.28
   4   2   0    4.45    0.51
   4  -2   0    5.46    0.72
  -4  -2   0    3.56    0.63
   4  -2   1    0.00    0.24
   4  -2   1    0.28    0.06
  -4  -2  -1    0.36    0.29
   4   2  -1    0.54    0.08
   4   2  -1    0.58    0.21
   4  -2  -1    0.92    0.54
   4  -2  -1    0.27    0.06
  -4  -2   1    0.77    0.43
   4   2   1    0.25    0.25
  -4  -2   1    0.29    0.05
   4   2  -2    3.21    0.23
   4   2  -2    4.37    0.42
  -4  -2  -2    3.86    0.37
  -4  -2  -2    3.23    0.46
   4  -2   2    2.50    0.22
   4  -2   2    3.29    0.23
   4  -2   2    4.00    0.60
  -4   2   2    3.13    0.25
   4   2   2    3.63    0.22
   4   2   2    3.82    0.49
   4   2   2    3.42    0.63
  -4   2  -2    3.62    0.40
   4  -2  -2    4.93    1.04
  -4  -2   2    3.50    0.23
   4  -2  -2    3.47    0.23
   4   2   2    2.49    0.23
   4   2  -3    0.18    0.04
   4  -2   3    0.53    0.39
   4  -2   3    0.22    0.04
  -4  -2  -3    0.63    0.22
   4   2  -3    0.20    0.86
   4   2  -3    0.21    0.06
   4   2  -3    0.32    0.18
   4  -2   3    0.14    0.06
   4  -2   3    0.17    0.06
  -4   2   3    0.17    0.08
  -4  -2  -3   -0.08    0.31
  -4   2  -3   -0.12    0.27
   4  -2  -3   -0.55    0.62
   4   2   3    0.13    0.06
   4   2   3    0.23    0.05
  -4  -2   3    0.24    0.07
   4  -2  -3    0.08    0.05
   4   2   3   -0.27    0.28
   4   2  -4    2.07    0.15
  -4   2   4    2.04    0.21
   4   2  -4    1.50    1.19
   4  -2   4    1.66    0.17
  -4  -2  -4    2.04    0.54
   4  -2   4    1.90    0.18
   4   2  -4    2.02    0.18
   4  -2   4    1.80    0.57
   4  -2  -4    2.08    0.17
   4   2   4    2.04    0.17
   4  -2  -4    2.18    1.06
  -4  -2   4    1.81    0.19
   4   2   4    1.16    0.55
   4  -2  -4    2.32    0.15
  -4   2  -4    2.30    0.47
   4   2   4    1.96    0.19
   4  -2   5   -0.12    0.54
   4  -2   5    0.22    0.05
   4  -2   5    0.13    0.08
   4  -2   5    0.06    0.05
  -4   2   5    0.41    0.36
   4   2  -5    0.37    0.09
   4   2  -5   -0.33    1.15
   4  -2   5    0.56    0.51
  -4  -2  -5    0.04    0.54
  -4   2   5    0.33    0.10
  -4   2   5    0.68    0.59
  -4   2   5   -0.01    0.11
   4   2  -5    0.22    0.06
  -4   2   5    0.19    0.05
  -4  -2   5    0.01    0.58
  -4   2  -5   -0.27    0.50
   4  -2  -5   -0.51    1.00
   4   2   5    0.26    0.09
  -4  -2   5    0.25    0.42
   4  -2  -5    0.14    0.07
   4   2   5    0.04    0.46
  -4  -2   5    0.10    0.05
   4   2   5    0.37    0.09
   4   2   5    0.26    0.06
  -4  -2   5    0.20    0.10
  -4  -2   5    0.02    0.08
   4   2   5    0.08    0.60
   4   2   5    0.41    0.06
  -4   2   6    0.87    0.20
   4  -2   6    0.92    0.75
  -4  -2  -6    0.14    0.63
   4  -2   6    1.16    0.59
   4  -2   6    1.06    0.16
   4   2  -6    1.11    0.12
   4   2  -6   -0.23    1.31
  -4  -2  -6    1.12    0.66
  -4   2   6    0.95    0.52
  -4   2   6    1.05    0.11
  -4   2   6    2.20    0.77
   4  -2   6    1.18    0.11
  -4   2   6    1.60    0.18
   4  -2   6    1.17    0.12
   4   2  -6    1.33    0.16
   4   2   6    0.56    0.74
  -4  -2   6    0.87    0.16
   4  -2  -6   -0.15    1.03
   4   2   6    1.15    0.16
   4   2   6    1.16    0.11
   4  -2  -6    1.02    0.14
  -4  -2   6    1.11    0.19
  -4  -2   6    1.18    0.11
   4   2   6    1.22    0.16
   4   2   6    1.06    0.11
  -4   2  -6    0.57    0.64
  -4  -2   6    1.96    0.54
  -4  -2   6    2.07    0.72
   4  -2  -6    0.16    1.26
   4   2   6    1.06    0.58
  -4   2  -6    0.80    0.66
   4  -2   7    0.09    0.11
   4   2  -7   -0.60    0.93
   4  -2   7    0.11    0.07
  -4   2   7   -0.02    0.18
  -4  -2  -7   -0.58    0.67
   4  -2   7    0.57    0.77
  -4   2   7    0.04    0.12
   4  -2   7    0.10    0.07
   4   2  -7    0.14    0.11
  -4  -2  -7    0.07    0.76
   4  -2   7   -0.05    0.59
  -4   2   7    0.72    0.85
   4   2  -7    0.36    0.09
   4   2  -7   -0.50    1.50
  -4   2   7   -0.47    0.52
  -4   2   7    0.00    0.07
   4  -2  -7    0.03    0.09
   4  -2  -7   -0.16    0.97
  -4  -2   7   -0.08    0.73
   4   2   7    0.19    0.07
  -4  -2   7   -0.65    0.52
   4  -2  -7   -0.13    1.31
  -4  -2   7   -0.07    0.12
  -4   2  -7   -0.45    0.68
   4   2   7    0.27    0.12
   4   2   7    0.65    0.62
   4   2   7   -0.99    0.70
   4   2   7    0.13    0.07
  -4  -2   7    0.62    0.20
  -4  -2   7    0.28    0.08
  -4  -2  -8    0.40    0.14
   4  -2   8    0.55    0.16
   4   2  -8    0.41    0.15
  -4   2   8    1.20    1.01
  -4  -2  -8    0.23    0.80
   4  -2   8    0.70    0.76
  -4   2   8    0.48    0.10
   4   2  -8   -0.20    1.72
  -4   2   8    0.57    0.67
   4   2  -8    0.44    1.11
   4  -2   8   -0.24    0.88
  -4   2   8    0.61    0.16
  -4  -2  -8    0.78    0.96
   4  -2   8    0.58    0.11
   4  -2   8    0.48    0.10
   4   2   8    1.29    1.11
   4   2   8    1.28    0.80
  -4  -2   8    0.47    0.17
   4  -2  -8    0.79    1.69
  -4  -2   8    0.64    0.91
  -4   2  -8    0.52    0.15
  -4  -2   8    1.53    0.72
   4   2   8    0.58    0.10
  -4  -2   8    0.66    0.11
   4   2   8    0.54    0.10
   4   2   8    0.36    0.15
   4  -2  -8    0.26    1.15
  -4  -2   8    0.63    0.24
  -4   2  -8    0.13    0.84
  -4   2  -8    0.75    0.17
   4  -2  -8    0.46    0.14
   4  -2   9    0.14    0.09
  -4   2   9   -0.13    0.14
   4  -2   9   -0.73    1.65
   4   2  -9   -0.19    2.19
  -4  -2  -9   -3.46    2.12
  -4  -2  -9   -0.03    0.13
  -4   2   9   -0.02    1.05
  -4   2   9   -0.37    2.04
  -4   2   9    0.06    0.09
   4  -2   9    0.00    0.10
  -4   2  -9    0.08    0.14
   4   2   9    0.22    1.87
   4   2   9    0.07    0.09
  -4  -2   9    0.21    0.10
  -4   2  -9   -2.79    1.99
  -4  -2   9    0.10    0.16
   4  -2  -9   -0.26    2.17
  -4  -2   9    2.64    1.72
   4   2   9    0.07    0.10
  -4  -2 -10   -2.64    2.95
   4  -2  10    0.07    2.39
  -4   2  10    0.46    0.11
  -4   2  10    0.23    0.15
   4  -2  10    0.35    0.10
  -4   2  10    2.12    2.83
  -4  -2 -10    0.34    0.15
   4   2  10    0.48    0.11
  -4  -2  10   -2.54    2.10
  -4   2 -10    0.30    0.15
  -4  -2  10    0.04    0.16
   4   2  10    1.14    2.65
  -4  -2  10    0.23    0.10
  -4   2  11    2.87    3.12
  -4  -2 -11    0.50    2.94
   4  -2  11    1.30    2.67
   4   2  11   -1.52    2.70
  -5  -2   0    0.26    0.45
   5   2   0    0.86    0.32
   5  -2   0   -0.16    0.42
   5  -2   0    0.76    0.10
  -5   2   0    0.30    0.35
   5   2   0    0.62    0.08
   5   2  -1   20.15    1.37
  -5  -2  -1   20.09    1.50
   5  -2   1   18.06    1.41
   5   2  -1   17.16    1.15
   5  -2   1   18.22    1.14
   5  -2   1   16.59    1.36
   5   2   1   19.46    1.33
  -5  -2   1   18.03    1.55
   5   2   1   18.42    1.13
  -5  -2   1   19.02    1.13
   5   2   1   16.93    1.45
   5  -2  -1   17.49    1.81
   5  -2  -1   17.16    1.14
   5   2   1   19.58    1.13
   5  -2  -1   16.67    1.16
  -5   2   2    0.41    0.10
   5  -2   2    0.24    0.06
   5  -2   2    0.30    0.07
   5  -2   2   -0.06    0.31
  -5  -2  -2    0.82    0.36
   5   2  -2    0.37    0.08
   5   2  -2    0.30    0.25
   5   2   2    0.19    0.27
   5  -2  -2    0.63    0.70
   5  -2  -2    0.44    0.07
   5   2   2    0.41    0.06
  -5   2  -2    0.98    0.32
  -5  -2   2    0.47    0.08
   5   2   2    0.46    0.08
   5   2   2    0.75    0.44
   5   2  -3   10.75    1.82
   5   2  -3   12.32    0.75
   5  -2   3   11.94    0.78
  -5  -2  -3   13.22    1.13
  -5   2   3   11.19    0.80
   5  -2   3   11.26    1.18
   5   2  -3   13.72    0.78
   5   2   3   12.39    0.77
   5  -2  -3   12.09    0.77
   5  -2  -3   13.70    1.88
   5   2   3   10.57    0.77
   5   2   3   11.34    1.12
  -5   2  -3   11.08    1.05
  -5  -2   3   12.91    0.78
   5   2  -4    0.16    0.08
   5   2  -4    0.16    1.02
  -5  -2  -4    0.57    0.41
  -5   2   4    0.24    0.12
   5   2  -4    0.28    0.05
   5  -2   4    0.09    0.44
   5  -2   4    0.06    0.07
   5  -2   4    0.55    0.09
   5  -2  -4    0.23    0.87
   5   2   4    0.10    0.44
  -5   2  -4    0.22    0.37
  -5  -2   4    0.27    0.10
   5   2   4    0.20    0.09
   5   2   4    0.27    0.07
   5  -2  -4    0.21    0.07
  -5   2   5    5.97    0.53
   5  -2   5    6.42    0.99
   5   2  -5    7.18    0.48
  -5   2   5    5.21    0.48
  -5  -2  -5    6.46    0.93
   5  -2   5    6.07    0.48
   5  -2   5    7.20    0.49
   5  -2   5    8.83    0.93
   5  -2   5    6.54    0.45
   5  -2   5    7.15    0.45
   5   2  -5    8.49    1.95
  -5   2   5    7.32    0.45
  -5   2   5    5.61    0.94
  -5   2   5    5.61    0.78
   5   2  -5    7.25    0.45
  -5  -2  -5    7.55    0.87
   5   2   5    8.14    0.89
   5   2   5    6.77    0.49
   5   2   5    7.03    0.45
  -5  -2   5    7.72    0.51
  -5  -2   5    6.82    0.45
  -5  -2   5    7.02    0.80
  -5  -2   5    6.74    0.48
  -5   2  -5    8.21    0.91
   5   2   5    7.99    1.14
  -5  -2   5    7.17    1.02
   5   2   5    7.14    0.48
   5  -2  -5    7.35    0.48
   5   2   5    7.33    0.45
   5  -2  -5    5.33    1.60
  -5   2   6   -0.06    0.16
  -5  -2  -6   -0.26    0.57
   5   2  -6   -1.17    1.20
  -5   2   6   -0.62    0.72
  -5   2   6    0.08    0.49
  -5   2   6    0.09    0.11
   5  -2   6   -0.43    0.53
  -5   2   6    0.21    0.07
   5   2  -6    0.18    0.10
   5  -2   6    0.21    0.10
  -5  -2  -6    0.30    0.62
   5  -2   6   -0.17    0.55
   5  -2   6    0.16    0.07
   5  -2   6    0.19    0.06
   5   2   6   -0.19    0.59
   5   2   6    0.11    0.56
  -5  -2   6    0.11    0.07
   5  -2  -6    0.54    1.08
   5   2   6    0.15    0.06
  -5  -2   6    0.14    0.67
  -5   2  -6    0.02    0.60
   5   2   6    0.17    0.10
   5  -2  -6    0.27    0.10
  -5  -2   6    0.05    0.13
   5  -2  -6   -0.67    1.18
  -5  -2   6    0.01    0.11
  -5  -2   6    0.07    0.48
   5   2   6   -0.01    0.11
   5   2   6    0.20    0.06
   5   2  -7    4.01    0.33
  -5  -2  -7    1.67    0.88
   5  -2   7    3.72    0.29
   5   2  -7    0.73    1.60
  -5   2   7    3.72    0.28
  -5   2   7    3.63    0.80
  -5  -2  -7    4.84    0.90
  -5   2   7    3.07    0.33
   5  -2   7    4.11    1.00
   5  -2   7    5.14    0.90
   5  -2   7    3.85    0.28
   5  -2   7    3.34    0.32
   5   2  -7    2.99    1.36
  -5   2   7    4.79    1.10
  -5   2   7    3.20    0.42
  -5   2  -7    5.77    0.89
   5   2   7    3.66    0.33
   5  -2  -7    3.87    0.31
   5   2   7    4.07    0.28
  -5  -2   7    2.48    0.73
   5   2   7    3.86    0.84
  -5  -2   7    3.10    0.33
  -5  -2   7    4.84    1.08
   5  -2  -7    3.39    1.44
   5   2   7    4.15    1.10
  -5  -2   7    4.24    0.40
   5   2   7    4.06    0.27
   5  -2  -7    0.70    1.60
  -5  -2   7    3.88    0.28
  -5  -2  -8    0.48    0.94
   5   2  -8   -0.80    1.68
  -5   2   8    0.04    0.68
  -5   2   8    0.68    1.35
   5   2  -8    0.08    0.12
   5  -2   8    0.25    0.09
   5  -2   8    0.20    0.72
  -5   2   8    0.12    0.09
  -5   2   8    0.02    0.13
   5  -2   8    0.14    0.14
   5  -2   8   -0.07    0.98
   5  -2   8    0.22    0.10
   5   2  -8    0.68    1.33
   5   2   8    0.12    0.08
   5  -2  -8   -2.13    1.57
   5  -2  -8    0.14    0.11
   5   2   8    0.17    0.09
  -5  -2   8    0.07    0.14
  -5  -2   8   -0.12    1.09
  -5  -2   8    0.09    0.20
   5   2   8   -0.04    0.76
  -5   2  -8    0.05    0.13
  -5  -2   8    0.03    0.09
  -5   2  -8    0.06    0.15
   5  -2  -8    2.58    1.43
   5   2   8   -0.21    1.02
   5  -2   9    2.19    0.21
   5  -2   9    1.96    0.19
  -5   2   9    2.19    2.55
  -5   2   9    2.47    0.21
  -5  -2  -9    1.84    0.25
  -5   2   9    2.09    0.25
   5  -2   9    1.05    1.97
  -5  -2  -9    1.32    2.32
  -5  -2   9    2.90    2.17
   5   2   9    0.46    2.12
  -5   2  -9    2.23    0.28
   5   2   9    1.71    0.19
  -5  -2   9    2.09    0.20
  -5  -2   9    1.95    0.26
   5   2   9    2.03    0.19
  -5  -2 -10   -2.28    3.03
   5  -2  10   -0.31    2.69
   5  -2  10    0.05    0.09
  -5   2  10    0.41    3.33
  -5   2  10    0.09    0.14
  -5  -2  10    1.58    2.64
  -5  -2  10    0.14    0.15
   5   2  10   -0.80    2.82
   5   2  10    0.06    0.09
   5  -2  11    1.02    0.14
   5  -2  11   -0.94    2.81
  -5   2  11   -0.87    3.35
   5   2  11    5.70    2.89
  -5  -2  11    0.78    2.83
   5   2  11    1.06    0.13
  -5  -2  11    0.82    0.16
   6  -2   0    2.43    0.20
   6   2   0    2.22    0.18
  -6   2   0    1.63    0.46
  -6  -2   0    2.81    0.68
   6   2   0    1.88    0.17
   6   2   0    2.88    0.57
   6  -2   0    1.54    0.60
  -6  -2  -1    2.11    0.57
   6  -2   1    2.31    0.48
   6   2  -1    2.57    0.52
   6   2  -1    2.29    0.21
   6  -2   1    2.28    0.20
   6   2  -1    2.37    0.22
   6  -2   1    2.62    0.17
   6  -2   1    2.63    0.49
  -6  -2   1    2.83    0.66
   6   2   1    2.34    0.46
   6   2   1    2.28    0.18
  -6  -2   1    2.19    0.19
   6   2   1    2.32    0.58
   6  -2  -1    2.06    0.74
   6  -2  -1    2.20    0.21
   6   2   1    2.54    0.19
  -6   2  -1    3.60    0.60
   6  -2   2    1.69    0.15
  -6  -2  -2    2.10    0.54
   6  -2   2    1.73    0.50
   6  -2   2    1.92    0.17
   6   2  -2    1.89    0.14
   6   2  -2    2.14    0.47
   6   2  -2    1.80    0.18
  -6   2  -2    1.90    0.48
   6   2   2    1.91    0.61
   6   2   2    1.33    0.46
   6  -2  -2    2.15    0.19
   6   2   2    1.65    0.16
   6   2   2    1.83    0.15
   6  -2  -2    1.76    0.85
  -6  -2   2    1.90    0.17
   6   2  -3    1.90    0.18
   6   2  -3    1.70    0.14
   6  -2   3    1.53    0.52
   6   2  -3    0.67    0.90
   6  -2   3    1.50    0.16
  -6  -2  -3    1.91    0.51
  -6   2   3    1.51    0.20
   6  -2   3    1.75    0.17
  -6  -2   3    1.86    0.18
   6   2   3    1.81    0.55
   6  -2  -3    1.74    0.17
   6   2   3    1.82    0.16
   6   2   3    1.74    0.17
   6  -2  -3    3.01    1.02
   6  -2   4    1.25    0.55
   6   2  -4    1.19    0.14
   6   2  -4   -0.64    0.94
   6  -2   4    1.00    0.13
   6  -2   4    0.82    0.14
  -6   2   4    0.95    0.19
   6  -2   4    1.29    0.11
   6  -2   4    1.20    0.56
  -6   2   4    0.82    0.14
  -6  -2  -4    1.20    0.56
   6   2   4    1.09    0.14
   6  -2  -4    1.01    0.13
   6   2   4    1.31    0.13
  -6  -2   4    0.89    0.13
  -6  -2   4    1.30    0.17
   6   2   4    1.16    0.10
  -6  -2   4    0.79    0.64
   6   2   4    0.34    0.54
   6  -2  -4    1.47    0.99
  -6   2   5    0.91    0.15
  -6  -2  -5    1.43    0.60
   6  -2   5    1.33    0.62
   6  -2   5    1.23    0.17
   6  -2   5    1.39    0.64
  -6   2   5    0.17    0.70
  -6   2   5    1.11    0.53
  -6   2   5    1.14    0.12
   6   2  -5    1.26    0.16
   6  -2   5    1.78    0.49
   6  -2   5    1.40    0.17
  -6  -2  -5    0.22    0.63
   6  -2   5    1.28    0.12
   6   2  -5    2.70    1.42
  -6   2   5    1.22    0.21
   6  -2   5    1.63    0.14
  -6  -2   5    1.10    0.19
   6   2   5    1.21    0.17
   6   2   5    1.89    0.63
  -6  -2   5    1.13    0.16
   6   2   5   -0.42    0.55
   6   2   5    1.40    0.13
  -6  -2   5    1.54    0.54
   6   2   5    1.36    0.16
  -6  -2   5    1.60    0.71
   6   2   5    1.36    0.12
   6  -2  -5    1.18    0.15
   6  -2  -5    1.85    1.20
   6   2  -6    0.58    0.13
   6   2  -6   -0.06    1.23
   6  -2   6    0.54    0.10
   6  -2   6    0.13    0.65
  -6   2   6    0.56    0.09
  -6   2   6    0.49    0.14
   6  -2   6    0.58    0.13
   6  -2   6    0.64    0.09
  -6   2   6    0.54    0.21
   6  -2   6    0.20    0.63
  -6  -2  -6    0.78    0.67
  -6   2   6    0.58    0.54
  -6   2   6   -0.31    0.80
  -6  -2   6    0.48    0.09
  -6  -2   6    0.16    0.13
   6   2   6    0.95    0.68
   6   2   6    0.77    0.66
  -6  -2   6   -0.32    0.71
   6   2   6    1.00    0.11
  -6  -2   6    0.13    0.52
   6  -2  -6   -0.45    1.17
  -6  -2   6    0.24    0.18
   6  -2  -6    0.51    0.12
   6   2   6    0.52    0.08
   6  -2  -6   -0.14    1.10
   6   2   6    0.54    0.13
   6   2   6    0.40    0.15
  -6   2   7    0.22    0.58
  -6   2   7   -0.22    0.87
  -6  -2  -7   -1.42    0.70
  -6   2   7    0.74    0.11
   6  -2   7    1.03    0.13
   6   2  -7    0.48    1.45
   6  -2   7    0.32    0.72
  -6   2   7    0.57    0.16
   6  -2   7    0.25    0.67
   6   2  -7    0.67    0.15
   6  -2   7    0.84    0.11
   6   2  -7   -0.04    1.29
   6  -2   7    1.11    0.18
  -6  -2   7   -0.53    0.84
   6  -2  -7    0.80    0.15
   6   2   7    0.71    0.11
  -6  -2   7    0.95    0.66
  -6  -2   7    0.82    0.18
   6   2   7    0.45    0.71
   6   2   7    0.77    0.12
   6  -2  -7    0.08    1.24
   6  -2  -7   -0.03    1.40
  -6  -2   7    0.98    0.25
   6   2   7    0.08    0.64
  -6  -2  -8    1.77    1.34
   6  -2   8    0.42    0.11
  -6   2   8    0.20    0.15
  -6   2   8   -0.25    1.93
   6  -2   8    0.22    0.09
   6  -2   8    0.09    1.43
   6   2  -8   -0.75    1.46
   6   2  -8    0.26    0.14
   6   2   8    0.21    0.09
  -6  -2   8    0.26    0.16
   6  -2  -8    0.29    1.31
  -6   2  -8    0.23    0.15
  -6  -2   8   -1.53    1.65
   6   2   8    0.59    0.12
  -6   2  -8    0.04    0.16
   6  -2  -8    0.25    0.13
  -6  -2   8   -0.21    0.21
   6   2   8   -0.18    1.49
   6  -2   9    1.90    2.35
   6  -2   9    0.61    0.12
  -6  -2  -9    0.19    0.16
  -6   2   9    0.52    0.16
   6  -2   9    0.52    0.13
  -6  -2  -9    2.93    2.51
  -6   2   9    2.79    3.06
   6   2   9    0.41    2.45
   6   2   9    0.40    0.11
  -6   2  -9    0.42    0.18
  -6  -2   9   -1.59    2.54
   6   2   9    0.41    0.12
  -6  -2   9    0.52    0.17
   6  -2  10    0.19    0.10
  -6   2  10    2.33    3.73
   6  -2  10   -2.48    2.96
  -6   2  10    0.31    0.14
   6   2  10    0.07    0.09
   6   2  10    2.26    3.07
  -6  -2  10    2.34    3.17
  -6  -2  10    0.15    0.14
   6  -2  11    0.28    0.10
  -6   2  11   -0.16    3.40
   6  -2  11   -0.61    3.03
  -6   2  11    0.16    0.11
  -6  -2  11    1.44    3.14
  -6  -2  11    0.21    0.12
   6   2  11    0.54    2.97
   6   2  11    0.40    0.10
  -7  -2   0   77.83    4.97
   7  -2   0   79.89    5.01
   7   2   0   60.31    4.72
   7  -2   0   75.28    4.71
   7  -2   0   81.23    4.57
   7   2   0   70.59    4.54
   7   2   0   71.08    4.96
   7   2   0   78.27    4.56
  -7  -2  -1   -0.06    0.67
   7  -2   1    0.47    0.34
   7  -2   1    0.06    0.07
   7   2  -1    0.15    0.08
   7   2  -1    0.06    0.06
   7  -2   1    0.10    0.05
   7   2  -1    0.20    0.41
   7   2   1   -0.03    0.44
  -7  -2   1    0.00    0.08
   7   2   1    0.09    0.05
   7   2   1    0.21    0.06
   7  -2  -1    0.02    0.08
   7   2   1    0.05    0.32
  -7   2  -1   -0.56    0.50
   7  -2  -1    0.22    0.59
  -7  -2  -2   67.96    4.44
   7   2  -2   62.32    4.09
   7  -2   2   68.75    4.38
   7  -2   2   67.76    4.06
   7   2  -2   64.94    5.05
   7  -2   2   65.97    4.08
   7   2  -2   65.24    4.05
   7   2  -2   61.79    4.38
   7   2   2   69.58    4.07
   7   2   2   58.52    4.38
   7   2   2   67.60    4.06
  -7  -2   2   67.96    4.08
   7  -2  -2   65.61    4.08
   7  -2  -2   68.89    4.87
   7  -2  -2   68.89    4.11
  -7  -2  -3   -0.02    0.55
   7  -2   3    0.06    0.07
   7  -2   3    0.15    0.08
   7   2  -3    0.07    0.09
   7   2  -3    0.25    0.07
   7   2  -3   -0.11    0.92
   7  -2   3   -0.18    0.44
   7  -2  -3   -0.14    0.73
   7   2   3    0.18    0.06
   7  -2  -3    0.08    0.09
   7   2   3    0.18    0.07
   7   2   3    0.04    0.07
  -7  -2   3   -0.07    0.09
   7   2   3   -0.41    0.46
   7  -2   4   46.33    2.80
   7   2  -4   46.68    2.82
   7  -2   4   47.45    2.78
  -7   2   4   41.43    2.84
   7  -2   4   45.23    2.81
   7  -2   4   45.35    2.78
   7  -2   4   52.47    3.02
   7  -2   4   44.21    3.22
  -7   2   4   49.35    3.11
   7  -2   4   47.54    3.15
   7   2  -4   51.19    4.17
  -7  -2  -4   47.51    3.19
  -7   2   4   40.30    2.80
   7   2   4   45.22    2.78
   7   2   4   42.60    3.07
   7   2   4   50.96    3.02
   7   2   4   47.33    2.80
   7   2   4   39.01    3.23
   7  -2  -4   45.62    2.81
  -7  -2   4   35.59    3.15
   7   2   4   46.26    2.79
  -7  -2   4   42.41    3.03
   7  -2  -4   49.91    3.92
  -7  -2   4   42.00    2.80
  -7  -2   4   45.90    2.83
   7  -2   5    0.07    0.06
   7  -2   5    0.08    0.09
  -7   2   5   -0.12    0.10
   7   2  -5   -0.53    0.92
   7  -2   5   -0.56    0.47
   7  -2   5    0.19    0.08
  -7  -2  -5    0.47    0.60
  -7   2   5   -1.23    0.62
   7  -2   5    0.51    0.46
  -7   2   5    0.36    0.53
   7  -2   5   -0.08    0.10
   7  -2   5   -0.58    0.64
  -7   2   5   -0.07    0.15
   7   2  -5    0.13    0.10
  -7  -2   5   -0.58    0.65
   7   2   5    0.18    0.61
  -7  -2   5    0.02    0.14
   7   2   5    0.01    0.11
   7  -2  -5    0.64    0.98
   7  -2  -5    0.03    0.10
   7   2   5    0.23    0.46
  -7  -2   5    0.05    0.10
   7   2   5    0.17    0.07
   7   2   5    0.08    0.06
   7   2   5    0.07    0.63
  -7  -2   5    0.61    0.53
  -7   2   6   19.97    2.25
   7   2  -6   25.18    3.33
  -7   2   6   33.93    2.21
  -7  -2  -6   28.45    2.13
   7   2  -6   28.13    1.72
  -7   2   6   26.17    1.72
   7  -2   6   27.05    1.68
   7  -2   6   27.03    2.22
   7  -2   6   30.37    1.99
   7  -2   6   28.84    1.69
   7  -2   6   26.92    2.23
   7  -2   6   26.68    1.73
  -7  -2   6   28.37    2.13
   7   2   6   22.39    2.22
   7   2   6   29.06    1.69
   7  -2  -6   26.27    3.28
  -7  -2   6   20.13    2.22
   7   2   6   27.15    1.68
   7   2   6   31.90    2.21
  -7  -2   6   22.25    1.71
  -7  -2   6   27.37    1.77
   7   2   6   26.76    1.72
   7  -2  -6   27.71    1.72
   7   2  -7   -0.14    1.36
   7  -2   7    0.07    0.08
  -7   2   7    0.38    0.94
   7  -2   7    0.98    0.86
   7   2  -7    0.06    0.12
   7  -2   7    0.09    0.10
  -7   2   7   -0.04    0.13
  -7  -2  -7   -1.69    0.71
   7  -2   7    0.17    0.65
  -7   2   7    1.18    0.72
   7   2   7    0.29    0.81
   7  -2  -7   -0.37    1.29
  -7  -2   7   -0.40    0.68
   7  -2  -7    0.40    1.28
  -7  -2   7   -0.42    0.90
  -7  -2   7   -0.14    0.19
   7   2   7    0.43    0.09
  -7  -2   7   -0.08    0.13
   7   2   7    0.09    0.09
   7   2   7    0.18    0.68
   7  -2  -7    0.05    0.11
   7  -2   8   16.04    1.02
   7   2  -8   14.42    2.55
  -7   2   8   15.87    1.05
   7  -2   8   13.67    2.52
  -7   2   8   13.16    2.92
   7  -2   8   15.91    1.03
   7   2  -8   15.95    1.07
   7   2   8   13.55    2.41
  -7  -2   8    9.74    2.67
   7  -2  -8   10.59    2.36
  -7  -2   8   15.62    1.06
   7   2   8   17.16    1.03
   7   2   8   15.88    1.02
   7  -2  -8   15.59    1.06
  -7  -2  -9    0.09    0.15
   7  -2   9    0.02    0.10
   7  -2   9   -0.85    2.79
  -7   2   9    0.06    0.13
   7  -2   9    0.13    0.12
  -7   2   9   -0.57    3.35
   7   2   9   -1.15    2.88
   7   2   9    0.07    0.11
   7   2   9    0.08    0.10
  -7  -2   9    0.09    0.15
  -7  -2   9    1.81    2.99
  -7   2  -9   -0.13    0.16
  -7   2  10    3.47    3.77
   7  -2  10    7.31    3.47
   7  -2  10    8.66    0.59
  -7  -2  10    8.96    0.62
   7   2  10    8.88    0.60
   7   2  10    8.87    0.59
   7   2  10    5.35    3.39
  -7  -2  10    8.47    3.57
   7  -2  11    0.37    3.17
  -7   2  11    0.41    3.20
  -7  -2  11    2.57    3.09
   8  -2   0   12.44    0.99
   8   2   0   12.45    1.11
   8   2   0   16.67    1.83
   8   2   0   10.32    1.36
   8   2   0   12.41    0.79
  -8  -2   0   14.65    1.41
   8   2   0   11.44    0.77
   8  -2   0   12.95    0.81
   8  -2   0   12.28    1.38
  -8  -2  -1   22.63    1.91
   8  -2   1   19.39    1.25
   8   2  -1   19.89    1.74
   8   2  -1   19.22    2.30
   8   2  -1   20.65    1.23
   8  -2   1   19.22    1.52
   8  -2   1   18.95    1.21
   8   2   1   18.83    1.21
   8   2   1   16.16    1.58
   8  -2  -1   20.41    1.25
   8  -2  -1   19.50    1.98
   8  -2   2   11.00    0.72
  -8  -2  -2   11.22    1.30
   8   2  -2   11.26    0.73
   8   2  -2   12.26    1.86
   8   2  -2   11.37    1.19
   8  -2   2   11.05    0.68
   8   2  -2   10.71    0.73
   8   2  -2   10.21    0.68
   8  -2   2   11.44    1.11
   8   2   2   11.09    0.68
   8   2   2    9.41    0.68
   8  -2  -2   10.74    0.74
   8  -2  -2   10.14    1.53
  -8  -2   2   10.65    0.72
   8   2   2    9.54    1.21
   8  -2   3   13.09    1.48
   8  -2   3   14.69    0.94
   8   2  -3   18.73    2.45
   8  -2   3   17.82    1.26
   8   2  -3   15.00    0.99
   8  -2   3   17.68    1.19
   8  -2   3   16.91    1.43
   8   2  -3   14.88    0.95
   8  -2   3   14.99    0.94
   8  -2   3   15.31    0.97
  -8   2   3   13.26    0.95
   8  -2  -3   15.17    0.98
   8   2   3   13.66    1.18
   8  -2  -3   15.14    0.95
   8   2   3   16.98    0.94
   8  -2  -3   15.87    2.07
   8   2   3   15.88    1.25
  -8  -2   3   12.36    0.95
   8   2   3   13.31    0.94
   8   2   3   16.07    0.95
  -8  -2   3   15.88    0.99
  -8  -2   3   14.43    1.37
   8   2   3   11.89    1.49
   8  -2   4    7.72    1.10
   8  -2   4    8.25    1.08
  -8   2   4    9.94    1.13
   8  -2   4    8.17    0.50
  -8   2   4    4.24    0.89
   8  -2   4   10.28    0.87
   8   2  -4    8.05    0.55
   8  -2   4    9.87    0.96
   8  -2   4    8.14    0.52
   8  -2   4    6.87    0.51
   8   2  -4    8.51    1.78
   8   2  -4    7.75    0.51
  -8   2   4    7.34    0.53
   8  -2   4    7.56    0.54
  -8  -2   4    6.51    0.52
  -8  -2   4    7.51    0.57
  -8  -2   4    9.64    1.03
  -8  -2   4    6.47    0.99
   8  -2  -4    7.22    0.51
   8   2   4    5.75    1.08
   8   2   4    9.38    1.08
   8   2   4   10.52    0.96
   8   2   4    8.04    0.50
   8   2   4    7.49    0.51
   8   2   4    7.09    0.51
   8  -2  -4    9.26    1.70
   8  -2  -4    7.59    0.54
   8   2   4    7.49    0.80
   8  -2   5   11.72    1.05
   8  -2   5    9.96    0.68
   8  -2   5    9.67    1.26
  -8   2   5    9.70    1.22
   8   2  -5    6.69    1.79
   8  -2   5   10.13    0.69
   8   2  -5   11.57    0.68
  -8   2   5   11.81    1.30
  -8   2   5    9.65    0.70
   8   2  -5   10.83    0.72
   8  -2   5    8.04    1.25
   8  -2   5   10.94    0.67
   8   2   5   10.59    0.70
   8   2   5   10.93    1.41
   8   2   5   10.35    0.67
   8  -2  -5    9.67    1.93
   8   2   5   10.66    1.26
   8   2   5   12.93    1.07
  -8  -2   5    5.53    1.12
  -8  -2   5    8.94    0.70
  -8  -2   5   10.23    0.75
   8  -2  -5   10.66    0.71
  -8  -2   5   10.96    1.22
   8   2   5   10.61    0.68
   8  -2   6    3.50    0.88
  -8   2   6    4.65    0.37
   8   2  -6    4.78    0.38
  -8   2   6    6.19    1.05
   8  -2   6    5.58    0.77
   8  -2   6    4.50    0.34
   8   2  -6    3.99    1.53
   8  -2   6    5.34    1.08
   8  -2   6    4.69    0.33
  -8   2   6    1.90    0.92
   8   2   6    4.10    0.98
   8   2   6    5.32    1.03
  -8  -2   6    3.60    0.38
   8   2   6    5.64    0.74
   8  -2  -6    4.80    0.38
   8   2   6    4.79    0.33
  -8  -2   6    3.66    1.00
   8  -2  -6    3.33    1.50
   8   2   6    4.73    0.37
  -8  -2   6    3.98    0.43
  -8  -2   6    3.56    0.90
   8   2   6    4.40    0.34
   8  -2   7    5.88    1.05
  -8   2   7    7.63    1.69
   8  -2   7    6.48    1.61
   8   2  -7    5.79    0.48
   8  -2   7    6.61    0.44
  -8   2   7    6.48    0.48
   8  -2   7    6.25    0.45
  -8  -2   7    5.60    0.48
  -8  -2   7    3.76    1.50
   8  -2  -7    6.42    0.49
   8  -2  -7    5.58    1.67
   8   2   7    6.39    1.13
   8   2   7    6.24    0.43
   8   2   7    4.45    1.39
   8   2   7    5.70    0.44
   8  -2   8    2.83    0.25
  -8   2   8    2.87    0.29
   8   2  -8    2.85    1.78
  -8   2   8    2.37    2.78
   8  -2   8    2.74    0.27
   8  -2   8    0.00    2.55
  -8  -2   8    2.70    0.30
   8   2   8    1.85    2.55
  -8  -2   8    1.71    2.56
   8  -2  -8    2.27    1.65
   8   2   8    2.90    0.27
   8   2   8    2.65    0.24
   8  -2   9    3.08    3.42
  -8   2   9    5.98    3.59
   8  -2   9    3.02    0.31
  -8  -2  -9    3.64    0.34
   8  -2   9    3.46    0.30
  -8   2   9    3.51    0.32
   8   2  -9    3.67    0.31
   8   2   9    3.96    3.44
  -8  -2   9    3.90    0.34
  -8   2  -9    3.63    0.34
   8   2   9    3.70    0.31
  -8  -2   9    3.24    3.25
   8  -2  -9    3.87    0.31
   8   2   9    3.88    0.30
   8  -2  10    1.43    0.18
  -8   2  10   -1.27    3.48
   8  -2  10    0.68    3.59
   8   2 -10    1.46    0.19
  -8   2  10    1.43    0.18
   8   2  10    2.76    3.54
   8   2  10    1.52    0.19
   8  -2 -10    1.44    0.18
   8   2  10    1.56    0.17
  -8  -2  10    1.65    0.20
  -8  -2  10   -1.12    3.33
   9  -2   0   18.39    1.18
   9   2   0   18.32    1.58
   9   2   0   20.07    2.22
  -9  -2   0   21.18    1.87
   9   2   0   18.31    1.18
   9   2   0   19.15    1.18
   9  -2   0   18.27    1.45
   9  -2   0   20.11    1.22
   9  -2   1    8.66    0.92
   9  -2   1    7.24    0.54
   9  -2   1    7.31    0.50
  -9  -2  -1    8.96    1.22
   9   2  -1    9.18    1.64
   9   2  -1    7.88    0.97
   9  -2   1    9.24    0.84
   9  -2   1    9.15    0.76
   9   2  -1    7.61    0.49
   9   2   1    7.70    0.50
   9  -2  -1    6.83    1.26
   9  -2  -1    9.16    0.87
   9   2   1    6.53    0.77
   9   2   1    8.95    0.91
   9  -2  -1    8.13    0.53
   9   2   1    7.73    1.01
   9  -2  -1    7.05    0.49
   9   2   1    7.60    0.50
   9  -2   2   17.12    1.46
   9  -2   2   15.28    1.04
   9  -2   2   16.69    1.26
   9  -2   2   16.10    1.04
   9   2  -2   17.34    1.08
   9  -2   2   20.72    1.66
   9   2  -2   18.59    1.50
   9   2  -2   16.86    2.26
   9   2  -2   16.20    1.04
   9   2  -2   15.59    1.04
   9  -2   2   16.73    1.08
   9  -2   2   17.21    1.31
   9   2   2   14.68    1.53
   9   2   2   16.96    1.36
   9   2   2   16.56    1.04
  -9  -2   2   16.53    1.46
   9  -2  -2   15.79    1.04
   9   2   2   17.35    1.05
   9  -2  -2   18.12    1.36
   9  -2  -2   17.85    1.09
   9   2   2   16.98    1.31
   9   2   2   16.53    1.04
   9  -2  -2   20.93    2.12
   9  -2   3    5.37    0.40
   9  -2   3    5.31    0.40
   9  -2   3    6.98    0.76
   9   2  -3    6.03    0.45
   9   2  -3    7.91    0.87
   9  -2   3    5.83    1.05
   9  -2   3    5.89    0.39
   9   2  -3    6.06    0.47
  -9   2   3    7.54    0.95
   9   2  -3    7.03    1.64
   9   2  -3    5.97    0.40
   9  -2   3    6.04    0.66
   9  -2   3    6.28    0.95
  -9   2   3    5.83    0.41
  -9  -2   3    4.74    0.41
   9  -2  -3    6.32    0.45
   9   2   3    4.38    1.02
   9   2   3    6.75    0.76
   9   2   3    5.86    1.07
   9  -2  -3    6.21    0.48
  -9  -2   3    8.92    1.10
   9  -2  -3    5.95    0.40
   9  -2  -3    6.71    1.44
   9   2   3    5.67    0.39
   9   2   3    5.54    0.40
  -9  -2   3    4.83    0.85
   9   2   3    5.57    0.40
   9   2   3    7.00    0.72
   9   2  -4   12.86    0.79
   9  -2   4   10.67    1.45
   9  -2   4   12.48    1.43
   9  -2   4   13.34    1.15
  -9   2   4   10.67    1.23
   9  -2   4   10.56    0.78
   9  -2   4   12.83    1.05
   9  -2   4   12.38    0.78
   9  -2   4   11.91    0.78
  -9   2   4   16.40    1.50
   9   2  -4   11.21    0.82
  -9   2   4   13.84    0.80
   9   2  -4   11.03    2.04
  -9  -2   4   10.50    0.80
   9  -2  -4   11.92    0.78
   9   2   4   10.38    0.78
   9  -2  -4   13.60    2.09
  -9  -2   4   10.96    0.83
   9   2   4   14.24    1.15
   9   2   4   13.47    0.78
   9   2   4   11.88    1.41
   9  -2  -4   12.44    0.82
  -9  -2   4   17.61    1.49
   9   2   4   12.08    0.78
   9   2   4   13.67    1.07
   9   2   4   11.96    1.56
  -9  -2   4   13.93    1.38
   9  -2   5    4.53    0.32
   9   2  -5    3.74    1.55
   9   2  -5    4.00    0.36
   9  -2   5    5.87    0.81
  -9   2   5    4.03    0.34
   9  -2   5    4.33    0.31
   9  -2   5    4.35    1.10
   9  -2   5    3.63    0.86
  -9   2   5    2.56    0.85
   9   2  -5    4.25    0.32
  -9   2   5    3.65    0.92
   9  -2   5    3.43    0.31
   9  -2   5    4.61    0.65
  -9  -2   5    6.31    1.03
  -9  -2   5    3.20    0.34
   9  -2  -5    3.98    0.36
   9   2   5    3.71    0.96
   9   2   5    4.24    0.32
   9   2   5    4.43    0.31
  -9  -2   5    3.19    0.39
   9   2   5    3.74    0.31
  -9  -2   5    4.15    0.89
   9   2   5    3.73    0.63
   9  -2  -5    3.79    0.32
   9   2   5    4.46    1.05
   9  -2  -5    4.89    1.51
   9  -2   6    8.30    0.53
   9   2  -6    7.58    2.03
  -9   2   6    6.17    1.24
   9  -2   6    7.48    1.43
   9  -2   6    6.97    1.14
  -9   2   6    7.59    0.56
   9  -2   6    7.22    0.54
   9   2  -6    7.29    0.58
   9  -2   6    9.11    0.95
   9   2  -6    8.24    0.54
  -9   2   6    5.27    1.13
  -9  -2   6   10.98    1.36
   9  -2  -6    7.17    1.82
   9   2   6    9.59    0.96
   9  -2  -6    7.18    0.54
  -9  -2   6    7.46    0.57
  -9  -2   6    5.77    1.17
   9   2   6    9.29    1.31
   9   2   6    7.41    0.54
   9   2   6    8.82    0.56
   9   2   6    8.10    0.53
   9   2   6    5.91    1.14
   9   2  -7    2.70    0.31
  -9   2   7    0.93    2.03
   9  -2   7    2.12    0.25
   9  -2   7    2.82    2.40
   9  -2   7    2.72    0.91
   9  -2   7    2.61    0.24
   9   2  -7    2.66    0.26
  -9   2   7    2.96    0.29
   9   2   7    3.99    2.26
   9   2   7    3.18    0.25
   9   2   7    2.18    0.90
  -9  -2   7   -0.13    1.92
   9   2   7    2.71    0.26
   9  -2  -7    4.12    1.46
  -9  -2   7    2.32    0.28
   9  -2  -7    2.91    0.26
  -9   2   8    4.76    0.39
   9  -2   8    4.36    0.38
   9  -2   8    5.04    0.37
   9   2  -8    4.56    0.38
  -9   2   8    0.49    2.96
   9  -2   8    1.23    3.35
   9  -2  -8    4.91    0.38
   9   2   8    4.50    0.38
  -9  -2   8    2.61    2.86
   9   2   8    7.08    3.29
  -9  -2   8    5.09    0.41
   9   2   8    4.90    0.36
   9  -2   9    0.61    3.90
  -9   2   9    1.57    0.20
  -9   2   9    1.35    3.42
   9  -2   9    1.25    0.18
   9  -2   9    1.22    0.19
   9   2  -9    1.41    0.20
   9   2   9    1.86    0.21
  -9  -2   9    5.27    3.26
   9   2   9    1.65    0.19
   9  -2  -9    1.87    0.21
  -9  -2   9    1.68    0.22
   9   2   9    3.88    3.86
   9  -2  10    2.37    0.24
  -9   2  10    2.69    0.25
   9   2 -10    2.52    0.25
  -9   2  10    0.78    3.13
   9  -2  10    1.45    3.70
   9  -2 -10    2.89    0.25
   9   2  10    2.84    0.26
  -9  -2  10    3.04    0.26
   9   2  10    2.62    0.24
  -9  -2  10   -1.53    3.01
   9   2  10    1.71    3.67
  10  -2   0   16.81    1.08
  10   2   0   18.04    1.49
  10  -2   0   16.66    1.32
  10   2   0   17.76    1.09
  10  -2   0   18.14    1.08
  10  -2   0   17.05    1.39
  10   2   0   16.68    1.08
  10   2   0   18.44    1.41
  10  -2   1    5.96    0.41
  10  -2   1    6.55    0.42
  10  -2   1    7.38    0.80
  10  -2   1    6.84    0.71
  10   2  -1    7.47    0.78
  10   2  -1    7.17    0.91
  10   2  -1    6.31    0.42
  10   2  -1    5.82    0.41
  10  -2   1    6.51    0.83
  10   2  -1    6.90    1.54
  10  -2  -1    6.81    0.46
  10  -2  -1    5.82    0.41
  10  -2  -1    6.18    0.78
  10   2   1    7.86    0.98
  10   2   1    6.08    0.41
  10  -2  -1    5.94    0.41
  10   2   1    6.15    0.41
  10  -2  -1    6.35    0.68
  10   2   1    6.28    0.80
 -10  -2   1    6.56    0.84
  10   2   1    6.46    0.42
  10  -2  -1    7.68    1.31
  10   2   1    6.56    0.76
  10  -2   2   16.47    1.25
  10   2  -2   15.88    1.01
  10   2  -2   17.49    1.48
  10  -2   2   15.72    1.01
  10  -2   2   15.51    1.43
  10  -2   2   15.21    1.28
  10   2  -2   16.45    1.01
  10  -2   2   17.09    1.59
  10  -2   2   15.08    1.00
  10   2  -2   17.61    2.34
  10   2   2   16.10    1.01
  10  -2  -2   15.82    1.00
  10   2   2   15.50    1.00
  10   2   2   16.95    1.31
  10  -2  -2   17.03    1.33
  10  -2  -2   15.87    1.05
  10  -2  -2   16.09    1.00
 -10  -2   2   15.76    1.44
  10   2   2   15.24    1.55
  10   2   2   16.34    1.01
  10  -2  -2   19.39    2.24
  10   2   2   16.28    1.33
  10  -2   3    5.50    1.03
  10  -2   3    6.83    0.96
  10  -2   3    4.64    0.35
  10  -2   3    5.02    0.62
  10  -2   3    5.11    0.67
 -10   2   3    5.44    0.86
  10   2  -3    4.94    1.54
  10  -2   3    4.80    0.34
 -10   2   3    5.32    0.37
  10   2  -3    5.19    0.85
  10   2  -3    4.96    0.35
  10  -2   3    4.21    0.35
  10  -2  -3    5.01    0.35
 -10  -2   3    4.11    0.87
  10   2   3    5.37    0.36
  10  -2  -3    5.16    0.35
  10   2   3    5.44    0.66
  10   2   3    5.12    0.35
  10  -2  -3    4.95    0.42
  10   2   3    4.56    0.36
  10   2   3    5.47    0.70
 -10  -2   3    4.64    0.37
  10   2   3    4.60    1.02
  10   2   3    4.74    0.95
 -10  -2   3    3.98    1.01
  10  -2  -3    4.47    1.37
  10   2  -4   12.58    2.20
  10   2  -4   12.54    0.80
  10  -2   4   10.11    0.73
  10  -2   4   12.74    1.10
 -10   2   4   10.79    1.20
 -10   2   4   13.47    1.47
  10  -2   4   11.33    0.73
  10   2  -4   11.20    0.74
  10  -2   4   10.53    1.00
  10  -2   4   12.91    1.50
  10  -2   4   11.93    1.36
 -10   2   4   10.93    0.74
  10  -2   4   10.79    0.73
  10   2   4   11.14    0.73
  10   2   4   10.92    0.73
 -10  -2   4   13.90    1.33
  10   2   4   11.66    1.01
  10  -2  -4   11.00    1.95
 -10  -2   4   16.82    1.57
  10  -2  -4   11.90    0.78
  10  -2  -4   10.93    0.82
  10   2   4   10.65    0.73
  10   2   4   12.45    1.06
  10   2   4   11.80    1.43
  10   2   4   11.77    1.49
  10  -2  -4   11.13    0.73
 -10  -2   4   10.68    0.75
  10  -2   5    2.86    0.69
  10  -2   5    3.60    0.27
 -10   2   5    3.48    0.29
  10   2  -5    2.85    0.33
  10  -2   5    2.44    1.07
  10  -2   5    3.00    0.57
  10   2  -5    3.30    0.29
  10  -2   5    3.35    0.83
  10  -2   5    3.17    0.28
  10   2  -5    5.84    1.76
 -10   2   5    4.17    0.96
 -10   2   5    2.64    0.80
  10  -2   5    2.97    0.27
  10   2   5    2.37    1.12
  10   2   5    3.52    0.27
 -10  -2   5    6.42    1.17
  10   2   5    2.95    0.28
  10   2   5    2.31    0.86
  10  -2  -5    3.09    0.39
  10   2   5    2.66    0.27
 -10  -2   5    3.27    0.31
  10  -2  -5    3.22    0.28
  10   2   5    3.82    0.59
 -10  -2   5    3.04    0.81
  10  -2  -5    3.28    1.39
  10   2  -6    7.29    0.52
 -10   2   6    6.18    1.40
  10  -2   6    6.51    1.89
  10   2  -6    6.79    0.56
  10  -2   6    8.51    0.52
  10  -2   6    6.08    0.51
  10  -2   6    6.41    1.16
 -10   2   6    7.40    0.53
  10   2   6    7.50    0.51
  10  -2  -6    7.98    0.52
  10   2   6    6.76    0.52
  10   2   6    5.05    1.61
  10  -2  -6    8.13    0.65
 -10  -2   6    6.54    1.52
  10   2   6    6.56    1.24
 -10  -2   6    7.02    0.54
  10   2   6    7.20    0.51
  10  -2   7    2.09    0.98
 -10   2   7    0.72    2.34
  10  -2   7    0.22    3.17
  10  -2   7    1.52    0.21
  10  -2   7    1.82    0.22
  10   2  -7    1.95    0.23
 -10   2   7    2.38    0.24
  10   2   7    0.66    0.97
 -10  -2   7    1.25    2.29
  10   2   7    0.10    3.00
  10   2   7    2.23    0.22
  10  -2  -7    2.01    0.24
 -10  -2   7    2.26    0.25
  10   2   7    1.94    0.23
 -10   2   8    4.87    0.36
 -10   2   8    4.11    3.13
  10  -2   8    3.69    0.35
  10  -2   8    4.48    1.14
  10  -2   8    1.13    4.10
  10   2  -8    4.53    0.37
  10  -2   8    3.97    0.35
  10   2   8    4.15    0.34
  10  -2  -8    4.61    0.36
  10   2   8    3.59    0.35
 -10   2  -8    4.77    0.36
 -10  -2   8    4.61    0.37
 -10  -2   8    4.47    3.07
  10   2   8    3.71    3.95
  10   2   8    3.59    1.11
 -10   2   9    4.54    3.15
  10  -2   9    1.07    0.16
  10  -2   9    0.90    0.17
  10  -2   9    1.39    4.06
  10   2  -9    1.21    0.18
 -10   2   9    1.21    0.17
  10   2   9    1.06    0.17
  10  -2  -9    1.12    0.18
  10   2   9    3.31    4.05
 -10  -2   9    1.44    0.19
  10   2   9    0.81    0.17
 -10  -2   9    4.46    3.14
  10   2 -10    2.46    0.22
  10  -2  10    2.06    0.22
  10  -2  10    2.87    3.48
 -10   2  10    0.68    2.72
 -10   2  10    2.40    0.22
  10   2  10    2.13    0.22
  10  -2 -10    2.54    0.22
 -10  -2  10    2.41    0.22
 -10  -2  10    0.91    2.68
  10   2  10    2.06    0.22
  11   2   0    2.15    0.54
  11  -2   0    1.87    0.54
  11   2   0    1.80    0.16
  11  -2   0    1.76    0.15
  11   2   0    0.83    0.56
  11  -2   0    1.13    0.42
  11  -2   0    1.80    0.16
  11   2   0    1.66    0.15
  11  -2   1    5.88    0.40
  11   2  -1    6.14    0.41
  11   2  -1    5.86    0.77
  11  -2   1    6.29    0.41
  11  -2   1    6.25    0.71
  11   2  -1    5.95    0.41
  11  -2   1    5.96    0.77
  11   2  -1    6.47    0.88
  11  -2  -1    5.74    0.40
  11   2   1    7.84    0.90
  11   2   1    7.67    0.81
  11   2   1    5.99    0.41
  11  -2  -1    6.64    0.82
  11  -2  -1    6.36    0.41
  11   2   1    5.85    0.41
  11  -2  -1    6.63    0.71
  11   2  -2    1.90    0.16
  11   2  -2    1.80    0.16
  11   2  -2    1.23    1.18
  11  -2   2    1.95    0.62
  11  -2   2    1.76    0.45
  11   2  -2    2.64    0.67
  11  -2   2    1.62    0.16
  11  -2   2    1.57    0.15
  11  -2   2    2.45    0.51
  11   2   2    1.66    0.16
  11  -2  -2    0.93    1.02
  11  -2  -2    1.78    0.16
  11  -2  -2    1.77    0.55
  11   2   2    2.62    0.56
  11   2   2    1.19    0.47
  11   2   2    1.68    0.17
  11  -2  -2    1.51    0.16
  11   2   2    1.87    0.69
  11   2   2    1.72    0.16
 -11  -2   2    1.11    0.70
  11   2  -3    5.37    0.37
  11  -2   3    7.06    1.06
 -11   2   3    4.65    0.37
  11  -2   3    4.97    0.37
  11   2  -3    5.78    0.86
  11   2  -3    5.86    1.70
  11  -2   3    5.27    0.65
  11  -2   3    4.41    0.68
  11   2  -3    4.96    0.36
  11  -2   3    5.07    0.36
  11  -2   3    6.18    0.99
  11   2   3    3.88    0.97
  11   2   3    4.77    0.37
  11   2   3    4.06    0.93
  11   2   3    4.86    0.36
  11   2   3    5.74    0.70
  11  -2  -3    5.26    0.36
 -11  -2   3    5.97    0.95
  11   2   3    6.18    0.74
  11   2   3    4.97    0.36
  11  -2  -3    5.31    0.36
  11  -2  -3    3.10    1.33
 -11   2   4    1.83    0.93
  11  -2   4    0.82    0.49
 -11   2   4    0.75    0.68
  11  -2   4    1.03    0.15
 -11   2   4    1.12    0.16
  11  -2   4    0.60    0.41
  11  -2   4    1.14    0.15
  11  -2   4    1.62    0.74
  11  -2   4    1.36    0.15
  11   2  -4    0.45    1.22
  11   2  -4    0.90    0.14
  11  -2   4    1.20    0.94
  11   2   4    0.80    0.45
 -11  -2   4    1.78    0.73
  11  -2  -4    1.16    0.14
  11  -2  -4    1.11    0.14
  11   2   4    1.35    0.15
 -11  -2   4    1.31    0.17
  11   2   4    0.49    0.72
  11   2   4    1.39    0.89
  11   2   4    0.76    0.15
  11  -2  -4    1.19    1.18
  11   2   4    0.62    0.43
  11   2   4    1.12    0.15
  11   2  -5    3.75    0.29
  11  -2   5    3.81    0.95
  11  -2   5    3.06    0.28
  11   2  -5    0.38    1.35
  11  -2   5    3.07    1.19
  11  -2   5    3.44    0.66
 -11   2   5    2.85    0.29
 -11   2   5    2.16    1.01
 -11   2   5    2.37    0.85
  11  -2   5    3.49    0.59
  11  -2   5    3.03    0.28
  11   2  -5    3.56    0.36
  11   2   5    3.71    0.58
 -11  -2   5    3.01    0.30
  11   2   5    3.64    0.63
  11  -2  -5    4.06    1.51
  11   2   5    3.36    0.27
 -11  -2   5    2.38    0.88
  11   2   5    3.25    0.28
  11   2   5    3.06    0.28
  11   2   5    1.90    1.09
  11   2   5    3.15    1.00
  11  -2  -5    3.45    0.28
 -11   2   6    0.38    1.78
  11  -2   6    2.69    2.65
  11  -2   6    0.29    0.13
 -11   2   6    0.90    0.16
  11  -2   6    0.66    0.14
  11  -2   6   -0.12    1.04
  11   2  -6    0.92    0.16
 -11  -2   6    1.72    1.83
  11   2   6    0.81    0.15
  11   2   6    0.45    1.17
  11   2   6    0.55    0.15
  11   2   6   -1.74    2.37
  11   2   6    0.65    0.14
  11  -2  -6    0.63    0.14
 -11  -2   6    1.00    0.18
  11  -2   7    2.83    3.68
  11   2  -7    1.77    0.22
 -11   2   7    0.32    2.60
  11  -2   7    1.78    0.21
 -11   2   7    2.47    0.24
  11  -2   7    1.59    0.21
  11  -2   7   -0.17    1.07
  11   2   7    1.60    0.21
 -11  -2   7    2.18    0.24
  11  -2  -7    1.84    0.22
  11   2   7   -2.71    3.45
 -11  -2   7    2.01    2.58
  11   2   7    1.95    0.22
  11   2   7    1.29    1.17
 -11   2   8    0.39    0.13
  11  -2   8    0.10    0.13
 -11   2   8    0.30    2.95
  11  -2   8    4.60    4.14
  11  -2   8    0.09    0.12
  11   2  -8    0.61    0.14
  11   2   8    0.17    0.13
  11  -2  -8    0.38    0.14
  11   2   8   -5.02    3.91
 -11  -2   8    0.55    0.15
 -11  -2   8   -0.99    2.96
  11   2   8    0.44    0.14
  11  -2   9    0.93    0.15
  11  -2   9    1.06    3.66
 -11   2   9    1.65    2.81
  11   2  -9    1.14    0.16
 -11   2   9    1.14    0.16
  11  -2   9    0.89    0.15
 -11  -2   9    1.15    0.16
  11  -2  -9    0.90    0.15
 -11  -2   9    2.35    2.80
  11   2   9   -0.91    3.61
  11   2   9    1.05    0.17
  11   2   9    0.95    0.16
  12  -2   0   17.12    1.45
  12   2   0   18.43    1.12
  12   2   0   17.63    1.12
  12  -2   0   18.03    1.37
  12  -2   0   17.75    1.12
  12   2   0   17.08    1.44
  12  -2   0   17.57    1.11
  12   2   0   18.12    1.56
  12  -2   1   18.84    1.55
  12   2  -1   19.49    1.23
  12  -2   1   17.96    1.22
  12  -2   1   19.50    1.22
  12   2  -1   20.61    1.23
  12  -2   1   18.69    1.49
  12   2  -1   21.36    1.54
  12   2  -1   22.85    1.68
  12   2   1   21.26    1.64
  12   2   1   19.81    1.54
  12  -2  -1   18.75    1.45
  12  -2  -1   21.03    1.57
  12  -2  -1   19.62    1.22
  12   2   1   19.61    1.23
  12   2   1   19.25    1.22
  12  -2   2   16.59    1.33
  12   2  -2   16.04    1.04
  12  -2   2   15.90    1.35
  12   2  -2   16.60    1.46
  12  -2   2   16.52    1.04
  12  -2   2   16.53    1.03
  12   2  -2   16.56    1.04
  12  -2   2   17.15    1.51
  12   2   2   16.58    1.55
  12   2   2   17.04    1.41
  12   2   2   16.60    1.36
  12  -2  -2   16.25    1.04
  12   2   2   16.27    1.04
  12   2   2   16.35    1.04
  12  -2  -2   17.78    1.40
  12   2  -3   16.81    1.06
  12   2  -3   16.98    2.56
  12  -2   3   14.87    1.35
  12  -2   3   16.00    1.33
  12  -2   3   17.35    1.06
  12  -2   3   17.52    1.60
  12  -2   3   16.28    1.05
  12   2  -3   16.25    1.05
  12   2  -3   17.12    1.46
  12   2   3   16.83    1.65
  12   2   3   15.34    1.36
  12   2   3   17.44    1.06
  12   2   3   16.43    1.05
  12   2   3   16.69    1.05
 -12  -2   3   17.68    1.61
  12  -2  -3   15.96    1.05
  12  -2  -3   19.20    2.54
  12   2   3   16.69    1.37
  12  -2   4   12.83    0.81
  12  -2   4   10.77    1.46
  12  -2   4   11.57    1.08
  12   2  -4   14.11    2.41
  12  -2   4   13.53    1.53
 -12   2   4   12.97    0.82
  12   2  -4   12.55    0.81
 -12   2   4   10.98    1.42
  12  -2   4   11.68    1.16
  12  -2   4   12.83    0.82
  12   2  -4   12.85    0.82
  12  -2  -4   12.50    0.81
  12   2   4    9.87    1.11
  12   2   4   10.64    1.50
  12   2   4   12.77    0.82
  12   2   4   11.60    1.14
  12   2   4   12.28    0.82
  12  -2  -4   13.01    2.23
 -12  -2   4   12.16    0.82
 -12  -2   4   11.64    1.38
  12   2   4   13.20    0.82
  12  -2   5   10.37    2.25
  12  -2   5   11.16    1.71
 -12   2   5   11.56    0.77
 -12   2   5    8.83    1.75
  12  -2   5   12.05    0.77
  12  -2   5   12.39    0.76
  12   2  -5   11.80    0.77
  12   2  -5   11.47    0.76
  12   2   5   10.60    0.77
  12   2   5   12.11    1.82
  12  -2  -5   11.61    0.76
  12   2   5   11.82    0.77
  12   2   5   11.86    0.76
  12   2   5    8.44    2.02
 -12  -2   5   10.15    1.90
 -12  -2   5   11.26    0.78
  12  -2   6    8.07    0.58
 -12   2   6    8.76    0.58
  12  -2   6    6.20    1.58
  12   2  -6    8.43    0.58
 -12   2   6    6.11    2.26
  12  -2   6    8.65    0.57
  12  -2   6   11.65    3.10
  12   2   6    7.68    0.58
  12  -2  -6    8.15    0.57
 -12  -2   6    6.65    2.31
 -12  -2   6    8.68    0.59
  12   2   6    8.76    0.58
  12   2   6    7.76    1.71
  12   2   6    6.62    2.83
  12   2  -7    7.33    0.53
  12  -2   7    5.10    1.55
  12  -2   7    7.18    0.53
  12  -2   7    7.29    0.52
 -12   2   7    8.00    2.88
 -12   2   7    7.85    0.54
  12  -2   7    5.36    3.82
 -12  -2   7    2.89    2.79
  12   2   7    6.68    0.53
  12   2   7    4.66    1.54
  12  -2  -7    8.11    0.53
 -12  -2   7    8.31    0.54
  12   2   7    7.87    3.54
  12   2   7    7.93    0.53
 -12   2   8    5.52    0.40
  12  -2   8    5.77    0.39
  12   2  -8    5.18    0.39
 -12   2   8    2.89    2.83
  12  -2   8    4.69    3.69
  12  -2   8    4.93    0.40
  12   2   8    4.74    0.40
  12   2   8    5.58    0.40
  12  -2  -8    5.45    0.39
 -12  -2   8    3.58    2.85
 -12  -2   8    5.31    0.40
  12  -2   9    4.05    0.33
  12  -2   9    2.31    3.08
  12   2  -9    4.00    0.32
 -12   2   9    2.63    2.54
 -12   2   9    4.53    0.33
  12   2   9    4.45    0.33
 -12  -2   9    4.70    0.34
  12  -2  -9    4.85    0.33
 -12  -2   9    2.78    2.47
  12   2   9    4.16    0.34
  13  -2   0   85.97    5.35
  13  -2   0   86.20    5.55
  13   2   0   89.54    5.67
  13  -2   0   88.00    5.64
  13   2   0   85.60    5.35
  13   2   0   88.73    5.35
  13   2   0   89.78    5.59
  13   2  -1    3.77    0.29
  13   2  -1    3.79    0.29
  13   2  -1    3.59    0.63
  13  -2   1    3.94    0.71
  13   2  -1    4.31    0.80
  13  -2   1    4.74    0.65
  13  -2   1    3.94    0.29
  13  -2  -1    3.37    0.71
  13  -2  -1    3.81    0.29
  13   2   1    3.50    0.63
  13   2   1    3.65    0.28
  13  -2  -1    4.03    0.57
  13   2   1    3.96    0.29
  13   2   1    2.96    0.70
  13   2  -2   79.85    5.22
  13  -2   2   80.93    4.91
  13  -2   2   79.36    5.14
  13  -2   2   78.04    4.91
  13   2  -2   82.43    4.91
  13  -2   2   80.72    5.19
  13   2  -2   82.33    4.92
  13   2   2   80.00    4.91
  13   2   2   75.66    5.18
  13   2   2   83.03    4.92
  13  -2  -2   81.03    4.91
  13  -2  -2   77.48    5.16
  13   2   2   76.72    5.15
  13   2  -3    3.27    0.27
  13  -2   3    3.40    0.64
  13  -2   3    4.55    0.92
  13  -2   3    3.58    0.64
  13   2  -3    4.41    0.81
  13   2  -3    3.15    0.27
  13  -2   3    3.26    0.25
  13  -2   3    3.21    0.27
  13  -2  -3    3.51    0.27
  13   2   3    3.16    0.27
  13   2   3    2.77    0.63
  13   2   3    3.74    0.69
  13   2   3    2.98    0.87
  13   2   3    3.16    0.26
  13  -2   4   56.15    4.06
  13  -2   4   62.31    3.82
  13  -2   4   57.61    4.46
  13   2  -4   63.30    3.83
  13  -2   4   63.11    3.83
  13   2  -4   61.80    3.82
  13  -2  -4   61.71    3.82
 -13  -2   4   58.40    4.45
  13   2   4   57.83    4.51
  13   2   4   65.25    3.83
  13   2   4   64.98    3.84
  13   2   4   63.64    4.09
  13   2  -5    2.46    0.22
  13  -2   5    2.29    0.22
  13   2  -5    2.01    0.21
 -13   2   5    2.39    0.22
  13  -2   5    1.92    1.46
  13  -2   5    1.93    0.20
 -13  -2   5    2.27    0.23
  13   2   5    2.03    0.21
  13   2   5    2.36    0.22
  13   2   5    3.56    1.55
  13   2   5    2.07    0.22
  13  -2  -5    2.08    0.21
 -13  -2   5    2.09    2.02
  13  -2   6   43.47    2.67
 -13   2   6   41.98    2.68
  13   2  -6   43.50    2.67
  13  -2   6   32.72    4.35
  13   2  -6   43.74    2.67
  13  -2   6   44.58    2.68
  13  -2   6   37.02    3.61
  13   2   6   36.68    3.60
 -13  -2   6   43.27    2.68
  13   2   6   44.45    2.68
 -13  -2   6   33.16    3.96
  13  -2  -6   44.21    2.67
  13   2   6   44.29    2.68
  13  -2   7    1.35    0.16
  13   2  -7    1.53    0.17
  13  -2   7    1.29    0.18
 -13   2   7    1.54    0.18
  13   2  -7    1.26    0.17
  13  -2   7    0.48    3.40
 -13  -2   7    1.55    0.18
  13   2   7    1.49    0.19
  13  -2  -7    1.42    0.17
 -13  -2   7   -1.15    2.69
  13   2   7    1.35    0.17
  13  -2   8   27.10    1.66
  13   2  -8   25.98    1.66
 -13   2   8   26.94    1.67
  13  -2   8   26.43    1.67
  13  -2   8   20.17    3.60
  13  -2  -8   27.74    1.66
 -13  -2   8   19.26    3.26
 -13  -2   8   25.43    1.67
  13   2   8   27.03    1.67
  13   2   8   27.18    1.67
  14  -2   0    0.20    0.09
  14   2   0    0.94    0.68
  14   2   0    0.52    0.82
  14  -2   0    1.07    0.61
  14   2   0    0.10    0.09
  14   2   0    0.22    0.09
  14  -2   0   -0.15    0.76
  14   2  -1    4.46    1.11
  14  -2   1    3.01    0.24
  14   2  -1    3.27    0.25
  14  -2   1    2.74    0.81
  14   2  -1    2.95    0.25
  14   2  -1    3.81    0.74
  14  -2   1    3.77    0.89
  14   2   1    1.55    0.80
  14   2   1    2.88    0.24
  14  -2  -1    2.89    0.60
  14   2   1    3.15    0.87
  14  -2  -1    2.64    0.97
  14  -2  -1    3.07    0.25
  14   2   1    3.06    0.25
  14   2  -2    0.90    1.08
  14  -2   2    0.17    0.64
  14   2  -2    0.27    0.10
  14   2  -2    0.04    0.09
  14  -2   2    0.58    0.81
  14  -2   2    0.01    0.09
  14   2   2    0.32    0.10
  14  -2  -2    0.39    1.01
  14  -2  -2    0.10    0.09
  14   2   2    0.12    0.09
  14   2   2    0.07    0.84
  14   2   2    1.10    0.64
  14  -2   3    2.42    0.89
  14  -2   3    2.67    0.22
  14  -2   3    1.95    0.66
  14   2  -3    2.44    0.22
  14   2  -3    2.69    1.24
  14   2  -3    2.35    0.22
  14   2   3    1.27    0.87
  14  -2  -3    2.63    0.22
  14   2   3    2.55    0.22
  14   2   3    2.32    0.22
  14  -2   4    0.03    0.10
  14  -2   4    0.44    0.70
  14  -2   4    0.26    1.34
  14   2  -4    0.15    0.10
  14  -2   4    0.06    0.09
  14   2  -4    0.11    0.10
  14  -2  -4    0.26    0.10
  14   2   4   -0.07    1.40
  14   2   4   -0.04    0.09
  14   2   4   -0.07    0.10
  14   2   4    0.11    0.71
  14   2  -5    1.66    0.18
  14  -2   5    1.52    0.17
  14   2  -5    1.77    0.18
  14  -2   5    1.56    1.58
  14  -2   5    1.63    0.18
  14   2   5    1.85    1.65
  14   2   5    1.71    0.19
  14   2   5    1.72    0.18
  14  -2  -5    1.44    0.17
  14   2  -6    0.19    0.11
  14  -2   6    0.03    0.10
 -14   2   6    0.08    0.11
  14  -2   6    0.09    0.09
 -14  -2   6   -1.71    2.50
  14   2   6   -0.09    0.11
  14  -2  -6    0.09    0.10
  14   2   6    0.11    0.10
 -14  -2   6    0.00    0.11
 -14   2   7    1.04    0.15
  14   2  -7    1.14    0.14
  14  -2   7    1.06    0.13
  14  -2   7    1.02    0.14
  14   2   7    0.97    0.15
 -14  -2   7    1.17    2.57
  14  -2  -7    1.12    0.14
 -14  -2   7    1.03    0.15
  14   2   8   -0.06    0.09
  14   2   8   -0.04    0.09
  15  -2   0    0.22    0.10
  15   2   0    0.19    0.09
  15   2   0    0.28    1.03
  15   2   0   -0.38    1.15
  15  -2   0    0.56    0.99
  15   2   0    0.05    0.10
  15  -2   0   -0.32    1.15
  15  -2   1    9.29    1.35
  15  -2   1    8.84    1.44
  15   2  -1    9.57    0.61
  15  -2   1    9.29    0.61
  15   2  -1    9.30    1.63
  15   2  -1    9.36    0.62
  15   2  -1    8.04    1.26
  15   2   1   10.75    1.41
  15   2   1    7.15    1.37
  15  -2  -1    8.08    1.60
  15   2   1    9.52    0.62
  15   2   1    9.06    0.61
  15  -2  -1    9.33    0.61
  15   2  -2    0.04    0.09
  15   2  -2    0.17    0.10
  15  -2   2    0.03    0.09
  15   2  -2    2.16    1.43
  15  -2   2   -0.48    0.84
  15  -2   2   -0.19    1.03
  15  -2  -2    0.22    0.10
  15   2   2   -0.05    0.80
  15   2   2    0.03    1.08
  15  -2  -2   -0.59    1.32
  15   2   2    0.07    0.09
  15   2   2    0.04    0.10
  15  -2   3    8.19    1.32
  15   2  -3    9.05    1.71
  15  -2   3    7.72    0.54
  15   2  -3    8.42    0.55
  15  -2  -3    8.54    0.55
  15   2   3    7.95    0.54
  15   2   3    7.90    0.55
  15   2   3    9.58    1.30
  15  -2   4    0.11    0.10
  15   2  -4    0.06    0.10
  15  -2   4    0.33    0.86
  15   2   4    0.04    0.10
  15  -2  -4    0.16    0.10
  15   2   4    0.02    0.09
  15   2   4    0.06    0.81
  15  -2   5    5.97    0.43
  15   2  -5    6.53    0.43
  15   2   5    5.62    0.42
  15   2   5    6.49    0.44
  15  -2  -5    6.30    0.43
  15   2  -6    0.18    0.10
  15  -2   6   -0.05    0.09
  15  -2  -6    0.14    0.10
  15   2   6    0.08    0.10
  15   2   6   -0.01    0.09
  15  -2   7    4.23    0.31
 -15   2   7    3.82    0.31
  15   2  -7    4.68    0.32
  15  -2  -7    4.61    0.31
  15   2   7    3.93    0.30
  15   2   7    4.58    0.32
  16  -2   0    1.28    1.41
  16   2   0    0.68    0.12
  16  -2   0    2.10    1.25
  16   2   0    0.72    1.40
  16  -2   0    0.69    0.12
  16   2   0   -0.58    1.24
  16  -2   1    1.24    1.26
  16   2  -1    2.10    1.58
  16  -2   1    2.02    1.29
  16  -2   1    1.58    0.17
  16   2  -1    1.40    0.17
  16  -2  -1    2.10    1.56
  16  -2  -1    2.26    0.19
  16   2   1    2.59    1.29
  16   2   1    2.19    1.25
  16   2   1    2.02    0.19
  16   2   1    2.04    0.18
  16   2  -2    0.88    0.13
  16  -2   2   -0.06    1.04
  16  -2   2    0.61    0.12
  16   2  -2    1.72    1.66
  16  -2   2    1.04    1.24
  16   2   2    0.49    0.12
  16  -2  -2   -0.95    1.54
  16   2   2    0.71    0.12
  16  -2  -2    0.77    0.12
  16   2   2    0.43    0.98
  16   2   2    0.76    1.28
  16  -2   3    1.21    1.18
  16  -2   3    1.59    0.16
  16   2  -3    1.67    0.17
  16  -2  -3    1.64    0.17
  16   2   3    1.60    0.16
  16   2   3    1.51    0.17
  16   2   3    1.26    1.14
  16  -2   4    0.43    0.11
  16  -2   4    0.11    0.99
  16   2  -4    0.51    0.11
  16  -2  -4    0.42    0.11
  16   2   4   -0.38    0.95
  16   2   4    0.50    0.11
  16   2   4    0.48    0.11
  16  -2   5    1.12    0.13
  16  -2   5    0.93    0.81
  16   2  -5    1.29    0.15
  16   2   5    0.74    0.74
  16   2   5    0.98    0.14
  16  -2  -5    1.21    0.14
  16   2   5    1.19    0.14
  16   2  -6    0.54    0.11
  16  -2   6    0.28    0.09
  16   2   6    0.48    0.09
  16   2   6    0.27    0.10
  16  -2  -6    0.44    0.10
  17  -2   0   -0.16    1.26
  17   2   0    0.62    1.30
  17   2   0    0.83    0.13
  17  -2   0    0.95    0.13
  17  -2   0    1.13    1.52
  17   2   0    1.05    1.50
  17   2  -1    0.33    0.11
  17  -2   1    0.39    0.10
  17   2  -1   -0.30    1.60
  17  -2   1   -0.72    1.34
  17  -2   1   -0.44    1.27
  17  -2  -1   -1.09    1.54
  17   2   1    0.21    1.28
  17  -2  -1    0.49    0.11
  17   2   1   -0.33    1.30
  17   2   1    0.29    0.11
  17   2  -2    1.68    1.60
  17  -2   2    0.95    0.13
  17   2  -2    1.05    0.14
  17  -2   2   -0.75    1.22
  17  -2   2   -0.49    1.15
  17   2   2    2.40    1.26
  17   2   2    1.10    0.14
  17  -2  -2    1.02    0.13
  17   2   2    0.71    1.07
  17  -2  -2   -0.64    1.55
  17  -2   3    0.37    0.10
  17   2  -3    0.39    0.10
  17  -2   3   -0.21    1.16
  17  -2   3   -0.21    0.84
  17   2   3    0.49    0.11
  17  -2  -3    0.47    0.10
  17   2   3    0.15    1.14
  17   2  -4    0.87    0.13
  17  -2   4    0.78    0.12
  17  -2   4    0.42    1.04
  17   2   4    0.95    0.13
  17   2   4    0.88    0.99
  17  -2  -4    1.05    0.13
  17  -2   5    0.03    0.83
  17   2  -5    0.34    0.10
  17  -2   5    0.28    0.09
  17   2   5    0.05    0.78
  17   2   5    0.20    0.09
  18  -2   0    0.54    0.10
  18  -2   0    0.60    1.43
  18   2   0    0.43    0.11
  18   2   0   -0.59    1.36
  18   2   0   -0.11    1.17
 -18   2   1    0.08    0.09
  18  -2   1    0.44    1.31
  18   2  -1    0.72    1.43
  18  -2   1    0.05    1.15
  18  -2   1    0.20    0.09
  18   2  -1    0.20    0.09
  18  -2  -1    0.05    0.09
  18   2   1   -0.85    1.24
  18  -2  -1   -1.38    1.41
  18   2   1   -0.26    1.14
  18   2   1    0.28    0.10
  18   2  -2    0.53    0.10
  18   2  -2    0.45    1.43
  18  -2   2    0.43    0.10
  18  -2   2    0.12    1.15
  18  -2   2    0.48    1.11
  18  -2  -2    0.38    1.40
  18   2   2    0.54    0.11
  18   2   2    0.68    1.10
  18  -2  -2    0.46    0.10
  18   2   2    0.22    1.09
  18  -2   3   -0.30    0.89
  18   2  -3    0.24    0.09
  18  -2   3    0.33    1.03
  18  -2   3    0.26    0.09
  18   2   3    0.13    0.09
  18   2   3   -0.53    1.00
  18  -2   4    0.93    0.95
  18   2   4    0.67    0.92
  19   2   0   11.11    1.60
  19  -2   0   11.33    1.61
  19  -2   1    0.54    0.99
  19  -2   1    0.17    1.14
  19   2   1    0.25    1.13
  19   2   1   -0.19    0.99
  19  -2   2    9.25    1.24
  19   2   2    9.49    1.25
   0  -3   0    0.19    0.12
   0  -3   1    0.07    0.02
   0  -3  -1    0.18    0.18
   0   3  -2    0.19    0.03
   0  -3   2    0.43    0.04
   0   3   2    0.27    0.06
   0  -3  -2    0.07    0.25
   0  -3  -2    0.39    0.24
   0  -3   2    0.05    0.03
   0  -3   3    0.07    0.04
   0  -3  -3    0.04    0.33
   0   3   3    0.37    0.07
   0   3  -3    0.05    0.03
   0  -3   3    0.09    0.04
   0  -3  -3   -0.04    0.28
   0   3  -3   -0.17    0.68
   0   3   3    0.01    0.04
   0   3   4    0.01    0.04
   0  -3   4    0.04    0.05
   0  -3   4   -0.01    0.05
   0  -3   4   -0.20    0.31
   0   3  -4   -0.84    0.66
   0   3  -4    0.01    0.04
   0   3   4   -0.12    0.08
   0   3   4    0.47    0.46
   0  -3  -4    0.75    0.48
   0   3   4    0.00    0.05
   0  -3  -4    0.18    0.39
   0   3  -5    0.01    0.05
   0  -3   5   -0.13    0.34
   0   3  -5    0.00    0.06
   0   3   5    0.07    0.07
   0  -3   5    0.01    0.07
   0  -3  -5    0.23    0.56
   0   3   5   -0.03    0.10
   0  -3  -5    0.84    0.53
   0  -3   5    0.06    0.07
   0   3   5    0.03    0.61
   0   3  -5    0.13    0.49
   0   3  -5    0.60    0.72
   0   3  -6    0.01    0.56
   0  -3   6    0.50    0.51
   0  -3   6    0.42    0.11
   0  -3   6    0.00    0.08
   0   3  -6    0.05    0.06
   0  -3  -6    0.08    0.08
   0   3  -6    0.10    0.08
   0   3   6   -0.01    0.05
   0   3   6    0.09    0.17
   0  -3   6   -0.02    0.09
   0  -3   6    0.06    0.05
   0  -3   6   -0.07    0.45
   0   3   6    0.13    0.09
   0   3   6   -0.08    0.43
   0  -3   6    0.11    0.05
   0   3   6   -0.25    0.10
   0  -3  -6   -0.66    0.62
   0   3  -6   -0.18    0.69
   0   3   6   -0.02    0.05
   0   3   6    0.86    0.54
   0  -3  -6   -0.14    0.57
   0   3  -7   -0.02    0.09
   0   3   7    0.02    0.06
   0   3   7    0.05    0.06
   0  -3   7    0.78    0.59
   0   3   7   -0.41    0.52
   0   3  -7    0.12    0.70
   0  -3   7   -0.09    0.10
   0  -3   7    0.00    0.06
   0   3   7    0.13    0.11
   0  -3   7   -0.03    0.54
   0   3   7   -0.12    0.18
   0  -3  -7    0.05    0.10
   0  -3  -7    0.04    0.07
   0  -3   7    0.06    0.13
   0   3   7    0.29    0.63
   0  -3  -7    0.62    0.71
   0   3  -7    0.11    0.08
   0  -3   8    0.12    0.08
   0  -3  -8   -0.60    0.79
   0   3  -8    0.03    0.11
   0  -3   8    0.09    0.12
   0  -3  -8    0.02    0.11
   0  -3  -8    0.05    0.09
   0   3  -8   -0.32    0.88
   0   3   8    0.12    0.74
   0  -3   8    0.11    0.62
   0   3   8    0.05    0.07
   0   3  -8    0.08    0.09
   0   3   8   -0.34    0.60
   0  -3   8   -0.04    0.18
   0  -3   8    0.69    0.69
   0  -3   9    1.11    0.96
   0   3  -9    0.06    0.12
   0   3  -9    0.35    1.54
   0   3   9    1.07    1.31
   0  -3   9    0.01    0.09
   0  -3  -9    0.06    0.10
   0   3   9    0.12    0.09
   0  -3  -9    0.09    0.13
   0   3  -9    0.13    0.11
   0  -3  -9   -0.38    1.52
   0  -3  10   -0.03    0.09
   0  -3  10    0.23    1.38
   0  -3 -10    2.87    3.05
   0   3 -10    0.01    0.11
   0   3  10    0.16    1.92
   0   3  10   -0.02    0.09
   0   3  11    0.05    0.09
   0  -3  11    0.13    0.09
   0   3  11    0.02    2.26
   0  -3 -11   -1.07    3.13
   0  -3  11    0.58    1.62
   0   3 -11    1.92    3.24
   1  -3   0    6.70    0.42
  -1  -3   0    6.90    0.55
   1  -3   0    6.05    0.53
   1  -3   1   25.09    1.54
   1  -3   1   24.05    1.61
  -1  -3  -1   24.11    1.63
  -1  -3   1   25.65    1.53
   1   3   1   26.03    1.53
   1  -3  -1   23.98    1.77
  -1  -3  -2    5.11    0.55
   1  -3   2    5.32    0.33
  -1   3   2    5.12    0.35
  -1   3   2    5.13    0.34
   1   3  -2    5.00    0.33
   1  -3   2    5.41    0.34
  -1  -3  -2    5.99    0.55
  -1  -3   2    4.91    0.33
   1  -3  -2    5.37    0.59
   1  -3  -2    4.36    0.72
   1   3   2    5.72    0.60
   1   3   2    5.17    0.33
  -1  -3   2    4.87    0.33
  -1  -3  -3   14.87    1.24
  -1   3   3   15.77    0.95
   1  -3   3   15.20    0.94
  -1   3   3   15.64    0.96
   1  -3   3   15.55    0.95
  -1  -3  -3   14.57    1.22
   1   3  -3   14.93    0.93
   1   3  -3   14.28    0.94
   1   3   3   15.10    0.96
  -1  -3   3   15.46    0.95
   1  -3  -3   14.42    1.56
  -1   3  -3   17.51    1.61
  -1  -3   3   14.58    0.94
   1   3   3   15.54    0.95
   1  -3  -3   14.87    1.28
   1   3   3   14.70    0.94
  -1   3   4    3.01    0.22
  -1   3   4    2.76    0.24
   1  -3   4    2.75    0.21
   1   3  -4    1.41    1.08
   1  -3   4    3.13    0.22
  -1  -3  -4    2.94    0.59
   1   3  -4    2.78    0.20
   1   3  -4    2.63    0.20
  -1  -3  -4    2.44    0.57
   1  -3   4    3.04    0.58
  -1   3  -4    2.48    0.66
   1   3   4    3.13    0.62
   1  -3  -4    2.54    0.20
   1   3   4    3.21    0.22
   1   3   4    2.72    0.24
  -1  -3   4    2.53    0.21
  -1   3  -4    3.02    0.54
   1   3   4    2.70    0.20
   1  -3  -4    2.93    0.82
  -1  -3   4    2.56    0.21
   1  -3  -4    2.50    0.62
   1  -3   5    8.57    0.59
   1  -3   5    8.97    1.04
   1   3  -5    9.28    0.58
  -1  -3  -5   10.07    1.18
  -1   3   5    8.52    0.62
   1   3  -5    8.70    0.56
   1   3  -5    9.10    1.70
  -1   3   5    8.60    0.59
   1  -3   5    9.01    0.59
  -1  -3  -5    9.22    1.08
   1  -3  -5    8.61    0.57
   1  -3  -5    9.15    1.39
  -1   3  -5    8.51    1.00
   1   3   5    8.82    0.59
   1   3   5    8.88    0.57
  -1   3  -5    8.75    1.18
  -1   3  -5    9.15    0.58
   1   3   5    8.87    0.62
  -1  -3   5    8.53    0.59
   1   3   5    9.04    1.26
  -1  -3   5    8.55    0.59
   1  -3  -5    8.14    1.09
  -1   3   6    1.94    0.25
  -1   3   6    1.41    0.18
  -1   3   6    1.38    0.19
  -1  -3  -6    1.93    0.73
   1  -3   6    1.51    0.18
   1  -3   6    1.44    0.13
  -1   3   6    1.50    0.13
  -1   3   6    1.23    0.53
   1  -3   6    1.46    0.13
   1  -3   6    2.70    0.61
   1   3  -6    0.94    0.70
   1   3  -6    1.46    0.17
   1  -3   6    1.78    0.60
   1  -3   6    1.42    0.53
  -1  -3  -6    2.32    0.76
   1   3  -6    1.35    0.97
   1  -3   6    1.29    0.17
   1   3  -6    1.60    0.15
  -1   3   6    1.34    0.12
  -1   3   6    0.94    0.59
   1   3   6    1.39    0.13
  -1  -3   6    1.28    0.17
   1   3   6    0.74    0.49
  -1   3  -6    1.37    0.16
   1  -3  -6    1.41    0.16
  -1  -3   6    1.85    0.18
  -1   3  -6    1.28    0.14
  -1  -3   6    1.42    0.55
   1   3   6    1.77    0.84
  -1  -3   6    1.24    0.18
  -1  -3   6    1.51    0.13
   1   3   6    1.47    0.24
  -1   3  -6    1.33    0.63
   1  -3  -6    0.29    0.65
   1   3   6    0.51    0.56
   1  -3  -6    1.46    0.86
  -1  -3   6    1.42    0.52
   1  -3  -6    1.34    0.13
   1   3   6    1.51    0.13
   1   3   6    1.60    0.18
   1  -3   7    4.93    0.34
   1   3  -7    5.07    1.09
  -1   3   7    5.12    0.40
   1   3  -7    5.78    1.51
  -1   3   7    4.88    0.46
  -1  -3  -7    4.92    0.37
   1  -3   7    4.64    0.39
   1  -3   7    5.66    0.86
   1  -3   7    5.17    0.42
  -1   3   7    4.79    0.33
   1  -3   7    6.41    0.83
   1  -3   7    4.74    0.33
   1   3  -7    4.93    0.37
  -1   3   7    4.83    0.80
  -1  -3  -7    4.79    1.02
   1   3  -7    4.97    0.35
  -1   3   7    3.39    0.78
   1  -3  -7    5.09    0.37
   1   3   7    4.77    0.39
  -1  -3   7    4.73    0.33
   1   3   7    5.06    0.33
  -1  -3   7    4.24    0.40
   1  -3  -7    4.65    1.07
  -1  -3   7    4.63    0.39
   1   3   7    5.52    0.89
  -1  -3   7    4.26    0.83
   1   3   7    5.73    0.86
   1  -3  -7    5.00    0.34
  -1   3  -7    4.48    0.36
  -1  -3   7    4.54    0.41
  -1   3  -7    3.60    0.96
  -1  -3   7    5.70    0.84
   1   3   7    5.48    0.48
   1  -3  -7    4.80    1.26
   1   3   7    4.82    0.34
  -1   3  -7    4.84    0.35
   1  -3   8    0.72    0.17
  -1   3   8    0.74    0.10
  -1  -3  -8    0.54    0.85
   1  -3   8    0.73    0.75
  -1   3   8    1.88    0.72
   1   3  -8    1.35    0.91
  -1  -3  -8    0.42    0.12
  -1   3   8    1.09    0.81
   1  -3   8    0.70    0.11
   1   3  -8    0.59    0.12
   1  -3   8   -0.45    0.64
   1   3  -8    0.65    0.14
  -1  -3  -8    0.72    0.15
  -1   3  -8    0.71    0.13
  -1  -3   8    0.81    0.68
  -1  -3   8    0.80    0.17
   1   3   8    0.56    0.10
  -1  -3   8    0.57    0.10
   1   3   8   -0.09    0.75
   1  -3  -8    1.67    1.01
   1   3   8    0.78    0.11
   1   3   8    0.48    0.69
  -1  -3   8    0.95    0.22
  -1  -3   8    0.62    0.72
   1  -3  -8    0.82    0.12
  -1   3  -8    0.94    0.15
  -1   3  -8    0.14    0.83
   1  -3  -8    0.65    0.14
  -1  -3   8    0.49    0.17
  -1  -3  -9    2.19    2.01
  -1   3   9    2.76    0.23
  -1  -3  -9    2.45    0.25
   1   3  -9    2.84    1.75
  -1   3   9    1.68    1.25
   1  -3   9    2.82    0.23
  -1  -3  -9    2.72    0.27
  -1   3   9    2.74    1.26
  -1  -3  -9    1.14    1.65
   1  -3   9    1.32    1.08
   1   3  -9    2.52    0.28
   1   3  -9    2.42    0.24
  -1  -3   9    2.97    0.40
  -1   3  -9    2.69    0.25
   1  -3  -9    2.90    0.27
   1   3   9    2.70    0.23
   1   3   9    1.98    1.47
   1  -3  -9    2.05    1.76
  -1   3  -9    2.36    0.27
  -1  -3   9    2.72    0.23
  -1   3  -9    1.01    1.58
   1  -3  10    0.33    0.10
  -1  -3 -10    1.62    2.97
   1  -3  10    0.35    1.55
  -1  -3 -10    0.22    0.12
  -1   3  10   -0.90    1.76
  -1   3  10    0.41    0.11
   1   3 -10    0.41    0.13
  -1  -3  10    0.45    0.11
   1   3  10    1.14    2.10
  -1   3 -10   -0.90    3.18
  -1   3 -10    0.37    0.13
   1   3  10    0.43    0.11
  -1   3  11    0.89    2.10
  -1  -3 -11    1.80    3.03
   1   3 -11    0.00    3.32
   1  -3  11    1.40    0.16
   1  -3  11    0.74    1.86
  -1   3  11    1.67    0.16
  -1   3 -11    0.28    3.06
   1  -3 -11    0.54    3.29
   1   3  11    1.33    0.15
   1   3  11    3.36    2.39
  -1  -3  11    1.75    0.17
   2   3   0    2.26    0.25
  -2  -3   0    2.97    0.36
   2  -3   0    2.27    0.36
   2  -3   0    1.79    0.16
   2   3  -1  276.08   17.13
  -2  -3  -1  280.63   17.21
   2   3  -1  283.63   17.18
   2  -3   1  285.55   17.13
  -2  -3   1  279.45   17.13
  -2  -3   1  296.79   17.13
   2   3   1  279.39   17.23
   2  -3  -1  256.26   17.43
   2   3   1  290.44   17.13
   2   3  -2    1.53    0.12
   2   3  -2    2.01    0.22
  -2  -3  -2    1.97    0.34
   2  -3   2    1.57    0.13
  -2  -3  -2    1.27    0.27
  -2   3   2    1.49    0.15
   2  -3   2    1.93    0.12
   2  -3  -2    1.16    0.57
   2  -3  -2    1.58    0.12
   2   3   2    1.47    0.12
  -2  -3   2    1.60    0.12
  -2  -3   2    1.56    0.13
  -2   3  -2    1.70    0.36
   2   3   2    2.12    0.39
  -2   3   3  161.53   10.07
   2  -3   3  170.75   10.06
   2   3  -3  173.28   10.06
   2   3  -3  166.81   10.05
  -2  -3  -3  163.02   10.25
   2  -3   3  166.04   10.05
  -2  -3  -3  166.73   10.26
   2  -3   3  168.22   10.05
  -2  -3   3  165.57   10.06
   2   3   3  169.34   10.06
  -2   3  -3  165.50   10.21
  -2  -3   3  166.41   10.06
   2   3   3  168.36   10.06
  -2   3  -3  156.58   10.24
   2  -3  -3  145.68   10.70
   2   3   3  170.62   10.23
   2  -3  -3  171.18   10.05
   2   3   3  145.75   10.06
   2   3  -4    2.13    1.24
  -2   3   4    0.75    0.11
   2  -3   4    0.38    0.46
   2   3  -4    0.80    0.08
   2  -3   4    0.84    0.11
  -2  -3  -4    1.14    0.42
  -2  -3  -4    0.76    0.45
  -2   3   4    0.74    0.13
   2  -3   4    0.90    0.10
   2   3  -4    0.69    0.10
  -2  -3   4    0.81    0.10
   2  -3  -4    0.82    0.09
  -2  -3   4    0.92    0.11
   2   3   4    0.96    0.10
   2   3   4    0.97    0.14
   2   3   4    0.79    0.44
   2  -3  -4    0.90    0.09
   2   3   4    0.86    0.10
  -2   3  -4    0.74    0.39
   2  -3  -4    1.19    0.83
  -2   3  -4    0.40    0.40
   2  -3  -4    0.41    0.50
   2  -3   5   90.26    5.37
  -2  -3  -5   89.58    5.74
  -2   3   5   87.33    5.39
  -2  -3  -5   84.55    5.71
   2   3  -5   90.88    5.34
   2   3  -5   90.86    5.36
   2  -3   5   85.60    5.76
   2  -3   5   89.21    5.36
   2   3   5   85.17    5.35
   2  -3  -5   90.06    5.36
   2   3   5   84.50    5.34
  -2  -3   5   88.26    5.37
   2   3   5   87.99    5.37
   2  -3  -5   88.80    5.34
  -2  -3   5   88.19    5.37
   2  -3  -5   89.15    5.89
   2   3   5   86.31    5.39
  -2   3  -5   86.75    5.68
   2   3   5   75.74    5.79
   2  -3  -5   80.01    6.26
   2   3  -6    0.38    0.10
   2   3  -6    0.52    0.73
   2  -3   6   -0.09    0.56
   2   3  -6    2.84    1.40
   2  -3   6    0.32    0.07
   2  -3   6    0.23    0.10
  -2  -3  -6    0.42    0.62
  -2   3   6    0.27    0.12
  -2   3   6    0.31    0.06
  -2   3   6    0.31    0.16
   2  -3   6    0.26    0.06
  -2   3   6    0.58    0.57
  -2   3   6    0.80    0.47
   2   3  -6    0.66    0.09
   2  -3   6    0.20    0.11
   2  -3   6    0.00    0.46
   2  -3   6   -0.04    0.54
  -2  -3   6    0.20    0.10
   2   3   6    0.35    0.06
  -2  -3   6    1.65    0.61
   2   3   6   -0.06    0.47
  -2  -3   6    0.40    0.12
   2   3   6    0.06    0.81
   2   3   6    0.31    0.57
   2  -3  -6   -0.38    0.67
  -2  -3   6    0.28    0.06
  -2   3  -6    0.51    0.10
   2   3   6    0.32    0.10
  -2   3  -6   -0.04    0.60
   2  -3  -6    0.31    0.07
   2   3   6    0.50    0.07
  -2  -3   6    0.31    0.10
   2   3   6    0.24    0.16
  -2  -3   6    0.95    0.53
   2  -3  -6    0.35    0.09
   2  -3  -6   -0.19    0.92
  -2  -3  -7   44.35    2.78
  -2  -3  -7   46.74    3.41
   2  -3   7   43.88    2.75
   2   3  -7   44.84    2.75
   2  -3   7   46.62    3.11
   2  -3   7   46.61    2.75
   2   3  -7   45.19    2.78
   2  -3   7   44.13    3.25
   2   3  -7   47.94    3.56
  -2   3   7   41.21    2.84
  -2   3   7   43.80    2.74
  -2   3   7   48.87    3.22
   2   3  -7   42.52    4.07
  -2   3   7   48.89    3.12
   2  -3   7   49.50    3.12
  -2   3   7   45.85    2.79
   2  -3   7   42.87    2.79
  -2  -3   7   44.45    2.75
  -2  -3   7   47.97    3.18
   2   3   7   43.91    3.10
   2  -3  -7   47.07    2.75
  -2  -3   7   42.84    2.80
   2   3   7   43.32    2.75
   2  -3  -7   45.50    3.54
   2   3   7   42.94    3.12
   2  -3  -7   37.00    3.81
  -2   3  -7   42.11    2.77
  -2   3  -7   47.63    3.35
   2   3   7   45.44    2.75
   2   3   7   57.83    3.65
   2   3   7   43.51    2.79
   2  -3  -7   46.11    2.78
  -2  -3   7   38.71    2.78
  -2  -3   7   44.88    2.81
  -2   3  -7   46.12    2.77
  -2  -3   7   46.64    3.10
  -2  -3  -8    0.34    0.87
   2   3  -8    0.00    0.87
  -2   3   8    0.23    0.08
  -2  -3  -8    0.14    0.10
  -2   3   8   -0.56    0.77
   2   3  -8    0.11    0.12
  -2   3   8    0.10    0.14
   2  -3   8   -0.85    0.69
  -2  -3  -8   -1.35    0.77
   2  -3   8    0.02    0.07
   2  -3   8    0.17    0.68
  -2  -3  -8    0.07    0.11
   2  -3   8    0.15    0.13
  -2   3   8   -0.51    0.60
   2   3  -8    0.11    0.10
  -2   3  -8    0.11    0.11
   2   3   8    0.08    0.08
  -2  -3   8    0.18    0.13
  -2   3  -8   -0.26    0.85
  -2  -3   8    0.00    0.73
  -2  -3   8    0.04    0.18
   2   3   8    0.51    0.70
   2  -3  -8   -0.80    0.90
  -2  -3   8    0.15    0.60
  -2  -3   8    0.03    0.08
  -2  -3   8    0.03    0.14
   2  -3  -8    0.22    0.11
   2   3   8    0.06    0.08
   2   3   8    0.03    0.12
   2   3   8    0.75    0.77
  -2   3  -8    0.02    0.11
  -2  -3  -9   22.61    1.42
  -2   3   9   22.88    1.44
  -2  -3  -9   24.39    2.88
   2   3  -9   21.64    1.44
  -2   3   9   22.09    1.40
  -2   3   9   19.36    2.18
  -2  -3  -9   21.41    2.81
  -2   3   9   21.03    2.43
   2  -3   9   23.59    2.34
   2  -3   9   21.60    1.40
   2   3  -9   23.07    1.41
   2   3  -9   21.57    2.91
  -2  -3  -9   21.96    1.44
  -2  -3   9   22.49    1.40
  -2  -3   9   22.29    1.46
  -2  -3   9   22.06    1.53
  -2   3  -9   24.47    2.84
   2   3   9   21.49    2.49
   2   3   9   22.97    1.40
  -2   3  -9   23.02    1.42
  -2   3  -9   21.55    1.44
   2  -3  -9   23.96    2.98
   2  -3  -9   21.71    1.44
  -2  -3 -10    0.01    0.11
  -2   3  10   -0.89    1.65
  -2   3  10   -0.06    1.95
  -2  -3 -10   -0.04    2.90
  -2   3  10   -0.12    0.09
   2  -3  10    0.03    0.09
   2  -3  10   -1.72    1.75
  -2   3 -10    0.11    3.10
  -2  -3  10    0.06    0.10
   2   3  10   -0.70    2.26
   2   3  10    0.04    0.09
  -2   3 -10    0.18    0.13
   2  -3  11   10.79    0.69
  -2   3  11   10.73    0.69
  -2   3  11    8.98    2.34
  -2  -3 -11    9.14    3.08
   2  -3  11   10.23    2.51
   2  -3 -11   11.00    3.81
   2   3  11   10.36    0.69
  -2  -3  11   10.75    0.69
  -2   3 -11    9.08    3.08
   2   3  11    8.69    2.67
   3  -3   0  203.41   11.89
  -3  -3   0  179.60   11.84
   3   3   0  179.77   11.64
   3  -3   0  179.04   11.66
   3   3   0  215.44   11.77
   3   3  -1   67.61    4.04
  -3  -3  -1   58.60    4.08
   3   3  -1   62.97    3.96
  -3  -3  -1   66.73    4.07
   3  -3   1   64.12    3.96
  -3  -3   1   66.25    3.95
   3   3   1   65.10    3.94
   3  -3  -1   65.87    4.42
   3  -3  -1   64.42    3.95
  -3  -3  -2  143.24    9.47
   3   3  -2  150.65    9.33
   3   3  -2  157.40    9.40
   3  -3   2  148.70    9.32
  -3   3   2  145.68    9.34
  -3  -3  -2  152.33    9.43
   3  -3   2  158.91    9.33
  -3  -3   2  158.28    9.33
   3   3   2  153.83    9.59
  -3  -3   2  155.25    9.33
   3  -3  -2  157.40    9.32
   3  -3  -2  149.84    9.94
   3   3   2  154.35    9.32
   3  -3   3   41.47    2.60
   3  -3   3   42.35    2.62
   3   3  -3   42.86    2.67
   3   3  -3   43.78    2.61
   3  -3   3   41.26    2.92
   3  -3   3   41.94    2.61
  -3   3   3   41.04    2.63
  -3  -3  -3   41.28    2.76
  -3  -3  -3   42.00    2.85
   3   3  -3   41.53    2.60
   3  -3  -3   38.47    3.45
  -3   3  -3   41.13    2.76
   3   3   3   47.08    2.62
   3   3   3   42.51    2.61
  -3  -3   3   43.63    2.62
  -3  -3   3   43.05    2.62
   3   3   3   41.76    2.81
   3   3   3   40.98    2.61
   3  -3  -3   44.53    2.61
  -3  -3  -4   85.20    5.53
  -3  -3  -4   81.45    5.45
   3  -3   4   85.93    5.24
   3  -3   4   94.61    5.65
   3  -3   4   87.85    5.25
   3   3  -4   85.53    5.23
  -3   3   4   84.63    5.27
   3   3  -4   88.90    5.24
   3   3  -4   77.29    6.44
   3   3   4   85.78    5.25
   3  -3  -4   75.85    6.18
  -3  -3   4   87.82    5.25
   3  -3  -4   87.41    5.24
   3   3   4   87.29    5.24
   3  -3  -4   83.75    5.22
   3   3   4   85.29    5.56
  -3   3  -4   83.35    5.45
  -3  -3   4   83.72    5.25
  -3   3   5   21.74    1.42
  -3  -3  -5   21.37    1.91
  -3   3   5   23.36    1.80
   3  -3   5   22.46    1.46
  -3   3   5   22.51    1.68
   3   3  -5   17.76    2.87
   3  -3   5   23.11    1.71
   3   3  -5   24.26    1.43
   3  -3   5   25.92    1.99
   3  -3   5   22.28    1.42
  -3   3   5   23.52    1.49
   3  -3   5   23.13    1.45
   3   3  -5   23.67    1.45
  -3   3  -5   24.06    1.83
  -3  -3   5   22.98    1.46
   3  -3  -5   22.94    1.44
   3  -3  -5   24.31    1.42
   3   3   5   23.87    1.44
  -3  -3   5   22.45    1.44
  -3  -3   5   24.76    1.79
  -3  -3   5   23.63    1.46
   3   3   5   22.51    1.42
   3  -3  -5   15.42    2.49
   3   3   5   19.40    1.93
  -3  -3   5   22.56    1.42
   3   3   5   23.53    1.45
   3  -3  -5   26.49    2.31
  -3   3   6   41.07    2.79
   3  -3   6   43.82    3.07
   3   3  -6   47.87    2.76
  -3  -3  -6   45.93    3.14
   3  -3   6   43.62    2.79
  -3   3   6   41.60    2.83
  -3  -3  -6   48.68    3.33
   3   3  -6   35.21    4.12
  -3   3   6   44.02    2.75
   3   3  -6   44.45    2.78
   3  -3   6   44.92    2.76
   3  -3   6   45.08    3.05
   3  -3   6   49.29    3.36
  -3   3   6   47.17    3.17
   3  -3   6   45.40    2.75
  -3   3   6   45.14    3.03
  -3  -3   6   43.80    2.78
  -3  -3   6   49.44    3.14
  -3   3  -6   48.74    3.26
   3  -3  -6   46.23    3.57
   3   3   6   43.48    2.75
   3  -3  -6   36.98    3.94
   3   3   6   44.63    2.75
  -3  -3   6   45.07    2.80
   3   3   6   46.44    3.48
   3  -3  -6   45.77    2.78
  -3  -3   6   44.52    2.75
   3  -3  -6   46.12    2.75
   3   3   6   45.32    2.79
  -3  -3   6   48.87    3.05
  -3  -3   6   43.49    2.80
   3   3   6   45.28    3.08
   3   3   6   44.37    3.05
   3   3   6   46.55    2.78
   3   3  -7   10.88    0.75
  -3   3   7   11.42    0.76
  -3   3   7   11.75    1.22
   3  -3   7   10.81    0.76
   3   3  -7   11.62    0.72
   3   3  -7    8.39    2.20
   3   3  -7    9.08    1.57
  -3   3   7   10.95    0.71
   3  -3   7   11.05    0.71
   3  -3   7   11.02    0.71
  -3  -3  -7   13.45    1.34
  -3  -3  -7   12.85    1.56
   3  -3   7   14.02    1.27
  -3   3   7   10.02    0.82
  -3   3   7   11.86    1.35
   3  -3   7   12.11    1.24
   3  -3   7   14.98    1.64
  -3   3  -7   10.75    0.74
   3   3   7   14.02    1.77
  -3  -3   7   10.94    0.76
   3   3   7   11.45    0.71
   3   3   7   10.60    0.76
   3  -3  -7   11.11    0.74
   3   3   7   12.92    1.23
  -3  -3   7   10.83    0.71
  -3   3  -7   11.77    0.74
  -3  -3   7    9.37    0.75
  -3  -3   7   12.09    1.33
  -3  -3   7   12.96    1.22
   3  -3  -7   10.84    2.17
   3   3   7   11.19    0.71
  -3   3  -7   13.38    1.45
   3  -3  -7   13.10    1.76
  -3  -3   7   11.23    0.78
   3   3  -8   23.09    1.39
  -3  -3  -8   24.35    2.04
   3   3  -8   23.00    1.43
  -3   3   8   22.50    1.87
   3  -3   8   22.75    1.39
   3  -3   8   22.90    1.95
   3   3  -8   17.75    3.04
   3  -3   8   21.07    1.44
  -3  -3  -8   22.50    1.42
  -3   3   8   23.83    1.43
  -3   3   8   23.29    2.14
   3   3  -8   21.52    2.47
   3  -3   8   19.40    1.83
  -3  -3  -8   20.90    2.25
  -3   3   8   22.31    1.38
   3  -3   8   22.15    1.38
   3  -3  -8   21.17    2.54
   3  -3  -8   20.46    1.41
  -3   3  -8   21.35    1.42
  -3  -3   8   18.81    1.43
   3   3   8   21.40    1.44
  -3  -3   8   23.05    1.85
   3   3   8   22.48    1.38
  -3  -3   8   26.22    2.08
  -3  -3   8   22.35    1.38
   3   3   8   24.27    1.97
   3   3   8   22.30    1.38
  -3   3  -8   22.91    2.01
  -3  -3   8   20.89    1.48
  -3   3  -8   23.39    1.41
   3  -3  -8   18.57    2.93
  -3   3   9    5.57    0.40
  -3  -3  -9    4.93    2.19
   3   3  -9    5.11    0.44
  -3  -3  -9    5.01    1.94
  -3   3   9    3.49    1.30
   3   3  -9    4.32    2.16
  -3   3   9    5.92    0.45
   3  -3   9    5.81    0.39
  -3   3   9    6.68    2.02
   3  -3   9    5.97    1.66
  -3  -3  -9    5.98    0.43
  -3  -3  -9    5.33    0.44
  -3   3  -9    4.07    2.19
  -3   3  -9    6.12    0.44
  -3  -3   9    5.85    0.55
   3   3   9    5.83    0.40
   3   3   9    5.79    0.40
  -3  -3   9    5.26    0.39
   3  -3  -9    7.83    2.29
  -3  -3   9    5.04    0.46
   3  -3  -9    5.58    0.44
  -3   3  -9    5.28    0.44
   3   3   9    6.27    1.94
  -3   3  10   11.54    0.75
   3  -3  10   11.25    0.74
  -3   3  10   12.58    2.85
  -3  -3 -10   11.79    0.77
  -3   3  10   11.33    2.03
  -3  -3 -10    8.58    3.12
   3  -3  10   11.15    2.48
  -3  -3  10   11.98    0.80
   3   3  10   10.21    2.85
  -3   3 -10    6.63    3.09
  -3  -3  10   11.19    0.75
  -3   3 -10   11.43    0.78
   3   3  10   11.45    0.75
  -3   3  11    1.45    1.93
   3  -3  11    2.98    0.24
   3  -3  11    4.42    2.41
  -3  -3 -11    5.86    3.01
  -3   3  11    2.82    0.24
   3   3  11    3.64    2.65
   3   3  11    2.88    0.24
   3  -3 -11    3.02    3.53
  -4  -3   0   -0.03    0.39
   4   3   0    0.10    0.18
   4  -3   0    0.32    0.07
   4  -3   0    0.26    0.36
   4   3   0    0.31    0.05
   4   3  -1   90.78    5.20
   4  -3   1   83.20    5.07
  -4  -3  -1   76.62    5.23
   4   3  -1   80.13    5.07
   4  -3   1   85.95    5.17
  -4  -3  -1   88.75    5.23
  -4  -3   1   72.26    5.35
   4   3   1   81.08    5.05
   4   3   1   82.24    5.27
  -4  -3   1   82.52    5.05
   4  -3  -1   93.69    5.60
   4  -3  -1   78.21    5.06
   4   3  -2    0.23    0.16
  -4  -3  -2    0.02    0.28
   4  -3   2   -0.25    0.27
  -4  -3  -2    0.07    0.18
   4   3  -2    0.32    0.06
   4  -3   2    0.37    0.06
   4  -3   2    0.25    0.06
  -4  -3   2    0.35    0.06
   4  -3  -2    0.48    0.06
   4   3   2    0.04    0.06
   4  -3  -2   -0.14    0.58
   4   3   2    0.14    0.30
   4   3   2    0.14    0.04
   4   3   2   -0.01    0.21
   4   3  -3   57.27    3.38
  -4  -3  -3   54.18    3.41
   4   3  -3   53.65    3.27
   4  -3   3   52.84    3.28
   4  -3   3   55.14    3.30
   4  -3   3   47.23    3.28
  -4  -3  -3   52.37    3.52
  -4   3   3   50.49    3.31
   4   3  -3   56.47    3.29
   4  -3  -3   59.04    4.26
   4   3   3   53.37    3.52
  -4   3  -3   50.43    3.42
  -4  -3   3   54.67    3.29
   4   3   3   54.00    3.28
  -4  -3   3   57.13    3.29
   4  -3  -3   55.88    3.28
   4   3   3   49.52    3.29
   4  -3   4    0.17    0.07
   4   3  -4    0.24    0.07
   4   3  -4    0.14    0.05
  -4   3   4    0.19    0.10
   4  -3   4    0.09    0.07
   4  -3   4    0.34    0.44
   4  -3   4    0.31    0.07
  -4  -3  -4    0.16    0.42
   4   3  -4    0.52    1.05
   4  -3  -4    0.11    0.06
  -4  -3   4    0.00    0.08
   4   3   4    0.17    0.08
  -4   3  -4    0.64    0.38
   4   3   4    0.09    0.06
  -4  -3   4    0.08    0.07
   4  -3  -4    0.63    0.89
   4   3   4   -0.26    0.37
   4  -3   5   36.69    2.50
   4   3  -5   32.24    1.92
   4  -3   5   30.57    1.92
  -4   3   5   31.42    2.18
  -4  -3  -5   33.98    2.41
  -4   3   5   29.17    2.30
   4  -3   5   31.02    1.92
   4  -3   5   30.34    1.96
   4  -3   5   31.44    2.21
   4   3  -5   28.99    3.65
  -4   3   5   30.73    1.92
  -4   3   5   31.09    1.99
   4   3  -5   30.36    1.94
  -4  -3   5   33.04    2.31
  -4  -3   5   31.06    1.96
   4   3   5   30.45    1.92
  -4  -3   5   31.99    1.96
   4   3   5   32.92    1.95
   4   3   5   27.09    2.44
  -4   3  -5   31.13    2.29
   4  -3  -5   24.86    3.25
  -4  -3   5   32.04    1.94
  -4  -3   5   31.78    2.16
  -4  -3   5   31.16    1.92
   4   3   5   30.70    1.92
   4   3   5   31.35    1.95
   4  -3  -5   31.14    1.94
   4   3   5   32.24    2.22
  -4   3   6    0.29    0.47
  -4   3   6   -0.05    0.10
   4  -3   6    0.15    0.06
   4   3  -6   -0.48    1.38
   4  -3   6    0.06    0.50
   4  -3   6    0.17    0.06
   4  -3   6   -0.44    0.59
  -4  -3  -6    1.20    0.62
  -4   3   6    0.26    0.71
  -4   3   6    0.12    0.14
   4   3  -6    0.05    0.06
   4   3  -6    0.19    0.10
   4  -3   6    0.32    0.11
  -4  -3  -6    0.34    0.66
  -4   3   6    0.12    0.06
   4  -3   6   -0.32    0.55
   4  -3  -6    0.11    0.08
  -4   3  -6    1.38    0.65
  -4  -3   6    0.34    0.50
  -4  -3   6    0.62    0.66
  -4   3  -6    0.89    0.63
   4   3   6    0.40    0.73
   4   3   6    0.11    0.52
   4   3   6    0.13    0.10
   4   3   6    0.40    0.07
   4   3   6    0.12    0.09
   4  -3  -6    0.07    1.26
  -4  -3   6    0.03    0.12
   4   3   6    0.25    0.07
  -4  -3   6    0.12    0.06
  -4  -3   6    0.07    0.10
   4  -3  -6   -0.16    0.98
  -4  -3  -7   19.39    1.64
   4   3  -7   18.34    1.06
  -4   3   7   16.53    1.10
  -4   3   7   15.96    1.05
  -4   3   7   14.92    1.51
   4  -3   7   16.54    1.06
   4  -3   7   16.91    1.05
   4  -3   7   16.07    1.57
  -4   3   7   18.30    1.77
   4  -3   7   19.21    1.85
  -4  -3  -7   17.78    1.85
   4   3  -7   17.88    1.09
   4   3  -7   17.32    2.22
   4   3  -7    8.05    2.40
   4  -3   7   16.15    1.10
   4  -3  -7   17.20    1.08
  -4   3  -7   17.30    1.59
   4  -3  -7   14.83    2.18
   4   3   7   16.57    1.05
   4   3   7   16.71    1.55
  -4  -3   7   17.03    1.13
   4   3   7   16.85    1.10
  -4  -3   7   14.02    1.09
  -4  -3   7   17.42    1.05
  -4  -3   7   18.56    1.75
  -4  -3   7   17.24    1.52
   4   3   7   16.36    1.05
   4  -3  -7   13.62    2.67
   4   3   7   20.23    2.15
  -4  -3  -8    0.01    0.11
   4   3  -8   -0.09    1.12
   4  -3   8   -0.01    0.12
  -4   3   8   -0.30    0.62
   4  -3   8    0.08    0.08
   4  -3   8    0.08    0.09
   4   3  -8    0.32    0.13
  -4   3   8    0.11    0.14
  -4  -3  -8    0.89    0.92
   4  -3   8    0.66    0.73
  -4   3   8    0.00    0.08
   4   3  -8    0.92    1.84
   4  -3   8   -0.63    0.83
  -4   3   8   -0.73    0.93
  -4  -3  -8   -0.55    0.77
   4   3   8   -0.06    0.97
  -4  -3   8    0.01    0.14
   4  -3  -8    0.61    1.72
   4  -3  -8    0.12    0.12
  -4   3  -8    0.65    0.83
   4   3   8    0.15    0.08
  -4  -3   8    0.22    0.63
  -4   3  -8   -0.01    0.12
   4   3   8    0.11    0.08
   4   3   8   -0.15    0.73
  -4  -3   8    0.07    0.20
   4   3   8    0.13    0.13
   4  -3  -8    0.05    1.13
  -4  -3   8   -0.02    0.08
  -4   3  -8    0.14    0.13
  -4  -3   8    0.26    0.84
  -4   3   9    5.63    2.47
   4  -3   9    5.84    1.85
   4   3  -9    9.86    2.65
  -4   3   9    6.07    1.45
  -4   3   9    8.31    0.58
  -4  -3  -9    9.43    0.62
   4  -3   9    8.43    0.58
  -4   3   9    9.01    0.63
  -4  -3  -9   10.97    2.46
  -4  -3   9    8.36    1.92
   4   3   9    9.33    2.24
   4   3   9    9.16    0.59
  -4  -3   9    8.65    0.58
   4  -3  -9    6.06    2.48
  -4   3  -9    9.20    2.26
  -4  -3   9    8.48    0.72
  -4  -3   9    8.35    0.64
   4   3   9    8.87    0.58
  -4   3  -9    8.90    0.63
  -4   3  10   -0.04    0.09
  -4   3  10    1.91    3.01
  -4  -3 -10   -0.97    3.00
  -4   3  10   -1.00    1.48
   4  -3  10    0.07    0.09
  -4   3  10    0.18    0.15
  -4  -3 -10    0.14    0.14
   4  -3  10   -0.96    2.32
   4   3  10    0.08    0.09
  -4   3 -10    0.21    0.15
  -4  -3  10    0.09    0.16
  -4  -3  10   -0.04    0.10
   4   3  10    3.21    2.70
  -4  -3 -11    5.10    3.01
   4  -3  11    3.63    2.67
  -4   3  11    3.31    3.30
  -4   3  11    4.82    1.92
   4   3  11    4.77    2.79
   4   3  11    4.63    0.33
   5   3   0    2.11    0.42
   5  -3   0    2.02    0.53
   5   3   0    1.75    0.15
  -5  -3   0    2.02    0.57
   5  -3   0    1.70    0.17
   5  -3   1   44.32    2.66
   5  -3   1   41.93    2.63
   5  -3   1   40.82    2.84
  -5  -3  -1   46.27    2.95
   5   3  -1   40.81    2.66
   5   3  -1   46.88    2.85
   5  -3   1   50.02    2.88
   5  -3  -1   46.35    3.25
   5   3   1   41.84    2.93
   5  -3  -1   40.82    2.67
   5   3   1   40.61    2.64
  -5  -3   1   44.01    2.64
   5   3   1   43.41    2.63
  -5  -3   1   43.14    3.03
   5  -3  -1   40.99    2.65
   5  -3   2    1.10    0.12
  -5  -3  -2    2.35    0.47
   5  -3   2    1.61    0.15
   5   3  -2    1.48    0.12
   5   3  -2    1.98    0.35
   5   3  -2    1.51    0.15
   5  -3   2    1.17    0.41
  -5  -3  -2    1.98    0.36
  -5  -3   2    1.76    0.14
   5   3   2    1.49    0.15
   5   3   2    1.47    0.12
   5   3   2    0.91    0.45
   5   3   2    1.50    0.36
   5  -3  -2    1.86    0.15
   5  -3  -2    2.39    0.83
   5   3  -3   30.80    1.85
   5   3  -3   28.79    1.82
  -5   3   3   27.07    1.87
   5  -3   3   30.86    1.85
   5  -3   3   30.84    2.19
   5   3  -3   32.32    1.99
  -5  -3  -3   31.42    2.15
   5   3  -3   33.23    3.05
   5  -3  -3   35.64    2.89
  -5  -3   3   30.61    1.85
   5   3   3   29.06    1.83
   5   3   3   29.56    2.13
   5   3   3   27.41    1.84
   5  -3  -3   28.87    1.84
  -5  -3  -4    0.68    0.50
   5  -3   4    0.83    0.13
   5  -3   4    0.92    0.13
   5   3  -4    1.28    0.11
   5   3  -4    1.96    1.22
   5  -3   4    0.80    0.50
  -5   3   4    1.02    0.17
   5   3  -4    1.22    0.14
   5  -3  -4    2.53    1.07
  -5  -3   4    1.21    0.15
   5  -3  -4    1.25    0.13
  -5   3  -4    1.28    0.43
   5   3   4    1.11    0.14
   5   3   4    1.29    0.13
   5   3   4    0.71    0.49
   5   3  -5   17.58    1.09
  -5   3   5   15.78    1.36
  -5   3   5   14.02    1.08
   5  -3   5   16.64    1.05
   5  -3   5   17.97    1.06
   5   3  -5   17.17    1.06
   5  -3   5   16.03    1.09
  -5  -3  -5   20.23    1.63
  -5   3   5   15.65    1.55
   5  -3   5   18.20    1.44
   5  -3   5   19.27    1.63
  -5   3   5   16.15    1.05
   5   3  -5   19.24    2.78
  -5   3   5   14.82    1.13
  -5  -3  -5   17.05    1.42
  -5  -3   5   18.24    1.10
  -5  -3   5   16.97    1.36
   5   3   5   17.23    1.06
   5   3   5   17.34    1.45
   5  -3  -5   17.32    1.08
   5   3   5   16.72    1.09
   5   3   5   13.00    1.64
  -5  -3   5   17.89    1.06
   5  -3  -5   16.75    2.49
   5   3   5   16.95    1.05
  -5  -3   5   16.73    1.08
   5   3   5   17.95    1.08
  -5  -3   5   18.80    1.57
   5  -3   6    1.11    0.16
   5   3  -6    0.96    0.11
  -5   3   6    0.97    0.10
   5   3  -6    1.09    0.15
  -5   3   6    0.57    0.21
   5  -3   6    1.93    0.71
  -5  -3  -6    1.61    0.64
   5  -3   6    0.82    0.11
  -5   3   6    0.93    0.53
   5  -3   6    0.42    0.58
  -5   3   6    1.59    0.80
  -5  -3  -6    0.94    0.72
   5   3  -6    0.95    1.40
  -5   3   6    0.86    0.16
   5  -3   6    0.77    0.10
   5   3   6    0.99    0.16
   5   3   6    0.29    0.59
  -5  -3   6    1.23    0.54
  -5  -3   6    0.91    0.74
   5   3   6    0.83    0.14
  -5  -3   6    0.93    0.19
   5   3   6    0.06    0.63
   5  -3  -6   -0.03    1.19
  -5  -3   6    0.86    0.10
  -5  -3   6    0.85    0.15
   5   3   6    0.94    0.10
   5   3   6    0.82    0.10
   5  -3  -6    0.86    1.14
   5  -3  -6    0.77    0.13
  -5   3   7    8.97    0.59
   5  -3   7   10.77    1.44
  -5   3   7    9.03    1.09
   5  -3   7    9.32    0.65
   5   3  -7    7.14    2.23
   5  -3   7    8.99    0.60
  -5   3   7   11.21    1.43
  -5   3   7    8.67    0.64
   5   3  -7    9.44    0.63
   5  -3   7    8.99    0.59
   5   3  -7    9.44    1.82
  -5  -3  -7    9.04    1.35
  -5  -3  -7   11.46    1.21
   5  -3   7    8.38    1.17
   5  -3  -7    9.38    0.62
   5   3   7    9.23    0.59
  -5  -3   7    6.81    0.63
   5   3   7    9.27    0.59
  -5  -3   7    9.31    0.59
   5  -3  -7    5.61    1.69
  -5  -3   7   10.86    1.16
   5   3   7    9.13    0.64
   5  -3  -7    4.07    1.94
   5   3   7    9.80    1.13
   5   3   7   10.74    1.53
  -5  -3   7    9.32    0.69
  -5  -3   7    9.74    1.33
   5   3  -8   -0.79    1.69
   5  -3   8    0.48    0.16
   5   3  -8    0.40    0.15
  -5   3   8   -1.20    1.37
   5  -3   8    0.45    0.78
  -5   3   8    0.43    0.10
   5   3  -8   -0.84    1.29
   5  -3   8    0.65    0.11
   5  -3   8    0.13    0.99
   5  -3   8    0.63    0.12
  -5   3   8    0.62    0.16
  -5   3   8    0.94    0.73
  -5  -3  -8    1.04    1.02
  -5   3  -8    0.52    0.17
   5   3   8    0.57    0.10
   5  -3  -8    0.57    0.14
  -5  -3   8    0.49    1.11
  -5   3  -8    0.49    0.16
  -5  -3   8    0.45    0.11
   5   3   8    2.06    0.96
   5  -3  -8    0.57    1.81
   5   3   8    0.83    0.12
   5  -3  -8    0.12    1.42
  -5  -3   8    0.35    0.16
  -5  -3   8    0.43    0.22
   5   3   8    1.20    1.09
  -5   3   9    4.45    0.34
   5  -3   9    5.07    2.00
   5  -3   9    5.45    0.37
  -5   3   9    4.62    2.72
  -5  -3  -9    4.57    0.39
   5  -3   9    4.96    0.35
  -5  -3  -9    6.02    2.45
  -5   3   9    4.93    0.40
  -5  -3   9    4.44    0.35
  -5  -3   9    7.32    2.19
  -5  -3   9    4.38    0.41
   5   3   9    4.47    0.34
   5   3   9    6.35    2.35
  -5   3  -9    4.90    0.42
   5   3   9    4.64    0.35
  -5   3  10    2.05    3.52
  -5  -3 -10   -0.83    3.06
   5  -3  10    5.16    2.72
  -5  -3  10    4.10    2.55
   5   3  10   -0.50    2.82
   5  -3  11    2.52    0.22
   5  -3  11    1.87    2.83
  -5   3  11    0.52    3.48
   5   3  11    2.65    0.22
  -5  -3  11    2.50    0.25
   5   3  11    2.16    2.87
  -5  -3  11    3.04    2.72
  -6  -3   0   10.07    1.15
   6  -3   0   10.36    1.09
   6  -3   0    8.77    0.58
   6   3   0   10.46    0.97
   6   3   0    8.14    0.56
   6   3   0    8.76    0.57
   6   3  -1   11.30    0.75
   6  -3   1   11.94    1.03
   6   3  -1   13.76    1.08
   6  -3   1   13.95    1.14
   6  -3   1   11.69    0.78
   6  -3   1   11.42    0.74
   6  -3   1   11.71    0.74
   6   3  -1   11.43    0.77
   6   3  -1   12.07    0.78
  -6  -3  -1   12.51    1.27
   6   3   1   12.60    0.75
  -6  -3   1   12.25    1.27
   6   3   1   12.15    1.17
   6  -3  -1   10.86    0.78
   6   3   1   12.20    0.75
   6   3   1   12.14    1.01
   6  -3  -1   11.29    1.39
  -6  -3   1   12.47    0.76
  -6   3  -1   12.14    1.10
   6   3  -2    8.43    0.80
   6  -3   2    8.21    0.90
   6   3  -2    7.17    0.50
  -6  -3  -2    8.31    0.92
   6  -3   2    7.79    0.50
   6  -3   2    7.01    0.48
   6   3  -2    7.03    0.47
   6  -3  -2    8.59    1.33
   6   3   2    7.53    0.48
   6   3   2    7.13    0.47
   6   3   2    6.89    0.85
   6   3   2    6.69    1.01
   6  -3  -2    7.41    0.49
  -6  -3   2    7.52    0.49
   6  -3   3    7.62    0.57
   6  -3   3    8.38    1.00
   6   3  -3    8.49    0.56
   6  -3   3    9.23    0.59
  -6  -3  -3    9.32    0.98
   6   3  -3    8.05    1.66
   6   3  -3    9.43    0.60
   6  -3  -3    9.25    0.59
   6  -3  -3   10.00    1.54
  -6  -3   3    9.39    0.59
   6   3   3    8.81    0.57
   6   3   3    9.84    1.09
   6   3   3    9.02    0.58
  -6   3   4    3.90    0.38
  -6   3   4    5.00    0.71
   6  -3   4    4.73    0.82
   6  -3   4    3.71    0.33
   6  -3   4    3.86    0.73
   6  -3   4    4.80    0.31
   6  -3   4    4.60    0.34
  -6  -3  -4    5.05    0.79
   6   3  -4    4.50    0.34
   6   3  -4    4.55    1.45
   6   3  -4    4.77    0.31
  -6   3   4    3.56    0.34
   6   3   4    4.61    0.34
  -6  -3   4    4.60    0.34
   6  -3  -4    5.13    0.34
  -6  -3   4    3.96    0.84
   6  -3  -4    5.87    1.37
   6   3   4    5.12    0.33
   6   3   4    4.45    0.31
  -6  -3   4    4.91    0.36
   6   3   4    3.41    0.81
   6   3   4    4.74    0.31
   6  -3   5    5.74    0.36
   6  -3   5    6.41    0.90
  -6   3   5    5.05    0.40
   6   3  -5    5.32    0.40
   6  -3   5    5.72    0.94
   6   3  -5    6.69    1.76
  -6   3   5    3.76    0.88
  -6  -3  -5    5.55    0.81
  -6   3   5    5.31    0.36
  -6   3   5    5.06    0.45
   6  -3   5    5.46    0.40
  -6   3   5    6.45    0.83
  -6  -3  -5    3.99    0.85
   6  -3   5    5.92    0.37
   6  -3   5    5.69    0.70
   6   3   5    5.43    0.37
   6   3   5    5.44    0.39
   6   3   5    3.72    0.93
  -6  -3   5    4.57    0.88
  -6  -3   5    5.25    0.40
  -6  -3   5    6.75    0.78
   6  -3  -5    5.42    0.39
  -6  -3   5    5.63    0.43
   6  -3  -5    6.43    1.61
   6   3   5    5.19    0.36
   6   3   5    4.76    0.40
   6   3   5    5.42    0.82
   6  -3   6    2.72    0.26
  -6  -3  -6    2.79    0.76
   6  -3   6    2.93    0.23
  -6   3   6    2.96    0.70
  -6   3   6    2.72    0.22
   6  -3   6    2.80    0.21
   6   3  -6    2.66    1.50
  -6   3   6    2.53    0.27
   6  -3   6    5.45    1.00
   6   3  -6    2.91    0.26
  -6  -3  -6    1.61    0.78
  -6   3   6    2.43    0.91
   6  -3   6    1.46    0.78
  -6  -3   6    2.44    0.88
   6  -3  -6    2.44    0.25
  -6  -3   6    3.22    0.33
   6   3   6    2.46    0.28
   6   3   6    1.82    0.80
   6   3   6    2.70    0.21
   6   3   6    4.09    0.78
   6  -3  -6    2.43    1.42
  -6  -3   6    2.57    0.27
  -6  -3   6    2.62    0.65
   6  -3  -6    3.54    1.45
   6   3   6    2.89    0.22
  -6   3   7    3.28    0.76
   6  -3   7    2.98    0.23
  -6   3   7    2.90    0.24
  -6   3   7    2.81    0.28
  -6   3   7    2.26    0.98
   6  -3   7    2.69    0.89
  -6  -3  -7    3.56    0.92
   6   3  -7    3.11    0.28
   6  -3   7    1.66    0.82
   6  -3   7    2.85    0.31
   6  -3   7    3.11    0.25
   6   3  -7    0.62    1.53
  -6  -3   7    2.90    1.02
   6  -3  -7    3.11    0.28
   6   3   7    3.08    0.23
   6   3   7    2.99    0.83
   6  -3  -7    2.45    1.65
  -6  -3   7    2.33    0.29
   6  -3  -7    2.48    1.34
  -6  -3   7    2.59    0.35
   6   3   7    3.03    0.24
  -6  -3   7    2.18    0.73
   6   3   7    2.57    0.90
   6  -3   8    1.42    0.15
   6  -3   8    1.19    0.16
  -6   3   8    1.65    2.05
  -6  -3  -8    1.50    1.48
  -6   3   8    1.57    0.21
   6  -3   8    0.72    1.46
   6   3  -8    1.35    0.21
   6   3  -8    0.06    1.46
  -6   3  -8    1.03    0.21
  -6  -3   8    0.51    1.66
  -6  -3   8    1.27    0.22
   6  -3  -8    1.49    0.20
   6   3   8    1.63    1.54
   6   3   8    1.35    0.15
  -6   3  -8    1.28    0.22
   6  -3  -8   -0.40    1.49
   6   3   8    1.52    0.17
  -6  -3   8    1.25    0.30
  -6   3   9    2.74    3.15
   6  -3   9    1.55    0.17
  -6  -3  -9    1.32    0.22
   6  -3   9   -1.17    2.27
   6  -3   9    1.84    0.20
  -6   3   9    1.56    0.21
  -6  -3  -9    0.47    2.55
  -6   3  -9    1.56    0.25
   6   3   9    2.57    2.52
   6   3   9    1.64    0.17
   6   3   9    1.56    0.18
  -6  -3   9    1.56    0.23
  -6  -3   9   -0.43    2.46
   6  -3  10    1.04    2.98
  -6   3  10   -0.96    3.77
  -6   3  10    0.76    0.16
   6  -3  10    0.64    0.12
   6   3  10    0.66    0.12
   6   3  10    0.67    0.13
  -6  -3  10    2.03    3.00
  -6  -3  10    0.73    0.17
   6   3  10    3.28    3.12
  -6   3  11    1.82    3.48
   6  -3  11    1.06    0.14
   6  -3  11    2.50    3.07
  -6   3  11    0.84    0.15
  -6  -3  11    1.13    0.16
   6   3  11    1.49    2.99
   6   3  11    0.98    0.13
  -6  -3  11    1.41    2.99
   7  -3   0  142.19    9.08
   7   3   0  145.43    8.93
   7  -3   0  149.72    9.32
   7   3   0  138.63    8.92
   7   3   0  155.45    9.14
  -7  -3   0  155.28    9.36
   7   3   0  136.41    9.32
   7  -3   0  149.73    8.95
   7   3  -1   30.64    2.15
   7   3  -1   27.58    1.75
   7  -3   1   26.89    1.76
   7  -3   1   30.14    1.99
  -7  -3  -1   25.86    2.26
   7   3  -1   26.96    1.73
   7  -3   1   27.81    1.72
   7   3   1   24.21    2.17
   7  -3  -1   29.07    1.76
  -7  -3   1   26.93    2.21
   7   3   1   27.83    1.73
  -7  -3   1   29.05    1.75
   7   3   1   27.32    2.00
   7  -3  -1   30.75    2.40
   7   3   1   28.54    1.73
   7  -3   2  122.56    7.80
  -7  -3  -2  133.87    7.91
   7  -3   2  122.93    7.51
   7   3  -2  122.53    7.51
   7   3  -2  117.76    7.55
   7   3  -2  126.37    7.85
   7  -3   2  127.56    7.54
   7   3   2  121.14    7.84
   7   3   2  128.21    7.52
  -7  -3   2  127.15    7.53
   7  -3  -2  114.70    7.53
   7  -3  -2  124.73    7.57
   7  -3  -2  126.36    8.26
   7   3   2  107.84    7.99
   7  -3   3   21.45    1.35
   7  -3   3   19.70    1.71
   7   3  -3   25.49    2.86
   7   3  -3   21.23    1.38
  -7  -3  -3   23.05    1.83
   7  -3   3   22.00    1.37
   7   3  -3   20.89    1.35
   7   3   3   19.07    1.77
   7  -3  -3   21.62    1.37
  -7  -3   3   21.45    1.37
   7  -3  -3   24.83    2.37
   7   3   3   21.42    1.34
   7   3   3   23.08    1.36
  -7   3   4   78.30    5.33
   7  -3   4   83.20    5.31
   7  -3   4   83.06    5.63
   7   3  -4   93.93    6.71
   7  -3   4   87.24    5.35
   7  -3   4   84.44    5.33
  -7  -3  -4   85.94    5.69
  -7   3   4   90.54    5.61
   7   3  -4   88.00    5.35
   7  -3   4   96.58    5.57
   7  -3   4   94.77    5.52
   7  -3   4   84.43    5.71
   7  -3   4   87.84    5.31
   7   3   4   92.62    5.51
   7   3   4   87.90    5.33
   7  -3  -4   91.07    5.34
   7   3   4   86.49    5.32
   7  -3  -4   90.71    6.39
  -7  -3   4   88.36    5.35
  -7  -3   4   83.32    5.33
   7   3   4   76.43    5.54
   7  -3   5   16.95    1.26
   7  -3   5   13.76    0.91
   7   3  -5   13.55    0.91
   7  -3   5   13.38    1.40
  -7   3   5   12.68    0.89
   7  -3   5   14.41    1.43
   7  -3   5   13.78    0.87
   7  -3   5   14.52    0.88
  -7  -3  -5   16.64    1.38
  -7   3   5   14.03    1.36
  -7   3   5    7.40    1.28
   7   3  -5   13.59    2.37
   7  -3   5   12.34    0.89
   7   3   5   10.41    1.51
   7  -3  -5   15.05    0.90
   7  -3  -5   16.76    2.29
   7   3   5   13.97    0.87
  -7  -3   5    8.58    1.32
  -7  -3   5   12.56    0.90
   7   3   5   14.41    1.32
   7   3   5   14.04    0.86
  -7  -3   5   14.40    0.93
   7   3   5   13.99    0.90
  -7  -3   5   14.98    1.32
   7   3   5   15.17    1.24
   7   3  -6   47.56    4.63
   7  -3   6   49.76    3.63
  -7   3   6   50.55    3.21
  -7  -3  -6   48.18    3.52
   7  -3   6   53.87    3.19
   7  -3   6   60.92    3.47
   7  -3   6   51.13    3.18
   7  -3   6   49.90    3.67
   7   3  -6   53.23    3.23
   7  -3   6   51.78    3.23
  -7   3   6   55.78    3.63
   7  -3  -6   52.63    3.21
  -7  -3   6   52.13    3.26
   7   3   6   47.12    3.74
   7   3   6   53.26    3.60
   7   3   6   51.81    3.18
   7   3   6   50.33    3.22
  -7  -3   6   36.26    3.63
  -7  -3   6   54.83    3.55
   7  -3  -6   42.88    4.25
   7  -3  -6   57.39    4.70
   7   3   6   53.69    3.19
   7  -3   7    7.97    0.50
  -7   3   7    6.89    1.13
  -7   3   7    3.89    1.23
  -7   3   7    7.60    0.54
   7   3  -7    5.50    1.94
   7  -3   7    7.45    1.21
   7  -3   7    7.97    0.52
  -7  -3  -7    7.00    1.12
   7  -3   7    7.42    1.26
   7   3  -7    7.02    0.55
   7   3   7    7.56    0.50
   7   3   7    6.03    1.18
  -7  -3   7    6.46    0.55
   7  -3  -7    6.33    1.97
  -7  -3   7    7.51    1.32
   7   3   7    8.06    0.51
  -7  -3   7    6.72    0.61
  -7  -3   7    6.75    1.10
   7   3   7    7.02    1.14
   7  -3  -7    3.65    1.64
   7  -3  -7    7.53    0.54
  -7  -3  -8   34.13    2.90
   7  -3   8   29.31    1.76
   7   3  -8   27.52    1.79
   7   3  -8   20.31    3.11
   7  -3   8   29.99    1.74
  -7   3   8   18.87    3.33
   7  -3   8   24.69    3.05
   7   3   8   29.49    1.75
  -7  -3   8   20.71    3.16
   7   3   8   28.45    1.74
   7  -3  -8   24.92    3.18
  -7  -3   8   26.95    1.78
   7   3   8   26.50    2.97
  -7  -3   8   24.66    1.84
  -7   3  -8   26.96    1.78
  -7   3  -8   27.90    1.81
  -7   3   9    4.33    0.36
   7  -3   9    3.70    0.32
   7  -3   9    4.04    0.34
   7  -3   9    3.95    2.86
  -7   3   9    3.24    3.54
   7   3   9    4.67    0.32
   7   3   9    4.42    0.34
  -7  -3   9    3.02    2.95
  -7   3  -9    3.64    0.38
   7   3   9    4.31    2.98
  -7  -3   9    4.39    0.38
   7  -3  10   12.62    3.79
  -7   3  10    8.08    3.95
  -7   3  10   15.01    0.99
   7  -3  10   15.18    0.98
  -7  -3  10   15.20    1.00
   7   3  10   15.64    0.99
   7   3  10   18.16    3.58
  -7  -3  10   10.96    3.70
   7   3  10   15.36    0.98
  -7   3  11   -0.16    3.21
   7   3 -11    2.13    0.22
   7  -3  11    1.89    3.21
   7   3  11    2.31    0.21
  -7  -3  11    5.15    3.04
   8  -3   0    0.55    0.12
   8   3   0    0.24    0.51
   8   3   0    0.79    0.09
  -8  -3   0    0.98    0.68
   8   3   0    0.15    0.39
   8  -3   0    1.06    0.56
   8  -3   0    0.62    0.31
   8   3  -1   77.24    5.41
   8   3  -1   83.92    4.97
  -8  -3  -1   83.95    5.49
   8  -3   1   80.40    4.99
   8   3  -1   79.45    4.95
   8  -3   1   84.11    5.20
   8  -3   1   84.90    4.95
   8   3   1   74.52    5.48
   8  -3  -1   83.34    4.98
   8  -3  -1   86.53    5.60
   8   3   1   80.31    4.95
   8   3   1   70.00    5.24
   8   3  -2    0.45    0.09
  -8  -3  -2    0.28    0.77
   8  -3   2    0.40    0.11
   8   3  -2    0.75    0.52
   8   3  -2    0.87    0.15
   8  -3   2    1.15    0.45
   8  -3   2    0.52    0.38
   8   3  -2    0.61    0.14
   8   3  -2    0.18    1.02
   8  -3  -2    0.48    0.72
   8   3   2    0.68    0.09
   8   3   2    0.03    0.47
   8  -3  -2    0.70    0.15
  -8  -3   2    0.59    0.13
   8   3   2    0.48    0.09
   8  -3   3   67.94    3.97
  -8  -3  -3   68.76    4.43
   8  -3   3   67.49    4.32
   8   3  -3   65.32    3.98
   8   3  -3   61.75    3.93
  -8   3   3   61.13    3.94
   8   3  -3   68.98    5.24
   8  -3   3   71.68    4.17
   8  -3   3   53.54    4.31
   8  -3   3   65.74    4.10
   8  -3   3   66.49    3.93
   8   3   3   65.69    3.93
  -8  -3   3   58.48    3.94
   8   3   3   64.79    4.14
   8   3   3   63.19    4.11
   8  -3  -3   62.56    3.96
   8   3   3   59.49    3.93
   8   3   3   55.30    4.35
   8  -3  -3   74.03    4.96
  -8  -3   3   67.14    3.97
  -8  -3   3   57.80    4.21
   8   3   3   67.62    3.94
   8  -3  -3   61.83    3.93
   8  -3  -3   67.28    4.01
  -8  -3  -4    0.27    0.69
   8  -3   4    0.35    0.10
   8  -3   4    0.44    0.50
  -8   3   4    0.96    0.65
   8  -3   4    0.97    0.53
   8   3  -4    0.47    1.06
   8  -3   4    0.33    0.12
   8  -3   4    0.36    0.09
   8  -3   4    0.51    0.08
   8   3  -4    0.35    0.10
   8  -3   4   -0.87    0.73
  -8   3   4   -0.11    0.62
   8  -3   4    0.71    0.39
   8   3  -4    0.35    0.13
  -8   3   4    0.27    0.10
  -8  -3   4    0.16    0.56
  -8  -3   4    0.15    0.10
   8   3   4    0.76    0.76
   8   3   4    0.38    0.08
   8   3   4    0.53    0.10
   8   3   4    0.49    0.38
   8  -3  -4    0.67    0.10
  -8  -3   4    0.36    0.15
  -8  -3   4   -0.33    0.67
   8  -3  -4   -0.77    0.75
   8  -3  -4    0.32    0.12
   8   3   4    0.24    0.10
   8   3   4   -0.04    0.49
   8   3   4    0.00    0.57
   8  -3   5   45.31    3.18
   8   3  -5   43.38    2.67
   8   3  -5   43.37    2.71
   8  -3   5   45.57    2.68
   8  -3   5   48.97    2.95
  -8   3   5   42.07    2.69
   8  -3   5   44.30    2.66
   8  -3   5   41.18    2.67
   8   3  -5   46.84    4.14
   8  -3   5   41.58    2.71
  -8   3   5   32.11    3.02
   8  -3   5   44.19    3.15
  -8   3   5   44.58    3.12
  -8  -3  -5   39.69    3.03
   8   3   5   46.09    2.69
   8   3   5   43.95    3.12
   8   3   5   37.46    3.20
  -8  -3   5   49.53    3.08
  -8  -3   5   41.63    2.73
   8   3   5   44.05    2.67
  -8  -3   5   30.46    3.03
   8  -3  -5   40.17    3.83
   8  -3  -5   41.60    2.69
   8   3   5   44.71    2.66
   8   3   5   51.10    2.94
  -8   3   6    0.18    0.12
   8  -3   6    0.83    0.91
   8  -3   6    0.65    0.53
  -8   3   6    0.48    0.80
  -8   3   6   -0.47    0.70
   8   3  -6    0.09    0.13
   8   3  -6    0.52    1.19
   8  -3   6   -0.13    0.57
   8  -3   6    0.05    0.09
   8  -3   6    0.30    0.09
   8   3   6   -0.21    0.66
  -8  -3   6    0.84    0.80
  -8  -3   6    0.99    0.69
   8   3   6    0.08    0.13
  -8  -3   6    0.05    0.18
   8   3   6   -0.51    0.78
   8  -3  -6    0.09    0.13
  -8  -3   6   -0.07    0.13
   8  -3  -6    0.60    1.15
   8   3   6    0.32    0.10
   8   3   6    0.80    0.50
   8   3   6    0.21    0.08
   8  -3  -6    0.53    1.16
  -8   3   7   24.60    1.57
   8  -3   7   23.78    2.09
  -8   3   7   28.61    2.27
  -8   3   7   18.71    2.46
   8   3  -7   23.49    1.59
   8  -3   7   26.25    1.55
   8  -3   7   24.28    1.56
   8  -3   7   28.11    2.65
  -8  -3   7   23.18    1.59
   8   3   7   26.40    1.55
  -8  -3   7   22.51    1.64
   8   3   7   26.98    2.39
   8   3   7   25.99    1.56
  -8  -3   7   17.21    2.41
   8   3   7   22.89    2.14
   8  -3  -7   29.10    3.17
  -8   3   8    0.18    0.14
   8  -3   8    1.66    2.54
   8  -3   8    0.23    0.11
  -8   3   8   -0.55    2.71
   8   3  -8    0.04    1.63
   8  -3   8    0.14    0.12
   8  -3  -8    0.30    1.53
   8   3   8    0.12    0.10
   8   3   8    0.24    0.12
   8   3   8   -1.21    2.47
  -8  -3   8    0.37    0.17
  -8  -3   8   -0.27    2.45
  -8   3  -8    0.31    0.16
   8  -3   9   12.75    0.95
  -8   3   9   14.15    0.95
   8  -3   9   11.82    3.67
   8   3  -9   14.58    0.94
  -8   3   9    9.45    3.79
   8  -3   9   14.49    0.94
   8   3   9   14.56    0.93
   8   3   9   14.68    0.95
  -8  -3   9   14.95    0.97
  -8   3  -9   14.91    0.98
   8   3   9   13.72    3.61
  -8  -3   9   17.63    3.62
   8  -3  -9   14.87    0.94
  -8   3  10   -0.68    3.52
   8  -3  10   -3.01    3.55
   8   3 -10    0.06    0.12
  -8   3  10    0.10    0.11
   8  -3  10   -0.03    0.10
  -8  -3  10   -0.85    3.27
   8   3  10    0.05    0.10
  -8  -3  10    0.12    0.12
   8   3  10    0.04    0.11
   8   3  10   -2.45    3.41
   8  -3 -10    0.05    0.12
  -9  -3   0   14.58    1.54
   9   3   0   11.78    1.56
   9  -3   0   12.63    0.85
   9   3   0   13.39    0.85
   9  -3   0   13.84    1.12
   9  -3   0   13.77    0.89
   9   3   0   14.23    0.85
   9   3   0   14.30    1.29
   9   3   0   14.29    1.94
   9  -3   1    0.22    0.37
   9  -3   1    0.17    0.10
   9   3  -1   -0.88    0.47
  -9  -3  -1   -0.17    0.80
   9  -3   1    0.22    0.29
   9   3  -1   -0.51    0.91
   9   3  -1    0.08    0.53
   9  -3   1   -0.15    0.34
   9  -3   1    0.22    0.07
   9   3  -1    0.13    0.06
   9  -3  -1    0.42    0.11
   9   3   1    0.52    0.08
   9   3   1    0.12    0.45
   9   3   1    0.12    0.06
   9   3   1    0.06    0.06
   9  -3  -1    0.32    0.06
   9  -3  -1    0.46    0.40
   9   3   1    0.24    0.54
   9  -3  -1    0.00    0.71
   9  -3   2   12.00    0.79
   9   3  -2   12.18    1.43
   9  -3   2   12.32    0.98
   9   3  -2   11.40    0.74
  -9   3   2   10.90    0.74
   9   3  -2   14.75    1.26
   9   3  -2   12.31    2.05
   9  -3   2   12.02    1.16
   9  -3   2   11.57    0.74
   9   3  -2   10.98    0.74
   9  -3   2   14.30    1.05
   9  -3   2   11.12    0.74
   9  -3   2   13.76    1.33
   9  -3  -2   14.29    1.83
   9   3   2   13.28    1.14
   9  -3  -2   13.22    0.80
   9   3   2   11.62    1.05
   9   3   2   10.64    0.75
   9  -3  -2   12.25    1.06
   9  -3  -2   11.52    0.74
   9   3   2   10.51    1.32
  -9  -3   2   12.00    1.17
   9   3   2   11.68    0.74
   9   3   2   12.07    0.75
   9  -3   3   -0.07    0.49
   9  -3   3    0.52    0.09
   9  -3   3    0.19    0.40
   9   3  -3    0.58    0.15
   9   3  -3    1.19    0.20
  -9   3   3    0.11    0.09
   9  -3   3    0.14    0.08
   9   3  -3    0.33    1.05
  -9   3   3    0.28    0.57
   9  -3   3    0.19    0.08
   9   3  -3    0.24    0.09
   9  -3   3   -0.53    0.79
   9   3  -3    0.39    0.59
   9  -3   3    0.50    0.32
   9  -3   3    0.28    0.12
   9   3   3   -0.67    0.80
   9   3   3   -0.12    0.41
   9  -3  -3    0.39    0.13
  -9  -3   3    0.08    0.09
   9  -3  -3    0.07    0.08
   9   3   3    0.17    0.08
   9   3   3    0.44    0.37
   9  -3  -3    0.15    0.15
   9   3   3    0.19    0.08
   9   3   3    0.17    0.08
  -9  -3   3    0.19    0.14
   9  -3  -3    0.60    0.84
   9   3   3   -0.41    0.62
  -9  -3   3    0.40    0.59
   9  -3   4    8.51    0.57
   9   3  -4    7.86    0.62
   9   3  -4    8.68    0.58
   9  -3   4    9.03    0.57
  -9   3   4   13.86    1.39
   9  -3   4    9.75    0.98
   9  -3   4    8.95    0.87
  -9   3   4    9.04    0.59
   9  -3   4    8.52    1.16
   9  -3   4    7.14    0.57
   9   3  -4   10.05    2.04
  -9   3   4    9.46    1.08
   9  -3   4    7.67    1.29
   9  -3  -4    8.23    0.61
   9   3   4    8.00    1.31
  -9  -3   4    9.05    1.13
   9   3   4    8.06    0.57
   9   3   4    8.57    1.21
  -9  -3   4    8.51    0.63
   9  -3  -4    9.07    0.58
   9  -3  -4    8.65    0.67
   9   3   4    9.47    0.89
   9   3   4    9.70    0.58
  -9  -3   4    7.03    0.59
   9   3   4   10.95    0.99
   9   3   4    9.54    0.57
  -9  -3   4   10.50    1.17
   9  -3  -4    8.74    1.72
  -9   3   5    0.59    0.72
   9  -3   5    0.05    0.41
   9  -3   5   -0.23    0.49
   9  -3   5    0.21    0.55
   9  -3   5   -0.04    0.09
   9   3  -5   -0.27    1.18
   9   3  -5    0.14    0.11
   9   3  -5   -0.01    0.14
  -9   3   5   -0.43    0.73
   9  -3   5   -1.26    0.86
   9  -3   5    0.10    0.09
  -9   3   5    0.07    0.11
   9  -3  -5    0.16    0.99
   9   3   5    0.04    0.09
   9  -3  -5    0.19    0.10
   9   3   5    0.14    0.09
   9  -3  -5    0.28    0.14
   9   3   5   -0.13    0.41
  -9  -3   5   -0.08    0.17
   9   3   5    0.28    0.65
   9   3   5   -0.26    0.81
  -9  -3   5    2.17    0.81
  -9  -3   5   -0.24    0.67
  -9  -3   5   -0.05    0.12
   9   3   5    0.07    0.11
   9   3  -6    5.62    0.41
   9  -3   6    5.54    0.98
  -9   3   6    5.31    1.09
   9  -3   6    5.56    0.79
  -9   3   6    5.66    0.43
   9  -3   6    6.21    0.40
  -9   3   6    5.14    1.16
   9  -3   6    5.26    1.31
   9  -3   6    4.62    0.40
   9   3  -6    3.93    1.66
   9   3  -6    5.30    0.46
  -9  -3   6    5.55    1.09
   9   3   6    6.38    1.16
   9   3   6    5.98    0.43
   9   3   6    6.31    0.79
   9   3   6    5.57    0.41
   9  -3  -6   10.14    1.74
   9   3   6    5.94    0.40
   9  -3  -6    5.29    0.41
  -9  -3   6    5.98    1.13
   9  -3  -6    3.44    1.45
  -9  -3   6    4.82    0.44
   9   3   6    5.09    1.16
  -9  -3   6    4.68    0.49
   9  -3   7   -1.20    2.36
  -9   3   7   -2.02    2.01
   9  -3   7   -0.37    0.66
   9   3  -7    0.06    0.12
   9   3  -7   -0.08    0.14
   9  -3   7   -0.01    0.11
   9  -3   7    0.22    0.11
  -9   3   7    0.20    0.14
  -9  -3   7   -0.01    0.14
   9   3   7    3.04    2.19
   9   3   7   -0.05    0.10
  -9  -3   7    2.06    1.98
   9  -3  -7   -0.24    1.30
   9   3   7   -0.37    0.72
   9   3   7   -0.01    0.11
   9  -3  -7    0.16    0.13
  -9   3   8    3.53    0.31
  -9   3   8    4.04    3.00
   9   3  -8    3.65    0.31
   9  -3   8    2.61    0.30
   9  -3   8    0.63    3.33
   9  -3   8    3.37    0.29
   9  -3  -8    3.62    0.31
  -9  -3   8    3.32    0.33
   9   3   8    3.39    0.28
   9   3   8    3.36    0.31
  -9   3  -8    3.52    0.31
  -9  -3   8    2.76    2.83
   9   3   8    3.13    3.26
   9  -3   9   -0.06    0.11
   9   3  -9   -0.03    0.13
  -9   3   9    0.09    0.12
  -9   3   9    2.12    3.44
   9  -3   9   -0.13    0.12
   9  -3   9   -1.26    3.87
  -9  -3   9    0.87    3.22
  -9  -3   9    0.15    0.14
   9   3   9    1.87    3.77
   9   3   9    0.19    0.12
   9   3   9   -0.13    0.12
   9  -3  -9    0.05    0.13
   9  -3  10    1.33    0.18
   9  -3  10    1.44    3.74
  -9   3  10    0.07    3.11
  -9   3  10    1.62    0.19
   9   3 -10    1.70    0.20
  -9  -3  10   -0.07    2.94
   9   3  10    1.68    0.18
  -9  -3  10    1.63    0.19
   9   3  10    1.88    3.62
   9   3  10    1.28    0.19
   9  -3 -10    1.61    0.19
  10  -3   0    0.55    0.43
 -10  -3   0   -0.10    0.60
  10   3   0    0.31    0.07
  10  -3   0    0.03    0.34
  10   3   0    0.36    0.08
 -10  -3   0   -0.16    0.73
  10   3   0    0.27    0.54
  10  -3   0    0.39    0.07
  10  -3   0    0.34    0.11
  10  -3   1    2.62    0.19
  10  -3   1    2.63    0.55
  10   3  -1    2.52    0.70
  10  -3   1    2.65    0.20
  10  -3   1    2.69    0.54
  10  -3   1    2.08    0.44
  10   3  -1    2.57    1.23
  10   3  -1    2.48    0.20
  10   3  -1    2.40    0.20
 -10  -3   1    1.73    0.65
  10  -3  -1    3.70    0.58
  10   3   1    2.40    0.20
  10   3   1    1.97    0.67
  10  -3  -1    2.33    0.19
  10  -3  -1    2.83    0.25
  10   3   1    2.62    0.20
  10   3   1    2.33    0.55
  10   3   1    2.47    0.21
  10  -3  -1    2.31    0.46
  10   3   1    3.02    0.63
  10   3  -2    0.44    0.09
  10  -3   2    0.28    0.33
  10   3  -2    0.77    0.10
  10  -3   2    2.05    0.83
  10   3  -2    0.61    1.08
  10  -3   2    0.14    0.47
  10   3  -2   -0.14    0.61
  10  -3   2    0.17    0.35
  10  -3   2    0.33    0.09
  10  -3   2    0.57    0.09
 -10  -3   2    1.00    0.64
  10   3   2    0.27    0.09
  10  -3  -2   -0.92    0.79
  10   3   2    0.37    0.09
  10   3   2    1.32    0.49
  10  -3  -2   -0.11    0.42
  10   3   2    0.38    0.09
  10  -3  -2    0.41    0.13
  10   3   2    0.67    0.63
  10  -3  -2    0.43    0.08
  10   3   2    1.21    0.49
  10  -3   3    1.68    0.49
  10  -3   3    2.30    0.20
  10  -3   3    2.05    0.19
  10  -3   3    1.68    0.60
  10   3  -3    2.31    1.32
 -10   3   3    2.16    0.20
  10  -3   3    1.65    0.88
  10  -3   3    2.19    0.19
  10  -3   3    2.23    0.46
  10   3  -3    2.31    0.72
  10   3  -3    2.11    0.19
  10   3   3    1.82    0.19
  10  -3  -3    2.10    0.19
  10   3   3    2.70    0.82
  10   3   3    2.17    0.19
  10   3   3    1.39    0.84
  10  -3  -3    1.01    1.01
  10  -3  -3    2.06    0.26
  10   3   3    1.63    0.50
 -10  -3   3    2.05    0.21
 -10  -3   3    2.50    0.72
  10   3   3    1.91    0.19
  10   3   3    2.00    0.48
 -10   3   4    0.67    0.81
  10  -3   4    0.25    0.46
  10  -3   4    0.34    0.10
  10  -3   4    0.31    0.10
  10   3  -4    0.14    0.15
  10   3  -4    0.24    0.10
  10  -3   4    0.20    0.83
  10  -3   4    0.23    0.36
  10  -3   4    0.24    0.10
  10  -3   4    0.83    0.58
 -10   3   4   -0.01    0.11
 -10   3   4   -0.75    0.60
  10   3  -4    0.27    1.19
  10   3   4    0.05    0.59
  10  -3  -4    0.30    1.00
  10   3   4    0.13    0.09
 -10  -3   4   -0.38    0.68
  10   3   4    0.16    0.10
  10  -3  -4    0.40    0.18
  10   3   4    0.11    0.44
 -10  -3   4    0.16    0.12
  10  -3  -4    0.23    0.10
  10   3   4   -0.75    0.82
  10   3   4    0.53    0.11
  10   3   4    0.50    0.38
  10  -3   5    1.08    0.16
 -10   3   5    1.53    0.18
  10  -3   5    1.49    0.62
  10   3  -5    2.89    1.58
 -10   3   5    1.39    0.91
  10  -3   5    1.17    0.16
  10   3  -5    1.60    0.24
  10  -3   5    1.80    0.72
 -10   3   5    1.87    0.79
  10  -3   5    1.08    0.45
  10  -3   5   -0.59    0.99
  10   3  -5    1.05    0.17
  10  -3  -5    0.31    1.06
  10   3   5    0.95    0.78
  10  -3  -5    1.56    0.29
  10   3   5    2.51    1.11
  10   3   5    2.11    0.49
  10  -3  -5    1.44    0.17
 -10  -3   5    1.24    0.20
  10   3   5    1.17    0.17
  10   3   5    1.41    0.17
  10   3   5    1.53    0.17
 -10  -3   5    0.61    0.73
  10  -3   6    0.01    0.11
  10   3  -6    0.08    0.16
  10  -3   6    0.50    0.69
  10  -3   6   -0.04    0.11
  10   3  -6    0.25    0.13
 -10   3   6    1.36    1.13
  10  -3   6   -2.08    1.71
 -10   3   6    0.13    0.13
  10   3   6    1.75    1.38
  10  -3  -6    0.20    1.17
  10  -3  -6    0.23    0.13
  10   3   6   -0.48    0.74
  10  -3  -6    0.17    0.22
  10   3   6    0.31    0.11
  10   3   6    0.03    0.11
 -10  -3   6    0.19    0.14
  10   3   6    0.08    0.12
 -10  -3   6   -1.40    1.22
  10  -3   7   -1.23    3.18
  10   3  -7    0.82    0.21
 -10   3   7   -1.42    2.30
 -10   3   7    0.85    0.16
  10  -3   7    0.86    0.92
  10  -3   7    0.90    0.16
  10  -3   7    0.82    0.16
  10   3  -7    0.93    0.17
  10   3   7    0.53    0.15
  10   3   7    1.01    0.16
 -10  -3   7    0.96    0.19
  10  -3  -7    0.78    0.17
  10   3   7    0.38    0.99
  10   3   7    3.88    3.00
 -10  -3   7   -1.73    2.21
  10  -3   8    0.79    4.04
  10   3  -8    0.18    0.14
 -10   3   8    1.06    3.06
 -10   3   8    0.17    0.13
  10  -3   8    0.46    0.90
  10  -3   8    0.16    0.12
  10  -3   8    0.00    0.13
 -10  -3   8    0.27    0.15
  10   3   8    0.11    0.12
  10   3   8    0.04    0.90
  10   3   8   -2.14    3.84
  10  -3  -8    0.02    0.14
  10   3   8   -0.09    0.12
 -10  -3   8    1.94    2.96
 -10   3  -8    0.11    0.14
 -10   3   9    3.47    3.16
 -10   3   9    0.70    0.15
  10   3  -9    0.45    0.14
  10  -3   9    0.40    0.13
  10  -3   9    0.30    4.04
  10  -3   9    0.29    0.13
 -10  -3   9    0.52    0.15
 -10  -3   9   -2.08    3.01
  10   3   9   -1.14    3.94
  10   3   9    0.27    0.14
  10   3   9    0.46    0.13
  10  -3  -9    0.35    0.14
  10  -3  10   -0.34    0.09
  10  -3  10   -1.17    3.35
 -10   3  10    0.96    2.71
  10   3 -10    0.02    0.11
 -10   3  10   -0.01    0.10
  10   3  10    0.00    0.10
 -10  -3  10    0.03    2.67
 -10  -3  10    0.06    0.10
  10   3  10   -0.12    0.11
  11   3   0    3.77    0.66
  11  -3   0    3.13    0.51
  11   3   0    3.02    0.23
  11   3   0    2.77    0.23
  11  -3   0    3.14    0.59
  11   3   0    3.97    0.74
  11  -3   0    2.92    0.23
  11  -3   1   34.85    2.14
  11  -3   1   32.72    2.39
  11   3  -1   37.36    2.54
  11   3  -1   33.94    2.14
  11   3  -1   36.28    2.42
  11  -3   1   33.72    2.13
  11   3  -1   32.83    2.14
  11  -3   1   33.85    2.34
  11  -3  -1   34.73    2.14
 -11  -3   1   36.82    2.49
  11   3   1   34.59    2.14
  11   3   1   38.50    2.45
  11  -3  -1   35.88    2.33
  11   3   1   34.97    2.14
  11  -3  -1   34.69    2.40
  11   3   1   35.17    2.47
  11   3  -2    3.61    0.77
  11   3  -2    1.53    1.32
  11   3  -2    3.07    0.24
  11  -3   2    3.99    0.75
  11   3  -2    3.26    0.24
  11  -3   2    2.85    0.23
  11  -3   2    3.11    0.51
  11  -3   2    3.21    0.56
  11  -3   2    2.89    0.24
  11   3   2    2.68    0.24
  11   3   2    2.71    0.23
  11   3   2    2.77    0.23
  11  -3  -2    3.03    0.23
 -11  -3   2    1.84    0.73
  11  -3  -2    3.18    1.19
  11   3   2    2.68    0.60
  11  -3  -2    3.28    0.60
  11   3   2    3.75    0.61
  11   3   2    4.15    0.88
  11  -3   3   29.66    1.79
  11  -3   3   28.73    2.32
  11   3  -3   28.28    1.78
  11  -3   3   28.63    1.78
  11  -3   3   29.38    2.26
 -11   3   3   28.25    1.78
  11  -3   3   25.93    2.02
  11   3  -3   27.73    1.78
  11  -3   3   27.88    1.99
  11   3  -3   29.03    2.15
  11   3  -3   32.63    3.33
  11   3   3   29.56    1.78
  11  -3  -3   28.44    1.78
  11   3   3   28.58    1.78
  11   3   3   30.94    2.06
  11   3   3   30.06    2.40
 -11  -3   3   30.83    2.26
  11   3   3   29.09    2.06
  11  -3  -3   26.68    2.85
  11   3   3   27.54    1.79
  11  -3   4    2.25    0.19
  11  -3   4    2.41    0.78
  11   3  -4    1.99    1.37
  11  -3   4    1.31    0.53
  11  -3   4    1.84    0.20
 -11   3   4    2.00    0.21
  11  -3   4    2.97    0.53
  11  -3   4    2.15    0.20
  11   3  -4    1.81    0.20
 -11   3   4    2.22    0.82
  11  -3   4    1.34    0.94
  11   3   4    1.84    0.50
  11   3   4    0.58    0.75
  11  -3  -4    2.09    1.29
  11   3   4    2.06    0.20
  11   3   4    1.73    0.49
 -11  -3   4    2.70    0.83
 -11  -3   4    2.13    0.22
  11  -3  -4    1.81    0.19
  11   3   4    2.22    0.21
  11  -3  -4    2.24    0.29
  11   3   4    2.03    0.21
  11  -3   5   17.66    1.24
  11  -3   5   18.79    1.50
  11   3  -5   19.02    1.30
  11  -3   5   18.15    2.06
 -11   3   5   17.89    1.73
  11  -3   5   21.53    1.90
 -11   3   5   21.35    2.07
  11  -3   5   20.39    1.24
  11   3  -5   18.22    2.88
  11  -3   5   20.94    1.58
 -11   3   5   20.20    1.25
  11   3  -5   20.29    1.25
  11   3   5   16.43    1.98
  11   3   5   17.93    1.96
  11   3   5   18.34    1.49
  11   3   5   19.30    1.53
  11  -3  -5   17.54    2.62
  11  -3  -5   20.25    1.24
  11   3   5   20.67    1.24
 -11  -3   5   19.44    1.26
 -11  -3   5   16.53    1.77
  11   3   5   18.31    1.24
  11   3   5   19.49    1.25
  11  -3  -5   20.40    1.33
 -11   3   6    0.71    1.78
  11  -3   6    2.18    2.69
 -11   3   6    1.72    0.20
  11  -3   6    1.47    0.18
  11   3  -6    1.34    0.19
  11   3  -6    1.18    0.24
  11  -3   6    1.19    0.18
  11  -3   6    0.58    1.04
  11   3   6    1.36    0.18
  11   3   6    1.26    0.19
  11   3   6    1.39    0.18
  11  -3  -6    1.31    0.18
  11   3   6    0.90    1.20
  11   3   6    0.20    2.37
 -11  -3   6    0.89    1.84
 -11  -3   6    1.64    0.21
  11  -3   7   15.31    3.98
 -11   3   7   12.87    2.93
  11  -3   7   10.72    0.82
 -11   3   7   13.47    0.84
  11   3  -7   12.41    0.83
  11  -3   7   12.92    0.83
  11  -3   7    9.12    1.62
 -11  -3   7    8.66    2.83
  11   3   7   12.50    0.83
  11   3   7    8.61    3.61
 -11  -3   7   12.98    0.85
  11  -3  -7   13.59    0.83
  11   3   7   12.02    0.83
  11   3   7   10.58    1.73
  11  -3   8   -0.12    4.04
  11   3  -8    0.85    0.16
 -11   3   8    0.76    2.95
  11  -3   8    0.50    0.14
  11  -3   8    0.32    0.14
 -11   3   8    1.02    0.16
 -11  -3   8   -0.62    2.91
  11   3   8    0.45    0.15
  11  -3  -8    0.66    0.15
  11   3   8    4.09    3.93
 -11  -3   8    1.02    0.18
  11   3   8    0.64    0.15
  11   3  -9    7.68    0.52
 -11   3   9    7.86    0.52
  11  -3   9    6.68    0.51
  11  -3   9    2.50    3.71
 -11   3   9    3.47    2.84
  11  -3   9    7.88    0.52
  11   3   9    6.88    0.52
  11  -3  -9    7.68    0.52
 -11  -3   9    5.08    2.81
  11   3   9    7.13    0.52
 -11  -3   9    7.84    0.53
  12   3   0    1.12    0.49
  12   3   0    1.12    0.59
  12   3   0    0.91    0.12
  12   3   0    0.82    0.11
  12  -3   0    0.77    0.39
  12  -3   0    1.06    0.50
  12  -3   0    0.86    0.11
  12   3  -1   27.26    1.91
  12  -3   1   25.08    1.90
  12   3  -1   25.58    1.61
  12  -3   1   25.62    1.84
  12   3  -1   30.79    2.06
  12   3  -1   25.71    1.61
  12  -3   1   26.10    1.61
  12  -3  -1   25.58    1.91
  12   3   1   25.70    1.61
  12   3   1   29.09    1.96
  12   3   1   25.62    1.61
  12   3   1   27.94    2.00
  12  -3  -1   25.15    1.60
  12  -3  -1   23.23    1.79
  12   3  -2    0.54    0.11
  12   3  -2    0.40    0.59
  12   3  -2    0.76    0.12
  12  -3   2    0.49    0.44
  12  -3   2    0.40    0.38
  12  -3   2    0.84    0.10
  12  -3   2    0.68    0.11
  12  -3   2    0.07    0.50
  12  -3  -2    0.58    0.50
  12   3   2    0.54    0.48
  12   3   2    0.76    0.63
  12   3   2    0.90    0.12
  12   3   2    0.58    0.11
  12  -3  -2    0.89    0.11
 -12  -3   2   -0.47    0.65
  12   3   2    1.39    0.57
  12   3  -3   20.50    1.74
  12   3  -3   20.91    2.95
  12  -3   3   22.57    1.86
  12  -3   3   20.45    1.59
  12  -3   3   19.42    1.62
  12   3  -3   21.41    1.35
  12  -3   3   22.48    1.35
  12  -3   3   20.54    1.34
  12   3  -3   21.77    1.35
  12   3   3   21.59    1.35
  12  -3  -3   21.56    1.35
  12   3   3   21.39    1.67
  12   3   3   21.91    1.35
  12   3   3   20.90    1.93
 -12  -3   3   23.64    1.91
  12   3   3   22.35    1.36
  12  -3  -3   20.00    2.64
  12   3   3   19.73    1.64
  12   3  -4   -0.14    1.28
  12  -3   4    0.44    0.46
 -12   3   4    1.23    0.83
  12  -3   4    0.45    0.12
  12   3  -4    0.76    0.13
  12  -3   4    1.03    0.41
  12  -3   4    0.54    0.11
 -12   3   4    0.44    0.12
  12  -3   4   -0.51    0.90
  12   3  -4    0.46    0.12
  12  -3   4    0.76    0.71
  12   3   4    0.35    0.43
  12   3   4    1.84    0.55
 -12  -3   4    0.16    0.75
  12  -3  -4   -0.28    1.15
  12   3   4    0.32    0.11
 -12  -3   4    0.45    0.13
  12   3   4    0.71    0.12
  12  -3  -4    0.50    0.11
  12   3   4   -0.12    0.72
  12   3   4    0.28    0.12
  12  -3   5   16.11    1.00
  12  -3   5   14.64    1.89
  12   3  -5   15.71    1.00
  12  -3   5   14.57    2.51
  12  -3   5   15.77    1.01
 -12   3   5   15.29    1.00
  12   3  -5   15.45    1.00
  12   3   5   15.04    1.00
  12  -3  -5   15.03    1.00
  12   3   5   15.11    2.03
 -12  -3   5   15.35    2.10
  12   3   5   15.03    1.01
 -12  -3   5   15.69    1.02
  12   3   5   16.71    1.01
  12  -3   6    0.34    0.12
  12  -3   6    0.17    0.12
  12   3  -6    0.31    0.12
 -12   3   6    0.34    0.13
  12  -3   6   -1.03    2.94
  12  -3   6    0.01    1.28
 -12   3   6    0.40    2.13
 -12  -3   6   -0.12    2.18
  12   3   6    0.23    0.13
  12   3   6    0.03    0.12
  12  -3  -6    0.51    0.13
  12   3   6    0.39    0.12
 -12  -3   6    0.48    0.15
  12   3   6    0.18    1.35
 -12   3   7    9.85    0.67
  12  -3   7    8.32    1.68
 -12   3   7    7.40    2.87
  12  -3   7    9.66    0.67
  12   3  -7   10.19    0.66
  12  -3   7   10.20    0.66
  12  -3   7    4.99    3.83
  12   3   7    5.75    1.62
  12  -3  -7   10.11    0.66
 -12  -3   7   10.31    0.68
 -12  -3   7   10.86    3.03
  12   3   7   10.01    0.67
  12   3   7    8.66    0.67
  12  -3   8    0.07    0.11
  12  -3   8   -0.08    0.11
 -12   3   8   -2.11    2.74
 -12   3   8    0.13    0.12
  12   3  -8    0.15    0.11
  12  -3   8   -0.04    3.62
  12   3   8    0.10    0.12
 -12  -3   8   -2.11    2.77
  12   3   8   -0.19    0.11
  12  -3  -8    0.08    0.11
 -12  -3   8    0.24    0.13
  12  -3   9    3.08    3.08
  12  -3   9    5.81    0.41
 -12   3   9    6.24    0.42
  12   3  -9    5.94    0.41
  12   3   9    5.46    0.42
  12   3   9    6.11    0.42
 -12  -3   9    5.91    0.42
  12  -3  -9    5.63    0.41
 -12  -3   9    7.66    2.67
  13   3   0   -0.74    0.41
  13   3   0    0.22    0.09
  13   3   0    0.24    0.09
  13  -3   0    1.16    0.44
  13  -3   0    0.08    0.08
  13  -3   0    0.54    0.51
  13   3   0   -0.10    0.52
  13  -3   1    3.93    0.60
  13  -3   1    3.24    0.67
  13   3  -1    3.88    0.65
  13   3  -1    3.36    0.27
  13  -3   1    3.15    0.26
  13   3  -1    3.58    0.77
  13   3  -1    3.48    0.27
  13  -3  -1    3.28    0.26
  13   3   1    3.48    0.26
  13  -3  -1    4.50    0.58
  13   3   1    2.79    0.69
  13  -3  -1    3.25    0.69
  13   3   1    3.27    0.26
  13   3   1    3.21    0.65
  13  -3   2    0.24    0.45
  13   3  -2    0.30    0.10
  13  -3   2    0.12    0.09
  13  -3   2    0.36    0.43
  13   3  -2    0.42    0.10
  13   3  -2    0.13    0.59
  13   3   2    0.45    0.47
  13  -3  -2    0.07    0.49
  13   3   2    0.01    0.09
  13   3   2    0.37    0.09
  13  -3  -2    0.24    0.09
  13   3   2    0.06    0.48
  13   3  -3    2.29    0.78
  13  -3   3    1.49    0.56
  13  -3   3    2.60    0.22
  13   3  -3    2.97    0.25
  13  -3   3    2.32    0.61
  13  -3   3    2.77    0.24
  13   3  -3    3.23    0.25
  13  -3   3    3.07    0.84
  13   3   3    1.88    0.58
  13   3   3    2.81    0.25
  13  -3  -3    3.04    0.24
  13   3   3    3.01    0.91
  13   3   3    2.61    0.23
  13   3   3    3.27    0.68
 -13  -3   3    2.08    0.91
  13  -3   4    0.34    0.52
  13   3  -4    0.30    0.11
  13  -3   4    0.11    0.10
  13  -3   4    1.20    1.12
  13   3  -4    0.20    0.10
  13  -3   4    0.16    0.09
  13   3   4    0.41    0.11
 -13  -3   4   -0.37    1.48
  13   3   4   -0.09    1.18
  13   3   4    0.57    0.54
  13   3   4    0.16    0.11
  13  -3  -4    0.22    0.10
  13   3  -5    2.01    0.21
 -13   3   5    2.33    0.22
  13  -3   5    2.16    0.20
  13  -3   5    1.32    1.45
  13   3  -5    1.96    0.21
  13  -3   5    2.19    0.21
  13   3   5    1.98    0.22
 -13  -3   5    1.95    0.22
  13   3   5    2.28    0.22
  13   3   5    0.11    1.46
  13  -3  -5    2.35    0.21
  13   3   5    2.02    0.21
 -13  -3   5    0.99    2.01
  13   3  -6    0.23    0.12
  13  -3   6   -0.02    0.11
  13   3  -6    0.37    0.12
 -13   3   6    0.14    0.12
  13  -3   6    0.03    0.10
  13  -3   6   -0.89    3.19
  13  -3   6    0.72    1.56
  13   3   6    0.24    0.12
 -13  -3   6   -0.67    2.47
 -13  -3   6    0.05    0.12
  13   3   6   -0.22    0.11
  13  -3  -6    0.19    0.11
  13   3   6   -1.04    1.51
  13  -3   7    1.17    0.17
  13  -3   7    0.75    3.40
  13  -3   7    1.38    0.16
  13   3  -7    1.93    0.19
 -13   3   7    1.35    0.18
  13   3  -7    1.79    0.18
 -13  -3   7    1.66    0.19
 -13  -3   7   -0.63    2.65
  13  -3  -7    1.69    0.18
  13   3   7    1.55    0.18
  13   3   7    1.36    0.19
  13  -3   8    0.09    0.09
  13  -3   8    2.44    3.15
  13  -3   8    0.03    0.10
  13   3  -8    0.22    0.11
 -13   3   8    0.11    0.10
 -13  -3   8    0.09    0.11
  13   3   8   -0.04    0.10
 -13  -3   8    0.23    2.53
  13  -3  -8   -0.06    0.10
  13   3   8    0.05    0.11
  14   3   0    0.01    0.08
  14   3   0   -0.01    0.09
  14   3   0    0.23    0.72
  14  -3   0    0.25    0.09
  14  -3   0    0.60    0.79
  14  -3   0   -0.17    0.58
  14   3   0    0.52    0.83
  14  -3   1   26.37    1.98
  14  -3   1   23.74    1.54
  14   3  -1   24.76    1.55
  14   3  -1   25.86    2.19
  14   3  -1   23.20    1.91
  14   3  -1   24.86    1.55
  14  -3   1   22.84    2.03
  14   3   1   24.83    1.55
  14  -3  -1   25.90    1.55
  14   3   1   25.55    1.55
  14  -3  -1   23.03    1.79
  14   3   1   24.53    2.04
  14  -3  -1   25.11    2.11
  14   3   1   24.95    2.04
  14  -3   2    0.61    0.81
  14   3  -2    0.13    0.10
  14   3  -2    2.09    1.15
  14  -3   2    0.15    0.63
  14  -3   2    0.12    0.09
  14   3  -2    0.12    0.09
  14  -3  -2    0.27    0.98
  14  -3  -2   -0.05    0.09
  14   3   2   -0.11    0.62
  14   3   2    0.44    0.87
  14   3   2    0.21    0.10
  14   3   2    0.08    0.09
  14  -3   3   21.13    1.34
  14   3  -3   21.95    1.35
  14  -3   3   18.67    1.80
  14   3  -3   19.03    2.05
  14   3  -3   21.68    1.34
  14  -3   3   19.89    1.70
  14   3   3   22.01    1.94
  14   3   3   22.58    1.35
  14  -3  -3   20.77    1.34
  14   3   3   21.38    1.34
  14   3  -4   -0.02    0.10
  14   3  -4   -0.01    0.10
  14  -3   4    0.01    0.10
  14  -3   4   -0.06    1.31
  14  -3   4   -0.18    0.68
  14   3   4    0.03    1.44
  14   3   4    0.01    0.09
  14   3   4    0.40    0.71
  14  -3  -4    0.01    0.09
  14   3   4   -0.10    0.10
  14  -3   5   16.57    1.01
  14   3  -5   14.76    1.01
  14   3  -5   15.72    1.01
  14  -3   5   15.78    2.24
  14  -3  -5   15.78    1.01
 -14  -3   5   15.44    2.81
  14   3   5   11.37    2.13
  14   3   5   16.01    1.01
  14   3   5   16.51    1.02
 -14   3   6   -0.02    0.10
  14  -3   6    0.10    0.10
  14   3  -6    0.00    0.10
  14   3  -6    0.09    0.10
  14  -3  -6   -0.01    0.10
  14   3   6   -0.16    0.10
 -14  -3   6    1.15    2.57
 -14  -3   6   -0.02    0.11
  14   3   6    0.02    0.10
  14   3  -7   10.39    0.69
 -14   3   7   10.43    0.69
  14  -3   7   10.52    0.69
 -14  -3   7   11.53    2.81
  14   3   7   10.36    0.69
 -14  -3   7   10.53    0.70
  14  -3  -7   10.89    0.69
  14   3   7   10.99    0.70
  14   3   8   -0.01    0.09
  14   3   8   -0.13    0.09
  15   3   0    3.70    1.33
  15  -3   0    3.07    0.25
  15   3   0    3.26    1.13
  15   3   0    3.22    0.25
  15   3   0    3.07    0.26
  15  -3   0    3.95    1.35
  15  -3   0    2.45    1.06
  15   3  -1    0.10    0.10
  15   3  -1    0.16    0.09
  15   3  -1   -0.80    1.29
  15   3  -1   -0.34    1.02
  15  -3   1    1.28    1.06
  15  -3   1    0.32    1.05
  15  -3   1    0.02    0.09
  15   3   1    0.10    0.09
  15   3   1    0.22    0.09
  15  -3  -1    1.10    1.28
  15   3   1   -0.81    1.09
  15  -3  -1    0.10    0.09
  15   3   1   -0.35    0.97
  15  -3   2    3.86    1.05
  15   3  -2    2.92    0.24
  15  -3   2    2.55    0.23
  15   3  -2    3.14    0.25
  15  -3   2    1.61    1.10
  15   3  -2    1.97    1.47
  15   3   2    2.97    0.25
  15   3   2    2.51    0.23
  15   3   2    2.70    1.16
  15  -3  -2    2.95    0.24
  15   3   2    2.16    0.91
  15  -3  -2    2.92    1.38
  15  -3   3    0.15    0.09
  15  -3   3    0.16    0.98
  15   3  -3    0.30    0.10
  15   3  -3    0.27    0.11
  15   3  -3    0.77    1.48
  15   3   3    0.00    0.10
  15   3   3    1.23    1.03
  15   3   3    0.10    0.09
  15  -3  -3    0.30    0.10
  15   3  -4    2.33    0.21
  15   3  -4    2.34    0.22
  15  -3   4    2.54    0.21
  15  -3   4    1.96    0.97
  15   3   4    2.13    0.20
  15   3   4    2.27    0.94
  15   3   4    2.08    0.21
  15  -3  -4    2.14    0.20
  15  -3   5   -0.14    0.71
  15  -3   5   -0.03    0.09
  15   3  -5    0.11    0.10
  15  -3  -5    0.25    0.10
  15   3   5    0.06    0.11
  15   3   5    0.06    0.09
  15   3  -6    1.94    0.18
  15  -3   6    1.32    0.16
  15   3   6    1.50    0.16
  15   3   6    1.78    0.18
  15  -3  -6    1.92    0.17
  15   3  -7    0.11    0.09
  15  -3   7   -0.14    0.08
  15   3   7   -0.04    0.09
  15  -3  -7    0.01    0.09
  15   3   7    0.09    0.08
  16   3   0    1.95    1.28
  16  -3   0    1.86    0.18
  16  -3   0    1.78    1.45
  16   3   0    1.71    0.17
  16   3   0    3.53    1.54
  16   3   0    1.80    0.18
  16  -3   0    0.44    1.23
  16  -3   1    0.15    1.25
  16   3  -1    0.10    0.10
  16   3  -1   -0.77    1.22
  16   3  -1   -0.31    1.53
  16  -3   1    0.24    0.10
  16  -3   1   -0.81    1.24
  16   3  -1    0.19    0.10
  16   3   1   -0.13    0.09
  16  -3  -1    0.97    1.54
  16   3   1   -0.04    1.19
  16   3   1    0.07    0.10
  16   3   1    0.67    1.27
  16  -3  -1    0.25    0.10
  16  -3   2    1.36    1.08
  16   3  -2    1.53    0.17
  16  -3   2    1.43    0.16
  16   3  -2    3.10    1.69
  16  -3   2    2.92    1.27
  16   3   2    1.03    1.29
  16  -3  -2    1.41    0.16
  16   3   2    1.41    0.16
  16  -3  -2    0.59    1.56
  16   3   2    1.90    1.01
  16   3   2    1.41    0.16
  16  -3   3    0.96    1.17
  16   3  -3    0.09    0.10
  16  -3   3    0.12    0.09
  16   3  -3   -1.28    1.62
  16   3   3    0.05    0.09
  16   3   3    0.57    1.21
  16  -3  -3    0.00    0.09
  16   3   3    0.26    0.10
  16  -3   4    0.28    1.02
  16  -3   4    1.12    0.14
  16   3  -4    1.36    0.15
  16  -3  -4    1.31    0.14
  16   3   4    1.02    0.14
  16   3   4    1.13    0.15
  16   3   4    1.24    0.96
  16  -3   5   -0.06    0.08
  16  -3   5    0.24    0.81
  16   3  -5    0.05    0.09
  16  -3  -5    0.06    0.09
  16   3   5   -0.02    0.09
  16   3   5    0.01    0.09
  16   3  -6    0.89    0.12
  16  -3   6    0.83    0.12
  16  -3  -6    0.95    0.12
  16   3   6    0.78    0.12
  16   3   6    0.99    0.12
  17   3   0   16.11    1.02
  17   3   0   12.99    1.75
  17  -3   0   16.56    1.01
  17  -3   0   15.40    1.78
  17   3   0   11.71    2.02
  17  -3   0   13.51    2.08
  17   3  -1    3.25    0.26
  17  -3   1    3.12    0.25
  17   3  -1    1.29    1.61
  17  -3   1    1.84    1.32
  17  -3   1    1.02    1.42
  17   3   1    2.78    1.37
  17  -3  -1    3.02    0.25
  17  -3  -1    2.79    1.62
  17   3   1    3.18    0.26
  17   3   1    1.54    1.31
  17  -3   2   11.05    1.74
  17   3  -2   14.48    0.93
  17  -3   2   14.29    1.75
  17  -3   2   14.89    0.92
  17   3  -2   14.96    2.05
  17   3   2   13.98    1.66
  17  -3  -2   10.67    1.96
  17  -3  -2   14.83    0.93
  17   3   2   14.80    0.93
  17   3   2   12.14    1.72
  17  -3   3    1.55    0.93
  17  -3   3    2.16    0.21
  17   3  -3    2.68    0.22
  17  -3   3    4.24    1.34
  17   3   3    2.75    0.21
  17  -3  -3    2.50    0.21
  17   3   3    1.35    1.15
  17   3   3    2.32    0.22
  17  -3   4   10.38    1.47
  17  -3   4   11.71    0.77
  17   3  -4   12.75    0.78
  17  -3  -4   12.31    0.77
  17   3   4    9.89    1.41
  17   3   4   12.07    0.77
  17   3   4   11.84    0.77
  17  -3   5    2.00    0.89
  17   3  -5    2.06    0.19
  17   3   5    0.73    0.78
  17   3   5    1.97    0.18
  18   3   0    0.30    1.38
  18  -3   0    0.37    1.42
  18   3   0    0.31    1.18
  18  -3   0    0.34    0.10
  18   3   0    0.34    0.10
  18   3  -1    8.91    1.78
  18  -3   1    9.51    1.51
  18  -3   1    7.66    1.70
  18   3  -1   12.64    0.76
 -18   3   1   11.65    0.75
  18   3   1    9.73    1.49
  18   3   1    9.39    1.68
  18   3   1   12.10    0.76
  18  -3  -1    8.76    1.78
  18  -3   2   -0.41    1.12
  18   3  -2    0.25    0.10
  18  -3   2    1.60    1.18
  18   3  -2    1.31    1.42
  18   3   2    0.36    1.09
  18  -3  -2   -0.84    1.38
  18   3   2    0.42    0.10
  18   3   2   -0.20    1.06
  18   3  -3   11.21    0.69
  18  -3   3    9.78    1.42
  18  -3   3    8.20    1.32
  18   3   3   10.56    0.69
  18   3   3    9.81    1.39
  18  -3   4    0.53    0.94
  18   3   4   -0.11    0.90
  19  -3   0    2.09    1.25
  19   3   0    2.96    1.25
  19  -3   1   -0.69    1.14
  19  -3   1    1.35    0.99
  19   3   1    1.22    1.00
  19   3   1    0.25    1.10
  19  -3   2    2.68    1.02
  19   3   2    1.53    0.97
   0  -4   0  124.62    7.59
   0  -4  -1   12.72    0.96
   0  -4   1   12.03    0.96
   0  -4   1   13.05    0.79
   0   4  -1   12.99    0.79
   0   4   2   92.23    5.35
   0   4  -2   91.35    5.35
   0  -4  -2   85.20    5.58
   0  -4   2   89.97    5.35
   0   4   2   74.20    5.37
   0  -4   2   93.05    5.36
   0  -4  -2   86.50    5.50
   0  -4  -3    9.09    1.01
   0   4  -3    8.51    0.56
   0   4  -3    9.13    0.57
   0   4   3    9.02    0.57
   0  -4  -3    9.86    0.90
   0  -4   3    8.93    0.57
   0  -4   3    8.72    0.57
   0   4   3    9.22    0.60
   0  -4   4   50.63    3.31
   0  -4  -4   52.00    3.61
   0  -4  -4   50.21    3.47
   0   4  -4   44.43    4.01
   0   4   4   51.67    3.17
   0   4   4   59.21    3.46
   0   4  -4   51.51    3.13
   0  -4   4   50.94    3.15
   0  -4   4   50.79    3.14
   0   4   4   48.18    3.12
   0   4   4   52.59    3.15
   0   4  -4   50.10    3.14
   0  -4   5    5.41    0.39
   0   4  -5    5.56    1.22
   0   4  -5    5.27    0.37
   0   4  -5    4.89    0.83
   0   4  -5    5.63    0.38
   0  -4   5    5.34    0.39
   0   4   5    4.91    0.96
   0  -4  -5    5.93    1.01
   0   4   5    5.76    0.40
   0  -4   5    6.54    0.70
   0   4   5    5.44    0.44
   0  -4  -5    7.18    0.93
   0  -4   6   28.17    1.97
   0  -4  -6   27.01    1.67
   0   4  -6   26.16    2.21
   0  -4   6   27.10    1.69
   0  -4  -6   24.16    2.31
   0  -4  -6   26.60    2.23
   0   4   6   24.80    1.99
   0   4   6   29.61    1.98
   0   4   6   26.23    1.64
   0   4   6   25.89    1.73
   0   4   6   25.20    1.64
   0   4  -6   25.94    1.67
   0  -4   6   27.15    1.68
   0  -4   6   26.64    1.67
   0  -4   6   27.29    1.64
   0   4   6   26.57    1.69
   0   4  -6   27.64    1.66
   0   4  -6   26.60    2.47
   0  -4   6   27.34    1.97
   0   4  -7    1.25    0.83
   0   4   7    2.12    0.75
   0  -4  -7    2.28    0.89
   0  -4   7    3.33    0.29
   0  -4   7    3.16    0.31
   0  -4  -7    3.13    0.24
   0  -4   7    3.03    0.23
   0   4   7    2.65    0.23
   0   4  -7    3.06    0.25
   0   4  -7    2.74    0.26
   0   4   7    3.07    0.23
   0  -4   7    3.89    0.74
   0  -4  -7    3.13    0.26
   0   4   7    3.63    0.75
   0  -4   7    3.03    0.29
   0  -4   7    2.99    0.71
   0  -4  -8   13.85    0.87
   0   4   8   13.39    1.49
   0  -4   8   12.77    0.92
   0   4   8   13.82    0.86
   0  -4   8   13.21    0.86
   0   4  -8   12.84    1.64
   0   4  -8   14.09    0.87
   0   4   8   12.96    1.44
   0  -4   8   12.83    1.42
   0  -4   8   14.25    0.96
   0  -4  -8   13.60    1.74
   0  -4  -8   13.35    0.89
   0  -4   8   12.60    1.40
   0   4  -8   12.57    0.89
   0   4  -9    1.87    0.23
   0   4   9    1.82    0.18
   0  -4   9    1.80    0.18
   0   4   9    2.83    1.45
   0   4  -9    1.66    1.65
   0  -4  -9    1.78    0.22
   0  -4  -9    0.50    1.62
   0  -4  -9    2.01    0.20
   0   4  -9    1.63    0.19
   0  -4   9    0.31    0.90
   0  -4 -10    4.73    3.06
   0   4  10    6.82    0.47
   0  -4  10    7.18    0.48
   0   4 -10    6.84    0.49
   0   4  10    4.44    2.15
   0   4  11    1.03    0.14
   0  -4 -11   -1.41    3.03
   0   4  11    1.78    2.35
   0   4 -11   -0.07    3.22
   0  -4  11    1.29    0.14
  -1  -4   0  124.83    7.63
  -1  -4   0  124.61    7.52
   1  -4   0  117.54    7.61
   1  -4   0  126.53    7.53
   1  -4   1  172.09    9.91
   1   4  -1  165.01    9.91
  -1  -4  -1  164.30   10.02
   1  -4   1  159.29    9.99
   1   4   1  157.80    9.91
   1   4   1  163.45    9.97
  -1  -4   1  166.13    9.91
  -1  -4   1  163.38   10.10
   1  -4  -1  150.96   10.10
   1  -4   2   91.90    5.64
   1  -4   2   96.72    5.65
  -1  -4  -2   86.89    5.78
   1   4  -2   94.65    5.64
  -1   4   2   83.36    5.66
  -1  -4  -2   91.22    5.82
   1   4   2   97.68    5.77
  -1  -4   2   94.27    5.64
   1   4   2   93.82    5.64
   1  -4  -2   90.71    5.81
   1  -4  -2   91.96    6.00
  -1  -4   2   94.85    5.64
   1  -4   3   84.48    5.63
   1   4  -3   86.69    5.42
  -1  -4  -3   89.39    5.70
   1  -4   3   90.85    5.43
   1  -4   3   94.20    5.44
  -1   4   3   92.75    5.44
  -1   4   3   90.62    5.45
  -1  -4  -3   87.73    5.64
  -1   4  -3   86.23    6.00
   1   4   3   91.28    5.43
   1  -4  -3   84.74    5.68
  -1  -4   3   89.49    5.43
  -1  -4   3   93.42    5.44
   1  -4  -3   90.29    5.94
   1   4   3   86.81    5.72
   1   4   3   79.41    5.45
   1   4   3   88.48    5.42
  -1   4   4   51.18    3.22
   1   4  -4   52.27    3.18
  -1  -4  -4   50.39    3.55
   1  -4   4   53.79    3.20
   1  -4   4   51.65    3.45
  -1  -4  -4   52.51    3.51
  -1   4   4   53.79    3.20
   1  -4   4   53.33    3.19
   1   4  -4   39.23    4.25
  -1  -4   4   49.48    3.19
   1  -4  -4   52.22    3.83
  -1   4  -4   47.45    3.44
   1   4   4   53.02    3.19
   1  -4  -4   53.05    3.18
   1   4   4   53.57    3.18
  -1  -4   4   52.66    3.20
   1  -4  -4   49.86    3.55
   1   4   4   58.82    3.50
  -1   4  -4   49.08    3.73
   1   4   4   48.59    3.22
   1  -4   5   46.97    2.90
  -1   4   5   47.31    2.92
   1  -4   5   49.86    2.92
   1  -4   5   45.71    3.20
  -1  -4  -5   49.58    3.34
  -1   4   5   49.10    2.95
   1   4  -5   47.99    2.90
   1   4  -5   45.37    2.89
  -1  -4  -5   48.17    3.37
   1   4  -5   41.83    4.01
  -1  -4   5   46.70    2.91
   1   4   5   47.08    3.41
  -1  -4   5   47.20    2.91
   1   4   5   45.93    2.89
  -1   4  -5   46.29    2.90
  -1   4  -5   47.41    3.27
   1   4   5   45.12    2.94
   1  -4  -5   44.44    3.60
  -1   4  -5   47.92    2.89
   1  -4  -5   48.41    3.37
  -1   4  -5   43.17    3.42
   1   4   5   47.85    2.91
   1  -4  -5   47.36    2.90
  -1   4   6   27.56    2.00
   1  -4   6   26.14    2.00
   1   4  -6   26.01    2.83
   1  -4   6   26.42    1.68
  -1   4   6   26.51    1.77
  -1   4   6   25.73    1.68
   1  -4   6   28.85    2.07
  -1   4   6   26.46    1.68
   1   4  -6   27.55    1.69
   1   4  -6   29.06    2.31
  -1  -4  -6   28.48    2.28
   1  -4   6   28.47    1.73
   1   4  -6   27.11    1.71
  -1   4   6   30.68    2.08
  -1  -4  -6   25.64    2.29
  -1   4   6   25.53    1.72
   1  -4   6   29.57    1.73
   1  -4   6   27.70    2.00
   1  -4   6   27.45    1.68
  -1  -4   6   27.21    1.68
   1   4   6   27.69    2.05
  -1   4  -6   27.02    1.69
   1   4   6   27.04    1.68
  -1  -4   6   27.99    2.01
  -1  -4   6   26.82    2.02
  -1  -4   6   27.82    1.73
  -1  -4   6   28.16    1.72
  -1  -4   6   27.83    1.71
   1   4   6   26.57    1.68
   1   4   6   27.13    2.40
   1   4   6   26.99    1.72
  -1   4  -6   27.01    1.71
   1   4   6   27.57    1.99
   1  -4  -6   28.91    1.71
   1   4   6   24.93    1.76
   1  -4  -6   28.51    2.56
  -1   4  -6   28.33    2.23
   1  -4  -6   29.16    2.33
   1  -4   7   24.16    1.53
  -1   4   7   24.93    1.57
   1  -4   7   26.22    1.97
   1  -4   7   25.25    1.93
  -1  -4  -7   26.28    2.26
   1  -4   7   25.53    1.59
   1   4  -7   24.66    1.54
   1  -4   7   24.48    1.53
  -1   4   7   23.62    1.52
   1  -4   7   24.28    1.58
   1   4  -7   24.72    1.56
  -1   4   7   26.16    1.93
   1   4  -7   25.12    2.29
  -1   4   7   28.39    2.03
  -1  -4  -7   24.90    1.56
  -1  -4   7   25.99    1.96
   1   4   7   24.35    1.53
   1  -4  -7   25.00    2.51
   1  -4  -7   25.33    1.53
   1   4   7   23.76    1.57
   1   4   7   24.63    1.52
  -1  -4   7   23.17    1.57
  -1  -4   7   24.05    1.95
  -1   4  -7   24.22    1.56
   1  -4  -7   25.13    1.56
  -1  -4   7   24.06    1.53
   1   4   7   26.71    2.00
  -1  -4   7   24.95    1.59
   1  -4  -7   23.48    2.27
   1   4   7   24.02    1.95
  -1   4  -7   24.39    2.18
  -1  -4   7   23.43    1.57
  -1   4  -7   25.41    1.54
   1  -4   8   14.08    0.87
   1  -4   8   15.07    1.44
   1   4  -8   13.28    0.91
   1  -4   8   13.04    0.93
  -1  -4  -8   13.76    0.91
   1   4  -8   11.62    1.71
  -1   4   8   13.57    0.87
  -1  -4  -8   13.98    0.88
   1   4  -8   13.78    0.88
  -1   4   8   13.18    1.54
  -1   4   8   13.39    1.44
   1  -4   8   13.20    1.43
  -1  -4  -8   15.63    1.79
   1  -4  -8   13.60    0.87
   1  -4  -8   15.17    1.89
   1   4   8   13.64    0.87
   1   4   8   14.14    0.87
  -1  -4   8   15.12    1.48
   1  -4  -8   13.89    0.91
   1   4   8   14.89    1.48
  -1  -4   8   13.87    0.87
  -1  -4   8   13.52    0.96
  -1   4  -8   13.53    0.91
  -1   4  -8   11.30    1.63
  -1  -4   8   13.32    0.93
   1   4   8   14.92    1.51
  -1  -4   8   15.01    1.45
  -1  -4   8   11.62    0.92
  -1   4  -8   14.52    0.89
   1   4  -9   14.98    2.38
  -1   4   9   14.64    1.87
   1  -4   9   12.01    0.78
   1   4  -9   12.00    0.80
  -1   4   9   12.55    0.78
  -1  -4  -9   12.00    0.83
   1   4  -9   11.95    0.83
  -1   4   9   11.74    1.84
  -1  -4  -9   12.43    0.80
   1  -4   9   12.71    1.67
  -1  -4  -9   10.96    2.22
  -1  -4  -9   10.02    2.38
   1  -4  -9   12.50    0.83
   1   4   9   12.67    0.78
  -1   4  -9   10.54    0.82
  -1  -4   9   12.37    0.78
  -1   4  -9    9.05    2.01
   1  -4  -9   11.70    2.29
  -1   4  -9   12.37    0.80
   1   4   9   11.65    1.98
   1  -4  10    6.95    0.48
  -1  -4 -10    9.29    3.24
  -1  -4 -10    6.89    0.49
   1   4 -10    7.23    0.50
  -1   4  10    6.80    0.48
  -1   4  10    7.35    2.20
   1  -4  10    5.78    1.66
  -1   4 -10    6.88    0.50
   1   4  10    7.23    0.48
   1   4  10    4.25    2.29
   1  -4 -10    3.22    3.10
  -1   4 -10    4.38    3.30
  -1  -4  10    7.51    0.49
  -1   4  11    2.53    2.21
  -1  -4 -11   -0.21    2.92
   1  -4  11    3.33    1.81
   1   4 -11    1.39    3.32
  -1   4 -11    0.79    3.11
   1   4  11    3.78    2.46
   1  -4 -11    5.11    3.28
   2  -4   0   14.80    1.17
  -2  -4   0   16.36    1.17
   2   4   0   16.70    1.08
  -2  -4  -1  114.68    6.92
   2   4  -1  113.00    6.81
   2   4  -1  114.34    6.87
   2  -4   1  111.04    6.81
  -2  -4  -1  102.65    6.91
   2  -4   1  105.64    6.85
   2  -4  -1  111.65    7.12
   2   4   1  116.57    6.91
   2   4   1  113.33    6.80
  -2  -4   1  107.81    6.80
  -2  -4   1  116.36    6.80
   2  -4   2   10.92    0.68
   2   4  -2   11.39    0.69
  -2  -4  -2   10.24    0.90
   2   4  -2   10.74    0.75
  -2   4   2   10.10    0.71
  -2  -4  -2   10.55    0.86
   2  -4   2   11.20    0.69
   2  -4  -2   10.88    0.68
   2   4   2   12.22    0.90
  -2  -4   2   10.77    0.69
   2  -4  -2   11.34    1.31
  -2  -4   2   10.97    0.69
   2   4   2   11.21    0.68
  -2   4   3   67.65    4.21
   2   4  -3   71.32    4.19
   2   4  -3   68.52    4.18
   2  -4   3   67.05    4.18
  -2  -4  -3   65.26    4.40
  -2  -4  -3   69.39    4.41
   2  -4   3   62.02    4.44
   2  -4   3   73.20    4.20
  -2  -4   3   67.87    4.19
  -2   4  -3   67.43    4.48
   2   4   3   63.31    4.20
   2   4   3   70.93    4.19
   2   4   3   69.86    4.19
   2   4   3   70.14    4.35
   2  -4  -3   62.70    4.84
  -2   4  -3   66.92    4.34
   2  -4  -3   69.94    4.18
   2   4   3   69.58    4.57
   2  -4  -3   68.23    4.51
  -2  -4   3   70.69    4.19
   2   4  -4    6.07    0.39
   2  -4   4    6.28    0.42
   2   4  -4    5.60    1.61
   2  -4   4    6.02    0.40
  -2   4   4    5.83    0.44
  -2  -4  -4    6.78    0.82
  -2  -4  -4    7.05    0.81
   2  -4   4    7.19    0.91
   2   4  -4    6.16    0.41
   2   4   4    5.60    0.44
   2   4   4    6.12    0.40
   2  -4  -4    5.29    1.23
   2  -4  -4    7.55    0.98
   2  -4  -4    6.08    0.40
  -2  -4   4    6.09    0.42
   2   4   4    6.43    0.80
  -2  -4   4    5.87    0.41
  -2   4  -4    6.33    0.72
  -2   4  -4    5.95    0.79
   2   4   4    6.11    0.41
   2   4  -5   38.60    2.31
   2  -4   5   39.39    2.76
  -2  -4  -5   36.86    2.76
  -2  -4  -5   35.86    2.73
   2  -4   5   37.87    2.33
  -2   4   5   36.85    2.37
   2   4  -5   38.51    2.33
   2  -4   5   37.16    2.34
   2   4  -5   27.72    3.74
  -2   4  -5   40.55    2.72
   2  -4  -5   38.01    2.32
   2  -4  -5   37.68    3.29
   2   4   5   34.24    2.79
   2   4   5   36.62    2.31
   2   4   5   34.93    2.37
   2   4   5   38.03    2.32
   2  -4  -5   39.08    2.31
  -2  -4   5   36.94    2.31
  -2  -4   5   38.22    2.34
  -2  -4   5   37.60    2.34
   2  -4  -5   40.93    2.91
   2   4   5   38.58    2.34
  -2   4   6    3.72    0.74
   2  -4   6    2.71    0.23
   2   4  -6    3.33    1.46
  -2   4   6    3.17    0.30
   2  -4   6    3.25    0.23
  -2   4   6    2.79    0.64
   2  -4   6    2.76    0.64
  -2   4   6    2.70    0.33
   2  -4   6    3.14    0.27
   2  -4   6    2.82    0.73
   2   4  -6    3.22    0.24
  -2  -4  -6    2.96    0.82
   2  -4   6    3.28    0.27
   2   4  -6    3.01    0.26
   2  -4   6    3.48    0.66
  -2   4   6    3.05    0.22
   2   4   6    4.13    0.73
   2   4   6    4.65    1.09
  -2  -4   6    3.27    0.65
   2  -4  -6    3.18    0.25
  -2   4  -6    2.60    0.78
  -2  -4   6    4.48    0.72
  -2  -4   6    3.45    0.29
  -2  -4   6    3.32    0.27
   2  -4  -6    3.37    0.92
  -2   4  -6    3.32    0.26
   2  -4  -6    2.26    1.13
   2   4   6    3.40    0.23
  -2   4  -6    2.85    0.25
   2   4   6    2.74    0.63
   2  -4  -6    3.49    0.24
  -2  -4   6    3.38    0.28
   2   4   6    3.05    0.22
  -2  -4   6    3.16    0.23
   2   4   6    3.29    0.27
   2  -4   7   19.65    1.67
   2  -4   7   20.36    1.67
  -2   4   7   20.30    1.64
   2  -4   7   18.40    1.26
   2   4  -7   20.91    2.17
   2  -4   7   20.34    1.28
   2  -4   7   19.54    1.22
  -2   4   7   19.78    1.26
  -2  -4  -7   20.80    2.05
  -2   4   7   19.61    1.79
   2   4  -7   19.09    1.25
   2   4  -7   15.67    2.57
   2  -4   7   20.10    1.21
   2  -4   7   19.24    1.78
   2   4  -7   20.37    1.23
  -2   4   7   19.13    1.21
   2  -4  -7   18.30    2.51
   2  -4  -7   19.06    1.24
   2   4   7   19.27    1.26
   2   4   7   20.64    1.71
  -2  -4   7   20.67    1.64
  -2  -4   7   18.65    1.26
   2  -4  -7   20.25    1.22
   2   4   7   19.48    1.21
  -2   4  -7   19.22    1.25
   2  -4  -7   21.36    2.18
   2   4   7   19.53    1.68
  -2  -4   7   18.03    1.26
  -2  -4   7   19.30    1.28
  -2  -4   7   19.34    1.22
  -2   4  -7   19.61    1.93
   2   4   7   22.58    2.16
  -2  -4   7   17.08    1.70
  -2   4  -7   20.05    1.24
   2   4   7   19.13    1.22
  -2   4   8    1.50    0.70
   2   4  -8    1.50    0.20
   2   4  -8    1.04    0.99
   2  -4   8    1.52    0.76
  -2  -4  -8    2.68    0.90
   2  -4   8    1.65    0.74
   2  -4   8    1.62    0.23
  -2   4   8    1.21    0.87
  -2  -4  -8   -0.58    0.81
  -2   4   8    1.65    0.16
   2   4  -8    1.66    0.18
   2  -4   8    1.61    0.16
  -2  -4  -8    1.63    0.20
  -2   4   8    1.76    0.23
  -2  -4   8    2.73    0.86
   2   4   8    1.61    0.16
   2   4   8    1.06    0.72
   2  -4  -8    1.75    1.05
  -2  -4   8    1.48    0.23
  -2  -4   8    1.72    0.28
  -2  -4   8    2.47    0.74
   2  -4  -8    1.62    0.20
  -2  -4   8    1.68    0.16
   2  -4  -8    3.11    1.42
  -2   4  -8    1.44    0.20
  -2  -4   8    1.39    0.22
  -2   4  -8    1.73    0.20
  -2   4  -8    0.33    0.87
   2   4   8    1.61    0.15
   2   4  -9   10.72    0.69
   2   4  -9   10.33    0.73
   2  -4   9   10.29    0.67
  -2  -4  -9   10.23    0.72
  -2  -4  -9    7.21    2.02
  -2  -4  -9   11.53    2.40
  -2   4   9   10.14    0.67
   2   4  -9   10.80    2.39
   2  -4   9   10.42    1.69
  -2  -4  -9   10.38    0.69
  -2   4   9    9.40    1.93
  -2   4   9    6.46    1.59
  -2   4  -9   10.07    0.70
   2  -4  -9   10.22    0.71
   2  -4  -9   11.28    2.33
  -2  -4   9   10.86    0.75
   2   4   9   10.59    0.67
   2   4   9   10.10    2.02
  -2   4  -9    9.86    0.72
  -2  -4   9   10.27    0.67
  -2   4  10    0.00    2.14
  -2   4  10    0.83    0.13
  -2   4  10    0.25    1.76
   2  -4  10    0.35    1.68
  -2  -4 -10   -0.82    2.86
   2  -4  10    0.83    0.13
  -2  -4 -10    0.79    0.15
  -2  -4  10    0.69    0.13
  -2   4 -10   -1.05    3.13
   2   4  10   -0.67    2.35
  -2  -4 -11    5.77    2.96
  -2   4  11    3.40    2.17
   2  -4  11    5.36    0.37
  -2   4  11    5.45    0.37
   2  -4  11    3.78    2.07
   2  -4 -11    4.63    3.39
   2   4  11    4.80    2.59
   2   4  11    5.05    0.37
  -2  -4  11    5.42    0.38
   3   4   0   13.62    0.90
  -3  -4   0   17.38    1.17
  -3  -4   0   15.51    1.26
   3  -4   0   15.02    1.22
   3  -4   0   13.21    0.92
   3   4   0   17.07    1.05
   3   4  -1    0.48    0.06
   3   4  -1    0.20    0.13
   3  -4   1    0.14    0.13
  -3  -4  -1    0.07    0.24
   3  -4   1    0.24    0.05
  -3  -4  -1    0.24    0.18
  -3  -4   1    0.18    0.03
  -3  -4   1    0.13    0.42
   3   4   1    0.02    0.16
   3  -4  -1    0.21    0.04
  -3  -4   1    0.16    0.03
   3  -4  -1   -0.14    0.38
   3   4   1    0.24    0.03
   3   4  -2   11.58    0.73
   3  -4   2   11.47    0.72
   3   4  -2   11.42    0.81
   3  -4   2   12.02    0.74
  -3  -4  -2   11.17    0.89
  -3   4   2   10.50    0.76
   3  -4   2   11.12    1.01
  -3  -4  -2   11.60    0.99
  -3  -4   2   11.72    0.73
   3  -4  -2   10.19    1.41
   3  -4  -2   13.16    0.73
   3   4   2   12.31    0.99
   3   4   2   11.77    0.72
  -3  -4   2   12.41    0.73
   3   4   2   12.29    0.87
   3   4   2    9.93    0.73
   3   4  -3    0.17    0.04
  -3   4   3    0.05    0.08
   3  -4   3    0.17    0.05
  -3  -4  -3   -0.19    0.31
   3   4  -3    0.07    0.14
   3  -4   3    0.33    0.05
   3  -4   3    0.34    0.37
  -3  -4  -3    0.29    0.25
   3  -4   3    0.15    0.06
   3   4   3    0.20    0.06
   3  -4  -3    0.31    0.68
   3  -4  -3    0.15    0.04
  -3  -4   3    0.05    0.05
  -3   4  -3    0.11    0.24
   3   4   3    0.86    0.48
   3   4   3    0.10    0.23
   3   4   3    0.07    0.04
  -3  -4   3    0.07    0.05
   3  -4   4    6.58    0.90
   3  -4   4    6.66    0.44
  -3  -4  -4    5.92    0.75
   3   4  -4    6.32    0.45
   3   4  -4    6.35    1.68
  -3   4   4    6.09    0.49
  -3  -4  -4    6.86    0.87
   3  -4   4    6.60    0.46
   3   4  -4    6.78    0.43
   3  -4  -4    7.00    0.43
  -3  -4   4    7.15    0.46
   3   4   4    6.41    0.45
   3  -4  -4    5.03    1.32
   3   4   4    6.97    0.45
   3  -4  -4    6.93    0.44
  -3  -4   4    7.17    0.46
   3   4   4    7.18    0.87
  -3   4  -4    7.25    0.76
   3  -4   5    0.15    0.08
  -3   4   5    0.03    0.13
   3  -4   5    0.01    0.04
   3  -4   5    0.02    0.07
   3  -4   5   -0.03    0.41
  -3  -4  -5    0.40    0.55
   3   4  -5    1.08    1.36
   3   4  -5    0.11    0.07
  -3   4   5   -0.11    0.34
   3   4  -5    0.24    0.06
  -3   4   5    0.05    0.04
   3  -4   5    0.67    0.58
  -3   4   5    0.18    0.09
  -3   4   5    0.29    0.54
   3  -4  -5    0.06    0.05
   3   4   5    0.19    0.08
   3  -4  -5    0.03    0.06
  -3  -4   5   -0.13    0.50
  -3  -4   5    0.03    0.07
  -3   4  -5    0.37    0.49
   3   4   5   -0.44    0.49
   3  -4  -5   -0.31    0.88
  -3  -4   5    0.16    0.07
  -3  -4   5    0.09    0.05
   3   4   5    0.08    0.04
   3  -4  -5    0.05    0.71
  -3  -4   5    0.17    0.09
   3  -4   6    3.88    0.89
  -3  -4  -6    2.59    0.77
   3  -4   6    4.79    0.76
   3  -4   6    3.61    0.26
  -3   4   6    4.64    0.84
   3  -4   6    3.95    0.26
  -3   4   6    2.23    0.61
  -3  -4  -6    5.11    0.92
   3  -4   6    3.65    0.31
   3   4  -6    2.15    1.59
   3   4  -6    3.95    0.27
  -3   4   6    3.87    0.26
  -3   4   6    3.26    0.37
   3   4  -6    3.41    0.29
   3  -4   6    3.71    0.68
  -3   4   6    3.21    0.32
   3  -4  -6    2.79    1.40
  -3  -4   6    3.98    0.30
  -3  -4   6    3.18    0.30
   3   4   6    4.21    0.29
  -3  -4   6    4.04    0.69
  -3  -4   6    5.04    0.79
  -3  -4   6    3.60    0.26
   3  -4  -6    3.51    0.28
   3   4   6    3.58    0.26
  -3  -4   6    3.53    0.32
  -3   4  -6    3.21    0.77
   3   4   6    3.46    0.67
   3   4   6    3.92    0.26
   3  -4  -6    3.03    1.12
   3   4   6    3.63    0.30
   3   4   6    4.05    1.05
   3  -4   7   -0.67    0.60
  -3   4   7   -0.03    0.12
   3  -4   7    0.06    0.07
  -3   4   7    0.04    0.49
  -3  -4  -7   -0.30    0.75
   3   4  -7    0.41    1.43
   3   4  -7    0.03    0.10
   3   4  -7    0.23    0.98
  -3  -4  -7   -1.07    0.67
   3  -4   7    0.27    0.68
  -3   4   7    0.02    0.06
   3  -4   7   -0.79    0.53
  -3   4   7    0.65    0.79
   3   4  -7    0.04    0.08
   3  -4   7    0.12    0.06
   3  -4   7    0.15    0.11
  -3  -4   7   -0.29    0.68
  -3   4  -7    0.07    0.11
   3   4   7    0.04    0.07
   3  -4  -7    0.71    1.27
  -3  -4   7   -0.03    0.13
  -3  -4   7    0.03    0.07
   3  -4  -7   -0.02    0.09
  -3  -4   7   -0.07    0.11
   3  -4  -7    0.06    0.95
   3   4   7   -0.59    0.53
  -3  -4   7    0.12    0.11
   3   4   7    0.08    0.06
  -3   4  -7    0.63    0.75
  -3   4  -7    0.23    0.11
  -3  -4   7   -0.36    0.53
   3   4   7    0.13    0.11
   3   4   7   -0.20    0.85
   3  -4   8    2.03    0.26
   3  -4   8    2.03    0.18
   3   4  -8    0.62    1.68
  -3   4   8    1.72    0.24
  -3  -4  -8    2.05    0.23
   3   4  -8    2.03    0.23
  -3   4   8    1.78    0.17
   3   4  -8    2.15    1.10
   3   4  -8    1.96    0.19
   3  -4   8    2.07    0.19
  -3  -4  -8    1.94    0.90
   3  -4   8    2.88    0.82
  -3   4   8    1.07    0.69
  -3  -4  -8    3.12    1.05
   3  -4   8    1.04    0.73
  -3   4   8    1.53    0.94
   3   4   8    2.04    0.19
  -3   4  -8    2.08    0.23
   3  -4  -8    2.57    1.24
   3   4   8    2.10    0.18
   3   4   8    1.82    0.24
   3  -4  -8    0.45    1.54
  -3  -4   8    1.63    0.17
  -3  -4   8    1.20    0.68
   3  -4  -8    1.98    0.22
  -3  -4   8    1.81    0.25
  -3  -4   8    1.42    0.88
   3   4   8    2.01    0.79
  -3  -4   8    1.76    0.29
  -3   4  -8    2.22    0.23
  -3  -4  -9   -1.52    1.74
  -3  -4  -9   -1.68    2.06
   3  -4   9   -1.02    1.31
   3   4  -9   -2.14    1.96
  -3   4   9    0.66    1.19
   3  -4   9    0.06    0.09
  -3  -4  -9   -0.03    0.12
  -3   4   9   -0.01    0.09
  -3  -4  -9    0.04    0.12
   3   4  -9    0.07    0.13
  -3   4   9    0.66    1.89
  -3   4   9   -0.06    0.14
   3  -4  -9    0.10    0.12
   3   4   9    1.54    1.78
  -3  -4   9    0.25    0.17
   3   4   9    0.13    0.09
  -3  -4   9    0.04    0.09
  -3   4  -9    0.00    0.13
  -3  -4   9    0.20    0.22
   3   4   9    0.17    0.10
  -3   4  -9   -0.44    2.08
   3  -4  -9   -0.37    1.90
  -3   4  -9    0.10    0.13
  -3   4  10    0.24    1.66
   3  -4  10    0.84    1.97
  -3  -4 -10    0.85    0.17
   3  -4  10    0.89    0.13
  -3   4  10    1.01    0.14
  -3  -4 -10    4.34    2.95
  -3   4  10    0.83    2.64
  -3   4 -10    1.09    0.19
  -3  -4  10    1.18    0.22
   3   4  10    1.99    2.53
   3   4  10    1.04    0.14
  -3  -4  10    1.07    0.15
   3  -4  11    0.53    2.30
  -3   4  11   -0.61    2.00
  -3  -4 -11   -1.32    2.92
   3  -4  11    0.06    0.09
  -3   4  11    0.01    0.09
   3  -4 -11    1.70    3.47
   3   4  11    0.15    0.09
   3   4  11   -2.00    2.59
   4  -4   0  118.88    6.89
   4  -4   0  104.57    6.57
   4   4   0   97.52    6.54
  -4  -4   0  100.36    6.83
   4   4   0  118.27    6.72
  -4  -4  -1    8.31    0.79
   4   4  -1    7.30    0.62
   4  -4   1    6.18    0.62
  -4  -4  -1    8.80    0.73
   4  -4   1    7.34    0.46
   4  -4   1    8.00    0.48
   4   4  -1    7.40    0.48
   4   4   1    6.56    0.68
  -4  -4   1    6.58    0.89
   4  -4  -1    7.49    1.02
   4  -4  -1    6.82    0.49
   4  -4  -1    6.74    0.46
  -4  -4   1    7.21    0.46
   4   4   1    7.37    0.45
  -4  -4  -2   81.54    5.47
   4  -4   2   82.13    5.27
   4   4  -2   91.82    5.40
   4  -4   2   91.97    5.54
   4   4  -2   82.16    5.29
   4  -4   2   86.74    5.29
  -4  -4  -2   85.09    5.42
   4   4   2   87.13    5.27
   4  -4  -2   89.41    5.28
   4   4   2   89.52    5.44
   4  -4  -2   94.12    6.00
  -4  -4   2   90.55    5.28
   4   4   2   79.11    5.28
   4   4   2   83.79    5.57
  -4  -4  -3    5.33    0.55
   4  -4   3    3.92    0.31
   4  -4   3    4.65    0.33
   4   4  -3    6.60    0.48
   4  -4   3    5.47    0.72
  -4  -4  -3    4.97    0.65
   4  -4   3    4.81    0.31
  -4   4   3    3.97    0.35
   4   4  -3    4.52    0.30
   4   4  -3    4.79    0.32
   4  -4  -3    4.85    0.31
  -4  -4   3    4.82    0.32
   4  -4  -3    7.11    1.30
   4   4   3    4.37    0.33
  -4   4  -3    4.92    0.53
   4   4   3    3.79    0.77
   4   4   3    4.07    0.58
  -4  -4   3    4.59    0.32
   4   4   3    4.66    0.31
  -4  -4  -4   52.28    3.56
   4   4  -4   52.78    4.53
   4   4  -4   56.09    3.24
   4   4  -4   52.84    3.22
   4  -4   4   51.62    3.24
  -4   4   4   49.61    3.26
   4  -4   4   52.67    3.22
   4  -4   4   55.14    3.62
   4   4   4   51.62    3.56
  -4  -4   4   52.58    3.24
   4  -4  -4   53.09    3.23
  -4  -4   4   53.78    3.24
   4   4   4   52.16    3.23
   4   4   4   50.41    3.24
   4  -4  -4   50.08    4.28
   4   4  -5    2.42    0.22
   4   4  -5    2.35    1.49
   4   4  -5    2.81    0.20
  -4   4   5    2.27    0.29
  -4  -4  -5    3.63    0.64
  -4  -4  -5    2.36    0.71
   4  -4   5    2.61    0.19
   4  -4   5    4.00    0.63
   4  -4   5    2.73    0.20
  -4   4   5    2.82    0.19
  -4   4   5    2.63    0.25
  -4   4   5    3.64    0.58
  -4   4   5    3.79    0.77
   4  -4   5    3.60    0.78
   4  -4   5    2.44    0.23
   4   4   5    2.31    0.19
   4   4   5    1.46    0.73
   4   4   5    2.66    0.24
  -4  -4   5    3.67    0.70
  -4  -4   5    2.59    0.20
   4   4   5    2.30    0.57
  -4   4  -5    2.17    0.60
  -4  -4   5    2.84    0.24
   4   4   5    2.70    0.23
  -4  -4   5    2.46    0.22
  -4  -4   5    2.43    0.24
   4  -4  -5    3.27    0.22
   4  -4  -5    3.09    1.36
   4   4   5    2.70    0.19
   4  -4  -5    2.64    1.04
   4  -4   6   28.69    1.87
   4  -4   6   29.11    1.82
  -4   4   6   28.38    1.86
   4   4  -6   30.40    1.83
   4  -4   6   29.58    1.83
  -4   4   6   30.10    1.82
   4  -4   6   35.59    2.50
  -4   4   6   27.09    1.91
  -4  -4  -6   32.14    2.47
   4  -4   6   31.26    2.21
  -4   4   6   28.47    2.14
   4   4  -6   22.72    3.44
  -4  -4  -6   31.16    2.24
  -4   4   6   33.15    2.39
   4   4  -6   29.66    1.86
   4   4   6   29.95    1.86
   4   4   6   28.52    2.15
   4   4   6   26.84    2.51
   4   4   6   28.03    1.83
  -4  -4   6   32.56    2.30
   4   4   6   32.39    1.86
   4  -4  -6   22.36    3.31
  -4  -4   6   29.03    2.13
  -4  -4   6   29.64    1.83
  -4  -4   6   30.42    1.88
  -4  -4   6   29.97    1.87
   4  -4  -6   30.17    1.85
  -4  -4   6   28.51    1.86
   4  -4  -6   31.09    2.94
   4   4   6   29.12    1.82
  -4   4   7    1.53    0.20
  -4  -4  -7    1.86    0.74
   4  -4   7    1.43    0.15
   4   4  -7    1.51    0.19
   4  -4   7    0.73    0.78
   4  -4   7    1.28    0.19
  -4  -4  -7    2.42    0.87
   4   4  -7    1.51    0.15
  -4   4   7    1.49    0.63
  -4   4   7    1.37    0.14
  -4   4   7    1.32    0.86
   4   4  -7    1.83    1.18
   4  -4   7    0.57    0.64
   4  -4   7    1.47    0.14
   4   4  -7    0.78    1.54
   4   4   7    0.89    0.86
   4   4   7    1.44    0.20
   4   4   7    1.42    0.14
  -4  -4   7    1.39    0.63
   4   4   7    1.55    0.14
  -4   4  -7    1.47    0.19
  -4   4  -7    0.75    0.74
  -4  -4   7    1.06    0.81
  -4  -4   7    1.42    0.14
   4   4   7    1.65    0.67
   4  -4  -7    1.98    1.56
  -4  -4   7    1.11    0.19
   4  -4  -7    1.45    0.18
  -4   4  -7    1.53    0.20
   4  -4  -7    1.40    1.19
  -4  -4   7    1.21    0.23
  -4   4   8   15.67    1.90
  -4   4   8   15.14    1.59
   4   4  -8   17.44    1.01
   4  -4   8   16.61    1.66
  -4  -4  -8   15.22    1.90
   4  -4   8   16.17    1.00
  -4   4   8   15.75    1.00
   4  -4   8   16.40    1.01
  -4   4   8   16.58    1.05
   4   4  -8   15.61    1.05
   4  -4   8   16.00    1.07
   4  -4   8   17.78    2.02
  -4  -4  -8   18.48    1.69
   4   4  -8    6.82    2.46
   4   4  -8   14.51    2.14
   4   4   8   16.12    1.00
  -4  -4   8   13.50    1.05
   4   4   8   17.99    1.66
  -4  -4   8   15.98    1.55
  -4  -4   8   15.38    1.00
   4  -4  -8   10.85    2.64
   4   4   8   15.63    1.01
   4  -4  -8   12.58    2.21
  -4   4  -8   16.90    1.05
  -4  -4   8   19.96    1.90
  -4  -4   8   15.55    1.11
   4   4   8   18.56    2.18
  -4   4  -8   15.47    1.05
   4  -4  -8   14.76    1.03
  -4   4   9    0.72    0.12
  -4  -4  -9    0.64    2.19
   4  -4   9    0.81    0.12
  -4   4   9    1.01    1.22
   4  -4   9   -0.34    1.58
  -4   4   9    1.27    2.35
  -4  -4  -9    0.78    0.17
   4   4  -9    0.90    2.23
  -4   4   9    0.81    0.18
  -4  -4   9    0.21    1.52
   4  -4  -9    3.73    2.31
  -4  -4   9    0.66    0.12
   4   4   9    0.83    0.13
  -4  -4   9    0.79    0.27
   4   4   9    0.97    0.13
  -4  -4   9    0.57    0.19
   4   4   9    0.10    1.95
  -4   4  -9    0.70    0.18
  -4  -4 -10    6.85    3.16
  -4   4  10    8.35    0.57
  -4   4  10   10.33    3.48
  -4   4  10    8.64    0.61
   4  -4  10    8.69    0.57
  -4   4  10    9.26    1.97
   4  -4  10    6.73    2.44
   4   4  10    8.81    0.57
   4   4  10    6.91    2.82
  -4  -4  10    8.32    0.57
  -4  -4  10    8.64    0.62
   4  -4  11    1.03    2.60
   4  -4  11    0.40    0.10
  -4  -4 -11    1.14    2.95
  -4   4  11    2.03    3.38
  -4   4  11    1.00    2.00
   4   4  11   -1.75    2.68
   4  -4 -11    1.46    3.44
   4   4  11    0.42    0.10
  -5  -4   0    9.57    1.09
   5   4   0    8.70    0.57
   5   4   0    8.72    0.57
   5  -4   0   10.67    1.11
   5  -4   0    8.90    0.60
   5   4   0   10.22    0.85
  -5  -4  -1   27.43    1.97
   5  -4   1   31.61    1.88
   5  -4   1   27.71    1.85
   5   4  -1   24.15    1.63
   5   4  -1   28.56    1.83
   5  -4   1   25.31    1.61
   5  -4   1   25.74    1.64
  -5  -4   1   24.98    2.07
   5   4   1   28.54    1.78
   5  -4  -1   25.40    1.62
   5   4   1   25.51    1.62
   5   4   1   25.31    1.60
   5  -4  -1   23.32    1.64
   5  -4  -1   28.61    2.23
   5   4   1   28.91    1.92
  -5  -4   1   26.81    1.61
   5   4  -2    7.47    0.49
  -5  -4  -2    9.08    0.78
  -5  -4  -2    8.60    0.88
   5  -4   2    8.49    0.84
   5   4  -2    8.43    0.70
   5  -4   2    7.65    0.49
   5  -4   2    7.58    0.52
   5   4  -2    7.96    0.52
   5  -4  -2   11.48    1.45
  -5  -4   2    7.93    0.51
   5   4   2    7.92    0.51
   5   4   2    7.01    0.94
   5   4   2    7.66    0.75
   5   4   2    7.62    0.50
   5  -4  -2    8.17    0.51
   5   4  -3   19.67    1.25
  -5  -4  -3   17.21    1.42
   5  -4   3   16.88    1.08
   5   4  -3   17.02    1.05
   5   4  -3   17.75    1.08
   5  -4   3   20.29    1.47
   5   4   3   15.52    1.07
   5   4   3   13.99    1.51
   5   4   3   16.49    1.06
   5   4   3   17.61    1.37
   5  -4  -3   20.84    2.26
  -5  -4   3   17.24    1.08
   5  -4  -3   16.60    1.07
   5  -4   4    4.09    0.34
   5   4  -4    4.87    0.34
  -5  -4  -4    5.43    0.78
   5   4  -4    4.71    0.32
   5   4  -4    4.92    1.52
   5  -4   4    5.32    0.35
   5  -4   4    5.12    0.80
  -5   4   4    4.15    0.39
   5   4   4    5.09    0.34
   5   4   4    4.54    0.77
  -5  -4   4    4.84    0.35
   5  -4  -4    4.83    0.33
   5  -4  -4    5.72    1.39
   5   4   4    4.58    0.35
  -5  -4  -5    9.65    1.14
  -5   4   5    6.49    1.05
   5  -4   5    8.94    0.65
  -5  -4  -5   11.21    1.03
  -5   4   5    8.11    0.69
  -5   4   5    8.45    0.64
   5  -4   5   10.18    1.22
   5   4  -5   10.05    0.64
   5   4  -5   10.05    2.21
   5  -4   5    9.56    0.61
  -5   4   5   10.83    1.02
  -5   4   5   10.14    0.61
   5  -4   5    9.06    1.04
   5  -4   5    9.06    0.61
   5   4  -5    9.53    0.61
   5   4   5    9.41    0.61
   5   4   5   10.05    0.61
   5   4   5    9.56    0.64
   5  -4  -5    5.04    1.64
  -5  -4   5   10.42    0.66
  -5  -4   5   10.12    1.14
  -5  -4   5    9.95    0.61
   5   4   5    8.29    1.22
   5  -4  -5    9.75    0.63
  -5  -4   5    8.30    0.93
   5   4   5   10.33    0.65
   5   4   5   10.45    1.03
  -5  -4   5    9.88    0.64
  -5  -4  -6    3.55    0.73
   5   4  -6    2.66    0.24
  -5   4   6    2.45    0.20
  -5   4   6    2.28    0.24
   5  -4   6    1.72    0.68
   5  -4   6    2.44    0.24
  -5   4   6    3.69    0.89
   5  -4   6    2.72    0.20
  -5   4   6    1.71    0.60
   5  -4   6    3.91    0.88
   5   4  -6    2.51    0.21
   5   4  -6    1.68    1.45
   5  -4   6    2.37    0.19
  -5  -4  -6    1.96    0.80
  -5  -4   6    2.36    0.27
  -5  -4   6    3.71    0.86
   5  -4  -6    1.13    1.30
   5   4   6    2.41    0.20
   5   4   6    2.71    0.24
  -5  -4   6    2.60    0.25
   5   4   6    2.47    0.25
   5  -4  -6    2.62    0.23
   5   4   6    2.86    0.90
  -5  -4   6    2.21    0.20
  -5  -4   6    1.92    0.56
   5  -4  -6    1.19    1.23
   5   4   6    2.93    0.20
   5   4   6    1.83    0.67
   5  -4   7    4.87    0.34
  -5   4   7    4.57    1.16
  -5   4   7    4.64    0.39
   5  -4   7    4.24    1.03
  -5   4   7    5.65    0.90
   5   4  -7    4.95    0.39
  -5  -4  -7    7.64    1.01
  -5   4   7    5.24    0.35
   5  -4   7    4.81    0.40
   5   4  -7    5.64    2.05
   5  -4   7    4.73    0.35
  -5  -4  -7    6.88    1.20
   5  -4   7    4.61    0.96
   5  -4  -7    3.98    1.86
  -5  -4   7    5.09    0.44
  -5  -4   7    4.20    0.81
   5   4   7    4.91    0.34
   5  -4  -7    5.84    0.39
   5   4   7    4.34    1.11
  -5  -4   7    3.64    0.39
   5   4   7    5.36    0.89
   5   4   7    4.94    0.35
  -5  -4   7    4.88    0.35
  -5  -4   7    7.18    1.16
   5  -4  -7    4.19    1.49
   5   4  -8   -0.18    1.37
  -5   4   8    0.92    1.59
   5  -4   8    1.08    0.13
   5   4  -8    0.37    1.73
  -5  -4  -8   -0.17    1.04
   5  -4   8    0.05    0.99
   5  -4   8    1.76    0.89
  -5   4   8    1.05    0.14
   5   4  -8    1.16    0.19
  -5   4   8    1.19    0.19
  -5   4   8    1.93    0.76
   5  -4   8    1.08    0.20
   5  -4   8    1.21    0.15
  -5  -4   8    1.17    0.14
   5   4   8    1.12    0.91
   5   4   8    1.07    0.13
   5  -4  -8    1.13    0.18
   5   4   8    1.59    1.14
  -5  -4   8    1.77    1.14
  -5   4  -8    1.14    0.20
  -5  -4   8    0.79    0.19
   5  -4  -8   -0.54    1.32
  -5  -4   8    1.28    0.26
   5   4   8    1.30    0.14
   5  -4  -8    1.15    1.95
  -5   4  -8    1.01    0.20
   5  -4   9    2.69    0.23
   5  -4   9    2.61    0.24
  -5   4   9    2.24    0.26
  -5   4   9    2.38    0.22
   5  -4   9   -0.02    1.90
  -5   4   9    2.14    2.85
  -5   4   9    1.56    1.24
  -5  -4  -9    1.44    2.42
  -5  -4  -9    2.57    0.28
   5   4   9    2.42    0.22
   5   4   9    1.68    2.24
  -5   4  -9    2.98    0.31
  -5  -4   9    2.30    1.91
  -5  -4   9    2.36    0.29
   5   4   9    2.63    0.23
  -5  -4 -10    2.86    3.12
   5  -4  10    0.81    0.13
  -5   4  10    0.92    0.17
  -5   4  10    0.90    3.63
   5  -4  10   -3.00    2.55
   5   4  10    0.58    0.11
   5   4  10   -0.45    2.86
  -5  -4  10    1.30    2.36
  -5  -4  10    0.48    0.17
  -5   4  11    2.15    3.54
  -5   4  11   -0.39    1.88
   5  -4  11   -1.85    2.79
  -5  -4  11    1.50    2.50
  -5  -4  11    1.22    0.18
   5   4  11    0.81    2.84
  -6  -4   0  162.63   10.02
   6   4   0  162.48    9.92
   6  -4   0  171.24    9.99
   6   4   0  163.53    9.74
  -6  -4   0  155.68    9.59
   6   4   0  139.34    9.59
   6  -4   0  160.14    9.62
   6   4   0  151.25    9.60
   6  -4   1    0.16    0.08
   6  -4   1    0.90    0.45
   6   4  -1    0.06    0.07
   6   4  -1    0.01    0.05
  -6  -4  -1    0.55    0.54
   6  -4   1    0.02    0.04
   6   4  -1    0.09    0.26
   6  -4   1    0.26    0.30
   6   4  -1    0.47    0.10
   6   4   1    0.02    0.05
   6  -4  -1    0.11    0.51
  -6  -4   1   -0.09    0.52
   6   4   1    0.12    0.26
  -6  -4   1    0.12    0.05
   6  -4  -1    0.09    0.08
   6   4   1   -0.05    0.34
   6   4   1    0.19    0.04
  -6  -4  -2  136.00    8.49
   6  -4   2  122.91    8.17
   6  -4   2  135.95    8.44
   6   4  -2  135.88    8.20
   6  -4   2  132.21    8.20
   6   4  -2  146.11    8.43
   6   4  -2  127.92    8.17
   6  -4  -2  133.24    8.19
   6   4   2  129.39    8.17
   6   4   2  114.47    8.56
  -6  -4   2  138.57    8.19
   6   4   2  147.33    8.45
   6   4   2  138.28    8.18
   6  -4  -2  143.37    8.90
   6   4  -3    0.03    0.04
   6  -4   3    0.07    0.06
   6  -4   3   -0.27    0.36
   6  -4   3    0.08    0.07
  -6  -4  -3   -0.14    0.46
   6   4  -3    0.51    0.10
   6   4   3    0.03    0.07
   6   4   3   -0.02    0.05
   6   4   3   -0.52    0.34
  -6  -4   3    0.03    0.07
   6  -4  -3    0.05    0.06
   6  -4  -3   -0.05    0.68
   6  -4   4   87.13    5.27
   6  -4   4   84.62    5.23
   6   4  -4   92.64    6.67
   6  -4   4   88.41    5.52
  -6  -4  -4   87.24    5.60
  -6   4   4   85.45    5.47
   6  -4   4   89.50    5.64
   6   4  -4   89.95    5.27
   6  -4   4   72.04    5.25
   6   4  -4   87.07    5.23
  -6   4   4   77.52    5.25
   6  -4  -4   93.35    5.26
   6   4   4   86.47    5.24
   6   4   4   86.83    5.26
   6   4   4   87.34    5.25
   6   4   4   86.51    5.23
   6   4   4   73.41    5.61
   6  -4  -4   92.02    6.33
  -6  -4   4   89.05    5.25
  -6  -4   4   92.33    5.27
  -6  -4   4   71.82    5.55
  -6   4   5    0.22    0.10
   6  -4   5    0.20    0.09
   6  -4   5    0.13    0.06
  -6   4   5   -0.29    0.46
   6  -4   5    0.08    0.05
   6   4  -5    0.16    0.10
   6   4  -5    0.29    0.07
  -6  -4  -5    0.20    0.60
  -6   4   5   -0.53    0.66
   6  -4   5   -0.27    0.45
   6  -4   5   -0.19    0.40
   6   4  -5   -0.39    1.15
   6  -4   5    0.59    0.60
  -6  -4  -5    0.79    0.57
  -6   4   5    0.07    0.05
   6   4   5   -0.46    0.54
   6  -4  -5   -0.33    1.01
  -6  -4   5    0.07    0.09
   6  -4  -5    0.07    0.08
   6   4   5   -0.36    0.54
   6   4   5    0.09    0.06
  -6  -4   5    0.58    0.70
   6   4   5    0.06    0.05
  -6  -4   5   -0.01    0.11
   6   4   5   -0.08    0.09
  -6  -4   5    0.27    0.45
   6   4  -6   52.13    4.76
  -6   4   6   43.69    3.61
   6  -4   6   53.08    3.58
  -6   4   6   51.01    3.18
  -6  -4  -6   51.21    3.73
   6  -4   6   49.01    3.19
  -6   4   6   51.68    3.51
  -6  -4  -6   48.97    3.48
   6  -4   6   54.02    3.15
  -6   4   6   53.86    3.15
   6  -4   6   55.73    3.70
   6   4  -6   51.98    3.18
   6  -4   6   51.69    3.14
   6   4   6   50.63    3.14
   6  -4  -6   53.64    3.17
   6   4   6   50.22    3.50
  -6  -4   6   54.25    3.47
   6  -4  -6   51.71    4.64
   6   4   6   48.42    3.18
   6   4   6   52.95    3.15
  -6  -4   6   53.13    3.21
  -6  -4   6   48.84    3.67
  -6  -4   6   47.60    3.18
   6  -4  -6   47.68    4.32
   6   4   6   42.64    3.70
  -6   4   7    0.08    0.12
   6  -4   7    0.18    0.73
   6   4  -7    1.97    1.66
   6  -4   7    0.14    0.08
   6  -4   7   -0.55    0.62
  -6   4   7   -0.07    0.61
  -6  -4  -7    0.67    0.72
  -6   4   7   -0.10    0.93
   6   4  -7    0.05    0.12
  -6   4   7    0.12    0.08
   6  -4   7    0.17    0.09
   6  -4   7    0.11    0.12
  -6  -4   7    0.09    0.89
   6   4   7    0.06    0.08
   6   4   7    0.12    0.07
   6  -4  -7    0.69    1.45
   6   4   7   -0.30    0.69
   6   4   7   -0.61    0.66
  -6  -4   7   -0.07    0.17
  -6  -4   7    0.11    0.14
  -6  -4   7   -0.41    0.54
   6  -4  -7    1.24    1.41
   6  -4  -7   -0.03    0.11
  -6   4   8   21.46    3.18
  -6  -4  -8   26.35    2.65
   6  -4   8   28.37    1.72
  -6   4   8   28.09    1.74
   6  -4   8   25.13    2.69
   6   4  -8   15.67    2.87
   6   4  -8   28.17    1.76
   6  -4   8   28.42    1.71
  -6   4  -8   24.91    1.75
   6  -4  -8   26.81    1.74
   6   4   8   29.22    2.71
   6   4   8   27.65    1.70
   6   4   8   28.70    1.71
  -6   4  -8   29.07    1.77
  -6  -4   8   23.85    2.83
  -6  -4   8   25.21    1.75
   6  -4  -8   21.29    3.13
   6  -4   9    0.16    0.10
  -6   4   9    0.01    0.13
  -6  -4  -9    0.86    2.63
   6  -4   9   -0.92    2.26
  -6   4   9    1.37    3.25
   6  -4   9    0.16    0.12
   6   4   9    0.04    0.09
   6   4   9   -0.42    2.50
   6   4   9    0.11    0.10
  -6   4  -9    0.02    0.16
  -6  -4   9    1.96    2.35
  -6  -4   9   -0.15    0.15
  -6   4  10    4.43    4.04
  -6  -4 -10   12.15    3.42
   6  -4  10   16.53    3.49
   6  -4  10   15.19    0.99
  -6   4  10   15.22    1.01
   6   4  10   15.74    1.00
  -6  -4  10   15.58    1.02
   6   4  10   10.57    3.31
  -6  -4  10   12.95    3.18
   6   4  10   15.86    0.99
  -6   4  11    3.14    3.56
   6  -4  11    2.40    3.05
  -6  -4  11    0.95    2.89
   6   4  11    2.50    2.94
  -7  -4   0   48.83    3.47
   7   4   0   48.83    3.15
   7  -4   0   50.58    3.38
   7  -4   0   47.79    3.11
   7   4   0   50.51    3.37
   7  -4   0   47.97    2.97
   7   4   0   45.75    2.94
   7   4   0   46.65    2.94
   7   4  -1   10.67    0.71
   7  -4   1   11.52    0.96
  -7  -4  -1   10.56    1.30
   7  -4   1   10.56    0.69
   7   4  -1   10.77    1.10
   7  -4   1    9.83    0.73
   7   4  -1   10.43    0.70
   7   4   1   12.15    1.03
  -7  -4   1   12.08    0.71
   7   4   1   11.58    0.70
   7  -4  -1   10.84    0.73
   7   4   1   11.05    1.32
   7  -4  -1   12.49    1.41
  -7  -4   1   15.45    1.42
   7  -4   2   43.94    2.82
   7   4  -2   40.88    2.50
   7  -4   2   38.48    2.50
   7   4  -2   44.00    2.86
   7   4  -2   37.31    2.54
   7  -4   2   41.72    2.54
  -7  -4  -2   40.96    2.96
  -7  -4   2   41.91    2.52
   7  -4  -2   49.20    3.36
   7  -4  -2   40.71    2.52
   7  -4  -2   40.27    2.56
   7   4   2   34.07    2.98
   7   4   2   41.57    2.51
   7   4   2   40.86    2.85
   7  -4   3    8.24    0.57
   7   4  -3    8.37    0.53
   7   4  -3    7.97    0.57
   7  -4   3    7.40    0.96
   7   4  -3    7.96    1.79
  -7  -4  -3    8.60    1.04
   7   4  -3    8.23    0.54
   7  -4   3    8.12    0.54
   7   4   3    8.64    0.55
   7   4   3    7.92    0.53
   7  -4  -3    9.24    1.53
   7   4   3    6.65    1.02
  -7  -4   3    8.20    0.56
   7  -4  -3    8.63    0.56
   7   4   3    8.08    0.53
  -7   4   4   26.07    1.73
   7  -4   4   26.77    1.72
   7  -4   4   29.80    1.97
   7  -4   4   27.87    1.71
   7  -4   4   28.19    2.16
  -7  -4  -4   28.87    2.24
   7  -4   4   26.25    2.13
  -7   4   4   30.16    2.12
   7   4  -4   30.80    3.18
   7   4  -4   28.21    1.75
   7  -4   4   26.30    1.73
   7  -4   4   31.24    2.04
  -7  -4  -4   25.07    2.03
   7  -4   4   27.17    1.75
   7   4   4   30.40    1.98
  -7  -4   4   27.08    1.73
  -7  -4   4   22.34    2.19
   7   4   4   30.18    1.74
   7   4   4   23.02    2.19
   7   4   4   28.96    1.72
   7  -4  -4   28.04    1.74
   7  -4  -4   31.92    2.84
   7   4   4   27.25    1.72
  -7  -4   4   29.10    1.75
   7   4   4   27.07    1.71
   7   4   4   25.20    2.03
  -7  -4  -5    6.64    1.04
   7   4  -5    5.29    0.39
   7  -4   5    5.75    0.75
  -7   4   5    5.19    0.38
   7  -4   5    4.79    0.34
   7  -4   5    5.16    0.36
  -7   4   5    2.45    0.86
   7  -4   5    6.48    1.00
  -7  -4  -5    5.97    0.86
   7  -4   5    3.48    0.82
  -7   4   5    5.62    0.86
   7   4  -5    5.36    1.75
   7  -4   5    4.74    0.39
   7   4   5    3.55    0.96
   7   4   5    5.14    0.35
   7  -4  -5    5.14    0.38
  -7  -4   5    6.47    0.82
  -7  -4   5    4.71    0.41
   7   4   5    5.14    0.34
   7   4   5    5.59    0.87
   7  -4  -5    4.99    1.41
   7   4   5    4.52    0.38
  -7  -4   5    3.81    0.94
  -7  -4   5    4.58    0.38
   7   4   5    5.43    0.74
   7  -4   6   18.43    1.38
   7  -4   6   16.21    1.58
  -7   4   6   15.69    1.05
   7  -4   6   17.43    1.03
   7  -4   6   16.87    1.66
   7  -4   6   15.88    1.01
  -7   4   6   17.03    1.62
  -7  -4  -6   15.00    1.50
  -7   4   6    9.91    1.55
   7  -4   6   15.55    1.07
   7   4  -6   16.07    1.06
   7   4  -6   18.84    2.84
   7  -4  -6   17.88    2.60
  -7  -4   6   14.10    1.05
  -7  -4   6   13.39    1.64
   7   4   6   15.48    1.05
   7   4   6   14.54    1.76
  -7  -4   6   17.16    1.48
   7  -4  -6   17.53    1.05
   7  -4  -6   15.51    2.34
  -7  -4   6   15.78    1.09
   7   4   6   16.76    1.02
   7   4   6   16.02    1.01
   7   4   6   17.69    1.59
  -7   4   7    2.65    0.84
   7   4  -7    3.71    1.76
   7  -4   7    2.95    0.25
   7  -4   7    2.32    0.96
   7  -4   7    2.84    0.22
  -7   4   7    1.16    1.02
   7  -4   7    2.47    0.29
  -7  -4  -7    1.36    0.86
  -7   4   7    2.72    0.27
   7   4  -7    2.60    0.28
   7  -4   7    1.72    0.78
  -7  -4   7    1.70    0.26
   7   4   7    2.94    0.23
   7   4   7    2.92    0.93
   7  -4  -7    2.47    0.27
  -7  -4   7    1.01    0.77
   7   4   7    2.73    0.22
   7   4   7    2.51    0.92
   7  -4  -7    1.49    1.50
  -7  -4   7    2.18    0.34
   7  -4  -7    0.68    1.45
  -7  -4   7    1.47    1.02
   7   4  -8    3.87    1.99
  -7   4   8    4.31    2.67
   7  -4   8    8.62    0.59
   7  -4   8    9.04    0.57
  -7  -4  -8    9.02    2.13
   7   4  -8    8.17    0.62
  -7   4   8    8.99    0.61
   7  -4   8   11.14    2.31
  -7  -4   8    7.40    0.68
   7   4   8    8.44    0.57
  -7   4  -8    8.12    0.62
  -7  -4   8    7.84    0.62
   7  -4  -8    6.72    2.05
  -7  -4   8    7.43    2.37
   7   4   8    9.15    0.58
   7   4   8    5.85    2.11
   7  -4   9    1.51    0.19
   7  -4   9    1.41    0.17
  -7   4   9    1.68    0.21
   7  -4   9   -0.65    2.76
  -7   4   9    1.12    3.53
  -7  -4   9    1.34    0.22
  -7   4  -9    1.20    0.22
   7   4   9    3.04    2.96
   7   4   9    1.47    0.16
   7   4   9    1.31    0.18
  -7  -4   9   -1.45    2.74
  -7   4  10    4.33    0.35
   7  -4  10    4.70    0.34
  -7   4  10    3.65    3.86
   7  -4  10    9.11    3.41
   7   4  10    3.36    3.25
   7   4  10    4.41    0.35
  -7  -4  10    4.55    0.37
  -7  -4  10    5.23    3.21
   7  -4  11   -0.86    3.20
  -7   4  11    1.57    3.26
   7   4  11    0.64    0.12
  -7  -4  11    1.81    2.93
  -8  -4   0   12.02    1.43
   8   4   0   10.37    1.09
   8   4   0   12.37    1.31
   8  -4   0   12.45    1.32
   8   4   0   11.69    0.76
   8  -4   0   11.58    0.98
   8  -4   0   12.51    0.79
   8   4  -1    7.45    0.51
   8  -4   1    7.48    0.54
   8   4  -1    8.82    1.14
  -8  -4  -1    8.47    1.18
   8  -4   1    8.26    0.86
   8   4   1    7.67    1.18
   8  -4  -1    9.12    1.23
   8  -4  -1    8.07    0.54
  -8  -4   1    9.10    1.15
   8   4   1    7.35    0.50
   8   4   1    7.78    0.95
   8   4  -2   10.73    0.71
   8  -4   2   10.41    0.66
   8   4  -2   10.54    0.67
   8  -4   2   11.00    0.94
   8   4  -2    9.80    0.66
   8   4  -2   12.24    1.18
   8  -4   2   10.40    1.01
   8   4  -2    8.99    1.79
   8   4  -2   10.24    0.70
   8  -4   2   10.42    0.70
  -8  -4  -2   10.56    1.33
   8   4   2   10.72    0.66
   8   4   2    9.49    0.66
   8  -4  -2   11.00    1.56
   8   4   2    9.02    1.15
   8   4   2   10.20    0.67
   8  -4  -2   10.90    0.72
  -8  -4   2   10.63    0.69
   8   4   2    7.80    1.28
  -8  -4  -3    8.32    1.13
   8  -4   3    6.67    1.03
   8   4  -3    6.01    0.42
   8  -4   3    6.56    0.78
   8   4  -3    6.36    1.67
   8  -4   3    5.57    0.85
   8  -4   3    6.15    0.45
   8  -4   3    5.61    0.40
  -8   4   3    5.36    0.42
   8  -4   3    6.27    0.41
   8   4  -3    5.55    0.45
   8  -4   3    6.73    0.69
   8   4   3    4.29    0.91
   8   4   3    7.13    0.72
   8   4   3    6.20    0.40
   8   4   3    6.20    0.75
   8  -4  -3    6.32    0.44
   8   4   3    6.39    0.41
  -8  -4   3    5.92    0.42
   8  -4  -3    5.26    1.27
   8  -4  -3    5.66    0.41
   8  -4  -3    6.34    0.50
  -8  -4   3    6.33    0.44
  -8  -4   3    6.16    0.89
   8   4   3    5.47    0.41
   8  -4   4    9.22    1.22
  -8   4   4    5.56    0.95
   8  -4   4    7.55    0.50
   8  -4   4    6.79    0.50
  -8   4   4    9.52    1.14
  -8   4   4    7.25    0.52
   8   4  -4    7.37    0.55
   8   4  -4    8.29    1.92
   8  -4   4    7.65    0.51
   8  -4   4    8.95    0.84
   8  -4   4    7.40    1.02
   8  -4   4    7.72    0.55
  -8  -4  -4    8.34    1.04
   8   4  -4    7.46    0.51
  -8  -4   4    7.04    0.52
   8   4   4    7.50    1.03
   8   4   4    7.86    0.50
   8  -4  -4    7.38    0.50
   8  -4  -4    7.52    0.53
   8   4   4    7.96    0.52
   8   4   4    8.97    0.87
  -8  -4   4    5.33    1.02
   8   4   4    9.08    0.84
   8   4   4    8.10    1.23
  -8  -4   4    7.60    0.55
   8  -4  -4    7.89    1.56
   8   4   4    7.22    0.50
  -8  -4   4    8.06    0.96
  -8   4   5    2.24    0.85
  -8   4   5    3.52    0.33
  -8   4   5    4.21    0.90
   8  -4   5    4.03    0.35
   8  -4   5    4.34    1.03
  -8  -4  -5    3.97    0.91
   8  -4   5    3.33    0.31
   8  -4   5    4.04    0.71
   8   4  -5    4.31    0.31
   8   4  -5    4.01    0.35
   8  -4   5    4.25    0.30
   8   4  -5    5.82    1.74
   8  -4   5    3.90    0.66
   8  -4   5    2.90    0.73
   8   4   5    4.30    0.65
  -8  -4   5    3.29    0.90
   8  -4  -5    4.39    0.34
   8   4   5    4.00    0.31
   8  -4  -5    2.54    1.23
  -8  -4   5    4.18    0.37
   8   4   5    7.17    0.98
   8   4   5    4.36    0.33
   8   4   5    4.11    0.97
   8   4   5    4.45    0.29
  -8  -4   5    3.72    0.80
  -8  -4   5    3.11    0.33
  -8   4   6    4.73    0.37
   8  -4   6    3.82    0.88
   8  -4   6    4.41    0.35
   8  -4   6    7.17    0.85
  -8  -4  -6    5.38    1.01
   8  -4   6    4.98    0.33
   8   4  -6    4.47    1.76
  -8   4   6    5.52    1.05
  -8   4   6    3.72    0.97
   8   4  -6    4.33    0.39
   8  -4   6    2.67    1.01
   8   4   6    3.49    0.98
   8  -4  -6    3.54    1.49
   8   4   6    4.00    1.01
  -8  -4   6    1.56    0.96
   8   4   6    4.58    0.34
   8   4   6    4.70    0.33
  -8  -4   6    3.64    0.37
   8  -4  -6    4.70    1.62
  -8  -4   6    4.78    0.44
  -8  -4   6    4.29    0.92
   8   4   6    4.45    0.37
  -8   4   7   -0.26    1.49
  -8   4   7    3.11    1.01
   8  -4   7    2.64    0.80
   8  -4   7    2.42    0.22
   8  -4   7    2.37    0.24
  -8  -4  -7    2.46    1.02
   8   4  -7    2.36    0.28
  -8   4   7    2.33    0.25
   8  -4   7    1.58    1.47
   8   4   7    1.86    1.19
  -8  -4   7    2.22    0.27
  -8  -4   7    0.43    1.40
   8   4   7    2.44    0.23
   8   4   7    2.60    0.22
  -8  -4   7    2.10    0.34
   8  -4  -7    1.57    1.36
   8   4   7    2.68    0.86
  -8   4   8    4.33    2.85
   8  -4   8    2.35    0.26
   8  -4   8    2.82    0.25
   8   4  -8   -0.62    1.66
   8  -4   8    3.24    2.59
  -8   4   8    3.04    0.28
  -8  -4   8    1.86    2.45
  -8   4  -8    3.01    0.30
   8   4   8    2.89    0.27
   8   4   8    2.78    0.24
   8   4   8    0.72    2.52
  -8  -4   8    2.73    0.31
   8  -4   9    1.14    0.19
   8  -4   9   -0.17    3.37
   8  -4   9    1.25    0.17
   8   4  -9    1.56    0.19
  -8   4   9    1.43    0.20
  -8   4   9    0.92    3.60
  -8   4  -9    1.40    0.23
   8   4   9    1.69    0.18
  -8  -4   9    0.78    3.06
   8   4   9    1.43    0.19
  -8  -4   9    1.46    0.22
   8   4   9    1.12    3.34
   8  -4  -9    1.68    0.19
   8  -4  10   -1.21    3.60
  -8   4  10   -0.47    3.46
   8   4 -10    1.34    0.19
   8  -4  10    1.58    0.18
  -8   4  10    1.57    0.19
   8   4  10    2.42    3.47
  -8  -4  10    1.48    0.20
  -8  -4  10    1.77    3.21
   8   4  10    1.45    0.19
   8   4  10    1.80    0.17
   8  -4 -10    1.36    0.18
  -9  -4   0   45.63    3.36
   9   4   0   46.51    3.42
   9  -4   0   42.64    2.95
   9  -4   0   46.42    2.80
   9   4   0   46.74    2.76
   9   4   0   44.86    3.08
   9  -4   0   42.85    2.76
   9   4   0   44.48    2.76
  -9  -4  -1   22.07    2.04
   9  -4   1   17.99    1.38
   9  -4   1   18.41    1.33
   9   4  -1   18.26    1.14
   9   4  -1   19.58    1.56
   9   4  -1   18.01    1.75
   9   4  -1   19.77    2.45
   9  -4   1   18.22    1.14
   9  -4   1   16.82    1.41
   9   4  -1   17.61    1.14
   9   4  -1   18.15    1.14
   9  -4   1   18.28    1.18
   9   4   1   20.86    1.55
   9   4   1   18.67    1.14
   9   4   1   18.40    1.14
   9  -4  -1   19.59    1.18
   9   4   1   17.92    1.14
   9  -4  -1   17.59    1.13
   9  -4  -1   17.52    1.86
   9   4   1   16.51    1.79
   9  -4  -1   18.70    1.39
   9   4   1   14.91    1.56
   9   4  -2   38.23    2.42
   9   4  -2   39.73    2.76
   9   4  -2   42.66    3.75
   9  -4   2   42.90    2.77
   9   4  -2   38.83    2.42
  -9   4   2   41.07    2.43
   9  -4   2   40.18    2.87
   9  -4   2   36.49    2.42
   9  -4   2   43.14    2.42
   9  -4   2   39.66    2.64
   9  -4   2   40.00    2.59
  -9  -4  -2   40.37    3.15
   9   4  -2   37.54    2.95
   9  -4   2   38.91    2.47
   9  -4  -2   40.24    2.47
   9  -4  -2   41.88    3.28
  -9  -4   2   39.17    2.46
   9   4   2   35.69    2.88
   9   4   2   38.85    2.42
   9  -4  -2   39.54    2.42
   9   4   2   41.35    2.43
   9  -4  -2   37.60    2.61
  -9  -4   2   38.30    2.73
   9   4   2   38.99    2.69
   9   4   2   35.26    2.42
   9  -4   3   13.70    1.32
   9  -4   3   15.29    1.56
   9  -4   3   14.56    0.93
   9   4  -3   14.58    0.95
   9   4  -3   13.03    1.30
   9  -4   3   11.82    0.88
  -9   4   3   14.59    0.89
   9  -4   3   14.16    1.19
   9   4  -3   18.89    2.59
  -9  -4  -3   15.99    1.52
   9  -4   3   13.30    0.89
   9  -4   3   14.53    0.88
   9   4  -3   14.19    0.89
   9  -4   3   15.36    1.12
   9   4   3   12.64    0.89
   9  -4  -3   15.25    0.97
   9   4   3   12.98    1.45
   9   4   3   14.27    0.89
   9   4   3   14.12    1.21
   9   4   3   14.92    1.19
  -9  -4   3   12.13    0.90
  -9  -4   3   14.57    0.94
   9   4   3   14.36    1.65
  -9  -4   3   14.73    1.38
   9   4   3   14.05    0.89
   9  -4  -3   14.41    0.89
   9  -4  -3   13.86    1.94
   9  -4   4   24.63    2.39
   9  -4   4   27.19    1.74
  -9   4   4   31.22    2.34
   9   4  -4   31.90    3.33
   9  -4   4   30.11    1.74
   9   4  -4   26.94    1.79
   9  -4   4   29.90    1.98
  -9   4   4   25.45    2.14
   9   4  -4   27.59    1.75
   9  -4   4   27.57    2.21
   9  -4   4   34.77    2.09
   9  -4   4   24.57    1.74
  -9   4   4   28.72    1.75
  -9  -4   4   23.85    1.75
   9  -4  -4   28.99    2.85
   9   4   4   29.73    1.74
   9   4   4   30.52    2.02
   9   4   4   29.75    1.75
   9   4   4   28.52    1.98
   9   4   4   26.24    1.74
  -9  -4   4   30.99    2.29
  -9  -4   4   28.49    1.80
   9  -4  -4   29.51    1.84
   9   4   4   25.11    2.31
   9   4   4   24.66    2.34
   9  -4  -4   27.92    1.74
   9   4  -5    9.52    0.63
   9  -4   5   10.54    1.09
  -9   4   5    8.91    1.18
  -9   4   5    9.80    0.63
   9  -4   5    8.39    0.61
   9  -4   5    9.76    0.97
   9  -4   5    8.64    1.45
   9  -4   5    9.09    0.61
   9   4  -5    9.36    0.67
  -9   4   5   11.34    1.39
   9   4  -5    9.29    2.13
   9  -4   5    9.62    1.22
   9  -4  -5   10.07    1.91
  -9  -4   5    7.30    0.63
   9   4   5    8.72    0.62
   9   4   5    7.96    1.32
   9   4   5    9.25    0.95
  -9  -4   5    6.03    1.10
   9   4   5   10.66    1.31
   9   4   5    9.91    0.62
   9  -4  -5    9.52    0.62
  -9  -4   5    8.65    0.68
   9   4   5   10.08    0.61
  -9   4   6   18.75    1.14
   9  -4   6   20.19    2.10
   9  -4   6   16.33    1.64
   9   4  -6   16.67    1.17
  -9   4   6   13.16    1.69
   9   4  -6   18.28    1.13
   9  -4   6   15.51    1.13
  -9   4   6   21.91    2.03
   9  -4   6   19.84    1.49
   9   4  -6   14.50    2.69
   9  -4   6   18.53    1.12
   9   4   6   19.58    1.48
   9   4   6   18.68    1.87
   9   4   6   17.30    1.13
  -9  -4   6   19.87    1.85
   9   4   6   19.33    1.15
   9  -4  -6   18.73    2.62
   9   4   6   16.75    1.93
  -9  -4   6   14.13    1.72
   9  -4  -6   22.44    2.45
   9  -4  -6   18.45    1.13
   9   4   6   18.78    1.12
  -9  -4   6   15.25    1.15
  -9  -4   6   15.36    1.20
   9  -4   7    4.70    0.42
   9  -4   7    5.44    0.41
   9   4  -7    5.71    0.42
   9  -4   7    5.65    1.07
   9  -4   7    5.91    2.54
  -9   4   7    5.81    0.43
  -9   4   7    5.55    2.22
   9   4  -7    5.21    0.47
   9  -4  -7    4.12    1.57
  -9  -4   7    5.42    0.45
   9   4   7    5.50    0.42
   9   4   7    4.12    2.20
   9   4   7    4.52    1.12
  -9  -4   7    3.49    2.04
   9  -4  -7    5.80    0.42
   9   4   7    6.11    0.41
  -9   4   8   10.72    3.31
   9  -4   8    8.94    0.69
   9   4  -8   10.02    0.69
   9  -4   8    7.34    3.48
   9  -4   8    9.78    0.68
  -9   4   8   10.34    0.70
  -9  -4   8    6.33    2.91
  -9   4  -8   10.31    0.70
   9   4   8    9.21    3.24
   9  -4  -8   10.32    0.69
   9   4   8   10.16    0.69
   9   4   8   10.75    0.68
  -9  -4   8   10.37    0.72
  -9   4   9   -1.53    3.42
   9  -4   9    3.61    3.91
   9  -4   9    2.45    0.28
   9   4  -9    3.06    0.29
   9  -4   9    3.00    0.27
  -9   4   9    2.97    0.28
   9   4   9    3.33    0.27
   9   4   9    3.15    0.29
   9  -4  -9    3.20    0.29
  -9  -4   9    3.66    0.31
  -9  -4   9    1.54    3.23
   9   4   9    2.69    3.80
  -9   4  10    1.74    3.12
  -9   4  10    5.72    0.39
   9  -4  10    8.70    3.96
   9  -4  10    4.54    0.38
   9   4 -10    5.33    0.40
   9   4  10    5.10    0.40
  -9  -4  10    3.83    3.01
   9   4  10    5.53    0.38
   9   4  10    1.84    3.66
   9  -4 -10    5.31    0.39
 -10  -4   0   21.45    1.72
  10  -4   0   22.87    1.38
  10  -4   0   20.98    1.33
  10   4   0   20.31    1.34
  10  -4   0   21.41    1.53
  10  -4   0   20.17    1.59
  10   4   0   21.63    1.34
 -10  -4   0   27.93    2.17
  10   4   0   23.58    1.82
  10   4   0   21.45    1.34
 -10  -4  -1    5.75    0.92
  10   4  -1    5.95    0.41
 -10  -4  -1    7.26    1.24
  10  -4   1    6.14    0.41
  10  -4   1    6.90    0.81
  10  -4   1    6.34    0.46
  10  -4   1    6.90    0.75
  10   4  -1    5.94    0.42
  10   4  -1    7.07    0.93
  10  -4   1    6.03    0.66
  10   4  -1    7.34    1.68
  10   4   1    6.92    0.88
  10  -4  -1    6.00    0.45
  10   4   1    6.24    0.42
  10  -4  -1    7.67    0.78
  10  -4  -1    6.98    0.66
  10   4   1    6.56    0.42
 -10  -4   1    7.02    0.88
  10   4   1    5.97    0.41
  10  -4  -1    6.08    0.41
  10   4   1    5.52    0.94
  10   4  -2   19.23    1.67
  10   4  -2   20.59    1.23
  10  -4   2   18.62    1.47
  10  -4   2   20.95    1.63
  10   4  -2   24.40    2.91
  10  -4   2   19.79    1.44
  10  -4   2   19.63    1.23
  10   4  -2   19.24    1.23
  10  -4   2   19.36    1.22
  10  -4   2   22.42    1.81
  10  -4  -2   20.36    1.28
  10  -4  -2   18.40    2.19
  10   4   2   18.40    1.80
  10   4   2   20.66    1.58
  10   4   2   18.94    1.23
  10  -4  -2   18.82    1.22
 -10  -4   2   20.73    1.68
  10   4   2   19.40    1.23
  10   4   2   19.53    1.23
  10  -4  -2   19.30    1.48
  10   4   2   19.31    1.55
  10   4  -3    5.61    0.87
  10  -4   3    4.76    0.61
  10  -4   3    5.65    1.04
  10   4  -3    3.27    1.48
  10   4  -3    5.02    0.36
  10  -4   3    4.55    0.35
  10  -4   3    6.40    0.74
  10  -4   3    5.20    0.35
 -10   4   3    5.46    0.36
  10  -4   3    4.72    0.35
  10  -4   3    5.81    0.87
  10  -4  -3    5.20    0.43
  10   4   3    4.55    0.64
  10  -4  -3    4.71    0.35
  10   4   3    5.31    0.36
 -10  -4   3    5.30    0.85
  10   4   3    4.32    0.97
 -10  -4   3    4.09    0.37
  10  -4  -3    4.09    1.27
  10   4   3    6.19    0.72
  10   4   3    4.65    0.36
  10   4   3    5.27    0.35
 -10   4   4   18.15    1.69
  10  -4   4   14.22    1.16
  10   4  -4   15.95    0.97
 -10   4   4   14.16    1.38
  10  -4   4   13.63    0.89
  10  -4   4   12.92    0.89
  10  -4   4   15.00    1.42
  10  -4   4   15.81    1.25
  10  -4   4   10.88    1.52
  10   4  -4   19.14    2.77
 -10   4   4   14.81    0.90
  10   4  -4   13.35    0.89
  10  -4   4   14.12    0.89
  10   4   4   14.35    0.89
  10   4   4   13.56    1.63
  10  -4  -4   13.66    0.89
  10   4   4   14.32    1.60
  10   4   4   13.31    0.90
  10   4   4   14.82    1.19
  10   4   4   13.57    0.89
 -10  -4   4   11.84    0.91
  10  -4  -4   12.64    2.06
  10   4   4   15.33    1.22
  10  -4  -4   13.99    0.98
 -10  -4   4   12.14    1.39
  10  -4   5    2.72    0.28
 -10   4   5    4.06    0.30
  10  -4   5    4.36    0.63
  10  -4   5    2.83    0.79
  10   4  -5    3.19    0.35
 -10   4   5    3.27    0.88
  10  -4   5    3.58    1.21
  10   4  -5    3.65    0.30
  10   4  -5    4.00    1.57
 -10   4   5    5.81    1.13
  10  -4   5    3.31    0.28
  10  -4   5    3.69    0.71
  10   4   5    2.83    1.10
 -10  -4   5    2.95    0.31
  10   4   5    3.40    0.28
  10   4   5    3.29    0.29
  10  -4  -5    3.72    1.43
  10   4   5    2.28    0.90
  10  -4  -5    3.04    0.39
  10  -4  -5    3.15    0.29
  10   4   5    3.86    0.29
 -10  -4   5    3.34    0.88
  10   4   5    3.59    0.58
  10  -4   6    8.65    0.62
  10  -4   6    8.49    1.29
  10  -4   6    9.05    0.62
  10  -4   6   12.39    2.25
  10   4  -6    8.40    0.68
  10   4  -6    9.18    0.63
 -10   4   6    7.39    1.49
 -10   4   6    9.37    0.63
  10  -4  -6    9.03    0.75
 -10  -4   6    7.06    1.65
  10   4   6    9.10    1.45
  10   4   6    6.87    1.56
  10   4   6    9.44    0.63
  10  -4  -6    9.28    1.74
  10   4   6   10.06    0.62
  10  -4  -6    9.54    0.63
 -10  -4   6    8.89    0.65
  10   4   6    8.56    0.63
 -10   4   7   -0.66    2.35
  10  -4   7    2.01    0.23
  10  -4   7    1.68    3.24
  10  -4   7    2.19    0.23
  10   4  -7    2.16    0.25
  10  -4   7    3.05    1.05
 -10   4   7    2.71    0.26
  10  -4  -7    2.74    0.25
  10   4   7    1.26    1.04
  10   4   7    1.31    2.90
  10   4   7    2.70    0.24
 -10  -4   7    2.21    0.27
 -10  -4   7    2.17    2.27
  10   4   7    1.98    0.24
  10  -4   8    4.52    0.40
  10   4  -8    5.48    0.42
 -10   4   8    2.35    3.11
  10  -4   8    4.03    1.14
  10  -4   8    3.50    4.09
 -10   4   8    6.05    0.42
  10  -4   8    4.66    0.40
  10   4   8    0.97    3.84
  10   4   8    5.65    0.41
  10   4   8    3.47    1.14
  10   4   8    5.02    0.41
 -10  -4   8    3.22    2.98
  10  -4  -8    6.01    0.42
 -10   4  -8    5.70    0.42
  10  -4   9    1.38    4.01
  10   4  -9    1.49    0.19
  10  -4   9    1.52    0.19
 -10   4   9    0.83    3.08
 -10   4   9    1.62    0.19
  10  -4   9    1.19    0.18
  10   4   9    1.21    0.19
  10  -4  -9    1.63    0.19
 -10  -4   9    1.76    0.21
 -10  -4   9   -1.14    3.00
  10   4   9    1.59    0.19
  10   4   9   -0.34    3.94
  10  -4  10    4.15    3.37
  10   4 -10    3.36    0.27
 -10   4  10    3.01    0.26
 -10  -4  10    3.62    2.69
 -10  -4  10    3.35    0.26
  10   4  10    2.68    0.27
  10   4  10    2.90    0.26
  11   4   0   12.80    1.32
 -11  -4   0   18.01    1.39
  11   4   0   13.20    0.84
  11  -4   0   13.70    1.18
  11  -4   0   12.67    0.83
  11   4   0   13.01    0.84
  11   4   0   16.22    1.27
  11  -4   0   13.27    1.08
  11  -4   1   31.73    1.99
  11   4  -1   31.24    2.00
  11  -4   1   33.27    2.20
  11   4  -1   33.50    2.29
  11   4  -1   37.10    2.46
  11   4  -1   31.58    2.00
  11  -4   1   30.52    2.25
  11   4   1   32.60    2.31
  11   4   1   33.20    2.36
  11  -4  -1   38.17    2.29
  11   4   1   33.53    2.00
  11   4   1   32.59    2.00
 -11  -4   1   33.53    2.37
  11  -4  -1   30.68    1.99
  11   4   1   31.42    1.99
  11  -4  -1   30.89    2.17
  11   4  -2   13.10    2.29
  11  -4   2   11.12    1.08
  11   4  -2   11.64    0.78
  11  -4   2   11.63    0.78
  11   4  -2   11.79    0.78
  11  -4   2   12.07    1.20
  11  -4   2   11.64    1.02
  11   4  -2   15.31    1.38
  11  -4  -2   13.85    1.11
  11   4   2   11.76    0.78
  11  -4  -2   12.10    1.84
  11  -4  -2   11.87    0.77
  11   4   2   12.37    0.78
  11   4   2   12.80    1.18
  11   4   2   14.08    1.23
 -11  -4   2   16.41    1.37
  11   4   2   11.37    1.44
  11  -4  -2   12.52    0.83
  11   4   2   12.60    0.78
  11  -4   3   25.17    1.83
  11   4  -3   27.03    1.62
 -11   4   3   26.25    1.63
  11   4  -3   25.68    2.02
  11  -4   3   26.82    2.09
  11   4  -3   26.89    1.63
  11  -4   3   25.84    1.62
  11  -4   3   26.10    1.62
  11  -4   3   26.69    2.20
  11   4  -3   32.40    3.31
  11  -4   3   25.05    1.89
  11  -4  -3   26.86    1.68
 -11  -4   3   26.77    2.08
  11  -4  -3   25.49    2.73
  11   4   3   26.42    1.63
  11   4   3   24.20    1.88
  11   4   3   25.47    1.63
  11   4   3   25.07    2.24
  11  -4  -3   24.16    1.62
  11   4   3   26.33    1.62
  11   4   3   23.97    1.90
  11  -4   4    8.69    0.87
 -11   4   4    8.53    1.26
  11  -4   4    8.67    1.31
  11  -4   4    9.47    1.24
 -11   4   4    8.98    0.59
  11  -4   4    8.62    0.58
  11  -4   4    8.42    0.58
  11   4  -4    9.12    0.58
  11  -4   4    7.93    0.92
  11   4  -4    9.85    2.06
  11   4   4    7.78    0.89
 -11  -4   4    8.35    0.60
  11   4   4    8.26    0.58
  11  -4  -4    8.90    0.58
  11   4   4    8.54    0.58
  11   4   4    8.39    0.91
  11  -4  -4    9.74    1.90
 -11  -4   4    8.58    1.18
  11  -4  -4    8.92    0.66
  11   4   4    8.22    0.59
  11   4   4    8.61    1.35
  11  -4   5   19.79    1.48
  11   4  -5   17.62    1.12
  11  -4   5   16.25    2.04
  11  -4   5   17.00    1.73
  11   4  -5   19.12    2.93
  11   4  -5   17.27    1.18
 -11   4   5   16.58    1.89
  11  -4   5   17.61    1.38
 -11   4   5   18.10    1.12
 -11   4   5   17.37    1.65
  11  -4   5   17.53    1.11
  11  -4   5   15.81    1.11
 -11  -4   5   16.38    1.73
  11   4   5   12.72    1.79
  11   4   5   17.25    1.36
  11   4   5   17.81    1.12
  11  -4  -5   18.80    1.21
  11  -4  -5   17.75    2.58
  11  -4  -5   16.83    1.11
  11   4   5   15.80    1.12
 -11  -4   5   18.08    1.14
  11   4   5   18.58    1.12
 -11   4   6    5.96    0.41
  11  -4   6    4.21    0.39
 -11   4   6    5.05    1.95
  11   4  -6    5.59    0.48
  11  -4   6    5.19    0.40
  11  -4   6    5.79    2.82
  11   4  -6    5.45    0.41
  11  -4   6    4.32    1.26
  11   4   6    5.08    0.41
 -11  -4   6    6.16    2.08
 -11  -4   6    5.57    0.43
  11   4   6    4.92    0.40
  11  -4  -6    5.28    0.40
  11   4   6    5.63    0.40
  11   4   6    4.45    1.41
  11   4   6    7.25    2.48
  11   4  -7   10.68    0.71
 -11   4   7   11.33    0.71
 -11   4   7    7.63    2.75
  11  -4   7   10.49    0.70
  11  -4   7    6.06    3.85
  11  -4   7    7.86    1.51
  11  -4   7    8.83    0.70
  11   4   7   10.25    0.71
 -11  -4   7   10.93    0.73
  11   4   7   10.36    0.71
  11  -4  -7   11.49    0.71
 -11  -4   7    7.95    2.71
  11   4   7    8.74    3.51
  11   4   7    7.36    1.59
  11   4  -8    3.84    0.30
 -11   4   8    3.70    0.30
  11  -4   8    3.10    0.29
  11  -4   8    2.96    0.28
  11  -4   8    3.72    4.06
 -11   4   8    1.97    3.01
  11   4   8    3.14    0.30
  11   4   8    3.04    0.29
  11  -4  -8    3.46    0.30
 -11  -4   8    6.06    3.13
 -11  -4   8    3.76    0.32
  11   4  -9    5.71    0.42
 -11   4   9    6.28    2.85
 -11   4   9    6.20    0.42
  11  -4   9    4.92    3.63
  11  -4   9    5.72    0.42
  11  -4   9    5.74    0.42
  11   4   9    5.78    0.43
 -11  -4   9    6.01    0.43
 -11  -4   9    3.77    2.79
  11  -4  -9    5.69    0.42
  11   4   9    5.51    0.42
  12  -4   0    0.39    0.37
  12  -4   0    0.20    0.08
  12   4   0    0.15    0.56
  12  -4   0    0.44    0.45
  12   4   0    0.29    0.48
  12   4   0    0.24    0.08
  12   4   0    0.71    0.10
  12   4  -1   34.83    2.09
  12  -4   1   32.66    2.08
  12  -4   1   33.61    2.37
  12   4  -1   33.14    2.47
  12   4  -1   32.44    2.37
  12   4  -1   32.64    2.08
  12  -4   1   33.45    2.29
  12  -4  -1   31.51    2.35
  12   4   1   36.22    2.48
  12   4   1   34.62    2.09
  12  -4  -1   32.75    2.26
  12   4   1   34.02    2.08
 -12  -4   1   35.63    2.49
  12   4   1   36.17    2.41
  12  -4  -1   33.37    2.08
  12   4  -2    0.25    0.09
  12  -4   2    0.08    0.08
  12  -4   2    0.38    0.44
  12   4  -2    0.19    0.09
  12  -4   2    0.14    0.48
  12   4  -2    0.81    0.63
  12  -4   2    0.57    0.39
 -12  -4   2    0.49    0.71
  12   4   2    0.19    0.57
  12   4   2   -0.32    0.50
  12  -4  -2    0.09    0.47
  12   4   2    0.11    0.09
  12   4   2    0.42    0.48
  12  -4  -2    0.35    0.09
  12   4   2    0.18    0.08
  12   4  -3   29.41    2.18
  12  -4   3   28.95    1.80
  12  -4   3   27.72    2.03
  12  -4   3   30.63    2.29
  12   4  -3   28.38    1.80
  12   4  -3   29.24    3.42
  12  -4   3   27.68    2.06
  12   4  -3   29.45    1.80
  12   4   3   27.25    2.37
  12   4   3   28.25    2.10
  12   4   3   29.25    1.81
  12  -4  -3   28.68    1.80
 -12  -4   3   30.91    2.30
  12   4   3   27.27    2.08
  12   4   3   29.56    1.80
  12   4   3   29.06    1.80
  12   4  -4    1.06    1.44
  12  -4   4    0.42    0.38
  12  -4   4    0.46    0.99
  12   4  -4    0.26    0.11
  12  -4   4    0.13    0.09
  12  -4   4   -0.02    0.45
  12  -4   4   -0.11    0.65
 -12   4   4    0.26    0.11
  12   4  -4    0.15    0.10
  12  -4   4    0.05    0.10
 -12  -4   4   -0.01    0.12
 -12  -4   4    0.46    0.81
  12   4   4    0.31    0.11
  12   4   4    0.21    0.12
  12   4   4   -0.20    0.43
  12  -4  -4    0.60    1.22
  12   4   4    0.29    0.77
  12   4   4    0.15    0.11
  12  -4  -4    0.50    0.11
  12   4   4    0.50    0.47
  12  -4   5   23.39    2.24
  12   4  -5   19.81    1.27
  12  -4   5   20.34    1.26
  12  -4   5   20.07    1.27
  12   4  -5   19.33    1.27
 -12   4   5   20.34    1.27
  12  -4   5   17.61    2.69
  12  -4  -5   19.61    1.26
  12   4   5   20.99    1.27
  12   4   5   19.10    1.27
 -12  -4   5   19.78    1.28
 -12  -4   5   14.89    2.23
  12   4   5   20.08    1.27
  12   4   5   19.89    2.31
  12  -4   6    0.10    0.11
  12  -4   6   -1.39    2.98
  12   4  -6    0.23    0.12
 -12   4   6    0.25    0.12
  12  -4   6   -0.26    1.27
  12  -4   6   -0.08    0.11
  12  -4  -6    0.07    0.11
 -12  -4   6    0.17    0.14
  12   4   6   -0.34    1.38
  12   4   6    0.27    0.13
  12   4   6    0.22    0.13
  12   4   6    0.04    0.12
 -12  -4   6    1.18    2.19
  12  -4   7   12.05    3.95
  12  -4   7   12.87    0.85
  12   4  -7   13.77    0.86
  12  -4   7   12.64    0.86
  12  -4   7   10.10    1.82
 -12   4   7   14.23    3.05
 -12   4   7   13.40    0.87
 -12  -4   7   11.30    3.07
  12  -4  -7   14.05    0.86
  12   4   7   10.58    1.89
  12   4   7   12.26    0.87
 -12   4  -7   13.56    0.86
  12   4   7   13.22    0.87
 -12  -4   7   13.05    0.87
  12  -4   8   -1.49    3.56
  12  -4   8    0.11    0.10
 -12   4   8    0.11    0.12
  12   4  -8    0.04    0.11
 -12   4   8   -3.01    2.74
  12  -4   8   -0.04    0.11
 -12  -4   8   -2.89    2.78
  12  -4  -8    0.09    0.11
  12   4   8   -0.19    0.11
 -12  -4   8    0.11    0.13
  12   4   8    0.12    0.12
 -12   4   9    8.89    0.56
  12  -4   9    3.48    3.08
  12  -4   9    8.01    0.54
  12   4  -9    8.47    0.55
  12  -4   9    8.02    0.55
  12   4  -9    7.77    0.55
 -12  -4   9    8.35    0.56
 -12  -4   9    6.65    2.56
  12   4   9    8.01    0.56
  13   4   0    0.64    0.11
  13  -4   0    1.01    0.52
  13  -4   0    0.24    0.38
  13   4   0    0.84    0.57
  13   4   0    0.62    0.47
  13   4   0    0.50    0.10
  13  -4   0    0.42    0.09
  13  -4   1    0.86    0.49
  13   4  -1    0.46    0.49
  13   4  -1    0.43    0.10
  13   4  -1    0.52    0.10
  13   4  -1    0.28    0.58
  13  -4   1    0.82    0.41
  13  -4   1    0.33    0.09
  13  -4  -1    0.04    0.37
  13  -4  -1    0.45    0.10
  13   4   1    1.18    0.59
  13   4   1    0.61    0.50
  13   4   1    0.39    0.10
  13  -4  -1   -0.02    0.49
  13   4   1    0.49    0.10
  13   4  -2    0.47    0.11
  13  -4   2    0.46    0.10
  13  -4   2    0.39    0.42
  13   4  -2    0.71    0.12
  13   4  -2    0.67    0.64
  13  -4   2    0.81    0.49
  13   4   2    0.68    0.11
  13   4   2    1.69    0.59
  13   4   2    0.68    0.53
  13  -4  -2    0.55    0.52
  13   4   2    0.54    0.12
 -13  -4   2    1.09    0.74
  13  -4  -2    0.48    0.11
  13   4  -3    0.32    0.73
  13  -4   3   -0.11    0.42
  13  -4   3    0.23    0.10
  13  -4   3    0.32    0.64
  13  -4   3    0.42    0.52
  13   4  -3    0.42    0.11
  13   4  -3    0.48    0.11
  13   4   3    0.54    0.48
  13  -4  -3    0.27    0.10
  13   4   3    0.24    0.11
  13   4   3   -0.37    0.52
 -13  -4   3    0.88    0.92
  13   4   3    0.47    0.11
  13   4   3    0.44    0.76
  13  -4   4   -0.78    1.05
  13   4  -4    0.40    0.11
  13  -4   4    0.16    0.53
  13   4  -4    0.47    0.12
  13  -4   4    0.31    0.11
  13   4   4    0.81    0.57
  13   4   4    0.64    0.12
  13  -4  -4    0.32    0.11
  13   4   4    0.57    1.23
 -13  -4   4    0.95    1.59
  13   4   4    0.29    0.12
  13   4   4    0.26    0.12
 -13   4   5    0.27    0.11
  13  -4   5    0.05    0.10
  13   4  -5    0.29    0.12
  13  -4   5    1.18    1.42
  13  -4   5    0.24    0.12
  13   4  -5    0.27    0.11
 -13  -4   5   -2.69    1.96
  13  -4  -5    0.39    0.11
  13   4   5    0.39    0.13
 -13  -4   5    0.28    0.13
  13   4   5   -0.53    1.47
  13   4   5    0.16    0.12
  13   4   5    0.22    0.11
  13   4  -6    0.08    0.11
  13   4  -6    0.34    0.12
  13  -4   6    0.10    0.11
  13  -4   6    2.83    3.29
  13  -4   6    0.12    0.10
 -13   4   6    0.14    0.12
  13  -4   6   -0.30    1.51
  13  -4  -6    0.66    0.13
[truncated: 19,859,251 more chars]
