# Supplementary material for: Comparison of silver and molybdenum microfocus X-ray sources for single-crystal structure determination
Source: J Appl Crystallogr. 2015 Jan 30;48(Pt 1):3–10. doi: 10.1107/S1600576714022985 (PMC4453166; doi:10.1107/S1600576714022985)
Supplement: Supplementary file 2 [file j-48-00003-1-Agsup2.hkl]

#
# h,k,l, Fc-squared, Fo-squared, sigma(Fo-squared), status flag
#
data_1-(Ag)
_shelx_title ' Pbam_res_030_Ag_Mu_06 in Pbam'
_shelx_refln_list_code          4
_shelx_F_calc_maximum      996.82
_exptl_crystal_F_000      1316.00
_reflns_d_resolution_high  0.3314

loop_
 _space_group_symop_operation_xyz
 'x, y, z'
 '-x, -y, z'
 '-x+1/2, y+1/2, -z'
 'x+1/2, -y+1/2, -z'
 '-x, -y, -z'
 'x, y, -z'
 'x-1/2, -y-1/2, z'
 '-x-1/2, y-1/2, z'

_cell_length_a     6.4620
_cell_length_b    16.1470
_cell_length_c     3.9880
_cell_angle_alpha  90.000
_cell_angle_beta   90.000
_cell_angle_gamma  90.000

_shelx_F_squared_multiplier     1.000

loop_
 _refln_index_h
 _refln_index_k
 _refln_index_l
 _refln_F_squared_calc
 _refln_F_squared_meas
 _refln_F_squared_sigma
 _refln_observed_status
   2   0   0       6662.03       5174.28       333.34 o
   4   0   0        844.55        996.90       170.69 o
   6   0   0      56171.46      57010.07      2133.17 o
   8   0   0       1944.50       2155.40       175.39 o
  10   0   0     145327.38     145264.92      4437.89 o
  12   0   0       5014.56       4969.91       205.02 o
  14   0   0       3132.69       3140.95       170.58 o
  16   0   0      32389.42      32751.37      1353.13 o
  18   0   0        654.00       -102.71       663.87 o
   1   1   0      15812.64      14279.05       818.14 o
   2   1   0       1300.92       1122.84       136.09 o
   3   1   0       5719.47       5395.10       291.56 o
   4   1   0      18725.53      17895.15       603.79 o
   5   1   0      34687.27      34114.20       922.47 o
   6   1   0      32916.49      33038.45       894.76 o
   7   1   0        605.19        740.21        71.32 o
   8   1   0       6406.27       6800.42       205.92 o
   9   1   0       4567.09       4641.10       160.40 o
  10   1   0      16367.31      16203.46       385.01 o
  11   1   0        804.96        864.15        72.30 o
  12   1   0        138.94        204.59        85.19 o
  13   1   0       5231.56       5457.72       159.28 o
  14   1   0        535.23        636.63        63.20 o
  15   1   0       4362.09       4315.97       162.77 o
  16   1   0        657.66        828.59       134.96 o
  17   1   0        117.92        139.45        78.38 o
  18   1   0        842.31        884.35        74.37 o
  19   1   0        584.00        153.83       640.13 o
   0   2   0      24566.14      22704.71      1416.68 o
   1   2   0       2689.37       2690.99       126.76 o
   2   2   0      52764.09      49755.72      2087.36 o
   3   2   0     413698.78     369021.41     17050.54 o
   4   2   0       3135.54       3182.18       181.10 o
   5   2   0        325.87        477.76       105.10 o
   6   2   0       1612.05       1654.97       137.21 o
   7   2   0      57694.50      56697.35      1461.76 o
   8   2   0       9346.35       9529.69       317.46 o
   9   2   0      14490.37      14452.52       370.04 o
  10   2   0      13494.55      13204.03       324.26 o
  11   2   0       1325.23       1315.16        81.89 o
  12   2   0      13654.52      13451.53       335.31 o
  13   2   0      66761.98      66419.34      1573.45 o
  14   2   0         99.18        181.74       106.03 o
  15   2   0         24.63        109.62        77.55 o
  16   2   0        443.82        531.15       186.90 o
  17   2   0        725.51        661.60       103.90 o
  18   2   0        327.16        346.68       141.49 o
  19   2   0       9801.24       8500.36       859.77 o
   1   3   0       5171.44       4988.95       213.98 o
   2   3   0       1447.57       1627.24       154.63 o
   3   3   0     159918.94     145859.58      5528.32 o
   4   3   0         98.43        214.79        44.21 o
   5   3   0       1269.69       1349.08        79.26 o
   6   3   0       6651.73       6828.53       294.76 o
   7   3   0     108981.88     111247.09      2443.42 o
   8   3   0        398.04        523.58        86.65 o
   9   3   0      10206.38      10324.34       269.35 o
  10   3   0        244.71        249.62        48.20 o
  11   3   0       2353.69       2277.28       102.60 o
  12   3   0        550.24        664.44        47.69 o
  13   3   0         28.84        136.57       121.05 o
  14   3   0          2.72         79.02        73.60 o
  15   3   0       2213.12       2373.62       107.59 o
  16   3   0       1141.81       1357.29       151.03 o
  17   3   0      11662.86      11717.10       564.27 o
  18   3   0        221.51        256.57        53.34 o
  19   3   0       1827.50       1912.89       669.61 o
   0   4   0      97656.04      94409.77      5750.04 o
   1   4   0      97057.44      93557.99      2868.22 o
   2   4   0      11504.75      12148.90       497.55 o
   3   4   0      11839.45      11517.28       457.95 o
   4   4   0      83257.32      82166.80      3269.67 o
   5   4   0       7040.74       6945.12       233.77 o
   6   4   0     117108.89     120129.53      2612.56 o
   7   4   0      35877.34      36551.55       843.03 o
   8   4   0       8817.46       9003.92       289.20 o
   9   4   0      34802.13      34096.29       791.65 o
  10   4   0      16476.98      16593.40       368.50 o
  11   4   0      10190.56      10474.00       389.50 o
  12   4   0        115.62        332.34        52.85 o
  13   4   0        332.52        406.99        62.42 o
  14   4   0       2114.83       2214.24       174.40 o
  15   4   0       4617.75       4735.92       176.95 o
  16   4   0      19205.95      18919.15       612.51 o
  17   4   0       6167.98       6290.99       254.59 o
  18   4   0       1551.02       1658.29       178.24 o
  19   4   0       1703.97       1451.01       658.64 o
   1   5   0      10678.36      10878.39       322.57 o
   2   5   0      25691.16      24691.46       717.58 o
   3   5   0       1150.26       1228.76        90.30 o
   4   5   0     124777.73     125526.84      4013.66 o
   5   5   0      28296.43      28307.14       777.39 o
   6   5   0      67831.10      70917.92      1470.50 o
   7   5   0       1242.58       1311.27        81.49 o
   8   5   0         84.09        232.05        67.44 o
   9   5   0      12643.28      12431.96       332.52 o
  10   5   0      17527.46      17574.99       371.16 o
  11   5   0        363.63        445.28        95.41 o
  12   5   0      16197.69      15985.49       402.60 o
  13   5   0       1493.81       1507.75        83.92 o
  14   5   0       8645.65       8778.98       274.07 o
  15   5   0       1946.26       1985.19        97.97 o
  16   5   0       1832.09       2093.95       126.19 o
  17   5   0       1070.39       1134.65       213.75 o
  18   5   0         98.33        116.49       123.20 o
  19   5   0       5278.76       3202.05       711.93 o
   0   6   0       7756.51       8229.43       398.63 o
   1   6   0      17824.62      18095.78       522.84 o
   2   6   0      50236.90      48732.96      1272.53 o
   3   6   0      12940.45      12902.75       523.37 o
   4   6   0     176694.34     175518.47      5683.93 o
   5   6   0       2446.57       2615.88       107.42 o
   6   6   0      69700.91      71608.02      1788.19 o
   7   6   0      18237.24      18781.18       510.07 o
   8   6   0         97.88        253.34        72.16 o
   9   6   0      17022.62      17510.08       431.96 o
  10   6   0         68.91        159.29        51.17 o
  11   6   0        126.85        414.10       123.20 o
  12   6   0      12996.47      13147.70       341.29 o
  13   6   0       1000.10       1154.56        90.22 o
  14   6   0      30969.24      29993.94       768.56 o
  15   6   0       1753.39       1731.34       135.03 o
  16   6   0       2867.52       3119.29       242.81 o
  17   6   0        706.41        854.96       110.67 o
  18   6   0       4608.02       4453.30       233.96 o
  19   6   0       1422.09       1628.80       931.82 o
   1   7   0     236901.33     217437.67      5005.08 o
   2   7   0      31389.22      30353.81       733.43 o
   3   7   0        694.29       1192.36       125.89 o
   4   7   0         52.00        115.20        60.00 o
   5   7   0       2835.10       3089.05       154.31 o
   6   7   0       9500.19       9593.79       341.91 o
   7   7   0      11584.49      12735.83       525.93 o
   8   7   0      34236.68      36056.06       885.83 o
   9   7   0      62488.43      63211.67      1331.88 o
  10   7   0        984.66       1181.50        99.99 o
  11   7   0      25209.18      25404.31       519.97 o
  12   7   0        296.27        372.72       113.20 o
  13   7   0       2141.01       2160.06       134.22 o
  14   7   0       1475.20       1774.37        92.25 o
  15   7   0       2225.87       2483.57       138.28 o
  16   7   0       1647.71       1930.49       117.63 o
  17   7   0       3652.16       4012.83       286.89 o
  18   7   0       3076.80       3350.60       136.67 o
   0   8   0        519.27        675.12        57.35 o
   1   8   0     172428.27     160064.44      3701.71 o
   2   8   0      65740.48      63557.19      1496.65 o
   3   8   0       5436.46       5622.49       251.66 o
   4   8   0         68.04        280.25        43.74 o
   5   8   0      15184.04      15629.18       499.99 o
   6   8   0        765.99        945.36       133.51 o
   7   8   0      12577.24      13012.24       376.28 o
   8   8   0       5054.15       5806.91       181.93 o
   9   8   0      23057.02      23718.85       505.10 o
  10   8   0       1541.52       1560.80        87.11 o
  11   8   0      19925.88      20325.81       456.91 o
  12   8   0      15856.10      17142.65       433.56 o
  13   8   0        328.79        424.89       121.54 o
  14   8   0         71.14        149.64       115.47 o
  15   8   0      12785.33      12366.40       438.39 o
  16   8   0       3083.46       3195.51       163.87 o
  17   8   0       7003.93       6897.41       301.48 o
  18   8   0        118.27        130.26       117.45 o
   1   9   0      68921.20      65955.38      1550.72 o
   2   9   0      73250.56      72241.07      1589.19 o
   3   9   0      22001.10      21638.88       593.35 o
   4   9   0      33884.70      33418.92       724.91 o
   5   9   0      81914.53      79129.01      1748.22 o
   6   9   0       2588.94       2907.40       189.90 o
   7   9   0       9720.17       9946.19       306.35 o
   8   9   0      40805.78      41201.43       939.20 o
   9   9   0       2173.89       2428.98       133.91 o
  10   9   0         74.48         34.07        71.21 o
  11   9   0      51878.58      50417.45      1037.19 o
  12   9   0      11382.76      11386.89       340.41 o
  13   9   0       3488.32       3848.85       179.84 o
  14   9   0       7627.55       7993.03       335.76 o
  15   9   0       2419.95       2480.24       204.41 o
  16   9   0         24.50        136.92        82.52 o
  17   9   0        254.66        316.37        82.44 o
  18   9   0       4848.30       4689.11       338.71 o
   0  10   0      34567.01      33201.43      1062.98 o
   1  10   0      18622.60      18581.13       464.48 o
   2  10   0      97672.00      96064.14      2103.45 o
   3  10   0      14445.76      14294.42       382.45 o
   4  10   0       3699.55       3971.58       165.00 o
   5  10   0       8166.97       8260.84       224.27 o
   6  10   0       1071.69       1143.73        77.29 o
   7  10   0       1415.31       1600.85       163.45 o
   8  10   0       9304.98       9604.34       220.43 o
   9  10   0       1931.67       1958.66        68.89 o
  10  10   0       4998.31       5322.65       152.53 o
  11  10   0       2607.52       2739.31       175.55 o
  12  10   0      22384.49      21514.89       493.69 o
  13  10   0       4803.52       4981.97       196.21 o
  14  10   0       1588.65       1658.04       177.87 o
  15  10   0       4919.07       5230.30       231.32 o
  16  10   0        153.10        159.09       110.46 o
  17  10   0         38.38         59.49        60.98 o
  18  10   0         76.38        207.34       131.42 o
   1  11   0         16.94         94.62        17.10 o
   2  11   0     177280.16     172803.72      3198.77 o
   3  11   0       2040.99       2181.11        81.69 o
   4  11   0       2114.57       2115.32        80.19 o
   5  11   0     128003.02     128131.73      2647.09 o
   6  11   0        114.63        242.64        93.46 o
   7  11   0       2878.33       2863.75       133.40 o
   8  11   0     131489.08     130989.77      2341.54 o
   9  11   0       3015.97       3184.98       130.84 o
  10  11   0        158.46        281.14        46.97 o
  11  11   0       6095.91       6847.57       281.57 o
  12  11   0       4434.07       4484.04       140.92 o
  13  11   0       2184.90       2200.10       203.18 o
  14  11   0      10263.68      10070.85       352.55 o
  15  11   0       9848.34       9923.91       376.14 o
  16  11   0        251.71        313.73       145.58 o
  17  11   0       1264.18       1356.43       131.51 o
  18  11   0      16969.89      16128.17       937.91 o
   0  12   0      54753.61      52082.95      1959.72 o
   1  12   0       1087.93       1275.73        85.83 o
   2  12   0       5868.94       6120.76       140.50 o
   3  12   0       1888.38       2087.28        70.89 o
   4  12   0      17057.10      17024.48       373.75 o
   5  12   0         96.99        284.52        84.60 o
   6  12   0        660.40        717.57        55.58 o
   7  12   0         75.12        179.81        85.19 o
   8  12   0       2610.84       2770.08        81.28 o
   9  12   0        451.44        553.41        79.93 o
  10  12   0      19049.77      19169.37       407.59 o
  11  12   0        402.62        717.36        72.16 o
  12  12   0       1235.04       1597.00       183.59 o
  13  12   0        357.20        351.51        57.14 o
  14  12   0       6752.52       6475.80       295.05 o
  15  12   0        208.91        418.24       190.06 o
  16  12   0         70.40         65.56        69.24 o
  17  12   0          2.50         23.54        66.75 o
  18  12   0       4986.43       4955.35       273.98 o
   1  13   0      39313.42      39102.64       792.62 o
   2  13   0      14211.07      14777.66       293.60 o
   3  13   0      13983.67      14435.61       320.77 o
   4  13   0      10678.27      10965.69       275.72 o
   5  13   0     242789.81     236052.47      4843.88 o
   6  13   0       8213.43       8570.92       382.74 o
   7  13   0      11659.25      11357.43       336.05 o
   8  13   0      28046.29      27439.65       530.50 o
   9  13   0         36.58        127.20        64.34 o
  10  13   0       1432.56       1499.22       110.92 o
  11  13   0      31494.10      31185.94       670.28 o
  12  13   0        540.88        650.35       107.25 o
  13  13   0        514.59        761.13        61.76 o
  14  13   0         20.97         74.17        94.13 o
  15  13   0      27187.41      26860.96       717.33 o
  16  13   0        558.89        629.92       118.58 o
  17  13   0       6886.93       6978.93       252.19 o
  18  13   0       3038.72       3019.64       292.60 o
   0  14   0        707.64        952.19        63.87 o
   1  14   0      35819.32      35996.89       732.08 o
   2  14   0      59865.89      62435.26      1128.99 o
   3  14   0       4050.38       4240.42       109.45 o
   4  14   0        107.66        133.98        44.95 o
   5  14   0       3609.98       3991.27       122.63 o
   6  14   0       6710.41       6746.38       255.81 o
   7  14   0        180.93        215.90        43.94 o
   8  14   0      12250.64      12014.71       253.19 o
   9  14   0       3682.81       3849.53       103.41 o
  10  14   0        989.28        997.94        91.65 o
  11  14   0       2824.02       3097.96       111.05 o
  12  14   0       8278.69       8205.58       268.72 o
  13  14   0       1751.35       1740.84       105.20 o
  14  14   0       1851.27       2247.07       163.21 o
  15  14   0       6191.76       6501.93       349.33 o
  16  14   0       2341.29       2370.11       265.79 o
  17  14   0        709.62        704.76       261.40 o
  18  14   0        126.95        261.68       133.31 o
   1  15   0         82.01        258.35        62.07 o
   2  15   0     114463.02     113919.40      2132.23 o
   3  15   0      24347.21      25068.46       535.12 o
   4  15   0      41683.57      41192.00       901.89 o
   5  15   0         25.38        240.95        52.23 o
   6  15   0       6887.25       7089.21       229.92 o
   7  15   0      38541.73      36211.24       612.47 o
   8  15   0      47174.30      45305.12       781.77 o
   9  15   0       4460.74       4652.17       111.44 o
  10  15   0       2106.43       2290.74       102.65 o
  11  15   0       3817.18       3919.73       149.58 o
  12  15   0      16453.09      16704.68       428.83 o
  13  15   0       1945.08       2008.91       131.48 o
  14  15   0      17377.32      17408.96       513.21 o
  15  15   0       1441.27       1737.11       310.74 o
  16  15   0          7.07         21.62       156.03 o
  17  15   0       5841.64       5720.05       256.35 o
  18  15   0       8183.65       8183.42       370.42 o
   0  16   0       9312.52       9451.66       433.80 o
   1  16   0      46741.05      45714.50       965.25 o
   2  16   0      40120.40      40369.37       787.86 o
   3  16   0       4343.08       4609.62       131.84 o
   4  16   0       5918.85       6116.24       167.81 o
   5  16   0       3397.52       3291.51       156.57 o
   6  16   0          6.08        165.62        66.29 o
   7  16   0        238.82        305.41        53.64 o
   8  16   0       4676.57       4624.75       104.27 o
   9  16   0       2712.07       2848.33        91.56 o
  10  16   0       3812.72       4105.32       111.51 o
  11  16   0      12683.59      13074.77       286.16 o
  12  16   0      20755.21      20508.53       446.43 o
  13  16   0       1534.02       1591.84        76.42 o
  14  16   0        341.59        450.12        95.69 o
  15  16   0       3779.27       3957.15       368.19 o
  16  16   0        508.15        742.21       155.51 o
  17  16   0       3865.91       3925.34       285.16 o
  18  16   0          8.99         73.22        37.66 o
   1  17   0     116935.66     111128.57      2302.88 o
   2  17   0       3703.20       4138.85       102.41 o
   3  17   0          4.87        201.63        68.56 o
   4  17   0      32452.83      32413.45       729.50 o
   5  17   0       2144.00       2167.37       112.14 o
   6  17   0      23176.67      22318.61       443.19 o
   7  17   0      11565.98      11197.27       267.55 o
   8  17   0       1675.29       1702.25        70.74 o
   9  17   0      42726.60      41940.16       734.16 o
  10  17   0       4532.78       4692.52       127.46 o
  11  17   0      20764.69      21278.99       431.88 o
  12  17   0       6468.09       6663.52       179.81 o
  13  17   0       3255.20       3247.15       122.31 o
  14  17   0       2229.38       2415.63       115.44 o
  15  17   0       1823.92       1808.83       175.07 o
  16  17   0       1388.16       1475.96       350.74 o
  17  17   0       4583.60       4795.30       198.76 o
  18  17   0         95.85         29.74       253.43 o
   0  18   0      38844.75      37413.46      1175.36 o
   1  18   0      16622.65      17955.34       609.65 o
   2  18   0       1891.04       1933.07        69.39 o
   3  18   0      19398.54      19301.96       434.43 o
   4  18   0      34528.52      33351.96       709.07 o
   5  18   0        305.27        353.67        43.21 o
   6  18   0       1365.94       1415.41        56.20 o
   7  18   0      19333.30      18202.12       310.86 o
   8  18   0        127.96        142.70        54.96 o
   9  18   0      15901.98      15807.27       306.54 o
  10  18   0      10165.87      10101.47       237.68 o
  11  18   0        345.10        544.02        70.31 o
  12  18   0        979.61       1114.79        59.79 o
  13  18   0       3450.81       3646.10       157.25 o
  14  18   0      13467.68      13300.13       378.59 o
  15  18   0       1424.95       1432.38       220.88 o
  16  18   0        100.21        141.63       185.26 o
  17  18   0       2323.40       2381.54       263.81 o
  18  18   0        884.03       1000.01       106.06 o
   1  19   0      40796.57      40544.87       830.72 o
   2  19   0       2239.89       2492.17       146.94 o
   3  19   0        836.97        994.16        60.12 o
   4  19   0      52089.52      50557.86       986.45 o
   5  19   0       1523.96       1545.97        86.80 o
   6  19   0      27448.48      26930.72       458.20 o
   7  19   0       5621.33       5515.06       116.54 o
   8  19   0          3.27         44.93        78.16 o
   9  19   0      29748.95      28681.74       520.22 o
  10  19   0      11644.07      12141.42       277.65 o
  11  19   0      12078.60      12150.90       270.83 o
  12  19   0       6741.26       6710.96       202.24 o
  13  19   0       1832.03       1956.99       192.34 o
  14  19   0       4026.41       4258.52       151.72 o
  15  19   0        227.60        351.38       213.01 o
  16  19   0        488.50        471.64       158.69 o
  17  19   0        554.20        565.74        63.77 o
   0  20   0      36263.36      37336.30      1095.92 o
   1  20   0       5739.35       6047.07       171.01 o
   2  20   0       3532.24       3748.76       183.87 o
   3  20   0      18022.16      18114.48       367.78 o
   4  20   0      31629.71      30612.43       548.14 o
   5  20   0         83.53        140.33        44.75 o
   6  20   0      61222.61      58821.97       974.94 o
   7  20   0        641.29        789.22        60.08 o
   8  20   0       3393.49       3520.67        99.69 o
   9  20   0        114.55        163.37        49.19 o
  10  20   0      13233.26      13631.53       287.57 o
  11  20   0       1196.89       1197.70        85.47 o
  12  20   0          6.42         19.92       103.03 o
  13  20   0       6306.78       6341.35       264.59 o
  14  20   0       2030.99       2099.46        93.90 o
  15  20   0        204.82        277.57        72.28 o
  16  20   0      15044.01      14461.08       639.26 o
  17  20   0        718.00        816.58       137.32 o
   1  21   0        295.10        389.96        48.52 o
   2  21   0      14945.38      14961.83       322.03 o
   3  21   0      27928.49      28538.03       526.38 o
   4  21   0       8399.92       8383.88       160.77 o
   5  21   0          7.31         66.51        35.47 o
   6  21   0       7527.78       7463.40       202.30 o
   7  21   0      50496.25      47070.28       792.79 o
   8  21   0       9395.85       9159.64       220.07 o
   9  21   0       3260.39       3214.15        87.64 o
  10  21   0       2350.60       2549.01        80.29 o
  11  21   0       2910.35       3092.53       118.29 o
  12  21   0       3283.68       3161.25       130.11 o
  13  21   0         12.27        116.23       106.30 o
  14  21   0       2395.64       2754.57       184.95 o
  15  21   0        108.30        147.73        63.81 o
  16  21   0        435.59        499.27       152.39 o
  17  21   0       6671.73       6683.54       267.09 o
   0  22   0      19348.81      19646.68       827.76 o
   1  22   0        916.82       1049.43        43.19 o
   2  22   0       1706.32       1861.06        51.22 o
   3  22   0      87423.17      83719.29      1364.92 o
   4  22   0      11338.11      10960.26       196.83 o
   5  22   0          4.94         91.21        63.54 o
   6  22   0      24853.45      23567.39       415.24 o
   7  22   0      19127.08      18283.73       330.71 o
   8  22   0       3303.59       3169.57        92.00 o
   9  22   0       2899.47       2924.13        92.73 o
  10  22   0       3355.41       3429.25       109.19 o
  11  22   0        257.80        379.45        61.51 o
  12  22   0        178.20        156.29        81.43 o
  13  22   0      29751.30      29791.09       794.79 o
  14  22   0       1164.89       1317.67       238.62 o
  15  22   0        235.80        348.15       151.85 o
  16  22   0       9964.02       9788.22       331.33 o
  17  22   0         60.57        131.49       244.94 o
   1  23   0        128.69       1099.31       158.33 o
   2  23   0       2918.46       3025.39        69.61 o
   3  23   0       3298.60       3826.69       133.85 o
   4  23   0       5507.62       5448.47       114.62 o
   5  23   0      25719.41      24416.59       396.53 o
   6  23   0       6592.24       6373.22       185.41 o
   7  23   0       1657.82       1652.18        86.53 o
   8  23   0       2385.53       2290.52        72.69 o
   9  23   0       1812.64       1836.31        70.92 o
  10  23   0       5867.94       5942.97       147.32 o
  11  23   0        599.73        602.18       152.56 o
  12  23   0         22.77         15.62        67.90 o
  13  23   0        823.93        924.80        94.21 o
  14  23   0         50.03         67.83        50.26 o
  15  23   0       5392.87       5509.47       209.63 o
  16  23   0         35.66         97.07        80.17 o
  17  23   0       1320.54       1386.37       128.79 o
   0  24   0     138588.44     132215.14      2884.79 o
   1  24   0      12040.00      12240.31       207.40 o
   2  24   0        146.62        327.05        53.46 o
   3  24   0      35980.22      34708.87       562.71 o
   4  24   0       4074.38       3972.57        90.72 o
   5  24   0        309.74        475.28       111.54 o
   6  24   0       5882.23       5803.62       182.15 o
   7  24   0      16231.72      15271.27       287.05 o
   8  24   0        907.43        948.32        55.64 o
   9  24   0      11235.51      10812.93       288.07 o
  10  24   0      39625.54      38187.57       834.30 o
  11  24   0        387.00        451.21        79.35 o
  12  24   0         21.77          7.69       139.91 o
  13  24   0      10966.06      11421.36       347.18 o
  14  24   0       3560.88       3683.36       367.37 o
  15  24   0       1662.19       1624.02       123.10 o
  16  24   0       7689.69       7848.90       273.03 o
   1  25   0       4246.70       4465.37       112.81 o
   2  25   0       6835.79       7610.37       256.19 o
   3  25   0       1257.28       1610.71       170.02 o
   4  25   0       3441.79       3696.84       109.40 o
   5  25   0       8312.52       7820.82       171.98 o
   6  25   0      10133.79       9986.88       197.01 o
   7  25   0        107.66        197.13        42.66 o
   8  25   0       4804.87       4629.25       178.01 o
   9  25   0       1847.70       1727.76        84.82 o
  10  25   0       2970.43       3076.46       160.91 o
  11  25   0        654.59        620.79       154.23 o
  12  25   0         36.61         67.33        78.83 o
  13  25   0       2830.75       3050.60       183.37 o
  14  25   0        382.22        447.98       178.59 o
  15  25   0       1962.92        480.23       756.74 o
  16  25   0       1106.56        339.63       598.22 o
   0  26   0      54612.00      54173.68      1280.69 o
   1  26   0       3257.59       3246.15        72.08 o
   2  26   0      20931.31      20679.91       358.75 o
   3  26   0      20503.66      21122.71       355.21 o
   4  26   0      18394.50      17412.15       305.52 o
   5  26   0        448.61        600.17        72.17 o
   6  26   0      13633.08      12575.68       276.04 o
   7  26   0       2032.47       2180.43       124.79 o
   8  26   0       2919.82       2818.07       158.33 o
   9  26   0          1.53        -39.19        49.99 o
  10  26   0      23358.48      22189.95       521.72 o
  11  26   0       1643.98       1586.70       133.13 o
  12  26   0      20199.35      20326.17       515.92 o
  13  26   0       8601.70       9064.29       285.33 o
  14  26   0       1199.34       1273.29       118.02 o
  15  26   0        642.62        580.52        72.13 o
  16  26   0       2527.04       2634.68       286.95 o
   1  27   0        349.67       5014.35       645.42 o
   2  27   0       1244.04       1622.81       161.20 o
   3  27   0      23062.64      23242.53       391.57 o
   4  27   0        194.15        355.45        48.04 o
   5  27   0        532.42        614.11        57.11 o
   6  27   0        335.04        392.80        52.45 o
   7  27   0      25715.05      24681.50       449.58 o
   8  27   0         19.93         48.71        46.23 o
   9  27   0       3714.22       3812.12       126.01 o
  10  27   0         62.97         93.98        51.21 o
  11  27   0       4360.29       4333.32       153.51 o
  12  27   0          6.86         33.92        85.02 o
  13  27   0        738.91        778.27       176.72 o
  14  27   0        558.60        639.30       249.71 o
  15  27   0        336.72        333.27       263.63 o
  16  27   0        247.43        278.44       223.49 o
   0  28   0        793.91        900.14        66.72 o
   1  28   0      37520.41      36123.75       715.89 o
   2  28   0       9894.85       9806.29       259.91 o
   3  28   0      15758.56      16020.33       320.45 o
   4  28   0       1436.16       1785.71       178.51 o
   5  28   0       1912.94       2003.32       146.01 o
   6  28   0       2164.89       2218.92        83.81 o
   7  28   0      21618.23      20505.34       403.24 o
   8  28   0       3531.73       3447.16        98.04 o
   9  28   0      24895.81      23314.40       654.06 o
  10  28   0        821.04        858.42        98.64 o
  11  28   0       3814.36       3708.79       202.63 o
  12  28   0       1852.23       2006.97       196.95 o
  13  28   0       3319.42       3455.56       281.16 o
  14  28   0         10.41        -10.06       124.75 o
  15  28   0       5995.79       6050.59       280.55 o
   1  29   0        315.08        595.31        75.30 o
   2  29   0         16.82       1523.49       146.89 o
   3  29   0        738.12        998.16       105.44 o
   4  29   0       9923.67      10119.14       413.93 o
   5  29   0      14606.94      13598.24       398.80 o
   6  29   0      10914.18      11023.32       254.72 o
   7  29   0       1113.74       1147.65        79.99 o
   8  29   0       2885.46       2713.97       159.03 o
   9  29   0       1717.59       1709.53        82.77 o
  10  29   0       2057.95       2018.27        77.79 o
  11  29   0        480.03        537.97       159.07 o
  12  29   0       2871.25       2882.11       116.37 o
  13  29   0        323.24        405.97       370.28 o
  14  29   0        636.10        768.80       267.82 o
  15  29   0       3698.04       3843.85       281.86 o
   0  30   0         12.34         76.19        28.09 o
   1  30   0        201.88       1911.92       154.36 o
   2  30   0      11393.52      12415.33       375.05 o
   3  30   0       5819.06       5932.76       150.65 o
   4  30   0      42800.65      40175.21       657.82 o
   5  30   0        227.44        382.52        89.13 o
   6  30   0      22839.12      21400.79       398.14 o
   7  30   0       1538.67       1543.76        69.69 o
   8  30   0        141.32        205.16       190.40 o
   9  30   0        242.24        247.72        49.15 o
  10  30   0        351.40        334.23       126.08 o
  11  30   0        636.48        702.19       123.10 o
  12  30   0       8614.85       8578.96       312.83 o
  13  30   0       2419.85       2411.84       212.94 o
  14  30   0      13293.72      12862.63       877.93 o
  15  30   0          2.21        761.23       892.72 o
   1  31   0       9976.67      11114.41       295.31 o
   2  31   0      16335.24      16143.78       329.31 o
   3  31   0        284.48        399.23        52.81 o
   4  31   0        623.13       1030.64       149.29 o
   5  31   0       4324.96       4148.93       202.92 o
   6  31   0        379.11        600.84       153.43 o
   7  31   0        148.95        229.70        71.66 o
   8  31   0      16684.43      15200.67       518.65 o
   9  31   0       6180.74       6111.58       224.28 o
  10  31   0         55.82         84.56       108.62 o
  11  31   0        811.95        901.78       117.45 o
  12  31   0       1312.36       1329.59        97.35 o
  13  31   0        342.56        316.96        96.09 o
  14  31   0       2496.60       2653.63       328.24 o
   0  32   0       7525.01       7636.47       233.53 o
   1  32   0      19839.46      20104.93       345.14 o
   2  32   0       2308.24       2507.12        73.53 o
   3  32   0        919.06       1078.23        67.59 o
   4  32   0       4946.85       4996.67       165.65 o
   5  32   0       5074.34       5276.97       364.96 o
   6  32   0      11830.89      11494.07       265.17 o
   7  32   0       2876.15       2866.19       133.14 o
   8  32   0       1026.08       1229.08       155.44 o
   9  32   0       7292.76       7194.91       379.16 o
  10  32   0       2607.38       2504.71       140.04 o
  11  32   0       5602.79       5587.85       219.81 o
  12  32   0        854.89        854.36       110.44 o
  13  32   0         66.40         46.56       184.74 o
  14  32   0        926.26       1070.58       411.15 o
   1  33   0      13658.43      13371.54       364.06 o
   2  33   0         19.78       1850.57       226.35 o
   3  33   0       3353.06       3807.24       224.54 o
   4  33   0        511.66        660.25        72.04 o
   5  33   0      24443.82      23070.84       624.33 o
   6  33   0        329.90        392.98        93.08 o
   7  33   0       1514.36       1586.46        83.29 o
   8  33   0         53.62         82.27        53.23 o
   9  33   0       1643.17       1594.54       164.29 o
  10  33   0        504.28        609.58       164.75 o
  11  33   0      20744.24      21432.33       914.33 o
  12  33   0          2.59        -21.10       227.44 o
  13  33   0        826.61        804.21       175.64 o
  14  33   0         27.19        371.21      1454.56 o
   0  34   0       1879.57       2156.67       171.57 o
   1  34   0        125.72       2426.12       178.56 o
   2  34   0      13382.47      14188.46       268.00 o
   3  34   0      11878.42      11868.77       229.89 o
   4  34   0          3.38         42.96        47.47 o
   5  34   0        449.17        576.75        74.05 o
   6  34   0         44.69        101.24        59.65 o
   7  34   0       4200.23       4275.13       186.80 o
   8  34   0       1542.65       1568.65       228.62 o
   9  34   0        652.70        622.85       120.84 o
  10  34   0       1261.00       1316.83        99.11 o
  11  34   0        392.30        483.45       106.81 o
  12  34   0       5779.97       5607.39       365.80 o
  13  34   0       6163.48       6252.51       651.33 o
   1  35   0      11340.98      11156.83       244.95 o
   2  35   0      19996.10      19556.54       508.78 o
   3  35   0          3.73         85.43        42.44 o
   4  35   0        445.49        558.38        40.47 o
   5  35   0        809.29        859.96        73.87 o
   6  35   0        107.53        119.44        74.61 o
   7  35   0       1217.90       1250.90       114.89 o
   8  35   0      32131.47      30028.04      1996.49 o
   9  35   0       7581.90       7752.78       451.33 o
  10  35   0         24.87         53.32        99.51 o
  11  35   0       2222.29       2107.30       505.62 o
  12  35   0       1436.71        250.00      1196.98 o
  13  35   0       1200.48       1085.57       112.42 o
   0  36   0      19037.56      18521.50       811.43 o
   1  36   0         48.92        197.89        53.48 o
   2  36   0        301.66        598.98       130.87 o
   3  36   0        192.49        249.60        51.60 o
   4  36   0        595.49       2583.48       361.13 o
   5  36   0         24.87       3381.64       609.60 o
   6  36   0        222.80        307.49        84.94 o
   7  36   0         21.11         68.09        63.09 o
   8  36   0        232.71        300.14       312.53 o
   9  36   0        181.38        147.25       241.52 o
  10  36   0       7949.27       8044.60       301.68 o
  11  36   0        301.23       1583.34      1386.37 o
  12  36   0         74.97         83.33        68.18 o
   1  37   0       1096.14       1356.93        88.18 o
   2  37   0       5261.28       5798.34       152.95 o
   3  37   0        588.81        732.72        96.36 o
   4  37   0      12433.23      12102.76       314.63 o
   5  37   0      27780.01      26183.24       905.43 o
   6  37   0       6101.83       5991.42       250.97 o
   7  37   0       1406.45       1472.00       197.51 o
   8  37   0        494.84        705.56       245.76 o
   9  37   0        131.95        121.71       145.58 o
  10  37   0       2452.64       2527.49       143.75 o
  11  37   0       3677.39       3861.56       275.08 o
  12  37   0       4387.40       4515.18       310.61 o
   0  38   0          4.25        129.88       173.60 o
   1  38   0       2429.87       2629.15       219.70 o
   2  38   0       7501.68       7488.99       192.18 o
   3  38   0       2774.47       3044.17       185.29 o
   4  38   0        136.10        259.98        41.57 o
   5  38   0        727.39        962.19       190.76 o
   6  38   0       2034.55       1974.97       211.39 o
   7  38   0        117.33        316.82       166.31 o
   8  38   0       2843.36       2681.43       461.45 o
   9  38   0        158.02        118.56        82.01 o
  10  38   0         87.71        -14.28       219.70 o
  11  38   0       1763.83       1893.95       166.67 o
   1  39   0       7389.75       7649.81       246.61 o
   2  39   0       3413.12       3757.19       134.05 o
   3  39   0       7907.43       8360.44       254.26 o
   4  39   0       1894.27       1808.97        93.94 o
   5  39   0       7509.73       7545.06       336.24 o
   6  39   0        125.11        164.42        70.87 o
   7  39   0      14648.91      14132.06       684.29 o
   8  39   0       1563.59       1658.30       263.53 o
   9  39   0       4153.88       4131.40       180.77 o
  10  39   0         68.32       -136.69       428.03 o
  11  39   0       1273.19       1340.92       136.36 o
   0  40   0         16.35        108.00        73.82 o
   1  40   0       2434.04       2786.77       146.03 o
   2  40   0       4444.62       4954.04       278.46 o
   3  40   0       2666.96       2803.32       176.31 o
   4  40   0        185.75       2506.89       596.17 o
   5  40   0        552.63        630.93       120.62 o
   6  40   0        307.93        397.50       316.21 o
   7  40   0         74.91        145.52       186.98 o
   8  40   0       1523.60       1697.93       283.21 o
   9  40   0         48.74         51.54        81.79 o
  10  40   0        356.61        363.64        90.91 o
   1  41   0       4057.50       4252.22       147.25 o
   2  41   0       7449.36       7834.08       472.39 o
   3  41   0         86.10        149.50       124.48 o
   4  41   0      11212.69      11019.82       431.40 o
   5  41   0       3267.07       3163.58       208.36 o
   6  41   0       7492.45       7266.97       403.44 o
   7  41   0        109.74        166.32       286.49 o
   8  41   0       3649.25       3558.13       291.96 o
   9  41   0       2808.68       2640.12       147.24 o
   0  42   0      14421.48      14560.54      1034.43 o
   1  42   0        690.94       3662.71       616.72 o
   2  42   0          2.52        115.54       145.40 o
   3  42   0        347.30        556.49        74.49 o
   4  42   0       1206.33       1305.90        68.55 o
   5  42   0         40.04         46.01        81.31 o
   6  42   0         63.50        119.32       120.84 o
   7  42   0       1065.05       1145.07       345.86 o
   8  42   0         57.82         22.73        90.91 o
   9  42   0        730.00        636.37        98.49 o
   1  43   0      10317.48      10627.77       326.64 o
   2  43   0       1691.78       1860.09       171.09 o
   3  43   0        331.34       2382.18       882.77 o
   4  43   0        828.57        879.88        56.41 o
   5  43   0       1603.56       1549.21       112.50 o
   6  43   0       1589.70       1541.02       272.28 o
   7  43   0       2588.26       2641.93       261.37 o
   8  43   0       4279.01       4261.92       214.28 o
   0  44   0        751.87        862.42        78.06 o
   1  44   0          5.71       2113.29       845.41 o
   2  44   0       2381.96       2344.20       118.09 o
   3  44   0       7769.78       7369.71       320.17 o
   4  44   0       1134.05       1109.35       130.44 o
   5  44   0         14.33         26.61        79.16 o
   6  44   0       2157.34       1987.24       321.48 o
   7  44   0       1601.64       1379.99       125.00 o
   1  45   0       2732.22       2749.18       182.95 o
   2  45   0       2304.00       2468.23       254.22 o
   3  45   0       2999.57       2910.50       130.59 o
   4  45   0       2323.09       2353.57       217.77 o
   5  45   0       2599.65       2520.08       118.10 o
   6  45   0        997.41        814.05       128.79 o
   0  46   0       5906.72       5799.70       304.55 o
   1  46   0       1823.92       1772.51       164.28 o
   2  46   0         66.45        140.17        90.35 o
   3  46   0       2013.78       1981.38       186.29 o
   4  46   0       3401.09       3434.42       320.20 o
   5  46   0        343.08        370.64        71.97 o
   1  47   0          0.50         99.00       101.64 o
   2  47   0       2883.28       2851.37       107.43 o
   3  47   0         82.62        183.51        54.55 o
   4  47   0          3.41        -60.61        75.76 o
   0  48   0       3268.95       3227.30       250.00 o
   1  48   0       1354.04       1621.22       174.24 o
   0   0   1     111902.07     100686.73      8871.27 o
   2   0   1      18132.52      17552.57       653.15 o
   4   0   1      19940.37      19501.60       522.32 o
   6   0   1       6225.78       6179.52       190.69 o
   8   0   1       2938.71       3035.81       153.90 o
  10   0   1      16629.99      16259.68       364.20 o
  12   0   1       1231.70       1240.01        56.22 o
  14   0   1       7960.12       8059.46       227.15 o
  16   0   1         61.28        128.45       111.40 o
  18   0   1       6864.89       6997.36       545.95 o
   1   1   1      26478.27      26422.11       632.29 o
   2   1   1     111689.36     109797.51      2241.18 o
   3   1   1       8910.16       8907.16       184.37 o
   4   1   1        119.52        200.47        26.89 o
   5   1   1     301710.47     284823.12      4342.20 o
   6   1   1       3275.28       3329.19        75.79 o
   7   1   1      13008.41      12796.61       246.84 o
   8   1   1     115016.58     116647.98      2180.14 o
   9   1   1        150.97        233.08        28.58 o
  10   1   1        380.98        397.75        43.45 o
  11   1   1      25378.83      25654.42       414.69 o
  12   1   1       1419.47       1480.46        48.52 o
  13   1   1       1484.04       1515.04        61.83 o
  14   1   1       3279.82       3291.96       105.37 o
  15   1   1      22648.35      22793.89       476.22 o
  16   1   1        573.72        650.38        92.68 o
  17   1   1       5009.42       5099.26       181.16 o
  18   1   1      10288.41       9999.50       518.65 o
  19   1   1        878.14        690.91       401.70 o
   0   2   1       8901.05       9229.09       347.12 o
   1   2   1      41235.06      40566.62      1130.87 o
   2   2   1     154826.05     148589.50      3207.03 o
   3   2   1       7881.84       7761.59       198.53 o
   4   2   1        135.99        267.96        52.53 o
   5   2   1      13729.76      13839.35       250.16 o
   6   2   1       1653.11       1815.78        48.72 o
   7   2   1          4.61         68.39        26.87 o
   8   2   1      14946.75      14828.99       332.58 o
   9   2   1       5792.00       5947.79       139.95 o
  10   2   1       4710.83       4819.25        86.99 o
  11   2   1       4515.81       4678.06        96.94 o
  12   2   1      14987.60      15017.31       268.05 o
  13   2   1       2998.31       2903.44        79.74 o
  14   2   1       2163.76       2316.07        89.00 o
  15   2   1       6888.09       7028.28       171.93 o
  16   2   1       1351.39       1434.63        79.09 o
  17   2   1        240.10        238.71       122.49 o
  18   2   1         16.11         98.32        93.21 o
  19   2   1          1.56        144.99       399.66 o
   1   3   1      18605.93      18872.76       493.42 o
   2   3   1     221160.75     213183.88      4340.47 o
   3   3   1      49188.98      49025.84      1018.71 o
   4   3   1      61771.13      63051.09      1134.86 o
   5   3   1      32138.46      32942.55       543.34 o
   6   3   1       8996.61       9108.71       154.00 o
   7   3   1      21252.77      21255.40       372.13 o
   8   3   1      63738.04      61388.61      1130.17 o
   9   3   1         81.34        176.63        41.62 o
  10   3   1       1934.90       1920.27        47.74 o
  11   3   1      26382.04      26516.55       432.82 o
  12   3   1      19551.38      19875.83       357.20 o
  13   3   1       2480.55       2578.19        73.86 o
  14   3   1      18906.94      18742.44       357.11 o
  15   3   1         16.36         84.05        90.72 o
  16   3   1         34.85         77.65        75.07 o
  17   3   1       2109.67       2321.39       190.07 o
  18   3   1       9280.22       8644.34       495.85 o
  19   3   1        277.20        440.14       398.38 o
   0   4   1       9378.96       9675.24       326.78 o
   1   4   1     128204.21     123278.52      2520.01 o
   2   4   1      87952.14      84634.98      1569.47 o
   3   4   1         61.09        174.05        23.19 o
   4   4   1       5431.19       5535.01       112.90 o
   5   4   1      19179.50      20205.33       347.94 o
   6   4   1          0.24        101.36        30.07 o
   7   4   1       8421.71       8493.70       194.85 o
   8   4   1       5775.62       5947.18       166.16 o
   9   4   1      14030.25      13889.90       216.10 o
  10   4   1       4667.31       4781.60        92.51 o
  11   4   1      24171.77      24842.25       406.94 o
  12   4   1      25684.16      25611.45       439.89 o
  13   4   1        285.84        341.82        45.63 o
  14   4   1         88.03        180.37        52.22 o
  15   4   1       7816.44       7890.46       189.88 o
  16   4   1       1003.02       1019.79        90.65 o
  17   4   1       5328.92       5245.64       189.57 o
  18   4   1        105.59         95.97       147.81 o
  19   4   1        212.51        143.76       472.77 o
   1   5   1     341783.34     316873.31      5819.46 o
   2   5   1       1988.09       2132.39        50.40 o
   3   5   1       1376.39       1449.58        40.72 o
   4   5   1      11531.24      11541.61       204.63 o
   5   5   1       6247.87       6430.36       121.35 o
   6   5   1      21568.56      22527.91       373.56 o
   7   5   1      14173.40      14782.39       278.97 o
   8   5   1       6130.14       6170.65       146.55 o
   9   5   1      60948.79      59173.49       819.02 o
  10   5   1       3008.74       3080.31        85.68 o
  11   5   1      34867.97      34261.34       538.04 o
  12   5   1       1274.65       1312.35        49.24 o
  13   5   1       4628.48       4747.35       118.80 o
  14   5   1         36.09        168.18        87.04 o
  15   5   1       4369.19       4556.23       122.52 o
  16   5   1       1864.72       2079.29       134.64 o
  17   5   1       6054.24       6350.54       194.44 o
  18   5   1        542.27        573.71       114.80 o
  19   5   1       4827.30       4335.40       554.54 o
   0   6   1      47145.43      46620.91      1187.59 o
   1   6   1      51575.29      49463.88       894.43 o
   2   6   1      22654.73      22180.07       402.92 o
   3   6   1      37159.76      36323.35       641.45 o
   4   6   1     106042.70     103730.66      1552.25 o
   5   6   1        193.23        341.13        29.84 o
   6   6   1      29244.93      30279.33       528.03 o
   7   6   1      25454.80      26575.66       493.30 o
   8   6   1         59.09        168.62        36.32 o
   9   6   1      23963.38      23500.85       333.92 o
  10   6   1       2362.75       2492.37        63.41 o
  11   6   1         60.02        140.09        39.98 o
  12   6   1       4801.24       4857.36       112.94 o
  13   6   1       4683.13       4651.85       119.63 o
  14   6   1      24575.55      24563.12       470.92 o
  15   6   1       2828.66       2887.55       150.98 o
  16   6   1        342.96        358.80       147.09 o
  17   6   1       2607.05       2757.37       164.66 o
  18   6   1       2666.12       2710.45       102.81 o
  19   6   1       2616.03       1822.81       821.98 o
   1   7   1      33598.90      32521.58       577.20 o
   2   7   1      29897.73      29289.81       487.88 o
   3   7   1        150.23        285.52        20.26 o
   4   7   1     107718.29     105996.36      1638.24 o
   5   7   1       2153.24       2285.97        59.70 o
   6   7   1      62880.86      64616.74      1046.99 o
   7   7   1       1766.31       1937.37        62.63 o
   8   7   1        108.42        161.15        33.17 o
   9   7   1      31033.94      31002.65       419.64 o
  10   7   1      21689.71      21750.62       311.20 o
  11   7   1       5498.00       5608.21       121.83 o
  12   7   1      14031.01      13950.21       259.51 o
  13   7   1       1372.10       1436.71        79.52 o
  14   7   1      10358.39      10758.65       237.85 o
  15   7   1        289.79        359.31       119.41 o
  16   7   1       1305.57       1375.87       166.14 o
  17   7   1         24.32         96.70        83.91 o
  18   7   1        149.59        213.23        68.15 o
   0   8   1     135991.73     127309.05      2951.42 o
   1   8   1      39599.04      38440.67       653.52 o
   2   8   1       8758.89       8799.49       153.06 o
   3   8   1       2867.49       3045.34        86.00 o
   4   8   1      93158.20      91407.42      1376.39 o
   5   8   1        437.71        541.61        33.59 o
   6   8   1     107304.70     110222.54      1706.47 o
   7   8   1       4042.63       4390.03       159.40 o
   8   8   1       7510.94       7856.15       159.70 o
   9   8   1       8214.27       8634.55       175.62 o
  10   8   1      20084.28      20365.50       290.54 o
  11   8   1       4317.06       4329.31        91.10 o
  12   8   1        712.30        751.89        47.50 o
  13   8   1       1464.13       1567.83       117.58 o
  14   8   1       3028.33       3156.76       145.88 o
  15   8   1       1619.47       1628.38        90.64 o
  16   8   1      24428.34      23955.74       516.68 o
  17   8   1       3085.11       3173.96       125.00 o
  18   8   1       1150.17       1176.81        57.30 o
   1   9   1       1513.92       1586.85        37.12 o
   2   9   1       5353.72       5466.48       108.54 o
   3   9   1      88038.00      87600.30      1244.22 o
   4   9   1       9985.52      10186.83       184.14 o
   5   9   1       1568.79       1679.69        67.80 o
   6   9   1       8363.76       8475.28       208.38 o
   7   9   1      98283.67     100670.93      1735.49 o
   8   9   1       9083.63       9265.06       162.49 o
   9   9   1       8546.35       8713.92       148.59 o
  10   9   1        706.34        888.51        78.08 o
  11   9   1       1895.08       1814.09        77.29 o
  12   9   1       2841.98       2833.62       117.55 o
  13   9   1          2.25        193.24        50.07 o
  14   9   1        390.47        502.51        83.75 o
  15   9   1       1263.86       1212.63       128.15 o
  16   9   1        735.99        876.30       126.08 o
  17   9   1      11299.55      11170.80       258.84 o
  18   9   1        890.06        980.93        97.27 o
   0  10   1        644.13        776.27        42.86 o
   1  10   1        923.81       1063.47        40.96 o
   2  10   1      10165.77      10204.38       153.44 o
   3  10   1     271146.22     265593.16      3726.99 o
   4  10   1       1847.99       2000.89        53.97 o
   5  10   1        138.69        224.15        40.66 o
   6  10   1      16381.52      16254.08       288.64 o
   7  10   1      48561.64      50002.23       887.77 o
   8  10   1       6068.93       6191.75       124.82 o
   9  10   1      11675.13      11635.47       181.29 o
  10  10   1          3.43         49.66        28.19 o
  11  10   1        757.87        790.79        37.10 o
  12  10   1       4594.87       4621.81       115.59 o
  13  10   1      60579.04      59072.77      1097.36 o
  14  10   1        333.28        344.49        79.80 o
  15  10   1          2.48        -43.77       112.51 o
  16  10   1       4546.83       4712.77       226.96 o
  17  10   1        669.34        810.42        76.35 o
  18  10   1       1251.70       1281.41        89.71 o
   1  11   1       2485.33       2584.65        56.02 o
   2  11   1       3886.21       3952.63        69.07 o
   3  11   1       2417.45       2640.97        60.64 o
   4  11   1      21059.23      21106.44       303.55 o
   5  11   1      40238.51      41124.19       641.65 o
   6  11   1      18071.34      17808.82       330.09 o
   7  11   1       2399.80       2460.44        72.71 o
   8  11   1       1554.01       1591.41        68.41 o
   9  11   1       2142.66       2261.74        61.06 o
  10  11   1      11307.14      11664.89       193.60 o
  11  11   1          6.18         61.19        43.56 o
  12  11   1        138.55        171.07        59.69 o
  13  11   1       3348.27       3682.38       163.70 o
  14  11   1        277.06        294.26       128.77 o
  15  11   1       5109.81       5055.29       168.21 o
  16  11   1        137.56        229.71        65.39 o
  17  11   1        663.81        693.76        65.90 o
  18  11   1       1002.22       1055.60        86.17 o
   0  12   1     527969.75     471802.56      8291.31 o
   1  12   1       4940.53       5031.29        86.10 o
   2  12   1       3510.84       3609.67        67.28 o
   3  12   1      26209.78      26139.06       378.25 o
   4  12   1        428.40        611.51        27.14 o
   5  12   1       1615.56       1731.12        60.95 o
   6  12   1      37233.51      36243.41       633.27 o
   7  12   1      13550.82      13180.81       222.40 o
   8  12   1       1816.28       1887.20        57.61 o
   9  12   1       7619.10       7831.94       131.39 o
  10  12   1     106011.34     104531.59      1399.31 o
  11  12   1        698.48        734.95        61.96 o
  12  12   1       1595.51       1599.28        67.64 o
  13  12   1       4959.21       5199.97       138.64 o
  14  12   1       3284.41       3189.03       162.82 o
  15  12   1        635.87        652.54       121.54 o
  16  12   1      21227.33      21065.01       439.90 o
  17  12   1        586.40        600.45        93.07 o
  18  12   1        544.57        592.75        95.07 o
   1  13   1       8084.63       7966.33       119.61 o
   2  13   1       6270.88       6389.05       108.41 o
   3  13   1       7076.07       7365.33       140.64 o
   4  13   1      10771.15      10976.20       174.85 o
   5  13   1      13849.93      13811.41       235.19 o
   6  13   1      21189.18      20766.27       462.91 o
   7  13   1         52.41        155.64        36.78 o
   8  13   1       5897.87       5827.97        97.55 o
   9  13   1       6114.37       6261.69       106.41 o
  10  13   1       8413.78       8696.18       143.96 o
  11  13   1       1402.85       1394.79        66.07 o
  12  13   1        104.53        147.57        58.60 o
  13  13   1       3790.31       3994.82       167.53 o
  14  13   1          7.10         76.43        83.68 o
  15  13   1       3505.74       3468.00       180.65 o
  16  13   1        988.43       1183.68       100.71 o
  17  13   1          6.72         17.03        46.05 o
  18  13   1       1208.23       1314.45        97.68 o
   0  14   1      66742.38      65231.66      1129.13 o
   1  14   1       1697.82       1824.40        48.35 o
   2  14   1      43164.71      41537.93       626.55 o
   3  14   1     127247.57     126110.48      1787.99 o
   4  14   1      18797.84      18789.18       294.15 o
   5  14   1         54.56        210.64        32.30 o
   6  14   1      15473.89      15190.42       297.32 o
   7  14   1      26549.89      26011.26       341.71 o
   8  14   1       6303.35       6274.89       103.98 o
   9  14   1       4976.34       5152.74       120.01 o
  10  14   1      29088.83      29258.91       393.27 o
  11  14   1        774.93        835.88        59.64 o
  12  14   1      22520.88      21966.67       357.05 o
  13  14   1      32660.40      31917.35       578.12 o
  14  14   1        924.53       1022.23       112.84 o
  15  14   1        133.39        187.52       132.05 o
  16  14   1        840.21        899.36        77.81 o
  17  14   1         20.38         97.44       120.26 o
  18  14   1         32.96         95.07        47.48 o
   1  15   1          7.15        216.54        41.39 o
   2  15   1        225.91        311.50        34.36 o
   3  15   1      51385.35      51743.84       755.07 o
   4  15   1        924.86        997.12        36.13 o
   5  15   1         81.45        196.89        52.47 o
   6  15   1       1858.94       1823.59        65.28 o
   7  15   1      69040.91      65574.32       797.02 o
   8  15   1        261.99        286.00        50.83 o
   9  15   1      10111.78      10298.50       160.28 o
  10  15   1         16.19         38.27        28.44 o
  11  15   1       4015.80       4020.36       101.34 o
  12  15   1          3.96         22.52        37.32 o
  13  15   1        659.13        796.90        99.20 o
  14  15   1        351.31        349.68        82.13 o
  15  15   1        865.07        959.29       106.69 o
  16  15   1        793.59        842.66       137.23 o
  17  15   1       7034.15       7127.84       192.22 o
  18  15   1          0.83         38.80        61.27 o
   0  16   1       5128.46       5351.05       162.56 o
   1  16   1      82723.74      79837.03      1037.19 o
   2  16   1       9024.70       8921.65       143.28 o
   3  16   1      26577.72      26477.25       387.90 o
   4  16   1      16375.80      16524.16       266.02 o
   5  16   1       2962.13       3080.91        83.44 o
   6  16   1      38342.89      36826.68       502.81 o
   7  16   1      36411.05      35501.46       430.84 o
   8  16   1       6028.04       5947.06        99.43 o
   9  16   1      39654.93      39337.25       513.67 o
  10  16   1       2644.37       2681.25        57.51 o
  11  16   1       6491.72       6590.38       129.62 o
  12  16   1        569.46        642.39        41.64 o
  13  16   1       3781.36       3834.49       118.85 o
  14  16   1        429.68        523.27       117.69 o
  15  16   1       7331.97       7415.55       185.53 o
  16  16   1       6949.63       6907.29       264.26 o
  17  16   1       8651.37       8542.06       330.84 o
  18  16   1        974.22       1030.72        94.85 o
   1  17   1         14.07        220.90        29.86 o
   2  17   1       1416.80       1571.85        48.33 o
   3  17   1        600.90        710.40        34.15 o
   4  17   1      49094.50      49205.77       756.07 o
   5  17   1      28360.53      27753.67       402.89 o
   6  17   1      30506.31      29525.61       390.27 o
   7  17   1       1896.10       1918.49        53.89 o
   8  17   1        230.59        280.32        35.45 o
   9  17   1       5192.94       5252.42       106.14 o
  10  17   1       6217.42       6301.21       124.13 o
  11  17   1        358.14        439.03        40.31 o
  12  17   1       9390.31       9530.24       175.80 o
  13  17   1        539.09        550.92        71.26 o
  14  17   1       2641.48       2855.85        96.20 o
  15  17   1       4281.83       4489.02       167.33 o
  16  17   1       1613.52       1723.26       123.70 o
  17  17   1       2025.58       2072.77       133.67 o
  18  17   1         29.75         60.35        42.80 o
   0  18   1       1051.20       1252.14        54.10 o
   1  18   1       1043.48       1246.00        78.48 o
   2  18   1      23457.38      23796.96       342.46 o
   3  18   1        122.00        255.09        27.90 o
   4  18   1     113921.73     109875.42      1542.82 o
   5  18   1         90.11        158.71        37.74 o
   6  18   1      44792.62      43544.91       498.45 o
   7  18   1        799.27        886.16        35.99 o
   8  18   1        242.81        317.22        37.88 o
   9  18   1       2303.25       2411.78        76.85 o
  10  18   1        487.92        510.71        32.51 o
  11  18   1        145.17        191.57        32.21 o
  12  18   1      16372.97      16671.96       289.04 o
  13  18   1        280.87        353.68       122.85 o
  14  18   1      24022.14      23744.84       472.10 o
  15  18   1        407.43        504.39       143.81 o
  16  18   1       4975.05       5097.06       136.31 o
  17  18   1         15.24         34.32        72.33 o
   1  19   1      50211.24      50500.88       671.23 o
   2  19   1      40856.16      40540.66       577.92 o
   3  19   1        731.97        818.15        33.23 o
   4  19   1        369.37        514.35        35.77 o
   5  19   1        568.06        604.71        41.34 o
   6  19   1       1507.80       1545.89        31.70 o
   7  19   1       1410.33       1435.81        45.88 o
   8  19   1      28269.38      27446.17       347.91 o
   9  19   1      26090.73      25371.22       339.78 o
  10  19   1         21.55         42.68        31.03 o
  11  19   1       7394.80       7524.91       130.46 o
  12  19   1       1364.47       1592.81        82.43 o
  13  19   1        765.96        868.98       126.57 o
  14  19   1       4270.83       4378.37       147.21 o
  15  19   1        298.99        366.64       191.35 o
  16  19   1        722.05        791.44        79.45 o
  17  19   1        758.23        806.02        78.87 o
   0  20   1       2575.94       2741.51       103.65 o
   1  20   1      69305.55      70598.62       944.68 o
   2  20   1      12722.24      12840.65       190.89 o
   3  20   1       5016.76       5119.02        83.09 o
   4  20   1       2131.81       2167.94        55.27 o
   5  20   1       7917.30       7935.82       135.12 o
   6  20   1      10551.82      10195.59       153.54 o
   7  20   1       7779.74       7584.63       106.89 o
   8  20   1       2133.31       2202.83        58.46 o
   9  20   1      16769.13      16760.54       235.02 o
  10  20   1        654.20        688.82        53.12 o
  11  20   1      10888.66      11158.91       181.18 o
  12  20   1       6281.51       6382.04       135.81 o
  13  20   1        678.09        749.51        98.77 o
  14  20   1        577.24        568.37        73.69 o
  15  20   1      11461.84      11481.96       393.82 o
  16  20   1       4636.42       4482.14       165.48 o
  17  20   1       5053.55       4960.26       287.43 o
   1  21   1      43715.60      44024.53       535.39 o
   2  21   1       9495.13      10086.99       253.47 o
   3  21   1       5078.18       5306.38       113.72 o
   4  21   1       1287.30       1301.20        47.43 o
   5  21   1      56490.60      53516.88       643.05 o
   6  21   1         58.74        168.54        36.60 o
   7  21   1       3967.85       3864.58        67.08 o
   8  21   1       4164.77       4184.18        81.09 o
   9  21   1       2199.86       2217.85        67.60 o
  10  21   1        140.01        173.35        38.43 o
  11  21   1      42439.27      42022.55       611.63 o
  12  21   1       1672.21       1866.36       111.05 o
  13  21   1       2680.41       2820.67       158.38 o
  14  21   1       1269.51       1255.31       103.88 o
  15  21   1       4060.76       4244.31       144.53 o
  16  21   1         46.11         23.16        89.75 o
  17  21   1          5.58         33.86        70.88 o
   0  22   1      10903.33      10868.52       223.48 o
   1  22   1       4971.54       5356.83       104.48 o
   2  22   1      38569.82      39415.01       445.84 o
   3  22   1      14943.98      14505.21       175.12 o
   4  22   1        895.32        936.79        37.71 o
   5  22   1        998.77       1048.69        48.53 o
   6  22   1          4.00        107.92        27.07 o
   7  22   1       5328.92       5195.15       103.17 o
   8  22   1       4191.76       4218.61        72.49 o
   9  22   1         33.47         46.87        34.75 o
  10  22   1       3899.38       3957.13        76.12 o
  11  22   1        524.81        671.52        60.76 o
  12  22   1      13870.05      14264.47       267.96 o
  13  22   1       5704.93       5937.15       173.40 o
  14  22   1        535.03        605.67       144.81 o
  15  22   1       2019.82       2003.22       128.74 o
  16  22   1         82.08        105.01       134.44 o
  17  22   1          0.47          1.50        74.79 o
   1  23   1       6344.10       6414.52        86.80 o
   2  23   1      74725.15      72639.92       788.11 o
   3  23   1       1168.55       1306.85        47.46 o
   4  23   1       2164.05       2248.94        44.97 o
   5  23   1      17877.50      16753.94       208.21 o
   6  23   1          4.91         75.75        31.65 o
   7  23   1        418.89        466.21        36.47 o
   8  23   1      80252.80      74460.84       930.44 o
   9  23   1       9390.81       9156.50       142.42 o
  10  23   1         76.75         74.58        34.59 o
  11  23   1         24.60         75.70        50.66 o
  12  23   1       3736.31       4082.06       152.20 o
  13  23   1       1369.74       1384.68        87.87 o
  14  23   1       7537.68       7609.54       196.05 o
  15  23   1       2000.41       2184.82       155.71 o
  16  23   1        133.31        115.77       122.59 o
  17  23   1          4.14         78.70        42.81 o
   0  24   1      30011.15      29929.21       440.70 o
   1  24   1         14.31        238.23        61.35 o
   2  24   1       1176.94       1502.53        46.53 o
   3  24   1       1247.09       1300.44        37.94 o
   4  24   1       4649.39       4890.68       118.67 o
   5  24   1        274.38        453.27       168.74 o
   6  24   1         81.34        142.96        35.13 o
   7  24   1        509.69        527.81        41.54 o
   8  24   1       1023.21       1069.62        46.72 o
   9  24   1        803.96        817.25        49.27 o
  10  24   1      14115.97      14055.38       225.00 o
  11  24   1        166.98        203.12        85.54 o
  12  24   1        173.16        179.60        29.98 o
  13  24   1        199.11        190.71       127.37 o
  14  24   1       4086.96       4097.34       160.65 o
  15  24   1        170.44        269.87        69.45 o
  16  24   1        357.83        360.04       152.48 o
   1  25   1      10335.60      10888.04       137.55 o
   2  25   1        342.13        567.59       104.38 o
   3  25   1       2561.69       2686.08        52.02 o
   4  25   1      19375.05      18639.48       229.56 o
   5  25   1     102386.40      93445.74      1079.54 o
   6  25   1       8437.86       8009.84       121.13 o
   7  25   1       6537.40       6427.50       101.77 o
   8  25   1        682.79        677.87        45.29 o
   9  25   1         27.99         26.67        57.00 o
  10  25   1       2178.86       2245.12        97.35 o
  11  25   1      15244.94      15492.80       291.61 o
  12  25   1       3896.07       3908.92       154.42 o
  13  25   1        595.70        648.07        82.57 o
  14  25   1       1524.80       1530.70       108.71 o
  15  25   1      14923.59      14625.19       419.69 o
  16  25   1        438.91        436.85        95.83 o
   0  26   1        155.79        234.63        60.48 o
   1  26   1       9166.97       9629.82       130.64 o
   2  26   1      18300.89      19044.85       224.00 o
   3  26   1       3530.21       3799.50        86.50 o
   4  26   1         89.25        428.10        91.77 o
   5  26   1       2140.58       2349.45        78.23 o
   6  26   1       7095.43       6679.17       111.42 o
   7  26   1         65.49        225.40        45.75 o
   8  26   1       6112.01       5999.21       106.56 o
   9  26   1       1150.67       1160.16        66.83 o
  10  26   1         32.79         22.11        57.51 o
  11  26   1       2682.23       2878.87       117.84 o
  12  26   1       3981.85       3970.07       103.72 o
  13  26   1       1930.12       1996.81       114.99 o
  14  26   1       1060.75       1073.29       112.89 o
  15  26   1       2692.56       2765.20       120.96 o
  16  26   1       1859.55       1909.50       199.40 o
   1  27   1       7126.75       7786.60       140.76 o
   2  27   1      24143.93      24459.58       274.35 o
   3  27   1      15033.35      14826.96       188.52 o
   4  27   1      15446.29      15082.55       207.95 o
   5  27   1       6924.61       6715.14       131.30 o
   6  27   1       1534.45       1533.09        60.53 o
   7  27   1      27254.88      25284.17       329.73 o
   8  27   1      16782.71      16002.75       304.74 o
   9  27   1       6029.99       5825.82       130.68 o
  10  27   1        463.91        523.39        74.47 o
  11  27   1        143.39        196.80        73.69 o
  12  27   1       6965.49       7162.88       176.84 o
  13  27   1        516.02        505.76       165.25 o
  14  27   1       6403.96       6468.51       314.13 o
  15  27   1       4490.31       4542.93       257.46 o
  16  27   1         12.68          8.32       125.17 o
   0  28   1        448.34        630.61        48.77 o
   1  28   1      11290.30      12670.76       284.70 o
   2  28   1      15533.73      16043.84       189.28 o
   3  28   1       5124.99       5199.56        81.24 o
   4  28   1       1042.77       1230.36       161.93 o
   5  28   1        939.32        937.10        39.62 o
   6  28   1          3.95        195.38        62.89 o
   7  28   1        138.90        144.28        34.51 o
   8  28   1       3065.29       3041.53        65.45 o
   9  28   1        221.56        303.25        57.67 o
  10  28   1       1989.80       1980.45        93.76 o
  11  28   1       5575.53       5446.55       134.00 o
  12  28   1       7752.61       7946.33       192.85 o
  13  28   1       2202.39       2182.13       193.46 o
  14  28   1        304.19        331.34       176.84 o
  15  28   1       1240.34       1304.96       124.20 o
   1  29   1      26576.09      25984.76       330.43 o
   2  29   1      12706.30      12603.30       187.44 o
   3  29   1        215.27        336.14        50.42 o
   4  29   1      20671.89      19987.32       280.67 o
   5  29   1        303.37        350.76        56.03 o
   6  29   1      15485.19      14411.68       247.16 o
   7  29   1       3159.06       3120.08        68.03 o
   8  29   1       4375.75       4235.94       133.39 o
   9  29   1      15137.66      14339.42       337.37 o
  10  29   1       5213.98       5178.87       121.85 o
  11  29   1       5123.16       5191.21       181.64 o
  12  29   1       6956.99       7253.76       179.34 o
  13  29   1       1605.57       1636.13        82.13 o
  14  29   1       5469.53       5554.06       424.59 o
  15  29   1         68.46        110.90       143.37 o
   0  30   1      30803.94      28542.63       575.18 o
   1  30   1       3025.40       3857.90       291.55 o
   2  30   1        131.00        252.33        31.88 o
   3  30   1       3843.87       4100.74        85.41 o
   4  30   1       5675.10       5789.06       110.45 o
   5  30   1        122.15        185.20        58.99 o
   6  30   1          1.49        111.25        58.14 o
   7  30   1       6889.15       6749.53       126.54 o
   8  30   1         62.22         46.55        35.59 o
   9  30   1       5001.64       4974.09       166.13 o
  10  30   1       8420.84       8428.67       192.13 o
  11  30   1        370.27        445.20        89.08 o
  12  30   1          6.84        -28.04       105.20 o
  13  30   1        934.05       1042.38       124.87 o
  14  30   1       5507.89       5298.85       178.88 o
  15  30   1        209.93        265.81        48.21 o
   1  31   1      26333.14      25160.62       361.53 o
   2  31   1        121.85        289.23        44.14 o
   3  31   1       1570.88       2000.96       177.10 o
   4  31   1      10055.19       9959.92       169.31 o
   5  31   1       2915.30       2843.33        99.10 o
   6  31   1       7720.53       7505.02       167.44 o
   7  31   1       4165.73       4044.57        84.85 o
   8  31   1       1990.52       1883.70        70.45 o
   9  31   1      15503.19      14965.40       356.49 o
  10  31   1       4582.47       4521.34       116.50 o
  11  31   1      10717.25      11108.59       248.17 o
  12  31   1        938.46        992.18       107.34 o
  13  31   1       1971.11       1995.69       240.59 o
  14  31   1        667.39        776.54       229.97 o
   0  32   1       6807.75       7010.99       160.08 o
   1  32   1         40.07        282.92        32.45 o
   2  32   1       3018.18       3352.09        89.88 o
   3  32   1      15929.02      16124.21       210.19 o
   4  32   1       7156.02       7206.56       141.56 o
   5  32   1          3.43         45.19        31.28 o
   6  32   1      15107.48      14041.02       225.16 o
   7  32   1       1757.66       1994.38        87.69 o
   8  32   1       1390.61       1272.84       147.84 o
   9  32   1        306.64        310.09        75.12 o
  10  32   1       2974.60       3136.39       133.84 o
  11  32   1        553.46        614.20        68.06 o
  12  32   1        463.53        393.33        88.64 o
  13  32   1       7617.99       7429.34       450.96 o
  14  32   1        730.81        780.28       128.14 o
   1  33   1       1580.42       1710.26        62.72 o
   2  33   1       8499.26       8620.79       133.87 o
   3  33   1      11038.00      11806.61       209.29 o
   4  33   1       5057.10       5301.75       119.50 o
   5  33   1       1441.89       1482.13        85.91 o
   6  33   1       3520.01       3658.54       119.35 o
   7  33   1      13329.65      12503.54       254.61 o
   8  33   1       5998.44       5904.37       272.34 o
   9  33   1         50.03          4.66       102.02 o
  10  33   1       1890.25       2003.45       126.62 o
  11  33   1       3938.66       4010.32       145.96 o
  12  33   1       2070.91       2071.74       137.35 o
  13  33   1          2.28         20.87       118.47 o
   0  34   1      16564.65      15865.47       320.73 o
   1  34   1       1444.67       1504.65        41.53 o
   2  34   1        246.21        434.97        39.49 o
   3  34   1      17175.45      16483.75       377.39 o
   4  34   1       8896.20       8857.65       147.87 o
   5  34   1        354.56        556.61       132.26 o
   6  34   1      15587.41      14925.87       254.43 o
   7  34   1       1941.28       2019.44        79.01 o
   8  34   1       1327.64       1362.73        85.95 o
   9  34   1          7.65         -4.69        76.58 o
  10  34   1       3999.25       4077.47       230.07 o
  11  34   1        567.40        498.98       162.98 o
  12  34   1         53.79         -9.01        84.92 o
  13  34   1       9300.17       9327.31       318.28 o
   1  35   1        110.13        750.20       103.04 o
   2  35   1       2383.17       2437.89        66.50 o
   3  35   1        588.76       3650.39       206.38 o
   4  35   1        308.53        474.64        75.33 o
   5  35   1      12163.33      11569.03       206.11 o
   6  35   1       1606.58       1674.07        81.05 o
   7  35   1       1341.68       1455.77       100.96 o
   8  35   1       3714.77       3787.41       141.33 o
   9  35   1        633.59        637.07        72.73 o
  10  35   1       2006.76       1999.69       260.26 o
  11  35   1        604.62        688.47        55.76 o
  12  35   1        309.14        302.40       157.54 o
  13  35   1        297.57        340.80        90.92 o
   0  36   1      28366.68      26313.83       685.26 o
   1  36   1       5111.12       5324.12       100.08 o
   2  36   1        351.96        502.48        39.52 o
   3  36   1      18543.82      17917.77       316.89 o
   4  36   1       5333.38       5059.31       101.61 o
   5  36   1        265.66        373.33        49.20 o
   6  36   1        142.60        197.54        82.03 o
   7  36   1       9992.93       9922.19       252.63 o
   8  36   1        282.74        278.73        86.20 o
   9  36   1       6999.47       6883.83       381.29 o
  10  36   1       7214.67       7260.90       288.55 o
  11  36   1        370.17        331.20       243.13 o
  12  36   1        315.64        295.14       191.42 o
   1  37   1        703.39        866.98        69.66 o
   2  37   1       2190.09       2480.89       127.29 o
   3  37   1        579.46        747.77        41.32 o
   4  37   1        470.17        632.70        92.29 o
   5  37   1       4956.35       4821.81       137.65 o
   6  37   1       4491.12       4639.55       111.85 o
   7  37   1        228.93        233.01       116.11 o
   8  37   1       3689.98       3517.38       319.57 o
   9  37   1        587.73        555.38        68.79 o
  10  37   1       1236.75       1281.42       123.78 o
  11  37   1         30.71          4.80        83.57 o
  12  37   1          7.60        719.70      1068.19 o
   0  38   1      17378.03      17355.46       527.58 o
   1  38   1       3925.01       4006.06        84.00 o
   2  38   1       8455.80       8749.18       169.11 o
   3  38   1        585.41        708.37       159.04 o
   4  38   1       6233.17       6054.54       170.63 o
   5  38   1        659.67        778.73        78.07 o
   6  38   1       7036.01       7196.61       169.37 o
   7  38   1        315.10        368.27       143.09 o
   8  38   1       1325.54       1295.85       193.10 o
   9  38   1       1467.61       1524.00       115.10 o
  10  38   1      11921.86      12240.02       372.51 o
  11  38   1       1596.16       1667.38       144.63 o
   1  39   1        341.94       2887.63       318.18 o
   2  39   1         57.77       1709.93       321.64 o
   3  39   1       9023.88       9002.77       252.05 o
   4  39   1         98.34        123.78        53.10 o
   5  39   1        770.11        824.60        95.37 o
   6  39   1        106.00         94.79        84.52 o
   7  39   1       7737.82       7497.26       432.39 o
   8  39   1          2.04       1058.77      1122.05 o
   9  39   1        968.04       1065.24       176.74 o
  10  39   1          5.30         52.36       138.24 o
  11  39   1       2949.10       2976.38       153.64 o
   0  40   1       6010.81       6282.09       199.26 o
   1  40   1      10517.76      10810.93       224.94 o
   2  40   1       5913.16       5972.54       146.64 o
   3  40   1       3806.41       4096.42       147.62 o
   4  40   1        267.14        397.69        79.17 o
   5  40   1       1150.74       1340.34       166.34 o
   6  40   1        153.61        228.33        84.64 o
   7  40   1       7615.81       7433.68       518.37 o
   8  40   1       1462.92       1374.65        71.78 o
   9  40   1       9654.97       9502.63       408.26 o
  10  40   1       3108.65       3019.12       130.56 o
   1  41   1          4.89        212.94        78.84 o
   2  41   1        292.38        466.19       118.72 o
   3  41   1        101.17       1497.25       388.78 o
   4  41   1       1991.49       2087.62       220.88 o
   5  41   1       5254.89       5021.26       173.39 o
   6  41   1       3026.32       2931.57        96.25 o
   7  41   1        501.99        547.41        69.08 o
   8  41   1       2483.06       2285.37       131.81 o
   9  41   1        407.47        428.79        62.11 o
   0  42   1        516.03        600.62        81.88 o
   1  42   1       1561.67       1707.29        66.66 o
   2  42   1       3320.10       3549.42       108.12 o
   3  42   1       7171.10       7044.19       184.79 o
   4  42   1      11688.24      11719.73       288.04 o
   5  42   1         97.40        202.98        88.79 o
   6  42   1       5969.06       5937.57       255.87 o
   7  42   1       2631.46       2484.37       253.58 o
   8  42   1        101.63        165.76        94.60 o
   9  42   1       1451.93       1522.30       104.36 o
   1  43   1        989.93       1074.47       128.39 o
   2  43   1       4156.13       4212.82       106.17 o
   3  43   1        527.82        665.37        55.56 o
   4  43   1         98.76        240.06       148.54 o
   5  43   1       3876.19       3544.99       141.16 o
   6  43   1        227.45        298.53       121.34 o
   7  43   1        343.35        298.47        97.03 o
   8  43   1       6309.04       6356.81       250.41 o
   0  44   1       6716.75       6951.62       228.29 o
   1  44   1       5133.23       5241.01       134.38 o
   2  44   1        385.04        455.07        30.62 o
   3  44   1         20.09         57.97        40.00 o
   4  44   1       4350.33       4235.75       198.65 o
   5  44   1       1305.76       1332.13       122.77 o
   6  44   1       7417.82       7245.10       502.96 o
   7  44   1        139.93         96.54        47.71 o
   1  45   1       3123.45       3452.60        89.34 o
   2  45   1       1049.75       1145.82       130.28 o
   3  45   1       1388.46       1435.99       179.86 o
   4  45   1        844.93        870.16        85.64 o
   5  45   1       6360.66       5959.31       325.08 o
   6  45   1        507.72        575.28       185.56 o
   0  46   1        139.52        250.15        36.44 o
   1  46   1          9.54       2333.30       838.53 o
   2  46   1       3107.93       2999.40       152.10 o
   3  46   1       6563.85       6835.34       196.09 o
   4  46   1        149.97        137.13        45.89 o
   5  46   1         76.09         57.89        65.92 o
   1  47   1       7606.69       7527.54       199.41 o
   2  47   1       4286.74       4055.87       189.71 o
   3  47   1         33.05         61.83       135.59 o
   0   0   2     993657.75     713161.75     31049.22 o
   2   0   2       4806.60       5027.24       139.82 o
   4   0   2        877.26       1041.34        96.64 o
   6   0   2      47740.44      47224.00      1071.84 o
   8   0   2       1731.58       1803.04        91.63 o
  10   0   2     130747.58     129522.93      2318.34 o
  12   0   2       4590.47       4476.04       138.02 o
  14   0   2       2879.11       2929.12       122.47 o
  16   0   2      30124.56      30042.24       964.63 o
  18   0   2        613.64        623.11        78.60 o
   1   1   2      10888.31      11107.80       195.49 o
   2   1   2        929.81       1084.53        33.50 o
   3   1   2       4102.71       4247.28        99.84 o
   4   1   2      15271.02      15007.22       278.35 o
   5   1   2      28695.08      28055.35       473.28 o
   6   1   2      27566.34      27370.42       469.98 o
   7   1   2        506.41        707.00        65.22 o
   8   1   2       5468.34       5559.95       127.89 o
   9   1   2       4108.30       4093.85       105.20 o
  10   1   2      14651.99      14826.46       218.30 o
  11   1   2        754.35        826.30        59.48 o
  12   1   2        131.60        205.62        54.56 o
  13   1   2       4805.18       5030.01       115.36 o
  14   1   2        500.09        628.63        79.41 o
  15   1   2       4030.81       3921.10       118.57 o
  16   1   2        608.32        802.23       117.62 o
  17   1   2        107.29        228.94       133.56 o
  18   1   2        786.72        785.84       111.36 o
  19   1   2        557.58        -94.70       503.55 o
   0   2   2      16991.00      16878.49       445.26 o
   1   2   2       1784.85       1968.80        52.00 o
   2   2   2      39763.62      38671.67       705.21 o
   3   2   2     306145.50     296677.91      5231.67 o
   4   2   2       2404.01       2534.91        90.29 o
   5   2   2        258.92        303.64        38.17 o
   6   2   2       1279.47       1402.94        41.59 o
   7   2   2      50132.82      50223.27       831.38 o
   8   2   2       8212.08       8139.04       163.02 o
   9   2   2      12965.44      12787.68       193.03 o
  10   2   2      12096.83      12212.70       193.09 o
  11   2   2       1178.35       1303.56        54.92 o
  12   2   2      12462.85      12519.14       234.00 o
  13   2   2      61150.96      60562.27      1056.46 o
  14   2   2         91.20        136.91        58.06 o
  15   2   2         24.63         67.16        79.60 o
  16   2   2        415.79        527.91       101.56 o
  17   2   2        687.02        754.80       188.64 o
  18   2   2        305.65        366.91        38.52 o
  19   2   2       9279.65       7098.97       666.92 o
   1   3   2       3608.16       3920.10        81.90 o
   2   3   2       1085.67       1237.90        45.57 o
   3   3   2     117111.64     115870.01      1978.22 o
   4   3   2         66.58        211.19        40.56 o
   5   3   2       1112.86       1184.45        65.65 o
   6   3   2       5456.74       5627.30       118.35 o
   7   3   2      94466.76      93509.52      1558.67 o
   8   3   2        342.33        446.05        42.10 o
   9   3   2       9134.34       9068.85       142.44 o
  10   3   2        216.60        361.30        68.85 o
  11   3   2       2118.23       2250.23        82.51 o
  12   3   2        491.91        554.39        56.94 o
  13   3   2         28.22        190.98        29.20 o
  14   3   2          3.28        103.36        66.24 o
  15   3   2       2072.02       2145.00       100.12 o
  16   3   2       1059.24       1102.08       112.69 o
  17   3   2      10953.07      10840.86       298.74 o
  18   3   2        204.62        256.41       175.02 o
  19   3   2       1707.42       1583.76       532.51 o
   0   4   2      69067.84      66645.85      1548.11 o
   1   4   2      70178.52      70093.78      1251.18 o
   2   4   2       8273.47       8303.80       157.78 o
   3   4   2       8830.77       8833.76       153.27 o
   4   4   2      65433.25      65819.95      1094.35 o
   5   4   2       5915.18       6040.14       126.46 o
   6   4   2      99460.18     102142.16      1686.80 o
   7   4   2      30863.46      31166.39       543.53 o
   8   4   2       7791.04       7865.94       140.15 o
   9   4   2      30908.08      29893.48       398.06 o
  10   4   2      14799.29      14959.36       237.58 o
  11   4   2       9131.20       9416.65       174.80 o
  12   4   2        108.94        165.15        38.17 o
  13   4   2        308.45        452.63        47.82 o
  14   4   2       1963.67       2051.79        87.24 o
  15   4   2       4296.16       4378.09       119.88 o
  16   4   2      17993.17      17652.88       381.76 o
  17   4   2       5779.08       5786.18       188.14 o
  18   4   2       1472.27       1509.22       169.32 o
  19   4   2       1606.76        946.98       719.70 o
   1   5   2       8121.59       8177.69       174.21 o
   2   5   2      19218.19      18811.43       356.36 o
   3   5   2        725.10        790.00        40.32 o
   4   5   2      98427.76      98335.06      1517.13 o
   5   5   2      23926.02      24721.80       414.57 o
   6   5   2      57383.67      59223.84       993.42 o
   7   5   2       1085.62       1055.48        68.89 o
   8   5   2         80.82        194.57        43.52 o
   9   5   2      11307.25      10975.42       174.55 o
  10   5   2      15734.87      15598.97       239.02 o
  11   5   2        321.08        512.77        58.16 o
  12   5   2      14758.46      15090.39       269.62 o
  13   5   2       1362.97       1462.26        53.95 o
  14   5   2       7980.85       8218.93       193.17 o
  15   5   2       1826.70       1925.82        67.64 o
  16   5   2       1701.44       1834.28       106.74 o
  17   5   2       1012.58       1052.82       154.78 o
  18   5   2         95.96        206.41       118.96 o
   0   6   2       5332.01       5588.55       166.51 o
   1   6   2      12322.74      12398.73       252.86 o
   2   6   2      37090.92      37508.07       684.34 o
   3   6   2      10921.84      10884.91       193.50 o
   4   6   2     142291.27     141620.83      2177.95 o
   5   6   2       2033.10       2093.57        53.02 o
   6   6   2      59381.55      60573.09      1013.79 o
   7   6   2      15843.29      15961.63       294.79 o
   8   6   2         91.61        158.00        43.19 o
   9   6   2      15265.01      14952.30       206.23 o
  10   6   2         58.78        231.11        45.92 o
  11   6   2        111.07        113.55        59.30 o
  12   6   2      11818.17      11908.33       222.34 o
  13   6   2        942.71        966.16       108.42 o
  14   6   2      28558.71      28519.70       543.16 o
  15   6   2       1637.15       1729.97       111.76 o
  16   6   2       2690.63       2843.32       153.70 o
  17   6   2        660.77        817.00        83.17 o
  18   6   2       4343.54       4191.73       177.03 o
   1   7   2     172270.50     166183.17      2944.06 o
   2   7   2      24510.05      24186.71       390.37 o
   3   7   2        462.90        544.37        30.72 o
   4   7   2         34.25        195.41        27.96 o
   5   7   2       2432.12       2642.74        65.89 o
   6   7   2       8109.23       8049.40       150.64 o
   7   7   2      10013.81      10179.46       248.97 o
   8   7   2      30176.36      29890.22       430.66 o
   9   7   2      55692.78      53828.26       672.47 o
  10   7   2        860.35        979.75        69.29 o
  11   7   2      22892.32      22637.29       355.38 o
  12   7   2        275.63        378.09        56.86 o
  13   7   2       1981.46       2055.38        77.50 o
  14   7   2       1382.03       1560.46        71.83 o
  15   7   2       2058.89       2257.19       117.33 o
  16   7   2       1538.29       1535.90       134.58 o
  17   7   2       3408.67       3463.31       203.87 o
  18   7   2       2920.01       2974.80       154.74 o
   0   8   2        233.85        284.44        23.30 o
   1   8   2     127592.77     124356.58      1974.58 o
   2   8   2      51105.44      50582.84       773.46 o
   3   8   2       4454.41       4560.42        87.86 o
   4   8   2         62.67        167.63        29.83 o
   5   8   2      12611.33      12903.40       225.23 o
   6   8   2        673.50        936.25        53.59 o
   7   8   2      11035.27      11233.56       242.42 o
   8   8   2       4472.30       4468.78        98.66 o
   9   8   2      20592.62      20330.54       274.84 o
  10   8   2       1407.70       1479.90        56.00 o
  11   8   2      18064.98      18046.79       297.16 o
  12   8   2      14563.97      14595.23       251.62 o
  13   8   2        305.75        359.84        44.27 o
  14   8   2         66.37        135.46        83.75 o
  15   8   2      11834.92      11983.50       292.79 o
  16   8   2       2848.98       2895.98        97.68 o
  17   8   2       6557.53       6491.27       199.37 o
  18   8   2        111.74        172.33        80.43 o
   1   9   2      54406.19      53802.93       821.16 o
   2   9   2      57053.81      56225.37       805.63 o
   3   9   2      18250.55      17794.17       267.34 o
   4   9   2      27984.77      28134.45       460.36 o
   5   9   2      69356.74      69589.78      1101.34 o
   6   9   2       2277.69       2500.09        69.32 o
   7   9   2       8482.56       8596.93       158.04 o
   8   9   2      35997.45      35886.80       485.92 o
   9   9   2       1981.39       2132.37        72.06 o
  10   9   2         70.70        158.11        48.37 o
  11   9   2      47189.86      45860.91       695.32 o
  12   9   2      10374.87      10458.62       211.17 o
  13   9   2       3221.05       3323.15        92.38 o
  14   9   2       7055.42       7078.69       185.61 o
  15   9   2       2258.66       2480.74       154.10 o
  16   9   2         23.58         46.36        66.89 o
  17   9   2        234.54        258.31       147.29 o
  18   9   2       4564.48       4500.73       213.02 o
   0  10   2      27076.32      27053.99       588.65 o
   1  10   2      15068.68      15182.26       230.42 o
   2  10   2      76370.27      76203.92      1090.97 o
   3  10   2      11857.26      11703.06       184.76 o
   4  10   2       3061.21       3121.92        66.60 o
   5  10   2       6914.59       7119.58       139.01 o
   6  10   2        888.91        978.57        40.84 o
   7  10   2       1225.86       1288.99        43.29 o
   8  10   2       8310.65       8323.47       136.70 o
   9  10   2       1745.35       1888.66        72.11 o
  10  10   2       4570.02       4558.60        93.03 o
  11  10   2       2358.16       2426.66        82.75 o
  12  10   2      20449.12      20301.76       344.69 o
  13  10   2       4371.83       4538.96       127.83 o
  14  10   2       1453.65       1527.54        64.25 o
  15  10   2       4589.00       4743.22       164.93 o
  16  10   2        142.42        192.79        56.54 o
  17  10   2         37.95         48.77       137.88 o
  18  10   2         69.46        157.92        73.33 o
   1  11   2         10.07         90.22        21.75 o
   2  11   2     143827.69     142716.08      1967.70 o
   3  11   2       1765.00       1804.29        48.84 o
   4  11   2       1902.65       2047.92        55.41 o
   5  11   2     109390.94     108150.09      1585.06 o
   6  11   2         97.44        159.04        32.98 o
   7  11   2       2530.30       2605.10        75.81 o
   8  11   2     117437.62     115872.88      1472.10 o
   9  11   2       2746.02       2756.72        60.21 o
  10  11   2        146.20        204.57        34.49 o
  11  11   2       5525.34       5494.98       145.67 o
  12  11   2       4082.75       4333.93       111.05 o
  13  11   2       2009.74       2076.59        72.82 o
  14  11   2       9533.72       9754.46       306.44 o
  15  11   2       9177.08       9212.93       243.62 o
  16  11   2        236.68        272.65        58.84 o
  17  11   2       1200.94       1212.20        91.42 o
  18  11   2      16002.54      15362.85       575.24 o
   0  12   2      45621.25      45716.00       873.93 o
   1  12   2        898.64        993.11        27.64 o
   2  12   2       4802.20       4927.87        97.28 o
   3  12   2       1587.81       1668.26        41.08 o
   4  12   2      14747.54      14561.73       232.58 o
   5  12   2         73.10        254.40        91.23 o
   6  12   2        622.24        702.46        61.24 o
   7  12   2         76.05        114.05        24.91 o
   8  12   2       2339.03       2419.63        68.11 o
   9  12   2        417.65        490.41        48.35 o
  10  12   2      17112.15      16877.91       249.94 o
  11  12   2        358.69        379.33        35.95 o
  12  12   2       1132.74       1177.93        75.82 o
  13  12   2        332.57        369.18        44.59 o
  14  12   2       6273.56       6291.08       174.42 o
  15  12   2        196.70        375.19       114.69 o
  16  12   2         64.18         85.28        53.53 o
  17  12   2          2.54         59.12       104.22 o
  18  12   2       4714.99       4679.00       183.14 o
   1  13   2      32555.03      32519.10       440.15 o
   2  13   2      11871.24      11942.75       177.06 o
   3  13   2      11792.61      11773.17       172.46 o
   4  13   2       9039.29       9117.08       150.26 o
   5  13   2     210842.41     205618.45      2983.00 o
   6  13   2       7179.64       7227.25       147.61 o
   7  13   2      10472.76      10436.09       150.07 o
   8  13   2      25072.93      24860.30       331.76 o
   9  13   2         32.21         68.23        44.43 o
  10  13   2       1288.77       1363.42        61.53 o
  11  13   2      28696.73      27775.26       406.64 o
  12  13   2        492.04        551.84        46.17 o
  13  13   2        477.09        508.35        72.12 o
  14  13   2         20.38         55.85        86.37 o
  15  13   2      25360.70      25571.11       556.10 o
  16  13   2        524.72        590.15       105.26 o
  17  13   2       6520.75       6417.77       213.72 o
  18  13   2       2861.77       2926.08       166.53 o
   0  14   2        590.69        681.88        58.88 o
   1  14   2      29862.97      29620.96       403.59 o
   2  14   2      49686.52      49253.57       648.61 o
   3  14   2       3407.21       3414.19        66.17 o
   4  14   2        100.20        292.29        56.44 o
   5  14   2       3212.01       3399.89        79.73 o
   6  14   2       6012.73       6057.00       119.18 o
   7  14   2        146.04        234.51        37.58 o
   8  14   2      10992.01      11051.63       165.24 o
   9  14   2       3350.69       3434.83        75.39 o
  10  14   2        886.55        896.09        69.56 o
  11  14   2       2588.12       2713.71        64.36 o
  12  14   2       7571.61       7648.30       212.83 o
  13  14   2       1598.51       1603.90        96.24 o
  14  14   2       1690.11       1818.31        75.54 o
  15  14   2       5777.90       6000.13       276.40 o
  16  14   2       2208.25       2142.77       135.29 o
  17  14   2        671.69        825.95        66.08 o
  18  14   2        125.34        250.28        40.53 o
   1  15   2         63.20        165.90        35.33 o
   2  15   2      97117.56      94390.81      1225.77 o
   3  15   2      21154.68      20809.65       314.43 o
   4  15   2      36337.76      36828.00       538.63 o
   5  15   2         22.71        103.47        31.33 o
   6  15   2       6076.13       6153.38       115.82 o
   7  15   2      34171.21      33800.58       422.04 o
   8  15   2      42487.77      42410.22       540.61 o
   9  15   2       3959.81       3978.55       108.04 o
  10  15   2       1913.68       1956.74        52.00 o
  11  15   2       3495.62       3546.20        95.86 o
  12  15   2      15133.33      15173.44       258.71 o
  13  15   2       1797.08       1880.62        92.39 o
  14  15   2      16149.53      16141.31       343.72 o
  15  15   2       1345.42       1474.57       151.82 o
  16  15   2          6.79         51.73        77.86 o
  17  15   2       5497.60       5588.63       211.56 o
  18  15   2       7743.09       7633.64       732.77 o
   0  16   2       8065.19       8188.57       184.80 o
   1  16   2      39437.38      38912.41       509.06 o
   2  16   2      34567.60      34016.43       463.46 o
   3  16   2       3796.60       3906.12        77.71 o
   4  16   2       5111.09       5347.42       107.49 o
   5  16   2       3009.61       3103.99        73.22 o
   6  16   2          3.42        110.61        28.44 o
   7  16   2        207.62        340.60        33.99 o
   8  16   2       4221.24       4277.62        84.98 o
   9  16   2       2421.43       2454.92        74.36 o
  10  16   2       3521.13       3595.84        76.61 o
  11  16   2      11572.99      11636.87       189.09 o
  12  16   2      19095.05      19048.39       365.02 o
  13  16   2       1430.81       1466.84        79.85 o
  14  16   2        313.64        420.14       131.50 o
  15  16   2       3492.71       3576.27       129.74 o
  16  16   2        467.91        461.88       116.71 o
  17  16   2       3622.48       3701.03       138.18 o
  18  16   2          8.50         25.52        60.43 o
   1  17   2     100841.73      98469.71      1200.90 o
   2  17   2       3254.15       3452.90        68.80 o
   3  17   2          4.61         73.88        29.31 o
   4  17   2      28237.57      27987.52       416.69 o
   5  17   2       1907.21       2003.91        66.21 o
   6  17   2      20578.92      20406.50       260.44 o
   7  17   2      10339.19      10151.18       148.41 o
   8  17   2       1493.74       1552.28        41.85 o
   9  17   2      38739.47      38360.93       520.60 o
  10  17   2       4129.87       4211.05        83.77 o
  11  17   2      19107.37      19180.20       278.23 o
  12  17   2       5941.49       6158.02       146.28 o
  13  17   2       3030.33       3014.06       151.98 o
  14  17   2       2075.00       2170.88       128.45 o
  15  17   2       1705.85       1884.03       182.94 o
  16  17   2       1302.23       1330.43       145.81 o
  17  17   2       4311.17       4439.96       120.59 o
   0  18   2      34080.55      33513.28       580.60 o
   1  18   2      14409.05      15000.22       225.72 o
   2  18   2       1631.94       1697.03        45.17 o
   3  18   2      17043.27      17118.76       246.05 o
   4  18   2      30205.91      29412.83       386.81 o
   5  18   2        273.72        344.76        46.56 o
   6  18   2       1234.59       1398.32        42.50 o
   7  18   2      17410.14      16999.96       228.47 o
   8  18   2        117.36        147.08        41.86 o
   9  18   2      14466.98      14474.33       220.44 o
  10  18   2       9301.20       9270.12       156.46 o
  11  18   2        317.01        416.09        47.43 o
  12  18   2        878.92        942.73        78.77 o
  13  18   2       3226.56       3323.17       214.09 o
  14  18   2      12526.06      12781.83       284.29 o
  15  18   2       1335.19       1385.85       134.65 o
  16  18   2         96.05         96.70       177.30 o
  17  18   2       2181.85       2281.29       153.46 o
   1  19   2      35739.04      36017.85       492.91 o
   2  19   2       2047.92       2134.59        53.71 o
   3  19   2        742.12        840.74        30.87 o
   4  19   2      46042.90      44956.70       529.20 o
   5  19   2       1344.95       1440.04        44.88 o
   6  19   2      24603.25      24168.15       300.78 o
   7  19   2       5013.54       5007.65       103.46 o
   8  19   2          3.33         68.94        33.50 o
   9  19   2      26994.99      26611.93       376.63 o
  10  19   2      10657.94      10798.66       173.48 o
  11  19   2      11100.12      11147.43       177.94 o
  12  19   2       6228.29       6218.85       170.94 o
  13  19   2       1703.61       1810.91        78.08 o
  14  19   2       3775.89       4128.28       179.77 o
  15  19   2        212.80        240.31        80.14 o
  16  19   2        456.01        530.44       127.55 o
  17  19   2        522.56        634.35       140.54 o
   0  20   2      31941.43      32093.97       508.49 o
   1  20   2       4938.21       5045.26        76.23 o
   2  20   2       3134.34       3192.86        53.79 o
   3  20   2      16016.75      15939.65       195.35 o
   4  20   2      28261.36      27963.33       340.61 o
   5  20   2         74.86        146.67        38.51 o
   6  20   2      54901.88      52734.99       657.12 o
   7  20   2        580.16        710.77        42.89 o
   8  20   2       3090.51       3105.63        79.38 o
   9  20   2         99.66        207.29        48.37 o
  10  20   2      12074.43      12511.50       196.33 o
  11  20   2       1105.93       1103.18        64.40 o
  12  20   2          5.71         67.52        57.71 o
  13  20   2       5881.14       5915.62       141.14 o
  14  20   2       1903.33       2065.61       118.97 o
  15  20   2        192.33        189.48        77.67 o
  16  20   2      14185.73      13486.93       345.37 o
  17  20   2        673.94        681.80        84.85 o
   1  21   2        247.56        329.64        38.05 o
   2  21   2      13177.02      13160.87       165.37 o
   3  21   2      25016.58      25170.95       309.49 o
   4  21   2       7512.53       7513.83       118.55 o
   5  21   2          9.56         59.34        29.09 o
   6  21   2       6780.49       6797.72       108.75 o
   7  21   2      45631.07      43737.45       542.86 o
   8  21   2       8536.03       8297.51       128.19 o
   9  21   2       2954.52       3080.25        92.04 o
  10  21   2       2147.23       2223.57        75.67 o
  11  21   2       2651.79       2701.03        87.44 o
  12  21   2       3038.11       2995.68       126.18 o
  13  21   2         11.64        138.56        63.06 o
  14  21   2       2240.53       2429.11        89.41 o
  15  21   2        108.25         98.85       127.90 o
  16  21   2        406.29        484.33       117.39 o
  17  21   2       6334.53       6460.61       238.66 o
   0  22   2      17197.47      17018.51       286.86 o
   1  22   2        784.80        909.93        30.14 o
   2  22   2       1503.77       1591.14        41.98 o
   3  22   2      77987.62      74558.58       798.12 o
   4  22   2      10209.55      10097.97       153.73 o
   5  22   2          4.38        114.55        42.97 o
   6  22   2      22496.60      21936.25       279.30 o
   7  22   2      17266.83      17040.18       239.11 o
   8  22   2       3013.65       2916.52        78.99 o
   9  22   2       2655.40       2817.53        66.74 o
  10  22   2       3088.76       3272.94        70.08 o
  11  22   2        238.39        261.40        55.79 o
  12  22   2        163.45        219.82        85.21 o
  13  22   2      27643.14      27930.93       544.17 o
  14  22   2       1090.75       1088.54        86.26 o
  15  22   2        217.06        206.41       135.43 o
  16  22   2       9419.62       9355.77       352.89 o
  17  22   2         59.00        150.04        45.23 o
   1  23   2        110.43        266.02        37.78 o
   2  23   2       2540.89       2606.51        61.58 o
   3  23   2       2930.32       3211.25        79.45 o
   4  23   2       4946.90       4968.05        84.07 o
   5  23   2      23196.68      22353.70       284.62 o
   6  23   2       5969.27       5892.50        94.27 o
   7  23   2       1531.31       1656.59        55.25 o
   8  23   2       2139.30       2147.88        65.03 o
   9  23   2       1653.48       1725.07        82.72 o
  10  23   2       5402.09       5600.89       109.78 o
  11  23   2        552.86        632.65        74.82 o
  12  23   2         19.45         48.10       124.50 o
  13  23   2        771.95        881.28        76.99 o
  14  23   2         50.80         41.25        74.17 o
  15  23   2       5074.43       4984.21       198.81 o
  16  23   2         32.96        138.99       130.03 o
   0  24   2     124233.85     117932.62      1898.81 o
   1  24   2      10733.03      10883.73       140.26 o
   2  24   2        135.59        278.47        46.00 o
   3  24   2      32365.90      31596.21       359.22 o
   4  24   2       3664.13       3573.74        93.66 o
   5  24   2        288.08        380.71        37.84 o
   6  24   2       5291.47       5279.95       141.38 o
   7  24   2      14819.50      14360.89       203.65 o
   8  24   2        833.23        870.39        59.20 o
   9  24   2      10337.75      10307.99       183.64 o
  10  24   2      36470.82      36288.95       550.67 o
  11  24   2        361.49        422.88        54.02 o
  12  24   2         22.47         61.92        70.26 o
  13  24   2      10249.04      10456.66       230.24 o
  14  24   2       3331.00       3420.03       220.06 o
  15  24   2       1573.25       1606.20       143.91 o
  16  24   2       7218.34       7132.58       254.48 o
   1  25   2       3853.12       3893.45        59.84 o
   2  25   2       6117.38       6592.73       157.77 o
   3  25   2       1149.18       1277.62        54.46 o
   4  25   2       3057.73       3185.32        69.31 o
   5  25   2       7450.19       7010.13       114.31 o
   6  25   2       9182.13       9032.36       136.93 o
   7  25   2         96.47        146.53        35.95 o
   8  25   2       4418.20       4354.58        84.47 o
   9  25   2       1723.71       1711.27        53.76 o
  10  25   2       2726.17       2762.31        81.46 o
  11  25   2        621.38        657.01        58.59 o
  12  25   2         33.85        140.44        75.18 o
  13  25   2       2656.37       2736.74       118.05 o
  14  25   2        357.96        389.75        91.76 o
  15  25   2       1839.74       1854.86       137.62 o
  16  25   2       1039.93       1115.18       214.76 o
   0  26   2      49158.07      47738.59       803.43 o
   1  26   2       2919.93       2931.78        52.56 o
   2  26   2      18903.67      18866.39       223.46 o
   3  26   2      18505.08      18556.02       237.08 o
   4  26   2      16595.74      16306.56       220.72 o
   5  26   2        403.05        483.19        33.59 o
   6  26   2      12463.03      11902.85       195.03 o
   7  26   2       1861.77       1992.99        57.07 o
   8  26   2       2686.35       2681.29       116.72 o
   9  26   2          1.48         45.79        75.94 o
  10  26   2      21648.70      21316.89       377.39 o
  11  26   2       1522.56       1615.58        88.32 o
  12  26   2      18867.21      19232.58       372.81 o
  13  26   2       8033.06       8210.60       247.18 o
  14  26   2       1132.31       1131.03        50.60 o
  15  26   2        602.77        612.11        93.46 o
  16  26   2       2392.48       2514.40       132.70 o
   1  27   2        327.42        457.49       108.40 o
   2  27   2       1131.58       1307.56        50.08 o
   3  27   2      20892.95      21050.81       261.33 o
   4  27   2        187.35        260.21        41.18 o
   5  27   2        484.63        520.14        45.52 o
   6  27   2        302.64        329.84        57.85 o
   7  27   2      23475.28      22532.47       317.97 o
   8  27   2         21.46         38.86        46.00 o
   9  27   2       3386.04       3485.61       161.18 o
  10  27   2         60.72        140.96        44.47 o
  11  27   2       4066.80       4105.20       131.39 o
  12  27   2          6.88         34.68        66.24 o
  13  27   2        698.95        808.77       196.94 o
  14  27   2        529.34        529.22       217.51 o
  15  27   2        319.07        366.88       157.99 o
   0  28   2        736.53        810.64        45.32 o
   1  28   2      33915.02      32658.39       401.29 o
   2  28   2       8950.74       8875.76       132.88 o
   3  28   2      14358.22      14435.47       200.24 o
   4  28   2       1314.23       1414.83        77.70 o
   5  28   2       1752.75       1890.89        86.43 o
   6  28   2       2003.96       1973.72        71.02 o
   7  28   2      19864.62      18871.81       330.07 o
   8  28   2       3256.25       3157.25        85.21 o
   9  28   2      23017.89      22376.48       396.36 o
  10  28   2        758.76        791.66        71.07 o
  11  28   2       3560.80       3649.24        98.04 o
  12  28   2       1739.73       1854.03        90.63 o
  13  28   2       3131.53       3257.76       178.27 o
  14  28   2          9.50        -12.37        80.17 o
  15  28   2       5680.62       5709.51       178.29 o
   1  29   2        288.98        486.47        34.41 o
   2  29   2         12.97        599.51        80.91 o
   3  29   2        672.74        832.76        57.62 o
   4  29   2       9011.49       9397.84       275.04 o
   5  29   2      13426.46      12614.51       238.89 o
   6  29   2       9955.95      10001.64       210.33 o
   7  29   2       1042.78       1074.60        82.10 o
   8  29   2       2661.92       2494.82        75.21 o
   9  29   2       1586.37       1555.52        67.96 o
  10  29   2       1897.95       1910.27        99.38 o
  11  29   2        453.40        524.28        76.75 o
  12  29   2       2665.57       2746.68       129.68 o
  13  29   2        303.51        335.04        93.22 o
  14  29   2        591.16        659.33       193.70 o
  15  29   2       3505.26       3502.28       326.29 o
   0  30   2         13.18        116.30        58.45 o
   1  30   2        186.58        376.08        82.88 o
   2  30   2      10350.69      10744.75       176.67 o
   3  30   2       5291.24       5248.09       107.24 o
   4  30   2      39181.64      36309.31       560.11 o
   5  30   2        204.48        268.61        45.09 o
   6  30   2      21048.41      19918.37       315.89 o
   7  30   2       1410.96       1503.99        71.01 o
   8  30   2        133.67        203.66        82.88 o
   9  30   2        226.09        197.90       129.85 o
  10  30   2        332.18        447.58        68.37 o
  11  30   2        590.85        617.86        98.45 o
  12  30   2       8063.22       8328.39       213.35 o
  13  30   2       2251.43       2133.21       163.06 o
  14  30   2      12527.18      11853.19       404.35 o
  15  30   2          2.09        234.85       954.55 o
   1  31   2       9060.57       9730.91       219.27 o
   2  31   2      14946.56      14766.39       205.28 o
   3  31   2        269.44        382.69        45.25 o
   4  31   2        578.83        722.34        69.39 o
   5  31   2       3997.49       3774.11       126.39 o
   6  31   2        346.88        491.44        63.52 o
   7  31   2        140.83        159.69        44.01 o
   8  31   2      15487.91      14695.12       293.85 o
   9  31   2       5736.89       5643.02       193.12 o
  10  31   2         51.53         56.00       110.48 o
  11  31   2        754.29        788.22       149.68 o
  12  31   2       1233.45       1343.77        87.98 o
  13  31   2        324.82        281.77       110.70 o
  14  31   2       2365.50       2314.46       163.89 o
   0  32   2       6849.39       7052.86       173.99 o
   1  32   2      18181.63      18590.71       256.41 o
   2  32   2       2123.91       2288.85        54.46 o
   3  32   2        862.31       1013.87        58.26 o
   4  32   2       4553.67       4446.47       125.10 o
   5  32   2       4652.76       4564.23       174.94 o
   6  32   2      10907.45      10589.31       209.38 o
   7  32   2       2680.87       2770.47       125.68 o
   8  32   2        956.88        980.29        77.11 o
   9  32   2       6812.93       6830.67       224.08 o
  10  32   2       2416.93       2509.81       109.85 o
  11  32   2       5214.72       5404.29       165.01 o
  12  32   2        806.01        755.84       139.26 o
  13  32   2         66.17        108.20       124.24 o
  14  32   2        877.22        847.34       835.86 o
   1  33   2      12589.16      12521.36       183.74 o
   2  33   2         16.41        221.49       113.71 o
   3  33   2       3080.29       3353.63       115.17 o
   4  33   2        474.16        452.77        74.27 o
   5  33   2      22510.93      20743.51       460.05 o
   6  33   2        304.24        362.87        58.43 o
   7  33   2       1404.24       1460.98       103.38 o
   8  33   2         52.59         31.13        65.52 o
   9  33   2       1541.65       1561.65       147.49 o
  10  33   2        468.48        467.45       224.40 o
  11  33   2      19483.67      19747.02       742.30 o
  12  33   2          2.80        -19.74        44.88 o
  13  33   2        783.02        744.68       137.57 o
   0  34   2       1768.26       1863.24        86.42 o
   1  34   2        116.71       1190.01       105.01 o
   2  34   2      12323.16      12737.78       258.39 o
   3  34   2      10931.38      10770.42       188.89 o
   4  34   2          3.41         52.71        54.92 o
   5  34   2        413.05        499.86        32.53 o
   6  34   2         39.33         63.51        62.99 o
   7  34   2       3889.43       3873.86       154.45 o
   8  34   2       1437.01       1572.44       100.12 o
   9  34   2        604.21        615.83        92.34 o
  10  34   2       1200.47       1098.53        87.93 o
  11  34   2        367.33        446.17        91.06 o
  12  34   2       5464.64       5399.35       227.41 o
  13  34   2       5829.15       5636.78       417.15 o
   1  35   2      10489.92      10389.65       167.80 o
   2  35   2      18468.86      18029.52       376.57 o
   3  35   2          3.78         75.20        28.27 o
   4  35   2        418.35        465.80        56.75 o
   5  35   2        738.62        817.52        78.30 o
   6  35   2         97.99         89.30        51.25 o
   7  35   2       1128.79       1199.25       123.16 o
   8  35   2      29910.04      28542.96       746.69 o
   9  35   2       7098.08       6775.27       381.15 o
  10  35   2         22.73          6.14       111.80 o
  11  35   2       2112.81       2090.01        89.29 o
  12  35   2       1365.70       1570.86       120.26 o
   0  36   2      17605.76      17603.28       450.64 o
   1  36   2         42.49        182.21        26.77 o
   2  36   2        272.77        486.43        60.00 o
   3  36   2        184.70        278.50        27.55 o
   4  36   2        560.74        724.23       133.97 o
   5  36   2         23.82       2273.63       422.25 o
   6  36   2        204.73        240.81        66.70 o
   7  36   2         21.33         33.78        64.89 o
   8  36   2        220.35        315.03        63.32 o
   9  36   2        175.02        110.48       199.42 o
  10  36   2       7481.38       7481.56       304.42 o
  11  36   2        280.60        278.33       199.03 o
  12  36   2         70.67         99.74       193.15 o
   1  37   2       1017.31       1192.42        50.75 o
   2  37   2       4886.76       5247.49       114.13 o
   3  37   2        554.73        609.12        51.75 o
   4  37   2      11557.56      11215.54       252.69 o
   5  37   2      25841.79      24328.39       568.71 o
   6  37   2       5701.11       5980.24       172.08 o
   7  37   2       1329.81       1296.62       114.71 o
   8  37   2        474.19        548.87       110.89 o
   9  37   2        122.27         88.44        67.39 o
  10  37   2       2320.51       2444.29       100.69 o
  11  37   2       3458.63       3408.02       148.26 o
   0  38   2          4.43         76.96        33.48 o
   1  38   2       2248.71       2509.74       138.96 o
   2  38   2       6927.36       6973.99       164.06 o
   3  38   2       2579.62       2812.64        96.19 o
   4  38   2        132.29        207.45        38.63 o
   5  38   2        673.86        945.26        71.00 o
   6  38   2       1918.91       1879.79       116.92 o
   7  38   2        110.27        166.98        51.50 o
   8  38   2       2665.89       2478.58       339.56 o
   9  38   2        147.67        132.07        45.10 o
  10  38   2         81.72         68.76       187.47 o
  11  38   2       1657.89       1703.38        95.25 o
   1  39   2       6868.73       7086.12       168.19 o
   2  39   2       3180.08       3449.63        92.15 o
   3  39   2       7387.78       7613.48       173.13 o
   4  39   2       1768.71       1786.39       111.03 o
   5  39   2       7045.83       7213.63       255.80 o
   6  39   2        119.28        148.48       121.60 o
   7  39   2      13782.05      13593.00       508.25 o
   8  39   2       1478.39       1458.02        75.12 o
   9  39   2       3913.47       3842.75       243.08 o
  10  39   2         66.30         58.95        33.87 o
   0  40   2         15.74        249.35       294.78 o
   1  40   2       2249.56       2599.09       133.96 o
   2  40   2       4142.86       4588.67       120.14 o
   3  40   2       2507.33       2579.91        99.98 o
   4  40   2        166.95        331.41       171.13 o
   5  40   2        510.15        530.85        77.65 o
   6  40   2        293.91        352.06       142.40 o
   7  40   2         72.03         36.08       108.70 o
   8  40   2       1436.37       1535.17       211.59 o
   9  40   2         44.29         62.53       103.28 o
  10  40   2        338.69        300.39       213.11 o
   1  41   2       3791.66       3917.87       116.63 o
   2  41   2       6980.34       7224.52       175.63 o
   3  41   2         81.60        123.99        60.86 o
   4  41   2      10525.55      10449.22       303.88 o
   5  41   2       3042.04       2877.73       105.74 o
   6  41   2       7035.31       6739.46       169.75 o
   7  41   2        101.72        156.16        88.33 o
   8  41   2       3442.98       3342.18       200.66 o
   9  41   2       2649.26       2637.97       256.54 o
   0  42   2      13547.54      13773.43       484.99 o
   1  42   2        639.53        914.72       236.95 o
   2  42   2          2.21        133.93        68.59 o
   3  42   2        325.17        423.57       105.76 o
   4  42   2       1127.64       1115.13       123.27 o
   5  42   2         37.33         55.40        34.73 o
   6  42   2         61.61        104.18       109.00 o
   7  42   2        992.45        995.43       145.88 o
   8  42   2         55.23         68.19       241.68 o
   1  43   2       9727.14       9928.06       257.10 o
   2  43   2       1577.11       1596.66        67.66 o
   3  43   2        305.18        363.35       115.74 o
   4  43   2        776.07        787.91       113.39 o
   5  43   2       1512.34       1486.81        64.51 o
   6  43   2       1489.59       1401.19        66.38 o
   7  43   2       2432.03       2376.22       178.49 o
   8  43   2       4015.56       2287.90      1098.49 o
   0  44   2        694.92        799.25        64.54 o
   1  44   2          5.40       1531.78       786.59 o
   2  44   2       2241.47       2251.33        79.58 o
   3  44   2       7329.19       6722.18       305.49 o
   4  44   2       1065.04       1013.81       113.63 o
   5  44   2         13.15         10.62        99.57 o
   6  44   2       2028.61       2012.99       148.33 o
   7  44   2       1526.47       1757.55       439.26 o
   1  45   2       2563.68       2699.92        88.25 o
   2  45   2       2188.14       2256.17        83.89 o
   3  45   2       2821.15       2591.58       152.39 o
   4  45   2       2194.47       2194.23       130.50 o
   5  45   2       2441.41       2390.90       177.17 o
   6  45   2        937.13        988.78       127.56 o
   0  46   2       5564.87       5584.58       217.85 o
   1  46   2       1715.06       1783.30        66.28 o
   2  46   2         64.10        130.92        76.75 o
   3  46   2       1878.56       1752.10       104.59 o
   4  46   2       3230.76       2909.58       146.88 o
   1  47   2          0.46       1238.15       773.21 o
   2  47   2       2716.46       2658.85       112.21 o
   0   0   3      63164.43      61194.44      1933.67 o
   2   0   3      10037.17       9844.65       220.94 o
   4   0   3      14611.43      14268.07       620.17 o
   6   0   3       4645.66       4390.16       143.62 o
   8   0   3       2350.00       2240.91        81.51 o
  10   0   3      13373.07      13259.29       273.12 o
  12   0   3       1055.90       1162.75        84.58 o
  14   0   3       6831.18       6871.12       246.95 o
  16   0   3         47.76         18.61       206.32 o
  18   0   3       6115.15       5898.37       599.22 o
   1   1   3      15084.08      14999.22       230.27 o
   2   1   3      64894.32      63417.12       890.34 o
   3   1   3       5884.22       5886.77       101.08 o
   4   1   3        132.54        218.80        21.35 o
   5   1   3     208960.09     203441.19      3457.28 o
   6   1   3       2368.58       2545.16       114.66 o
   7   1   3      10000.85      10281.75       204.20 o
   8   1   3      89396.42      86792.10      1243.29 o
   9   1   3        131.07        167.71        41.76 o
  10   1   3        279.74        379.98        47.12 o
  11   1   3      20839.51      20577.51       282.25 o
  12   1   3       1189.01       1250.85        51.65 o
  13   1   3       1247.48       1259.02        63.25 o
  14   1   3       2848.62       2763.59        80.12 o
  15   1   3      19593.40      19602.59       481.26 o
  16   1   3        501.70        619.41        85.53 o
  17   1   3       4476.21       4264.54       194.15 o
  18   1   3       9123.80       8741.08       249.30 o
   0   2   3       5060.16       5240.55       154.69 o
   1   2   3      23607.36      23547.04       362.23 o
   2   2   3      82524.15      80969.82      1100.38 o
   3   2   3       5011.67       5035.73        85.48 o
   4   2   3         93.08        136.80        31.55 o
   5   2   3       9447.06       9194.50       184.80 o
   6   2   3       1275.31       1314.22        55.40 o
   7   2   3          2.10         71.48        30.11 o
   8   2   3      11697.02      11484.62       216.01 o
   9   2   3       4662.51       4495.51        99.68 o
  10   2   3       3774.10       3760.36        71.40 o
  11   2   3       3667.72       3873.79       107.31 o
  12   2   3      12504.18      12600.99       225.24 o
  13   2   3       2447.17       2499.15        72.46 o
  14   2   3       1800.55       1878.91        69.45 o
  15   2   3       5974.59       6205.93       177.17 o
  16   2   3       1184.18       1209.84        55.94 o
  17   2   3        220.30        307.52        74.57 o
  18   2   3         13.00        134.21        86.39 o
   1   3   3      11420.00      11490.84       195.51 o
   2   3   3     126330.27     124993.90      1810.61 o
   3   3   3      32169.04      32140.87       468.84 o
   4   3   3      41409.58      40749.67       619.90 o
   5   3   3      22537.32      22837.52       406.18 o
   6   3   3       6755.88       6787.35       144.78 o
   7   3   3      16326.15      16449.60       320.75 o
   8   3   3      50221.63      48860.86       637.50 o
   9   3   3         67.99        207.78        35.45 o
  10   3   3       1554.72       1573.75        43.73 o
  11   3   3      21806.18      21812.93       339.38 o
  12   3   3      16313.12      16227.57       280.07 o
  13   3   3       2125.59       2136.15        83.68 o
  14   3   3      16140.30      16057.43       357.79 o
  15   3   3         15.63        155.23        67.11 o
  16   3   3         31.20         80.21       109.17 o
  17   3   3       1840.77       1889.40       171.45 o
  18   3   3       8246.08       7957.47       339.68 o
   0   4   3       6587.45       6811.55       167.35 o
   1   4   3      68934.16      67310.03      1021.54 o
   2   4   3      52371.77      51758.88       730.47 o
   3   4   3         27.58        124.36        24.18 o
   4   4   3       3404.58       3577.67        97.81 o
   5   4   3      12916.25      13123.91       289.02 o
   6   4   3          1.31         53.20        36.96 o
   7   4   3       6252.62       6218.33       124.40 o
   8   4   3       4554.76       4588.80        81.30 o
   9   4   3      11036.17      10712.08       155.30 o
  10   4   3       3908.82       3803.20        95.21 o
  11   4   3      19688.60      19699.82       303.27 o
  12   4   3      21516.78      21874.41       381.33 o
  13   4   3        239.39        262.70        41.27 o
  14   4   3         73.03        108.34        58.08 o
  15   4   3       6671.23       6792.94       177.14 o
  16   4   3        843.53        919.57        58.02 o
  17   4   3       4661.64       4471.76       181.95 o
  18   4   3         94.52        121.18        65.91 o
   1   5   3     191864.05     187087.95      2869.10 o
   2   5   3       1381.27       1483.10        55.95 o
   3   5   3        968.43       1036.70        30.51 o
   4   5   3       8100.39       8180.14       139.94 o
   5   5   3       4734.28       4859.58       109.74 o
   6   5   3      15935.86      15885.31       310.64 o
   7   5   3      10998.46      11092.21       198.96 o
   8   5   3       4803.90       4863.35        95.97 o
   9   5   3      49218.27      47461.13       595.85 o
  10   5   3       2394.73       2334.52        74.27 o
  11   5   3      28866.63      28440.99       434.81 o
  12   5   3       1043.42       1224.79        51.47 o
  13   5   3       3921.14       3957.43       105.25 o
  14   5   3         27.47        130.60        55.48 o
  15   5   3       3757.59       3786.28       110.10 o
  16   5   3       1625.80       1793.30       136.47 o
  17   5   3       5306.86       5198.33       272.93 o
  18   5   3        494.97        591.48       115.97 o
   0   6   3      27719.50      28467.62       636.95 o
   1   6   3      28981.18      29683.69       459.87 o
   2   6   3      13830.92      13948.53       232.08 o
   3   6   3      25830.15      26083.00       402.55 o
   4   6   3      72513.12      71838.22      1121.26 o
   5   6   3        174.79        276.16        41.54 o
   6   6   3      21567.29      21966.64       424.99 o
   7   6   3      19932.61      19734.18       306.16 o
   8   6   3         53.52        114.85        35.59 o
   9   6   3      19475.85      19038.52       256.14 o
  10   6   3       1979.22       2036.53        84.86 o
  11   6   3         55.13        141.65        55.91 o
  12   6   3       3946.59       4089.96        99.02 o
  13   6   3       4023.46       4175.22       104.84 o
  14   6   3      20953.57      20903.68       444.69 o
  15   6   3       2456.99       2520.27        81.85 o
  16   6   3        300.62        344.19        60.80 o
  17   6   3       2282.93       2404.05       144.18 o
  18   6   3       2369.95       2385.80       209.97 o
   1   7   3      21951.68      22275.75       349.77 o
   2   7   3      19453.31      19532.08       324.65 o
   3   7   3         53.27        133.90        21.39 o
   4   7   3      74049.59      73590.55      1117.13 o
   5   7   3       1717.06       1866.39        51.78 o
   6   7   3      46904.93      47172.86       877.53 o
   7   7   3       1272.96       1379.34        37.39 o
   8   7   3        113.63        388.92        56.26 o
   9   7   3      24674.31      23852.39       327.17 o
  10   7   3      17605.41      16935.35       262.22 o
  11   7   3       4513.91       4544.95       142.03 o
  12   7   3      11769.54      11959.83       229.75 o
  13   7   3       1169.82       1303.76        61.53 o
  14   7   3       8892.21       8987.59       217.28 o
  15   7   3        257.60        248.62        86.36 o
  16   7   3       1127.17       1175.36       133.40 o
  17   7   3         22.97         84.58       120.98 o
  18   7   3        144.12        199.54        47.43 o
   0   8   3      86482.53      87515.82      1709.51 o
   1   8   3      26044.55      26443.94       426.06 o
   2   8   3       5542.42       5795.51       110.22 o
   3   8   3       2043.64       2158.18        51.45 o
   4   8   3      64932.95      64101.46       979.17 o
   5   8   3        356.17        426.23        22.62 o
   6   8   3      82081.97      83296.16      1458.42 o
   7   8   3       3118.80       3437.04        91.78 o
   8   8   3       5953.31       6202.39       129.35 o
   9   8   3       6550.31       6509.87       105.20 o
  10   8   3      16487.83      16125.69       248.48 o
  11   8   3       3546.47       3531.10       110.34 o
  12   8   3        593.68        695.75        47.06 o
  13   8   3       1251.89       1265.94        86.82 o
  14   8   3       2618.74       2809.97       176.65 o
  15   8   3       1404.98       1461.07        92.13 o
  16   8   3      21478.47      21207.46       605.25 o
  17   8   3       2707.96       2894.25       118.11 o
  18   8   3       1043.67       1012.15        60.71 o
   1   9   3       1152.07       1299.73        43.57 o
   2   9   3       3762.24       3878.11        75.67 o
   3   9   3      59196.50      59381.54       908.96 o
   4   9   3       6816.38       6968.33       136.70 o
   5   9   3       1269.52       1423.08        52.97 o
   6   9   3       6324.38       6521.67       130.34 o
   7   9   3      76808.57      76978.77      1008.22 o
   8   9   3       6968.29       7044.29       114.01 o
   9   9   3       6884.87       6826.29       113.24 o
  10   9   3        593.01        662.89        60.72 o
  11   9   3       1526.00       1574.65        75.47 o
  12   9   3       2342.24       2538.09       107.47 o
  13   9   3          2.23        148.68        77.47 o
  14   9   3        332.72        334.44       104.71 o
  15   9   3       1137.14       1051.72        86.85 o
  16   9   3        636.07        772.79       146.75 o
  17   9   3      10047.88       9478.61       277.03 o
  18   9   3        787.47        807.41        66.93 o
   0  10   3        445.01        549.20        40.92 o
   1  10   3        718.90        847.80        32.15 o
   2  10   3       7598.48       7777.83       133.79 o
   3  10   3     187892.33     183971.94      2746.19 o
   4  10   3       1456.60       1480.90        51.64 o
   5  10   3         89.23        255.42        51.33 o
   6  10   3      12453.76      12595.04       203.27 o
   7  10   3      38171.00      38343.76       519.28 o
   8  10   3       4871.94       4836.23        87.69 o
   9  10   3       9511.20       9382.68       147.33 o
  10  10   3          1.69         53.45        53.80 o
  11  10   3        612.03        679.36        67.10 o
  12  10   3       3815.77       3970.03       100.37 o
  13  10   3      51332.69      50656.86       932.38 o
  14  10   3        289.56        379.26        86.14 o
  15  10   3          3.29         17.24       125.24 o
  16  10   3       4021.37       4151.35       175.36 o
  17  10   3        604.51        654.16        56.86 o
  18  10   3       1111.06       1155.28       112.38 o
   1  11   3       1826.07       1912.05        43.81 o
   2  11   3       2463.91       2629.23        54.48 o
   3  11   3       1771.43       1914.43        57.34 o
   4  11   3      15534.10      15490.71       271.74 o
   5  11   3      30143.34      30274.76       501.27 o
   6  11   3      13977.11      14041.35       207.70 o
   7  11   3       1870.32       2019.74        69.00 o
   8  11   3       1189.43       1261.77        45.92 o
   9  11   3       1787.50       1783.45        51.80 o
  10  11   3       9346.45       9373.85       152.69 o
  11  11   3          4.43         62.43        50.97 o
  12  11   3        125.44        189.74        76.77 o
  13  11   3       2853.72       2931.97       161.33 o
  14  11   3        259.44        261.57        55.32 o
  15  11   3       4434.12       4565.56       155.08 o
  16  11   3        117.65        221.55       171.20 o
  17  11   3        579.94        590.56        56.50 o
  18  11   3        875.78        875.28        75.88 o
   0  12   3     359681.38     343884.88      6638.39 o
   1  12   3       3591.88       3657.50        68.43 o
   2  12   3       2535.12       2661.16        55.07 o
   3  12   3      18991.12      19174.82       307.83 o
   4  12   3        275.80        344.52        32.14 o
   5  12   3       1161.70       1290.97        43.79 o
   6  12   3      28701.32      28972.94       377.42 o
   7  12   3      10613.97      10867.59       155.21 o
   8  12   3       1469.42       1512.65        45.90 o
   9  12   3       6191.30       6157.19       124.76 o
  10  12   3      87196.60      86072.56      1130.43 o
  11  12   3        567.57        630.12        75.43 o
  12  12   3       1402.03       1537.85        66.66 o
  13  12   3       4249.85       4512.48       189.75 o
  14  12   3       2810.40       2837.95       112.88 o
  15  12   3        561.95        649.39       141.45 o
  16  12   3      18521.59      18315.89       440.61 o
  17  12   3        523.97        494.00        84.88 o
  18  12   3        484.84        539.69       276.65 o
   1  13   3       6123.49       6138.74       105.21 o
   2  13   3       4400.55       4553.05        85.15 o
   3  13   3       4986.49       5057.75        95.04 o
   4  13   3       8069.50       8032.59       145.56 o
   5  13   3      10490.86      10571.20       169.14 o
   6  13   3      16491.05      16761.87       222.60 o
   7  13   3         34.24        146.16        33.29 o
   8  13   3       4671.36       4816.49        91.50 o
   9  13   3       4967.40       5056.00        93.61 o
  10  13   3       6925.07       6962.68       121.44 o
  11  13   3       1234.94       1283.54        64.96 o
  12  13   3         90.43        211.76        88.61 o
  13  13   3       3276.38       3718.15       216.47 o
  14  13   3          5.79         -7.08       122.41 o
  15  13   3       3014.02       3105.42       305.97 o
  16  13   3        858.14       1054.85       147.61 o
  17  13   3          4.89         26.85        78.70 o
  18  13   3       1073.57        871.29       551.45 o
   0  14   3      48429.40      48580.32       969.57 o
   1  14   3       1103.14       1236.49        49.31 o
   2  14   3      32084.18      32009.75       481.13 o
   3  14   3      94594.38      93681.69      1302.10 o
   4  14   3      14222.35      14062.62       227.81 o
   5  14   3         33.94        129.73        30.33 o
   6  14   3      12104.39      12348.75       167.18 o
   7  14   3      21029.28      20735.15       280.28 o
   8  14   3       5087.11       5171.82        91.54 o
   9  14   3       4089.09       4099.42        81.30 o
  10  14   3      24122.89      23903.79       345.98 o
  11  14   3        653.39        786.00        77.46 o
  12  14   3      19114.60      18588.50       373.55 o
  13  14   3      27900.95      27538.64       694.56 o
  14  14   3        802.68        758.66        96.61 o
  15  14   3        109.72         80.75       141.75 o
  16  14   3        740.26        767.82       113.16 o
  17  14   3         20.20         55.43        60.79 o
  18  14   3         27.32       -704.55       704.55 o
   1  15   3          6.26         84.31        23.27 o
   2  15   3        208.91        319.58        29.67 o
   3  15   3      38926.67      38468.76       545.87 o
   4  15   3        720.58        749.27        43.02 o
   5  15   3         66.51        136.18        34.74 o
   6  15   3       1444.16       1491.90        48.51 o
   7  15   3      55050.85      54571.23       699.34 o
   8  15   3        225.25        285.72        31.30 o
   9  15   3       8131.34       8171.57       143.41 o
  10  15   3         15.15         67.54        41.39 o
  11  15   3       3364.91       3353.65        90.56 o
  12  15   3          3.15         57.89        56.67 o
  13  15   3        570.78        801.80       143.55 o
  14  15   3        318.59        286.67        78.17 o
  15  15   3        772.16        917.39       128.95 o
  16  15   3        691.18        736.68       164.90 o
  17  15   3       6246.03       6191.69       272.70 o
   0  16   3       4045.15       4111.17       104.81 o
   1  16   3      61550.14      60397.27       835.64 o
   2  16   3       6852.15       6892.02       118.31 o
   3  16   3      20350.75      20372.62       290.47 o
   4  16   3      12957.34      12724.09       191.12 o
   5  16   3       2357.27       2478.74        50.86 o
   6  16   3      30417.70      30203.94       369.75 o
   7  16   3      29442.58      28904.07       370.52 o
   8  16   3       4940.58       4847.29        84.27 o
   9  16   3      32634.13      32064.23       439.86 o
  10  16   3       2182.77       2272.55        63.71 o
  11  16   3       5458.80       5329.17       106.17 o
  12  16   3        474.46        636.38        50.61 o
  13  16   3       3268.27       3234.66       100.97 o
  14  16   3        380.12        446.72       135.12 o
  15  16   3       6449.80       6602.47       225.97 o
  16  16   3       6215.20       6229.91       178.71 o
  17  16   3       7685.62       7473.85       284.40 o
   1  17   3         13.29        155.15        26.99 o
   2  17   3       1143.70       1238.20        32.85 o
   3  17   3        476.21        599.74        33.66 o
   4  17   3      37790.91      37404.25       457.04 o
   5  17   3      22615.64      22363.69       275.97 o
   6  17   3      24297.79      23968.92       306.94 o
   7  17   3       1601.96       1623.68        44.62 o
   8  17   3        206.53        288.94        39.52 o
   9  17   3       4227.59       4242.50        90.68 o
  10  17   3       5174.18       5328.78       134.41 o
  11  17   3        315.09        375.08        78.98 o
  12  17   3       7922.10       7852.56       169.83 o
  13  17   3        462.53        475.46        62.13 o
  14  17   3       2282.38       2455.68       159.05 o
  15  17   3       3788.62       3959.99       192.99 o
  16  17   3       1414.70       1517.47       144.00 o
  17  17   3       1821.84       1794.83       135.98 o
   0  18   3        763.74        928.54        52.46 o
   1  18   3        826.90        956.18        25.43 o
   2  18   3      18090.51      17991.44       234.22 o
   3  18   3         86.94        240.39        33.78 o
   4  18   3      89217.65      86511.86      1020.05 o
   5  18   3         70.54        176.41        24.32 o
   6  18   3      36401.14      36348.91       458.21 o
   7  18   3        674.99        728.11        39.71 o
   8  18   3        204.42        261.51        39.34 o
   9  18   3       1939.87       2066.14        90.46 o
  10  18   3        423.76        555.17        53.24 o
  11  18   3        121.26        132.21        53.46 o
  12  18   3      13881.15      13905.79       258.13 o
  13  18   3        223.18        306.07        78.10 o
  14  18   3      20855.73      21025.75       435.18 o
  15  18   3        361.57        401.96        94.32 o
  16  18   3       4450.34       4479.10       190.68 o
  17  18   3         12.91        123.07        37.58 o
   1  19   3      38991.02      38081.84       449.69 o
   2  19   3      31684.41      31066.87       385.32 o
   3  19   3        580.81        670.86        40.15 o
   4  19   3        347.29        459.57        46.55 o
   5  19   3        484.04        557.68        36.80 o
   6  19   3       1184.67       1223.14        57.58 o
   7  19   3       1096.71       1168.33        42.18 o
   8  19   3      23429.92      23040.73       314.24 o
   9  19   3      21559.58      21298.24       306.89 o
  10  19   3         17.53         80.66        38.38 o
  11  19   3       6257.99       6282.17       133.66 o
  12  19   3       1185.41       1268.18        77.50 o
  13  19   3        673.55        636.10        79.67 o
  14  19   3       3754.05       3950.66       118.68 o
  15  19   3        251.01        401.15       140.65 o
  16  19   3        642.72        693.60       129.73 o
  17  19   3        656.38        671.61        88.37 o
   0  20   3       1978.29       2038.69        56.81 o
   1  20   3      53946.12      52108.16       580.06 o
   2  20   3      10113.65      10078.75       138.75 o
   3  20   3       4032.41       4101.85        68.69 o
   4  20   3       1707.57       1817.10        49.63 o
   5  20   3       6472.79       6564.42       107.22 o
   6  20   3       8392.03       8340.45       128.64 o
   7  20   3       6437.53       6472.88       103.71 o
   8  20   3       1777.33       1858.37        53.06 o
   9  20   3      14020.70      14261.26       217.21 o
  10  20   3        513.04        607.02        55.96 o
  11  20   3       9197.93       9275.25       188.74 o
  12  20   3       5411.32       5457.91       192.94 o
  13  20   3        606.19        587.76        78.39 o
  14  20   3        506.81        507.89       136.85 o
  15  20   3      10025.69       9844.43       281.96 o
  16  20   3       4072.87       4159.01       167.50 o
  17  20   3       4501.92       4327.12       203.06 o
   1  21   3      34544.06      33788.36       392.56 o
   2  21   3       7420.19       7611.15       110.14 o
   3  21   3       4117.68       4207.44        76.52 o
   4  21   3       1026.59       1129.05        66.36 o
   5  21   3      45675.92      44463.37       555.78 o
   6  21   3         46.48        162.24        39.09 o
   7  21   3       3174.09       3248.93        69.16 o
   8  21   3       3425.84       3507.86        67.52 o
   9  21   3       1904.04       1997.68        71.65 o
  10  21   3        118.65        158.39        45.72 o
  11  21   3      36258.23      36129.26       566.40 o
  12  21   3       1422.09       1513.95       126.11 o
  13  21   3       2334.80       2358.94       132.19 o
  14  21   3       1091.60       1103.71       123.53 o
  15  21   3       3596.46       3760.34       231.22 o
  16  21   3         42.73         20.72       112.79 o
   0  22   3       8860.94       9059.01       176.70 o
   1  22   3       3854.96       3894.84        81.48 o
   2  22   3      30951.87      30927.63       364.84 o
   3  22   3      11781.33      11848.69       160.80 o
   4  22   3        724.16        855.06        40.37 o
   5  22   3        845.06        918.80        38.75 o
   6  22   3          3.44         83.24        44.76 o
   7  22   3       4293.65       4225.04        80.41 o
   8  22   3       3495.15       3592.44       100.64 o
   9  22   3         25.39        116.53        30.26 o
  10  22   3       3373.85       3530.55       125.83 o
  11  22   3        452.12        564.53        86.33 o
  12  22   3      12001.00      11978.88       228.96 o
  13  22   3       4935.80       4982.72       248.42 o
  14  22   3        455.55        536.41       158.61 o
  15  22   3       1792.35       1861.95       148.58 o
  16  22   3         69.32         54.77       128.57 o
   1  23   3       5211.24       5202.44        79.72 o
   2  23   3      59944.94      57990.78       656.00 o
   3  23   3        915.15       1026.80        32.73 o
   4  23   3       1797.34       1936.12        49.11 o
   5  23   3      14590.90      14343.72       208.30 o
   6  23   3          3.06         64.80        37.71 o
   7  23   3        331.45        368.22        36.25 o
   8  23   3      66990.63      64098.48       826.14 o
   9  23   3       7881.32       7814.04       131.92 o
  10  23   3         68.54        133.92        60.69 o
  11  23   3         25.67         75.17        59.41 o
  12  23   3       3272.74       3343.56       103.46 o
  13  23   3       1206.06       1235.60       113.57 o
  14  23   3       6678.63       6720.89       211.15 o
  15  23   3       1766.46       1786.11       224.34 o
  16  23   3        119.98        177.14       244.10 o
   0  24   3      24037.12      23951.95       414.21 o
   1  24   3          8.55        105.60        37.52 o
   2  24   3        945.85       1043.75        43.65 o
   3  24   3       1061.85       1149.67        38.57 o
   4  24   3       3783.83       3787.10        82.62 o
   5  24   3        217.53        543.86        82.95 o
   6  24   3         54.74        182.88        42.75 o
   7  24   3        437.04        459.31        32.08 o
   8  24   3        867.63        986.34        79.40 o
   9  24   3        700.48        769.89        53.23 o
  10  24   3      11957.79      12156.50       210.46 o
  11  24   3        141.52        224.75        63.22 o
  12  24   3        152.28        200.80        56.99 o
  13  24   3        183.35        186.06        98.60 o
  14  24   3       3615.22       3610.97       165.77 o
  15  24   3        158.43        113.19       135.91 o
  16  24   3        317.12        337.73       167.13 o
   1  25   3       8413.42       8438.70       125.37 o
   2  25   3        305.25        436.38        33.83 o
   3  25   3       2138.56       2209.42        58.62 o
   4  25   3      15766.36      15198.16       211.98 o
   5  25   3      84437.20      80114.61       997.11 o
   6  25   3       6974.99       6879.35       132.58 o
   7  25   3       5515.60       5514.95        97.48 o
   8  25   3        564.74        622.28        54.73 o
   9  25   3         24.69         88.70        66.48 o
  10  25   3       1878.12       1986.10       102.32 o
  11  25   3      13113.12      13313.15       252.38 o
  12  25   3       3362.64       3488.71        86.29 o
  13  25   3        519.36        570.77       203.80 o
  14  25   3       1340.76       1339.35       151.25 o
  15  25   3      13291.41      12680.30       412.87 o
  16  25   3        394.68       -272.73       750.01 o
   0  26   3        105.17        169.22        70.21 o
   1  26   3       7466.69       7614.47       119.24 o
   2  26   3      14984.12      14956.68       204.54 o
   3  26   3       2843.00       2958.17        79.16 o
   4  26   3         93.29        192.72        36.29 o
   5  26   3       1763.45       1963.42        57.02 o
   6  26   3       5973.65       5754.81       121.07 o
   7  26   3         52.37        145.95        39.11 o
   8  26   3       5172.09       5244.29       108.84 o
   9  26   3        986.57       1028.27        85.84 o
  10  26   3         27.61         68.91        45.04 o
  11  26   3       2301.67       2377.55        73.70 o
  12  26   3       3411.23       3426.42       117.36 o
  13  26   3       1678.66       1736.22       168.03 o
  14  26   3        897.82        989.62       103.41 o
  15  26   3       2390.15       2521.61       267.60 o
   1  27   3       5827.55       5905.81       145.18 o
   2  27   3      20028.25      19937.93       268.21 o
   3  27   3      12396.10      12103.05       185.81 o
   4  27   3      12758.33      12402.34       187.51 o
   5  27   3       5820.06       5768.13       105.08 o
   6  27   3       1296.96       1423.23        55.40 o
   7  27   3      22951.06      21864.03       320.16 o
   8  27   3      14247.06      13927.12       328.10 o
   9  27   3       5117.68       5126.54       121.35 o
  10  27   3        414.68        503.07        52.89 o
  11  27   3        122.91        141.35       104.70 o
  12  27   3       6078.37       6163.41       225.80 o
  13  27   3        453.21        440.60       113.46 o
  14  27   3       5687.22       5638.20       379.42 o
  15  27   3       4009.33       4068.06       419.83 o
   0  28   3        398.74        549.72        55.76 o
   1  28   3       9144.05       9693.93       169.23 o
   2  28   3      12804.03      12839.58       184.05 o
   3  28   3       4315.75       4219.75        82.90 o
   4  28   3        863.47        996.43        55.28 o
   5  28   3        778.60        796.13        37.04 o
   6  28   3          3.09         63.12        39.01 o
   7  28   3        125.50        129.33        71.10 o
   8  28   3       2612.73       2647.59       143.55 o
   9  28   3        178.25        241.00        90.51 o
  10  28   3       1738.62       1815.95       142.34 o
  11  28   3       4785.66       4933.77       145.06 o
  12  28   3       6774.19       6919.40       186.81 o
  13  28   3       1971.54       1909.13       255.81 o
  14  28   3        261.08        315.65        87.79 o
  15  28   3       1072.65       1082.68       356.06 o
   1  29   3      22198.62      21578.38       298.01 o
   2  29   3      10531.38      10588.54       189.03 o
   3  29   3        177.47        320.23        39.77 o
   4  29   3      17280.71      16602.26       247.97 o
   5  29   3        245.29        376.18        39.93 o
   6  29   3      13018.54      12217.90       194.35 o
   7  29   3       2660.10       2642.17        81.46 o
   8  29   3       3750.67       3549.62       182.67 o
   9  29   3      13006.42      12715.07       280.78 o
  10  29   3       4507.33       4577.83       183.10 o
  11  29   3       4539.96       4751.62       119.37 o
  12  29   3       6126.91       6258.77       190.60 o
  13  29   3       1436.88       1268.20       173.74 o
  14  29   3       4879.16       4690.03       494.99 o
   0  30   3      25783.91      24784.61       710.78 o
   1  30   3       2535.55       2832.65       120.98 o
   2  30   3         96.71        166.71        39.34 o
   3  30   3       3215.45       3420.33        81.14 o
   4  30   3       4713.79       4805.71        98.52 o
   5  30   3         99.44        149.30        39.25 o
   6  30   3          0.87         71.66        57.17 o
   7  30   3       5822.31       5614.62       150.42 o
   8  30   3         55.86          9.31        69.37 o
   9  30   3       4273.49       4224.06       125.77 o
  10  30   3       7399.78       7509.31       211.17 o
  11  30   3        322.03        379.89       110.93 o
  12  30   3          8.23         22.06        99.95 o
  13  30   3        846.02        857.87       104.53 o
  14  30   3       4903.62       4647.70       310.25 o
   1  31   3      22073.41      21815.96       324.89 o
   2  31   3         91.43        197.63        33.15 o
   3  31   3       1282.10       1406.96        65.17 o
   4  31   3       8485.00       8503.95       195.68 o
   5  31   3       2472.89       2376.31        87.47 o
   6  31   3       6542.49       6315.47       166.64 o
   7  31   3       3541.65       3426.28       141.02 o
   8  31   3       1654.54       1679.34       120.24 o
   9  31   3      13453.63      13323.96       361.98 o
  10  31   3       3980.11       4070.63       153.29 o
  11  31   3       9445.87       9840.62       249.78 o
  12  31   3        830.20        835.98        81.68 o
  13  31   3       1751.74       1773.65       162.56 o
  14  31   3        605.66       1750.01       795.46 o
   0  32   3       5674.09       5886.58       152.02 o
   1  32   3         33.86        165.67        38.26 o
   2  32   3       2553.53       2728.74        91.83 o
   3  32   3      13525.96      13201.76       239.66 o
   4  32   3       6074.43       5981.70       122.38 o
   5  32   3          3.11         33.50        45.17 o
   6  32   3      12881.83      12314.77       222.95 o
   7  32   3       1552.39       1653.10       116.03 o
   8  32   3       1208.75       1282.47        96.13 o
   9  32   3        283.19        331.22        79.10 o
  10  32   3       2569.87       2619.16       183.68 o
  11  32   3        494.84        449.60       149.50 o
  12  32   3        413.92        445.30       158.16 o
  13  32   3       6812.84       6611.10       308.32 o
   1  33   3       1320.62       1411.89        48.99 o
   2  33   3       7216.05       7214.00       158.12 o
   3  33   3       9336.45       9307.01       190.66 o
   4  33   3       4323.65       4418.80        99.13 o
   5  33   3       1180.75       1191.16        63.74 o
   6  33   3       2997.51       3072.28       131.42 o
   7  33   3      11514.44      11127.55       254.62 o
   8  33   3       5245.29       5079.79       154.95 o
   9  33   3         43.19         -9.97       185.11 o
  10  33   3       1640.27       1789.50       161.80 o
  11  33   3       3439.45       3410.81       113.15 o
  12  33   3       1846.63       1833.53       115.19 o
  13  33   3          2.24       -397.83       487.35 o
   0  34   3      14039.21      14184.25       325.53 o
   1  34   3       1218.45       1285.25        54.03 o
   2  34   3        210.49        277.57        28.75 o
   3  34   3      14525.17      14174.81       317.71 o
   4  34   3       7670.84       7532.32       203.66 o
   5  34   3        301.09        366.26        78.61 o
   6  34   3      13566.24      13261.57       291.62 o
   7  34   3       1679.25       1870.54        86.26 o
   8  34   3       1168.02       1155.87        68.14 o
   9  34   3          6.56        -13.93       120.83 o
  10  34   3       3536.64       3457.16       135.05 o
  11  34   3        497.78        509.50       138.70 o
  12  34   3         49.02         51.64        87.63 o
   1  35   3         95.39        228.28        42.99 o
   2  35   3       2004.53       2116.15        63.02 o
   3  35   3        515.17        684.14       144.80 o
   4  35   3        280.30        308.64        46.90 o
   5  35   3      10580.12      10323.51       225.93 o
   6  35   3       1388.99       1451.75        72.81 o
   7  35   3       1182.99       1307.46        58.33 o
   8  35   3       3219.73       3081.75       208.01 o
   9  35   3        558.70        578.32       136.65 o
  10  35   3       1765.54       1759.83        81.04 o
  11  35   3        545.13        539.91        47.10 o
  12  35   3        262.09        215.54       119.36 o
   0  36   3      24116.81      23041.55       760.95 o
   1  36   3       4408.57       4620.74       104.14 o
   2  36   3        292.74        354.48        31.58 o
   3  36   3      15989.83      15363.67       368.18 o
   4  36   3       4588.52       4191.68       172.02 o
   5  36   3        234.98        373.73        88.05 o
   6  36   3        126.50        195.44        87.07 o
   7  36   3       8740.54       8599.56       290.94 o
   8  36   3        251.86        238.98        90.20 o
   9  36   3       6194.02       6273.07       255.23 o
  10  36   3       6353.55       6229.97       205.64 o
  11  36   3        333.72        305.12       159.62 o
   1  37   3        626.82        751.84        49.11 o
   2  37   3       1913.01       2084.42        87.32 o
   3  37   3        503.27        586.52        68.73 o
   4  37   3        396.02        532.71        74.49 o
   5  37   3       4292.66       4337.45       214.14 o
   6  37   3       3851.54       3848.47       122.61 o
   7  37   3        195.28        244.44       103.06 o
   8  37   3       3278.48       3168.30       197.22 o
   9  37   3        537.76        508.14        83.65 o
  10  37   3       1067.00       1039.65       102.20 o
  11  37   3         30.08         93.55       168.40 o
   0  38   3      15134.86      15762.18       494.59 o
   1  38   3       3393.02       3611.72       159.25 o
   2  38   3       7403.02       7508.16       204.30 o
   3  38   3        498.80        661.65        79.86 o
   4  38   3       5412.98       5214.42       163.71 o
   5  38   3        573.93        594.43       108.32 o
   6  38   3       6141.14       6357.02       246.07 o
   7  38   3        275.95        318.08        98.07 o
   8  38   3       1179.58       1147.58       115.97 o
   9  38   3       1294.22       1275.19        67.84 o
  10  38   3      10633.47      10687.59       378.61 o
  11  38   3       1425.20        962.13       863.64 o
   1  39   3        314.37        484.36       123.16 o
   2  39   3         52.47        187.91        72.79 o
   3  39   3       7795.95       7727.30       199.33 o
   4  39   3         87.25        128.83        58.93 o
   5  39   3        676.10        639.22        60.49 o
   6  39   3         88.44        128.44        51.90 o
   7  39   3       6738.65       6509.37       325.49 o
   8  39   3          2.39         50.42        96.95 o
   9  39   3        828.03        846.84       133.17 o
  10  39   3          4.27        253.10       506.07 o
   0  40   3       5226.71       5203.54       353.69 o
   1  40   3       9200.38       9280.95       257.01 o
   2  40   3       5177.61       5250.01       138.63 o
   3  40   3       3365.30       3419.36       153.19 o
   4  40   3        237.11        327.22       101.65 o
   5  40   3       1018.01       1124.47        99.20 o
   6  40   3        134.47        145.63       146.23 o
   7  40   3       6732.94       6782.17       267.63 o
   8  40   3       1303.52       1348.63       184.65 o
   9  40   3       8600.13       8816.82       378.72 o
   1  41   3          4.06        130.49        62.99 o
   2  41   3        267.06        442.77       120.54 o
   3  41   3         93.98        172.25        68.83 o
   4  41   3       1707.45       1756.46       210.67 o
   5  41   3       4689.83       4692.76       283.79 o
   6  41   3       2642.56       2569.87       156.57 o
   7  41   3        450.86        517.30        81.86 o
   8  41   3       2215.00       2158.84       122.05 o
   9  41   3        371.18        621.22       984.86 o
   0  42   3        436.53        533.07        68.59 o
   1  42   3       1381.12       1565.74        87.80 o
   2  42   3       2888.60       2964.49       105.32 o
   3  42   3       6284.07       5921.89       298.54 o
   4  42   3      10346.88       9670.22       268.50 o
   5  42   3         85.37        154.55       151.01 o
   6  42   3       5348.33       5191.40       207.78 o
   7  42   3       2358.75       2599.15       243.93 o
   8  42   3         94.12        210.56       813.65 o
   1  43   3        849.63        947.15        49.17 o
   2  43   3       3678.06       3706.25       168.44 o
   3  43   3        465.39        463.67        80.32 o
   4  43   3         86.42        185.25       144.53 o
   5  43   3       3478.78       3263.17       174.67 o
   6  43   3        204.53        331.55        88.07 o
   7  43   3        312.30        328.72       364.98 o
   0  44   3       5917.19       6284.39       242.13 o
   1  44   3       4521.03       4600.66       131.84 o
   2  44   3        345.18        382.36        89.93 o
   3  44   3         14.42         33.25        30.49 o
   4  44   3       3885.71       3551.60       147.33 o
   5  44   3       1149.07       1152.36        61.84 o
   6  44   3       6648.74       6259.46       857.81 o
   1  45   3       2801.91       2943.47        93.16 o
   2  45   3        956.47       1059.18        84.75 o
   3  45   3       1248.58       1279.08       122.46 o
   4  45   3        760.22        837.12       169.96 o
   0  46   3        132.33        901.52      1000.01 o
   1  46   3          8.44        185.22       112.86 o
   2  46   3       2768.62       2677.41       154.06 o
   3  46   3       5891.48       4843.67       791.60 o
   0   0   4     481924.53     422526.31     11541.74 o
   2   0   4       2745.52       2840.39        73.27 o
   4   0   4        648.09        649.29        40.09 o
   6   0   4      32272.20      30480.07       827.64 o
   8   0   4       1272.35       1277.75       105.91 o
  10   0   4      97223.60      94593.32      1583.82 o
  12   0   4       3606.21       3510.47       100.47 o
  14   0   4       2261.83       2293.38       109.88 o
  16   0   4      24469.70      24220.33       943.10 o
  18   0   4        510.72        560.61       696.97 o
   1   1   4       6213.02       6639.27       112.27 o
   2   1   4        442.24        495.18        29.00 o
   3   1   4       2264.76       2324.43        53.47 o
   4   1   4       9746.79       9789.56       180.39 o
   5   1   4      18031.97      17220.12       325.28 o
   6   1   4      18082.19      17541.22       300.77 o
   7   1   4        337.01        419.86        55.79 o
   8   1   4       3524.93       3524.78        88.00 o
   9   1   4       3070.60       2981.28        99.54 o
  10   1   4      10754.56      10693.26       160.11 o
  11   1   4        627.09        634.20        32.64 o
  12   1   4        114.23         84.69        29.69 o
  13   1   4       3782.79       3950.36       103.96 o
  14   1   4        416.85        432.79        97.48 o
  15   1   4       3216.40       3236.01       114.18 o
  16   1   4        485.92        630.70        69.70 o
  17   1   4         80.99         75.79        88.65 o
  18   1   4        645.26        996.28       506.04 o
   0   2   4       8914.94       9076.48       221.37 o
   1   2   4       1078.10       1171.89        31.77 o
   2   2   4      23460.93      23814.95       344.96 o
   3   2   4     171950.34     171089.09      2416.36 o
   4   2   4       1416.89       1527.04        40.59 o
   5   2   4        130.40        205.01        21.94 o
   6   2   4        742.40        832.80        50.74 o
   7   2   4      34903.11      34587.12       459.32 o
   8   2   4       5792.11       5917.49       151.38 o
   9   2   4       9549.31       9403.71       192.67 o
  10   2   4       8918.67       8691.19       142.04 o
  11   2   4        849.30        854.15        46.17 o
  12   2   4       9631.05       9390.00       165.71 o
  13   2   4      47672.51      46778.60       875.77 o
  14   2   4         72.98         58.91        29.23 o
  15   2   4         24.67         62.01        33.02 o
  16   2   4        345.85        342.36        60.17 o
  17   2   4        588.85        690.52        49.29 o
  18   2   4        250.59        604.49       500.68 o
   1   3   4       2072.58       2107.96        44.72 o
   2   3   4        590.33        639.13        33.17 o
   3   3   4      64480.25      64780.66       966.76 o
   4   3   4         31.15        120.80        29.43 o
   5   3   4        837.87        875.63        64.71 o
   6   3   4       3506.35       3473.45        72.82 o
   7   3   4      65730.88      66277.09       912.62 o
   8   3   4        223.74        295.69        40.74 o
   9   3   4       6704.05       6694.19       126.27 o
  10   3   4        152.14        177.07        34.60 o
  11   3   4       1568.31       1550.21        53.80 o
  12   3   4        357.49        399.23        62.59 o
  13   3   4         26.33        181.01        55.35 o
  14   3   4          4.80         -8.01        29.67 o
  15   3   4       1723.74       1714.43        63.83 o
  16   3   4        853.07        901.30        68.47 o
  17   3   4       9149.35       9066.38       247.68 o
  18   3   4        162.29        153.82       492.49 o
   0   4   4      38418.49      38852.12       720.53 o
   1   4   4      39066.21      39231.11       570.60 o
   2   4   4       4517.10       4641.59        86.76 o
   3   4   4       5019.77       5111.87        95.74 o
   4   4   4      39802.93      39805.46       666.39 o
   5   4   4       3651.23       3626.97        83.76 o
   6   4   4      66846.10      65210.58       897.34 o
   7   4   4      20978.95      21114.39       284.81 o
   8   4   4       5587.40       5775.56        97.06 o
   9   4   4      22271.53      21472.64       318.84 o
  10   4   4      10970.08      10672.94       189.29 o
  11   4   4       6739.30       6528.35       124.09 o
  12   4   4         90.83        166.63        37.63 o
  13   4   4        248.39        306.11        62.59 o
  14   4   4       1591.19       1713.69       129.37 o
  15   4   4       3504.08       3544.25       115.74 o
  16   4   4      14946.17      14799.80       385.61 o
  17   4   4       4792.19       4686.23       176.90 o
  18   4   4       1267.96        616.33       497.42 o
   1   5   4       4763.34       4889.81       119.22 o
   2   5   4      11027.38      11115.74       190.17 o
   3   5   4        277.29        367.61        35.94 o
   4   5   4      59688.38      60239.47      1023.35 o
   5   5   4      15817.39      15653.06       268.55 o
   6   5   4      38211.12      38410.06       574.26 o
   7   5   4        765.96        828.55        51.04 o
   8   5   4         70.04        130.33        46.15 o
   9   5   4       8277.67       8084.81       162.32 o
  10   5   4      11624.79      11156.32       176.77 o
  11   5   4        223.96        246.88        49.75 o
  12   5   4      11331.04      11118.75       200.48 o
  13   5   4       1052.30       1074.75        78.46 o
  14   5   4       6359.13       6453.41       229.30 o
  15   5   4       1523.49       1593.60        61.25 o
  16   5   4       1375.59       1434.53        61.87 o
  17   5   4        863.36        885.64        66.74 o
  18   5   4         89.55        -56.38       488.38 o
   0   6   4       2793.62       2995.36       102.97 o
   1   6   4       6522.88       6828.41       116.05 o
   2   6   4      20498.35      20743.56       340.98 o
   3   6   4       7197.43       7349.06       140.26 o
   4   6   4      88430.85      88393.14      1478.40 o
   5   6   4       1247.71       1376.96        50.66 o
   6   6   4      39788.70      39437.19       574.19 o
   7   6   4      11056.50      11108.71       182.15 o
   8   6   4         76.67        123.35        47.63 o
   9   6   4      11297.77      11454.85       233.01 o
  10   6   4         37.91         95.44        33.42 o
  11   6   4         77.95        141.79        39.53 o
  12   6   4       9020.42       8894.55       196.49 o
  13   6   4        805.26        827.98        82.45 o
  14   6   4      22683.11      22314.90       479.57 o
  15   6   4       1345.96       1372.75        82.27 o
  16   6   4       2243.65       2158.86        89.82 o
  17   6   4        544.12        540.42       136.11 o
  18   6   4       3663.05       2700.36       570.49 o
   1   7   4      95154.62      96287.01      1365.20 o
   2   7   4      14925.11      15339.36       247.66 o
   3   7   4        224.46        322.39        40.66 o
   4   7   4         22.00         75.42        38.01 o
   5   7   4       1583.65       1690.63        50.05 o
   6   7   4       5325.21       5357.47        95.79 o
   7   7   4       6789.01       6935.94       114.44 o
   8   7   4      21404.21      21216.75       279.94 o
   9   7   4      40482.73      39274.49       507.26 o
  10   7   4        591.15        561.04        44.22 o
  11   7   4      17456.39      16877.43       278.99 o
  12   7   4        224.44        291.75        55.12 o
  13   7   4       1592.84       1557.33        76.66 o
  14   7   4       1147.34       1243.54       120.50 o
  15   7   4       1644.60       1876.79        85.68 o
  16   7   4       1264.68       1303.37       117.55 o
  17   7   4       2792.41       2867.94       152.53 o
  18   7   4       2512.63       1980.86       530.33 o
   0   8   4         43.06        116.25        33.34 o
   1   8   4      71149.55      72323.12      1034.93 o
   2   8   4      30235.32      30647.31       458.43 o
   3   8   4       2826.43       2922.91        81.46 o
   4   8   4         28.77        195.78        29.35 o
   5   8   4       8316.77       8340.97       149.91 o
   6   8   4        483.64        599.27        42.76 o
   7   8   4       7762.14       7960.37       126.50 o
   8   8   4       3206.25       3582.08        82.46 o
   9   8   4      15039.67      14922.00       220.04 o
  10   8   4       1103.52       1090.42        38.69 o
  11   8   4      13652.96      13171.11       240.47 o
  12   8   4      11438.45      11313.20       202.73 o
  13   8   4        249.95        242.65        58.24 o
  14   8   4         54.65         76.73        92.55 o
  15   8   4       9480.11       9693.57       289.13 o
  16   8   4       2267.23       2211.21        91.64 o
  17   8   4       5424.85       5264.06       172.06 o
  18   8   4         94.98        454.80       485.27 o
   1   9   4      33085.12      33893.84       499.24 o
   2   9   4      34376.69      35118.76       536.48 o
   3   9   4      11572.60      11696.48       206.57 o
   4   9   4      17675.67      17721.37       288.45 o
   5   9   4      46185.07      46357.89       633.83 o
   6   9   4       1578.06       1627.43        62.65 o
   7   9   4       5850.45       6114.12       158.99 o
   8   9   4      25552.88      25887.81       349.67 o
   9   9   4       1533.43       1612.32        61.98 o
  10   9   4         61.51         56.64        34.83 o
  11   9   4      36151.20      34440.85       528.72 o
  12   9   4       7981.44       7893.40       170.49 o
  13   9   4       2568.09       2633.60        88.56 o
  14   9   4       5644.00       5650.17       164.99 o
  15   9   4       1858.36       2019.53        94.67 o
  16   9   4         21.18         27.62        76.39 o
  17   9   4        184.37        249.33        43.78 o
  18   9   4       3833.62       2752.85       537.87 o
   0  10   4      16083.30      16063.97       361.85 o
   1  10   4       9462.77       9715.42       162.17 o
   2  10   4      46231.31      47056.10       706.33 o
   3  10   4       7256.40       7589.11       137.03 o
   4  10   4       1889.51       1957.83        54.99 o
   5  10   4       4570.66       4604.83        92.26 o
   6  10   4        554.55        626.63        56.61 o
   7  10   4        831.04        939.29        39.71 o
   8  10   4       6089.72       6300.37       108.35 o
   9  10   4       1324.45       1356.41        63.51 o
  10  10   4       3553.09       3592.79        81.95 o
  11  10   4       1778.19       1882.39        76.02 o
  12  10   4      15839.50      15450.04       370.85 o
  13  10   4       3350.45       3387.38       153.42 o
  14  10   4       1122.75       1207.16       119.93 o
  15  10   4       3766.38       3850.41       137.10 o
  16  10   4        115.43         65.23       171.26 o
  17  10   4         36.73         56.91        47.05 o
   1  11   4          6.27        110.90        23.38 o
   2  11   4      89675.71      90854.03      1334.26 o
   3  11   4       1274.38       1331.11        40.01 o
   4  11   4       1420.67       1483.58        41.68 o
   5  11   4      74070.87      73836.66       965.22 o
   6  11   4         60.39        148.65        39.35 o
   7  11   4       1783.69       1942.83        49.12 o
   8  11   4      85911.03      86591.03      1135.51 o
   9  11   4       2099.16       2063.47        89.16 o
  10  11   4        116.89        165.35        38.09 o
  11  11   4       4175.14       4118.76       119.50 o
  12  11   4       3243.42       3270.52       131.83 o
  13  11   4       1587.93       1482.44       121.56 o
  14  11   4       7744.48       7990.13       225.25 o
  15  11   4       7501.96       7755.75       335.68 o
  16  11   4        198.59        217.91       111.15 o
  17  11   4       1037.58        989.71        87.45 o
   0  12   4      28978.20      28702.51       624.39 o
   1  12   4        535.69        663.52        46.87 o
   2  12   4       3054.51       3230.42        85.45 o
   3  12   4       1071.56       1129.75        37.80 o
   4  12   4      10030.80      10224.40       166.26 o
   5  12   4         32.64        216.89        41.91 o
   6  12   4        529.13        569.87        47.22 o
   7  12   4         75.81        153.54        39.39 o
   8  12   4       1728.39       2059.88        79.10 o
   9  12   4        335.23        416.08        60.81 o
  10  12   4      12658.71      12108.07       195.56 o
  11  12   4        259.90        379.26        72.77 o
  12  12   4        894.60        981.82        83.75 o
  13  12   4        272.49        313.51        86.71 o
  14  12   4       5093.96       5341.88       212.53 o
  15  12   4        166.27        327.00        66.44 o
  16  12   4         49.10        156.10       167.66 o
  17  12   4          2.69         51.09        43.63 o
   1  13   4      20747.65      21232.29       345.18 o
   2  13   4       7692.53       7996.23       134.79 o
   3  13   4       7639.30       7695.41       133.32 o
   4  13   4       6021.49       6120.17       100.53 o
   5  13   4     146773.88     145245.78      1697.85 o
   6  13   4       4978.75       5142.71        88.32 o
   7  13   4       7799.51       8004.95       128.58 o
   8  13   4      18341.04      18447.48       268.72 o
   9  13   4         23.40         48.72        48.41 o
  10  13   4        961.08        963.49        63.67 o
  11  13   4      22050.47      21793.95       376.10 o
  12  13   4        372.99        419.71       112.53 o
  13  13   4        383.32        355.20        82.95 o
  14  13   4         19.02         24.79       107.85 o
  15  13   4      20798.76      20946.41       604.46 o
  16  13   4        438.36        458.33        69.08 o
  17  13   4       5576.14       5486.81       158.20 o
   0  14   4        387.12        483.85        64.54 o
   1  14   4      19178.77      19335.60       306.69 o
   2  14   4      32410.33      32497.69       460.49 o
   3  14   4       2161.89       2207.39        49.45 o
   4  14   4         86.92        158.40        31.35 o
   5  14   4       2374.93       2444.37        65.09 o
   6  14   4       4498.36       4604.02        90.15 o
   7  14   4         79.22        129.64        49.37 o
   8  14   4       8122.62       8342.72       144.42 o
   9  14   4       2574.99       2494.18        68.10 o
  10  14   4        653.81        680.49        59.76 o
  11  14   4       2014.60       2064.74       112.58 o
  12  14   4       5866.63       5959.61       283.12 o
  13  14   4       1231.76       1246.03       100.31 o
  14  14   4       1295.19       1405.87       118.64 o
  15  14   4       4743.04       4998.84       167.38 o
  16  14   4       1868.54       1773.21        80.58 o
  17  14   4        574.14        632.27        78.00 o
   1  15   4         40.30        186.10        31.29 o
   2  15   4      64913.85      64391.40       885.92 o
   3  15   4      14682.19      14543.53       207.50 o
   4  15   4      25508.89      25421.00       310.69 o
   5  15   4         17.99         93.25        31.30 o
   6  15   4       4309.97       4461.64       109.09 o
   7  15   4      24513.29      24515.42       337.55 o
   8  15   4      31707.23      31732.65       447.40 o
   9  15   4       2841.26       2912.63        94.69 o
  10  15   4       1472.37       1455.93        58.98 o
  11  15   4       2731.99       2704.07       120.67 o
  12  15   4      11932.60      11550.37       375.71 o
  13  15   4       1435.62       1497.09       150.03 o
  14  15   4      13107.29      13505.83       392.60 o
  15  15   4       1103.33       1176.99        89.53 o
  16  15   4          6.07         53.04        34.72 o
  17  15   4       4614.36       4593.62       193.68 o
   0  16   4       5454.88       5498.81       134.10 o
   1  16   4      25937.13      25541.14       370.67 o
   2  16   4      23813.63      23829.97       322.92 o
   3  16   4       2709.71       2722.91        72.81 o
   4  16   4       3508.39       3810.03        91.51 o
   5  16   4       2181.63       2225.56        56.48 o
   6  16   4          1.15         93.63        38.73 o
   7  16   4        138.97        237.55        40.03 o
   8  16   4       3167.06       3316.79        85.45 o
   9  16   4       1757.22       1814.18        79.30 o
  10  16   4       2815.77       2866.13        84.49 o
  11  16   4       8896.19       8709.41       216.17 o
  12  16   4      15073.93      14810.40       314.96 o
  13  16   4       1174.65       1239.96       141.93 o
  14  16   4        244.87        389.46       128.45 o
  15  16   4       2779.34       2825.22       170.32 o
  16  16   4        367.00        357.20        80.70 o
  17  16   4       3000.68       3029.20       170.58 o
   1  17   4      69627.02      67984.44       838.85 o
   2  17   4       2359.00       2383.05        44.76 o
   3  17   4          4.23         72.78        37.95 o
   4  17   4      19393.88      19178.82       242.01 o
   5  17   4       1384.10       1437.60        54.91 o
   6  17   4      14809.51      14735.08       199.54 o
   7  17   4       7564.60       7745.46       155.70 o
   8  17   4       1082.28       1200.77        62.79 o
   9  17   4      29386.78      29067.94       407.17 o
  10  17   4       3171.95       3278.92       137.11 o
  11  17   4      15119.71      14900.09       279.53 o
  12  17   4       4676.72       4731.78       169.62 o
  13  17   4       2475.01       2362.07       150.75 o
  14  17   4       1689.94       1777.11       142.98 o
  15  17   4       1407.53       1404.80        62.71 o
  16  17   4       1083.45       1107.14       111.73 o
  17  17   4       3610.71       1882.99       498.10 o
   0  18   4      24334.51      23568.00       403.91 o
   1  18   4      10016.19       9988.80       130.20 o
   2  18   4       1091.42       1182.29        41.47 o
   3  18   4      12016.92      11996.45       155.80 o
   4  18   4      21022.56      20520.70       263.95 o
   5  18   4        202.53        282.17        29.28 o
   6  18   4        922.75       1073.40        30.93 o
   7  18   4      12974.55      12851.32       188.99 o
   8  18   4         92.74         95.93        31.42 o
   9  18   4      11052.79      11058.53       198.31 o
  10  18   4       7254.29       7271.06       175.80 o
  11  18   4        249.56        336.02        83.62 o
  12  18   4        644.48        719.31        74.43 o
  13  18   4       2676.51       2701.13       184.16 o
  14  18   4      10185.01      10045.15       273.15 o
  15  18   4       1108.17       1141.96        72.97 o
  16  18   4         85.05        116.01        48.19 o
   1  19   4      25083.42      24979.91       301.63 o
   2  19   4       1609.32       1691.57        39.35 o
   3  19   4        540.53        632.98        42.56 o
   4  19   4      32934.76      32772.81       402.68 o
   5  19   4        951.41       1024.86        48.43 o
   6  19   4      18118.14      18103.97       242.50 o
   7  19   4       3631.85       3676.68        96.64 o
   8  19   4          3.80         90.63        41.37 o
   9  19   4      20534.13      20489.49       355.14 o
  10  19   4       8282.62       8473.48       205.77 o
  11  19   4       8736.74       8706.34       169.86 o
  12  19   4       4973.05       4867.14       260.05 o
  13  19   4       1383.33       1439.78       129.42 o
  14  19   4       3143.23       3266.46       177.61 o
  15  19   4        175.56        223.80       105.13 o
  16  19   4        373.42        470.45       106.87 o
   0  20   4      22676.59      22405.06       390.60 o
   1  20   4       3258.99       3335.96        71.73 o
   2  20   4       2271.04       2320.94        53.05 o
   3  20   4      11617.76      11310.92       155.32 o
   4  20   4      20733.28      20887.48       269.79 o
   5  20   4         56.43        112.72        30.15 o
   6  20   4      40521.23      39636.69       501.88 o
   7  20   4        445.48        485.55        52.38 o
   8  20   4       2373.50       2405.55        71.69 o
   9  20   4         65.12        123.14        41.14 o
  10  20   4       9322.13       9524.11       251.63 o
  11  20   4        888.46        956.61        63.05 o
  12  20   4          4.20         21.54        69.54 o
  13  20   4       4821.81       4973.04       241.29 o
  14  20   4       1581.83       1609.40       177.13 o
  15  20   4        161.08        170.18        87.00 o
  16  20   4      11979.30      11557.93       487.81 o
   1  21   4        153.92        227.53        40.58 o
   2  21   4       9335.54       9196.74       133.96 o
   3  21   4      18462.73      18083.43       232.14 o
   4  21   4       5506.59       5512.86       107.84 o
   5  21   4         16.90         76.03        18.12 o
   6  21   4       5040.83       5041.18        93.81 o
   7  21   4      34319.47      33265.91       432.19 o
   8  21   4       6510.65       6453.63       110.50 o
   9  21   4       2239.29       2234.56        75.42 o
  10  21   4       1653.46       1716.06       128.90 o
  11  21   4       2031.77       2030.25        86.83 o
  12  21   4       2436.10       2391.71       152.35 o
  13  21   4         10.24        103.91        66.30 o
  14  21   4       1851.69       1871.13        80.79 o
  15  21   4        107.80         99.70       176.88 o
  16  21   4        331.78        381.57       166.01 o
   0  22   4      12453.29      12316.82       241.58 o
   1  22   4        513.23        571.91        35.03 o
   2  22   4       1060.55       1123.12        41.78 o
   3  22   4      56811.55      54740.94       665.31 o
   4  22   4       7637.89       7597.67       121.39 o
   5  22   4          3.57         88.66        32.43 o
   6  22   4      17034.38      16815.34       246.40 o
   7  22   4      12969.62      13009.86       196.74 o
   8  22   4       2330.63       2314.31        67.26 o
   9  22   4       2081.45       2166.30       105.38 o
  10  22   4       2447.16       2512.73       122.82 o
  11  22   4        189.67        239.81        85.92 o
  12  22   4        127.88        119.79        68.91 o
  13  22   4      22390.55      22165.38       578.54 o
  14  22   4        902.44        865.45        84.77 o
  15  22   4        170.42        209.70       143.45 o
  16  22   4       8012.07       8069.89       347.62 o
   1  23   4         72.73        143.42        33.02 o
   2  23   4       1721.48       1712.26        48.20 o
   3  23   4       2118.75       2270.27        54.05 o
   4  23   4       3682.36       3660.13        92.24 o
   5  23   4      17381.73      16701.43       243.31 o
   6  23   4       4511.82       4468.41        87.55 o
   7  23   4       1216.63       1289.27        49.78 o
   8  23   4       1575.00       1595.52        74.55 o
   9  23   4       1283.25       1406.87        86.06 o
  10  23   4       4268.44       4437.05       140.89 o
  11  23   4        440.05        446.79       110.65 o
  12  23   4         11.94          5.04        59.16 o
  13  23   4        640.49        750.19       147.14 o
  14  23   4         52.85         41.77        64.58 o
  15  23   4       4260.41       4184.51       271.53 o
   0  24   4      91531.78      87398.91      1478.74 o
   1  24   4       7815.29       7810.10       117.45 o
   2  24   4        110.37        184.54        22.80 o
   3  24   4      24079.81      23176.59       321.01 o
   4  24   4       2712.42       2698.83        58.80 o
   5  24   4        233.24        292.58        57.80 o
   6  24   4       3936.65       3969.81        86.04 o
   7  24   4      11454.09      11301.39       189.45 o
   8  24   4        655.40        724.95        55.98 o
   9  24   4       8168.42       7975.62       214.51 o
  10  24   4      28815.41      28798.88       455.13 o
  11  24   4        297.91        326.02        63.96 o
  12  24   4         24.75         93.09        86.37 o
  13  24   4       8449.13       8525.66       232.94 o
  14  24   4       2749.20       2595.21       162.62 o
  15  24   4       1344.09       1439.65       163.95 o
   1  25   4       2950.04       2935.84        60.02 o
   2  25   4       4492.25       4405.32        80.51 o
   3  25   4        887.16       1003.08        47.04 o
   4  25   4       2198.76       2246.08        90.15 o
   5  25   4       5480.32       5433.67       128.97 o
   6  25   4       6928.80       6803.92       126.65 o
   7  25   4         69.59         99.21        49.79 o
   8  25   4       3487.28       3493.74        84.82 o
   9  25   4       1421.31       1384.16       118.44 o
  10  25   4       2126.58       2195.95       117.21 o
  11  25   4        535.90        546.46        58.56 o
  12  25   4         27.34         72.87       136.11 o
  13  25   4       2216.57       2215.47       154.54 o
  14  25   4        296.33        322.54       182.16 o
  15  25   4       1524.96       1509.72       182.63 o
   0  26   4      36659.11      36039.51       663.67 o
   1  26   4       2143.62       2140.27        47.41 o
   2  26   4      14234.80      13856.36       208.47 o
   3  26   4      13861.98      13389.68       204.05 o
   4  26   4      12429.07      12005.99       177.34 o
   5  26   4        298.75        350.63        53.14 o
   6  26   4       9645.99       9434.37       164.50 o
   7  26   4       1454.97       1616.43        51.59 o
   8  26   4       2125.09       2118.55       107.92 o
   9  26   4          1.49         27.55        95.36 o
  10  26   4      17434.40      17378.80       404.80 o
  11  26   4       1224.39       1301.93        67.84 o
  12  26   4      15540.25      15237.21       471.80 o
  13  26   4       6600.51       6443.10       386.46 o
  14  26   4        961.03        991.97        97.98 o
  15  26   4        500.73        493.85       310.61 o
   1  27   4        272.07        412.52        56.02 o
   2  27   4        872.68        979.26        53.97 o
   3  27   4      15781.16      15320.71       235.78 o
   4  27   4        166.58        179.99        33.06 o
   5  27   4        369.91        402.09        29.12 o
   6  27   4        223.23        241.41        67.32 o
   7  27   4      18105.78      17709.03       322.31 o
   8  27   4         25.57         50.93        88.38 o
   9  27   4       2594.60       2590.25        98.25 o
  10  27   4         55.77         74.59        81.01 o
  11  27   4       3333.59       3457.31       120.17 o
  12  27   4          6.78         62.16        77.92 o
  13  27   4        596.94        682.04       162.14 o
  14  27   4        453.89        434.22       142.16 o
   0  28   4        584.72        646.08        53.38 o
   1  28   4      25548.10      24921.13       345.12 o
   2  28   4       6754.83       6639.27       120.68 o
   3  28   4      11050.66      10871.06       177.42 o
   4  28   4       1021.07       1083.17        77.92 o
   5  28   4       1371.89       1451.83        64.83 o
   6  28   4       1606.83       1588.10        53.20 o
   7  28   4      15617.46      15143.92       362.36 o
   8  28   4       2588.14       2509.35        97.25 o
   9  28   4      18413.41      18170.98       461.82 o
  10  28   4        605.69        628.48        89.74 o
  11  28   4       2929.82       3162.36       116.13 o
  12  28   4       1455.58       1451.22       102.92 o
  13  28   4       2651.36       2711.80       217.38 o
  14  28   4          7.25        -20.74       187.89 o
   1  29   4        224.96        310.71        35.41 o
   2  29   4          5.84        134.71        50.69 o
   3  29   4        523.60        621.08        62.89 o
   4  29   4       6836.53       6657.61       124.20 o
   5  29   4      10607.02      10070.46       194.41 o
   6  29   4       7664.56       7600.92       161.84 o
   7  29   4        864.32        862.78        52.66 o
   8  29   4       2113.94       1906.37       101.64 o
   9  29   4       1269.27       1259.25       138.58 o
  10  29   4       1505.28       1598.52        85.04 o
  11  29   4        386.32        441.24        85.74 o
  12  29   4       2149.92       2141.17       174.75 o
  13  29   4        252.98        317.04       115.81 o
  14  29   4        477.48        496.01       113.64 o
   0  30   4         15.38         93.29        43.27 o
   1  30   4        149.25        234.79        36.13 o
   2  30   4       7880.33       8124.86       147.42 o
   3  30   4       4027.09       4021.50       114.63 o
   4  30   4      30516.21      29031.31       524.47 o
   5  30   4        151.62        172.97        42.54 o
   6  30   4      16717.85      16100.97       308.21 o
   7  30   4       1108.22       1174.87        71.86 o
   8  30   4        114.42        127.70        54.19 o
   9  30   4        187.51        183.68        90.05 o
  10  30   4        283.90        301.51        64.24 o
  11  30   4        477.47        406.62       100.09 o
  12  30   4       6666.54       6646.31       241.82 o
  13  30   4       1824.65       1798.49       234.70 o
   1  31   4       6887.30       6801.41       126.89 o
   2  31   4      11638.18      11384.52       238.61 o
   3  31   4        226.59        287.16        31.49 o
   4  31   4        467.64        542.22        65.67 o
   5  31   4       3199.73       3037.15        79.67 o
   6  31   4        270.98        366.37        53.13 o
   7  31   4        120.12         90.64        88.43 o
   8  31   4      12548.17      12511.46       416.10 o
   9  31   4       4635.38       4568.12       224.40 o
  10  31   4         41.10         15.97        47.22 o
  11  31   4        610.17        601.02       129.06 o
  12  31   4       1032.02       1066.06       160.69 o
  13  31   4        279.13       -415.23       477.36 o
   0  32   4       5234.27       5320.89       235.86 o
   1  32   4      14171.11      14207.42       247.47 o
   2  32   4       1680.60       1733.51        60.26 o
   3  32   4        722.78        806.97        51.62 o
   4  32   4       3603.27       3487.24        91.31 o
   5  32   4       3632.51       3575.70        88.84 o
   6  32   4       8664.61       8654.54       221.12 o
   7  32   4       2203.47       2249.25       134.85 o
   8  32   4        785.07        921.49        64.33 o
   9  32   4       5616.45       5765.66       364.05 o
  10  32   4       1943.52       1921.78       179.17 o
  11  32   4       4238.03       4125.79       304.95 o
  12  32   4        680.79        653.03       100.58 o
  13  32   4         65.35       -446.97       757.58 o
   1  33   4      10007.43      10106.09       183.66 o
   2  33   4          9.57        138.29        49.08 o
   3  33   4       2431.41       2583.59        75.92 o
   4  33   4        382.52        406.61        42.95 o
   5  33   4      17809.38      17004.91       374.90 o
   6  33   4        239.11        238.42        59.36 o
   7  33   4       1133.42       1132.91       129.04 o
   8  33   4         50.18         13.43        96.33 o
   9  33   4       1286.58        -93.71       776.20 o
  10  33   4        377.75        364.30       130.08 o
  11  33   4      16275.37      15509.41       647.65 o
  12  33   4          3.40         49.38       141.03 o
   0  34   4       1485.30       1546.53       112.21 o
   1  34   4         95.13        256.51        31.57 o
   2  34   4       9743.15       9561.73       210.95 o
   3  34   4       8645.05       8653.53       196.24 o
   4  34   4          3.60         28.39        36.09 o
   5  34   4        325.54        292.76        62.69 o
   6  34   4         26.30        -15.85        33.74 o
   7  34   4       3119.23       3101.45       146.54 o
   8  34   4       1173.06       1215.50        69.45 o
   9  34   4        482.62        532.82       145.12 o
  10  34   4       1044.82       1024.58       197.16 o
  11  34   4        304.02        274.43       162.86 o
  12  34   4       4649.27       3244.15       804.98 o
   1  35   4       8405.14       8464.65       200.32 o
   2  35   4      14731.85      14662.00       346.06 o
   3  35   4          3.87         62.60        60.85 o
   4  35   4        353.52        457.53        54.28 o
   5  35   4        565.84        597.91        76.21 o
   6  35   4         75.01         48.39        35.67 o
   7  35   4        907.13        865.85        79.15 o
   8  35   4      24354.36      24131.52       688.71 o
   9  35   4       5874.72       5580.24       186.85 o
  10  35   4         17.54          3.27       215.48 o
  11  35   4       1828.82       1742.16       148.51 o
   0  36   4      14131.43      14369.65       515.29 o
   1  36   4         27.66        100.69        41.16 o
   2  36   4        203.98        329.17        84.68 o
   3  36   4        164.16        228.69        57.27 o
   4  36   4        474.82        533.64        76.91 o
   5  36   4         21.29        161.18       147.99 o
   6  36   4        159.63        184.00        80.99 o
   7  36   4         21.84        -22.81       190.31 o
   8  36   4        188.72        240.90       173.58 o
   9  36   4        158.27        108.43        39.37 o
  10  36   4       6284.17       6326.20       261.48 o
  11  36   4        228.11        318.92       596.18 o
   1  37   4        823.05        962.80        45.53 o
   2  37   4       3961.95       4165.88       124.48 o
   3  37   4        468.98        556.05        60.92 o
   4  37   4       9380.88       8951.26       231.80 o
   5  37   4      21015.10      20810.02       539.03 o
   6  37   4       4701.10       4724.57       177.31 o
   7  37   4       1135.78       1118.45       107.44 o
   8  37   4        420.31        487.34       132.50 o
   9  37   4         97.74         71.01       120.84 o
  10  37   4       1980.36       2187.28       221.36 o
   0  38   4          4.98         84.02        44.41 o
   1  38   4       1800.29       1858.87        66.55 o
   2  38   4       5505.64       5321.56       185.32 o
   3  38   4       2096.27       2170.84       134.56 o
   4  38   4        122.18        144.05        57.86 o
   5  38   4        541.35        586.80        73.58 o
   6  38   4       1622.95       1533.93        99.38 o
   7  38   4         92.13        106.10        80.75 o
   8  38   4       2214.69       2223.38       120.80 o
   9  38   4        121.47         45.36       219.66 o
  10  38   4         66.57       -825.76       878.79 o
   1  39   4       5574.19       5745.23       154.79 o
   2  39   4       2598.33       2823.88       100.45 o
   3  39   4       6093.59       5825.99       176.75 o
   4  39   4       1452.98       1354.32       120.31 o
   5  39   4       5871.64       5728.38       175.70 o
   6  39   4        104.42        102.71        60.29 o
   7  39   4      11574.37      11496.38       545.47 o
   8  39   4       1259.41       1294.11       196.87 o
   9  39   4       3295.38       3334.35       370.69 o
   0  40   4         14.28         77.13        60.14 o
   1  40   4       1790.60       1836.09        74.45 o
   2  40   4       3387.49       3447.05       114.86 o
   3  40   4       2103.53       2128.69        85.20 o
   4  40   4        121.18       1286.63       722.94 o
   5  40   4        404.55        464.70        91.17 o
   6  40   4        257.53        272.70       116.89 o
   7  40   4         64.24          9.74       200.78 o
   8  40   4       1212.17       1407.81       161.24 o
   9  40   4         33.30       -143.94       931.82 o
   1  41   4       3121.22       3025.12       106.90 o
   2  41   4       5796.53       5662.96       156.05 o
   3  41   4         69.79         89.48        63.49 o
   4  41   4       8783.13       8652.06       239.61 o
   5  41   4       2474.02       2363.58        87.54 o
   6  41   4       5870.36       5915.09       222.84 o
   7  41   4         81.42         73.26        46.11 o
   8  41   4       2910.48       3045.48      1075.77 o
   0  42   4      11332.31      11112.37       498.62 o
   1  42   4        511.12        654.60       177.44 o
   2  42   4          1.57         69.59        61.50 o
   3  42   4        269.47        324.43        87.34 o
   4  42   4        928.29        940.46        77.31 o
   5  42   4         30.50          1.21        47.12 o
   6  42   4         56.49          9.40        76.77 o
   7  42   4        807.77        -53.03      1053.04 o
   1  43   4       8218.44       8268.34       253.79 o
   2  43   4       1286.81       1310.03        62.14 o
   3  43   4        239.55        258.97        72.38 o
   4  43   4        641.95        617.76        66.22 o
   5  43   4       1277.70       1328.54        89.84 o
   6  43   4       1233.52       1310.62      1106.07 o
   0  44   4        552.66        648.93       143.99 o
   1  44   4          4.56         82.76        63.15 o
   2  44   4       1881.58       1918.41        84.93 o
   3  44   4       6196.75       5631.07       211.77 o
   4  44   4        888.44        966.27       110.34 o
   5  44   4         10.16       1053.04      1106.07 o
   1  45   4       2132.15       2217.15       149.07 o
   2  45   4       1886.87       2099.25       174.72 o
   0   0   5      32259.57      32269.59       876.77 o
   2   0   5       5089.46       5103.23       149.75 o
   4   0   5       9040.42       8927.72       170.20 o
   6   0   5       2898.44       2792.45       108.61 o
   8   0   5       1593.81       1626.40       108.76 o
  10   0   5       8978.51       8584.04       234.60 o
  12   0   5        802.68        771.70       125.93 o
  14   0   5       5164.12       5368.38       225.52 o
  16   0   5         29.73        181.56       126.72 o
   1   1   5       8025.00       8007.29       135.38 o
   2   1   5      35145.39      35366.93       520.48 o
   3   1   5       3457.77       3454.75        73.67 o
   4   1   5         73.55        163.24        25.07 o
   5   1   5     123993.34     119568.57      1404.98 o
   6   1   5       1358.51       1366.56        54.16 o
   7   1   5       6407.55       6411.42       135.00 o
   8   1   5      57775.07      58386.34       840.56 o
   9   1   5         97.84        135.64        41.87 o
  10   1   5        162.90        211.46        44.95 o
  11   1   5      14517.93      14204.28       227.44 o
  12   1   5        874.83        876.30        75.88 o
  13   1   5        907.72        882.65        52.35 o
  14   1   5       2202.61       2217.31       137.80 o
  15   1   5      14981.94      15079.44       424.17 o
  16   1   5        392.04        511.44        64.75 o
  17   1   5       3631.85       3614.11       132.76 o
   0   2   5       2799.74       2850.64        99.25 o
   1   2   5      12770.47      12979.39       214.22 o
   2   2   5      42132.11      42153.94       582.15 o
   3   2   5       2531.31       2563.80        45.07 o
   4   2   5         53.50        163.95        28.30 o
   5   2   5       5434.15       5292.30        96.62 o
   6   2   5        923.10        970.42        51.65 o
   7   2   5          0.43         35.54        42.79 o
   8   2   5       7648.66       7910.54       168.83 o
   9   2   5       3190.10       3074.64        82.50 o
  10   2   5       2549.42       2454.44        87.83 o
  11   2   5       2517.85       2455.65        86.67 o
  12   2   5       8939.71       8758.14       175.23 o
  13   2   5       1686.48       1664.80        57.16 o
  14   2   5       1266.80       1240.64        50.95 o
  15   2   5       4592.46       4691.92       145.64 o
  16   2   5        927.20        874.20        47.45 o
  17   2   5        187.98        195.39        45.30 o
   1   3   5       6520.97       6677.81       113.84 o
   2   3   5      66567.18      66116.00       933.62 o
   3   3   5      17483.30      17494.34       232.90 o
   4   3   5      24142.66      23732.91       301.24 o
   5   3   5      13231.93      12918.30       175.58 o
   6   3   5       4119.83       4102.35        83.06 o
   7   3   5      10373.96      10510.91       220.62 o
   8   3   5      33119.10      32917.03       501.28 o
   9   3   5         52.53         52.35        45.64 o
  10   3   5       1066.38       1018.51        77.43 o
  11   3   5      15435.83      14710.39       229.86 o
  12   3   5      11694.37      11776.22       230.42 o
  13   3   5       1592.81       1604.13        89.54 o
  14   3   5      12052.95      11959.34       299.25 o
  15   3   5         14.34         61.52        32.86 o
  16   3   5         25.73          8.56        29.68 o
  17   3   5       1423.14       1495.27       148.71 o
   0   4   5       4020.82       4220.43       111.48 o
   1   4   5      35644.92      35615.27       486.79 o
   2   4   5      28441.89      28503.76       403.88 o
   3   4   5         14.62         72.58        26.78 o
   4   4   5       1961.37       2044.26        59.02 o
   5   4   5       7323.56       7283.61       125.13 o
   6   4   5          5.26         70.91        37.66 o
   7   4   5       3731.94       3823.77       108.33 o
   8   4   5       3009.02       3078.12        89.84 o
   9   4   5       7185.32       7012.26       131.75 o
  10   4   5       2851.90       2596.56        77.26 o
  11   4   5      13500.79      13209.73       216.47 o
  12   4   5      15552.70      15092.06       287.65 o
  13   4   5        173.93        181.23        90.55 o
  14   4   5         51.08         37.27       123.48 o
  15   4   5       4947.25       4891.74       135.76 o
  16   4   5        604.25        558.95        40.40 o
  17   4   5       3620.51       3573.27       139.09 o
   1   5   5     100649.27      98895.38      1318.53 o
   2   5   5        848.60        932.82        37.63 o
   3   5   5        440.19        503.25        26.29 o
   4   5   5       4610.20       4658.89        71.69 o
   5   5   5       2974.93       3067.35        59.45 o
   6   5   5       9645.00       9654.46       142.26 o
   7   5   5       7146.68       7250.95       165.23 o
   8   5   5       3138.80       3212.51        90.27 o
   9   5   5      33463.23      32616.47       568.70 o
  10   5   5       1586.40       1548.89        86.01 o
  11   5   5      20500.24      20074.22       321.37 o
  12   5   5        725.62        729.88       100.16 o
  13   5   5       2907.33       2792.60       107.78 o
  14   5   5         16.23         71.33       118.69 o
  15   5   5       2839.21       2938.24        91.38 o
  16   5   5       1259.55       1214.46        75.87 o
  17   5   5       4138.79       4093.29       154.93 o
   0   6   5      14750.30      14819.00       320.67 o
   1   6   5      15071.87      15400.89       246.82 o
   2   6   5       7239.51       7349.88       117.53 o
   3   6   5      15088.52      15060.36       201.57 o
   4   6   5      42381.54      42024.19       514.48 o
   5   6   5        147.50        212.79        26.84 o
   6   6   5      13150.46      13211.70       191.64 o
   7   6   5      13241.50      13162.27       214.12 o
   8   6   5         44.71         67.07        34.12 o
   9   6   5      13380.97      13290.15       279.37 o
  10   6   5       1433.28       1519.16        59.04 o
  11   6   5         45.46        141.92        34.40 o
  12   6   5       2741.45       2706.61       125.22 o
  13   6   5       3082.30       3048.24        80.82 o
  14   6   5      15608.58      15517.29       342.96 o
  15   6   5       1893.56       1865.33        75.18 o
  16   6   5        234.74        251.81        69.12 o
  17   6   5       1776.67       1792.77        85.96 o
   1   7   5      12248.76      12196.92       195.41 o
   2   7   5      10841.84      10943.35       154.34 o
   3   7   5         29.88        118.74        28.01 o
   4   7   5      44279.74      44152.87       528.69 o
   5   7   5       1153.25       1224.75        55.33 o
   6   7   5      29254.58      28813.53       383.84 o
   7   7   5        718.93        816.11        58.48 o
   8   7   5        115.49        192.37        50.02 o
   9   7   5      16363.63      15647.72       259.97 o
  10   7   5      12051.03      11597.98       221.68 o
  11   7   5       3139.30       3000.73       100.66 o
  12   7   5       8507.05       8085.14       198.21 o
  13   7   5        867.67        897.68        60.73 o
  14   7   5       6718.42       6823.84       212.75 o
  15   7   5        207.14        249.88        77.38 o
  16   7   5        855.00        890.72        64.07 o
  17   7   5         20.49         83.40        67.43 o
   0   8   5      47111.06      46130.73       951.88 o
   1   8   5      14252.33      14391.64       212.51 o
   2   8   5       2988.57       3098.56        71.98 o
   3   8   5       1232.80       1313.38        35.97 o
   4   8   5      38627.16      38586.50       465.60 o
   5   8   5        220.05        281.77        33.42 o
   6   8   5      52972.26      52698.41       715.80 o
   7   8   5       1999.83       2138.97        84.08 o
   8   8   5       3954.98       4119.63       111.98 o
   9   8   5       4333.73       4313.57       112.21 o
  10   8   5      11500.72      11333.68       234.76 o
  11   8   5       2498.05       2300.98       124.35 o
  12   8   5        427.00        555.62        83.50 o
  13   8   5        940.23       1023.16       115.39 o
  14   8   5       2004.06       2052.76        84.83 o
  15   8   5       1085.22       1054.12       128.18 o
  16   8   5      16912.97      16068.52       543.25 o
  17   8   5       2118.36       2075.28       146.92 o
   1   9   5        702.52        829.44        35.74 o
   2   9   5       2265.03       2338.56        44.24 o
   3   9   5      34595.32      34757.41       425.92 o
   4   9   5       3795.01       3899.03        61.14 o
   5   9   5        931.32       1059.02        61.79 o
   6   9   5       4051.84       4202.76        89.34 o
   7   9   5      50197.10      50361.34       658.30 o
   8   9   5       4357.83       4329.15        99.14 o
   9   9   5       4646.59       4591.88        97.59 o
  10   9   5        415.43        439.64        46.63 o
  11   9   5       1017.90        923.63       100.93 o
  12   9   5       1646.22       1537.92       119.27 o
  13   9   5          2.24        115.84        43.97 o
  14   9   5        246.69        305.67        72.65 o
  15   9   5        940.10        926.21        58.36 o
  16   9   5        481.76        540.58        45.34 o
  17   9   5       8064.14       7808.77       265.86 o
   0  10   5        320.55        561.01        65.71 o
   1  10   5        433.04        519.51        30.89 o
   2  10   5       4579.20       4645.77        75.00 o
   3  10   5     111263.20     110963.66      1302.40 o
   4  10   5       1026.25       1101.96        36.94 o
   5  10   5         39.07        126.99        34.25 o
   6  10   5       7827.93       7868.89       126.37 o
   7  10   5      25069.28      25294.99       344.34 o
   8  10   5       3295.41       3301.65        77.60 o
   9  10   5       6594.57       6351.67       142.75 o
  10  10   5          0.57         65.96        49.55 o
  11  10   5        415.08        466.61        60.15 o
  12  10   5       2727.43       2698.97       129.83 o
  13  10   5      37794.38      36209.24       781.66 o
  14  10   5        220.41        264.91        95.42 o
  15  10   5          4.94       1026.40       638.74 o
  16  10   5       3198.17       3119.88       228.35 o
  17  10   5        500.65        491.01       235.37 o
   1  11   5       1089.32       1139.34        36.31 o
   2  11   5       1201.43       1245.94        45.58 o
   3  11   5       1193.89       1326.07        43.34 o
   4  11   5       9433.66       9582.37       129.02 o
   5  11   5      18554.14      18626.06       279.83 o
   6  11   5       9047.01       9030.94       142.37 o
   7  11   5       1218.38       1419.47        79.89 o
   8  11   5        725.91        744.22        46.59 o
   9  11   5       1291.01       1273.22        80.76 o
  10  11   5       6577.76       6610.49       163.06 o
  11  11   5          3.08         19.39       137.24 o
  12  11   5        108.67         95.60        59.86 o
  13  11   5       2132.19       2317.81       120.23 o
  14  11   5        230.92        219.85        65.19 o
  15  11   5       3403.25       3346.49       176.82 o
  16  11   5         87.11        148.22        94.36 o
  17  11   5        448.40        429.88       191.52 o
   0  12   5     212183.14     207354.98      3396.00 o
   1  12   5       2306.23       2350.09        44.27 o
   2  12   5       1594.37       1622.77        32.97 o
   3  12   5      11685.57      11864.35       152.19 o
   4  12   5        166.45        303.40        40.93 o
   5  12   5        663.71        728.56        47.00 o
   6  12   5      18331.70      18594.21       265.54 o
   7  12   5       6921.61       7111.62       133.48 o
   8  12   5       1007.37       1052.12        51.41 o
   9  12   5       4262.11       4313.34       126.84 o
  10  12   5      61040.20      59312.19       852.18 o
  11  12   5        393.71        351.70       107.88 o
  12  12   5       1118.52       1216.13       160.56 o
  13  12   5       3194.99       3151.56       172.73 o
  14  12   5       2101.22       2119.05        85.10 o
  15  12   5        447.12        491.57       135.05 o
  16  12   5      14324.37      13791.70       754.18 o
  17  12   5        423.84         22.73       666.67 o
   1  13   5       4063.87       4033.65        65.18 o
   2  13   5       2594.11       2625.40        56.14 o
   3  13   5       2893.73       2981.43        69.94 o
   4  13   5       4970.78       5177.56        92.99 o
   5  13   5       6457.55       6565.62       143.95 o
   6  13   5      10678.09      10781.53       228.64 o
   7  13   5         17.47         48.68        51.99 o
   8  13   5       3075.87       3144.76       112.25 o
   9  13   5       3458.22       3487.32       120.12 o
  10  13   5       4825.90       4987.58       112.25 o
  11  13   5        975.29       1023.96       140.72 o
  12  13   5         71.37        128.90        52.98 o
  13  13   5       2504.35       2518.11        94.29 o
  14  13   5          3.94         -8.89       111.55 o
  15  13   5       2272.69       2209.10        83.31 o
  16  13   5        656.53        722.59        49.21 o
   0  14   5      29908.77      29457.97       494.75 o
   1  14   5        544.48        667.21        38.09 o
   2  14   5      19604.14      19252.15       242.86 o
   3  14   5      59018.45      58375.06       699.13 o
   4  14   5       8966.78       9124.11       136.98 o
   5  14   5         15.78         64.13        33.80 o
   6  14   5       7886.14       8097.63       137.08 o
   7  14   5      13924.51      14232.91       216.08 o
   8  14   5       3467.23       3543.68        96.89 o
   9  14   5       2885.46       2823.03       111.21 o
  10  14   5      17130.90      16953.88       307.21 o
  11  14   5        473.90        509.07        93.40 o
  12  14   5      14162.77      13384.47       482.36 o
  13  14   5      20835.93      20392.00       474.54 o
  14  14   5        622.56        671.77        63.12 o
  15  14   5         75.46        112.74        99.46 o
  16  14   5        583.56        562.81        54.47 o
   1  15   5          5.05        124.70        38.66 o
   2  15   5        202.51        316.14        40.39 o
   3  15   5      24968.51      24809.25       315.11 o
   4  15   5        482.77        573.68        67.21 o
   5  15   5         48.09        100.96        31.25 o
   6  15   5        921.02        949.19        45.46 o
   7  15   5      36659.45      36628.85       493.66 o
   8  15   5        178.42        216.58        39.58 o
   9  15   5       5454.04       5561.89       107.54 o
  10  15   5         14.08        126.24        74.08 o
  11  15   5       2427.92       2419.33       149.34 o
  12  15   5          2.45         64.07        56.31 o
  13  15   5        441.79        610.11        84.53 o
  14  15   5        264.86        252.41        45.10 o
  15  15   5        626.27        717.47        60.92 o
  16  15   5        531.97        578.70        77.15 o
   0  16   5       2663.65       2779.00       126.63 o
   1  16   5      37824.50      37278.18       442.82 o
   2  16   5       4355.66       4370.89        69.66 o
   3  16   5      13068.28      12843.38       177.23 o
   4  16   5       8744.64       9064.33       145.63 o
   5  16   5       1569.22       1679.62        51.54 o
   6  16   5      20231.96      20381.56       289.21 o
   7  16   5      20037.07      20040.04       289.07 o
   8  16   5       3442.49       3435.70        72.96 o
   9  16   5      22842.69      22884.97       341.45 o
  10  16   5       1550.43       1630.53        84.66 o
  11  16   5       3989.27       3963.34       132.34 o
  12  16   5        343.68        398.12        67.39 o
  13  16   5       2501.23       2510.86       112.91 o
  14  16   5        302.76        338.83        36.36 o
  15  16   5       5087.21       5139.91       154.92 o
  16  16   5       5046.68       4847.81       281.75 o
   1  17   5         15.04        140.49        40.47 o
   2  17   5        788.49        984.81        50.66 o
   3  17   5        319.69        386.17        47.12 o
   4  17   5      24042.40      23904.42       316.67 o
   5  17   5      15213.00      15257.89       223.72 o
   6  17   5      16126.99      16573.11       244.82 o
   7  17   5       1184.45       1238.78        38.91 o
   8  17   5        157.28        209.87        38.97 o
   9  17   5       2915.05       2948.35        98.60 o
  10  17   5       3677.42       3683.72        91.53 o
  11  17   5        252.40        208.41        65.13 o
  12  17   5       5777.88       5709.70       196.56 o
  13  17   5        347.12        381.11        58.09 o
  14  17   5       1734.27       1902.35       166.56 o
  15  17   5       3016.40       3027.59       130.94 o
  16  17   5       1102.98       1226.87        60.39 o
   0  18   5        445.68        554.33        48.39 o
   1  18   5        576.51        672.99        30.07 o
   2  18   5      11607.30      11566.42       166.79 o
   3  18   5         50.18         99.57        25.86 o
   4  18   5      58184.79      57335.24       711.79 o
   5  18   5         46.60         72.91        33.12 o
   6  18   5      25034.92      25245.50       351.77 o
   7  18   5        493.14        538.60        50.75 o
   8  18   5        151.77        181.96        46.56 o
   9  18   5       1402.64       1446.24        57.71 o
  10  18   5        325.83        398.73        93.49 o
  11  18   5         86.16        121.25        64.92 o
  12  18   5      10237.99      10104.78       328.38 o
  13  18   5        139.55        177.21       110.55 o
  14  18   5      16024.30      15288.30       472.59 o
  15  18   5        289.30        363.95        74.51 o
  16  18   5       3613.69       3630.35       375.35 o
   1  19   5      25291.91      25138.28       307.89 o
   2  19   5      20445.96      20281.87       266.63 o
   3  19   5        396.72        473.76        40.30 o
   4  19   5        300.66        434.03        49.69 o
   5  19   5        360.72        454.41        47.96 o
   6  19   5        767.45        800.18        56.42 o
   7  19   5        696.99        792.42        38.93 o
   8  19   5      16670.84      16513.39       260.84 o
   9  19   5      15214.49      15398.92       278.20 o
  10  19   5         12.04         45.54       119.33 o
  11  19   5       4605.11       4487.74       213.26 o
  12  19   5        911.63       1060.96       121.43 o
  13  19   5        532.38        552.70       159.58 o
  14  19   5       2957.75       2934.22       210.01 o
  15  19   5        178.55        208.74        90.55 o
  16  19   5        516.26        597.40        82.73 o
   0  20   5       1229.51       1328.48        49.55 o
   1  20   5      34914.46      34192.14       420.27 o
   2  20   5       6762.81       6625.37       106.85 o
   3  20   5       2756.06       2808.86        82.87 o
   4  20   5       1144.51       1146.52        50.74 o
   5  20   5       4462.26       4626.79       100.03 o
   6  20   5       5556.72       5609.65       101.44 o
   7  20   5       4575.22       4565.58       105.11 o
   8  20   5       1274.67       1339.92        66.13 o
   9  20   5      10118.70      10356.80       246.89 o
  10  20   5        323.52        381.13        73.79 o
  11  20   5       6694.73       6838.43       250.80 o
  12  20   5       4113.23       4062.43       202.16 o
  13  20   5        495.20        557.17       158.61 o
  14  20   5        397.80        430.81        62.69 o
  15  20   5       7787.72       7594.95       261.47 o
   1  21   5      22872.20      22583.20       299.99 o
   2  21   5       4787.13       4852.33        82.37 o
   3  21   5       2819.72       2881.41        71.72 o
   4  21   5        680.95        722.01        64.12 o
   5  21   5      31082.03      30793.54       427.41 o
   6  21   5         33.13        121.92        45.55 o
   7  21   5       2130.27       2201.44        56.60 o
   8  21   5       2383.16       2376.77        67.92 o
   9  21   5       1454.41       1592.04       100.69 o
  10  21   5         83.79        136.67       124.93 o
  11  21   5      27154.09      26242.48       706.06 o
  12  21   5       1050.47       1157.26       120.37 o
  13  21   5       1808.27       1841.06       289.16 o
  14  21   5        820.52        870.29       105.49 o
  15  21   5       2866.93       2923.16       237.77 o
   0  22   5       6150.79       6266.19       142.30 o
   1  22   5       2473.05       2507.35        59.87 o
   2  22   5      20864.11      20169.84       267.34 o
   3  22   5       7677.03       7561.82       120.34 o
   4  22   5        496.61        550.33        63.19 o
   5  22   5        612.93        733.22        53.15 o
   6  22   5          2.96        109.15        53.09 o
   7  22   5       2886.59       3019.29       103.22 o
   8  22   5       2501.03       2620.54       113.77 o
   9  22   5         14.62         39.15        77.19 o
  10  22   5       2598.17       2565.31        73.05 o
  11  22   5        341.37        444.80       104.77 o
  12  22   5       9180.59       9154.71       304.59 o
  13  22   5       3772.19       3668.83       119.08 o
  14  22   5        334.23        364.25       175.04 o
  15  22   5       1433.24       1575.25       198.33 o
   1  23   5       3646.45       3602.42        72.44 o
   2  23   5      40370.96      38784.97       494.10 o
   3  23   5        601.09        643.11        29.26 o
   4  23   5       1297.89       1352.40        57.52 o
   5  23   5      10030.99      10035.71       172.31 o
   6  23   5          1.14         30.30        56.22 o
   7  23   5        214.02        287.24        52.83 o
   8  23   5      48004.37      47184.02       815.09 o
   9  23   5       5711.45       5696.84       140.21 o
  10  23   5         55.37        151.64        42.91 o
  11  23   5         27.65        104.39        90.77 o
  12  23   5       2571.09       2528.76       178.68 o
  13  23   5        951.40        970.33       125.91 o
  14  23   5       5333.67       5223.54       381.38 o
  15  23   5       1397.86       1399.53        95.96 o
   0  24   5      16128.27      15687.11       306.96 o
   1  24   5          4.61         75.81        43.77 o
   2  24   5        630.98        726.57        46.17 o
   3  24   5        794.39        865.26        42.13 o
   4  24   5       2642.90       2628.95        98.38 o
   5  24   5        146.92        299.25        42.63 o
   6  24   5         24.68         64.95        34.84 o
   7  24   5        334.08        349.38        66.00 o
   8  24   5        644.21        698.96       111.75 o
   9  24   5        547.42        634.91        65.58 o
  10  24   5       8819.55       8971.70       242.99 o
  11  24   5        102.46        154.58        90.44 o
  12  24   5        121.90        153.25       125.22 o
  13  24   5        157.25        158.21       144.60 o
  14  24   5       2874.66       2803.12       198.20 o
   1  25   5       5800.26       5790.81       103.62 o
   2  25   5        240.19        330.95        37.13 o
   3  25   5       1543.77       1610.35        57.27 o
   4  25   5      10836.21      10554.65       166.98 o
   5  25   5      59348.66      56760.97       826.36 o
   6  25   5       4941.81       4878.70       150.38 o
   7  25   5       4073.00       4162.00       149.15 o
   8  25   5        388.68        425.71        69.98 o
   9  25   5         20.81         50.16        54.44 o
  10  25   5       1434.56       1488.60       141.56 o
  11  25   5       9910.51       9803.09       302.53 o
  12  25   5       2551.78       2557.74       265.49 o
  13  25   5        401.83        459.70       168.22 o
  14  25   5       1050.84       1034.05       208.92 o
   0  26   5         50.71        146.39        70.60 o
   1  26   5       5139.02       5100.39        93.61 o
   2  26   5      10323.84       9869.79       165.12 o
   3  26   5       1914.21       1998.84        77.41 o
   4  26   5         95.14        126.97        61.05 o
   5  26   5       1235.60       1345.16        83.27 o
   6  26   5       4372.12       4276.73       121.19 o
   7  26   5         33.60         36.29        93.08 o
   8  26   5       3796.28       3929.97       150.16 o
   9  26   5        746.70        731.45       120.51 o
  10  26   5         19.99         68.31        56.35 o
  11  26   5       1730.15       1913.61        91.54 o
  12  26   5       2550.27       2436.03       132.79 o
  13  26   5       1291.95       1385.08       168.26 o
  14  26   5        649.50        696.97       248.22 o
   1  27   5       4023.95       3971.23        81.60 o
   2  27   5      14203.74      13709.02       217.88 o
   3  27   5       8753.27       8670.89       161.32 o
   4  27   5       9017.33       8748.15       155.00 o
   5  27   5       4235.01       4189.20       100.47 o
   6  27   5        962.25       1083.67        85.13 o
   7  27   5      16794.29      16460.26       338.36 o
   8  27   5      10573.96      10770.79       336.16 o
   9  27   5       3788.36       3886.76       209.65 o
  10  27   5        339.65        383.35        84.15 o
  11  27   5         91.60        111.29       115.86 o
  12  27   5       4712.37       4691.60       380.88 o
  13  27   5        355.00        349.68       200.36 o
  14  27   5       4546.56       4363.67       848.49 o
   0  28   5        326.46        462.08        49.75 o
   1  28   5       6196.47       6126.83       114.43 o
   2  28   5       9003.91       8716.25       157.35 o
   3  28   5       3158.16       3177.59       132.52 o
   4  28   5        598.02        630.74        52.03 o
   5  28   5        541.77        622.08        78.58 o
   6  28   5          2.31         13.30        67.86 o
   7  28   5        103.53        142.76        39.30 o
   8  28   5       1948.82       2067.11       113.37 o
   9  28   5        118.01        166.97        87.77 o
  10  28   5       1360.84       1429.12       240.63 o
  11  28   5       3585.16       3578.76       178.02 o
  12  28   5       5256.42       5092.08       347.04 o
  13  28   5       1604.00       1695.58       211.00 o
   1  29   5      15929.42      15414.36       300.36 o
   2  29   5       7481.01       7506.27       163.61 o
   3  29   5        125.77        159.88        49.34 o
   4  29   5      12462.28      11850.61       252.75 o
   5  29   5        159.06        182.97        53.11 o
   6  29   5       9473.98       9379.05       280.59 o
   7  29   5       1938.60       2045.10        82.58 o
   8  29   5       2808.69       2892.48       103.98 o
   9  29   5       9819.17       9786.67       411.08 o
  10  29   5       3442.07       3453.16       310.54 o
  11  29   5       3633.74       3597.89       162.72 o
  12  29   5       4833.47       4703.25       355.60 o
  13  29   5       1167.18        163.28       603.00 o
   0  30   5      18666.64      18127.25       494.31 o
   1  30   5       1815.79       1967.76        60.95 o
   2  30   5         54.63        141.30        34.26 o
   3  30   5       2334.14       2372.57        71.76 o
   4  30   5       3347.88       3255.40       106.34 o
   5  30   5         70.09        108.90        37.98 o
   6  30   5          0.79         28.53        53.94 o
   7  30   5       4259.48       4314.55       166.73 o
   8  30   5         45.73         36.66       106.10 o
   9  30   5       3178.90       3307.87       313.22 o
  10  30   5       5829.01       5826.88       404.78 o
  11  30   5        248.97        329.16       128.89 o
  12  30   5         10.88        -14.18       291.99 o
  13  30   5        703.58        242.43       712.13 o
   1  31   5      16035.04      16064.97       335.91 o
   2  31   5         51.22        118.97        27.00 o
   3  31   5        876.27        999.88        45.58 o
   4  31   5       6197.17       6043.57       150.56 o
   5  31   5       1819.98       1840.24       133.31 o
   6  31   5       4806.78       4951.18       194.78 o
   7  31   5       2611.18       2700.01       192.43 o
   8  31   5       1161.10       1252.50       198.76 o
   9  31   5      10335.56      10430.83       749.60 o
  10  31   5       3056.70       3019.08       243.66 o
  11  31   5       7463.73       7202.77       330.61 o
  12  31   5        659.25        650.43       166.98 o
   0  32   5       4055.95       4217.06       142.25 o
   1  32   5         25.16         77.17        27.12 o
   2  32   5       1874.16       1947.61        62.12 o
   3  32   5      10036.45       9733.86       230.32 o
   4  32   5       4487.33       4429.25       134.50 o
   5  32   5          2.59         14.59        93.73 o
   6  32   5       9598.46       9577.43       243.81 o
   7  32   5       1239.89       1305.89        62.33 o
   8  32   5        932.33       -426.58       868.00 o
   9  32   5        245.58        265.54       134.34 o
  10  32   5       1953.17       2027.46       104.55 o
  11  32   5        403.70        428.81       193.35 o
  12  32   5        334.96       1053.04       765.16 o
   1  33   5        939.07       1024.09        70.28 o
   2  33   5       5363.39       5427.20       146.28 o
   3  33   5       6851.70       6663.32       188.18 o
   4  33   5       3232.34       3208.35       105.67 o
   5  33   5        811.76        905.32        65.53 o
   6  33   5       2214.65       2379.03       108.70 o
   7  33   5       8770.27       8694.97       341.12 o
   8  33   5       4092.45       4221.49       175.46 o
   9  33   5         32.53         22.87       125.92 o
  10  33   5       1253.95       1325.42       238.80 o
  11  33   5       2662.38       2641.49       167.71 o
   0  34   5      10361.31      10345.84       339.67 o
   1  34   5        882.73        888.33        47.34 o
   2  34   5        161.47        245.41        35.36 o
   3  34   5      10631.29      10355.15       303.31 o
   4  34   5       5854.22       5658.94       178.32 o
   5  34   5        223.11        230.21        41.15 o
   6  34   5      10504.57      10717.37       335.17 o
   7  34   5       1284.28       1461.38        77.76 o
   8  34   5        922.98        916.02        85.10 o
   9  34   5          4.91          3.70       106.09 o
  10  34   5       2810.15       2888.14       250.38 o
  11  34   5        388.89       -609.10       710.25 o
   1  35   5         72.34        181.31        35.74 o
   2  35   5       1447.99       1598.13        68.30 o
   3  35   5        403.37        547.08        42.73 o
   4  35   5        236.72        269.90        38.18 o
   5  35   5       8195.26       8089.14       269.49 o
   6  35   5       1060.81       1119.87       155.93 o
   7  35   5        936.39       1021.00        71.39 o
   8  35   5       2471.01       2671.56       162.93 o
   9  35   5        442.30        563.66        55.20 o
  10  35   5       1387.79       1444.65       113.40 o
   0  36   5      17819.91      17873.79       544.57 o
   1  36   5       3364.91       3448.76       110.40 o
   2  36   5        208.13        319.82        38.04 o
   3  36   5      12156.17      11890.51       344.71 o
   4  36   5       3457.55       3260.81       115.24 o
   5  36   5        187.90        206.97        41.84 o
   6  36   5        101.67        127.04        50.93 o
   7  36   5       6811.04       6965.18       229.82 o
   8  36   5        203.01        199.42       161.13 o
   9  36   5       4927.83       5303.19       204.63 o
  10  36   5       4996.25       5015.19      1030.31 o
   1  37   5        509.86        526.69        42.82 o
   2  37   5       1486.76       1625.37        72.65 o
   3  37   5        385.56        482.26        44.13 o
   4  37   5        286.24        297.27        40.74 o
   5  37   5       3289.69       3201.18       121.99 o
   6  37   5       2880.31       2896.23       112.98 o
   7  37   5        143.92        188.79        39.61 o
   8  37   5       2633.24       2674.08       194.64 o
   9  37   5        456.31        480.14       141.06 o
   0  38   5      11719.30      12103.67       549.25 o
   1  38   5       2587.27       2590.92        94.92 o
   2  38   5       5808.45       5819.39       180.00 o
   3  38   5        369.26        453.41        43.11 o
   4  38   5       4160.32       3989.66       133.05 o
   5  38   5        443.99        362.20        44.68 o
   6  38   5       4760.07       4819.55       226.65 o
   7  38   5        215.28        228.04        83.68 o
   8  38   5        949.06       1051.49        69.39 o
   9  38   5       1020.63        765.16       901.52 o
   1  39   5        268.74        327.36        37.73 o
   2  39   5         43.74         86.28        34.39 o
   3  39   5       5926.18       5618.39       175.25 o
   4  39   5         69.76         63.87        38.40 o
   5  39   5        530.08        529.66        86.30 o
   6  39   5         61.96         80.19        50.31 o
   7  39   5       5184.23       5663.64       215.92 o
   8  39   5          3.33         83.33       962.13 o
   0  40   5       4017.85       4042.68       208.10 o
   1  40   5       7171.21       7208.02       197.77 o
   2  40   5       4043.78       3915.16       129.74 o
   3  40   5       2677.55       2564.31        95.61 o
   4  40   5        190.66        213.49       179.77 o
   5  40   5        811.81        851.37        80.77 o
   6  40   5        104.77        139.30       144.99 o
   7  40   5       5339.62       5431.86      1181.83 o
   1  41   5          2.88         39.44        31.05 o
   2  41   5        225.85        286.50        37.73 o
   3  41   5         81.95        104.17       121.97 o
   4  41   5       1272.38       1325.78       121.95 o
   5  41   5       3796.03       3845.23       182.46 o
   6  41   5       2043.65        409.09       992.43 o
   0  42   5        316.87        373.19        60.05 o
   1  42   5       1099.33       1165.60        58.90 o
   2  42   5       2220.34       2130.46        81.77 o
   3  42   5       4898.67       4595.46       131.94 o
   4  42   5       8229.52       8189.93       290.30 o
   5  42   5         66.32        356.06       946.98 o
   1  43   5        633.63        628.92        48.80 o
   2  43   5       2923.19       3164.43       172.67 o
   0   0   6     244559.59     235308.69      4569.77 o
   2   0   6       1663.96       1756.00        67.47 o
   4   0   6        315.69        352.65        71.07 o
   6   0   6      19155.04      18481.74       386.19 o
   8   0   6        816.81        948.73        64.42 o
  10   0   6      62718.41      57306.52      1458.22 o
  12   0   6       2576.89       2364.14       106.10 o
  14   0   6       1566.70       1645.01        79.41 o
  16   0   6      17788.69      17950.92       787.47 o
   1   1   6       3411.08       3433.67        50.43 o
   2   1   6        242.17        298.09        24.65 o
   3   1   6       1302.12       1403.52        57.64 o
   4   1   6       5636.51       5575.14       100.68 o
   5   1   6       9733.85       9571.50       159.04 o
   6   1   6      10403.63      10418.98       160.34 o
   7   1   6        196.32        243.23        62.04 o
   8   1   6       1883.65       1966.86       129.46 o
   9   1   6       2031.64       2011.29        92.80 o
  10   1   6       6814.10       6556.89       143.65 o
  11   1   6        473.99        425.24       131.06 o
  12   1   6         95.57         94.37        75.03 o
  13   1   6       2656.78       2798.35       147.54 o
  14   1   6        325.52        329.94        31.97 o
  15   1   6       2280.56       2232.32        83.29 o
  16   1   6        343.22        468.47        41.67 o
   0   2   6       4950.45       4960.74        93.38 o
   1   2   6        558.34        606.93        29.56 o
   2   2   6      12185.69      12331.49       153.10 o
   3   2   6      92359.38      91574.60      1024.33 o
   4   2   6        786.82        861.45        50.37 o
   5   2   6         45.13         87.55        31.29 o
   6   2   6        367.58        421.45        43.18 o
   7   2   6      21083.34      20706.57       366.41 o
   8   2   6       3533.18       3465.11       120.16 o
   9   2   6       6153.07       5952.52       173.61 o
  10   2   6       5701.66       5532.29       136.45 o
  11   2   6        527.65        548.41       114.22 o
  12   2   6       6573.77       6335.24       216.34 o
  13   2   6      32826.37      32187.15       714.79 o
  14   2   6         54.02         41.37        67.72 o
  15   2   6         24.80         48.36        32.39 o
  16   2   6        262.60        319.79        36.96 o
   1   3   6       1007.82       1099.37        31.29 o
   2   3   6        213.09        275.33        38.21 o
   3   3   6      34008.31      34234.23       386.53 o
   4   3   6         12.64        135.87        33.91 o
   5   3   6        595.12        678.81        36.70 o
   6   3   6       1992.86       2097.63        73.08 o
   7   3   6      39660.10      39211.32       562.85 o
   8   3   6        112.60        138.63        54.33 o
   9   3   6       4207.15       4205.38       108.48 o
  10   3   6         84.76         91.53        88.28 o
  11   3   6        993.19       1050.00        70.86 o
  12   3   6        220.76        228.68        49.53 o
  13   3   6         23.46         72.19        79.83 o
  14   3   6          6.58          4.44        46.90 o
  15   3   6       1316.59       1293.27        84.31 o
  16   3   6        610.16        677.73        40.66 o
   0   4   6      20235.91      20237.05       316.68 o
   1   4   6      20769.99      20787.70       230.41 o
   2   4   6       2370.48       2422.80        43.36 o
   3   4   6       2758.41       2813.57        69.62 o
   4   4   6      22621.29      22584.92       283.04 o
   5   4   6       1855.71       1918.80        75.59 o
   6   4   6      39424.25      38696.36       520.91 o
   7   4   6      12275.80      12221.26       205.18 o
   8   4   6       3471.63       3456.72       123.25 o
   9   4   6      13788.41      13549.71       308.42 o
  10   4   6       7088.72       6891.20       144.57 o
  11   4   6       4370.12       4018.67       108.81 o
  12   4   6         66.93         95.86        72.45 o
  13   4   6        178.31        161.56       108.61 o
  14   4   6       1161.13       1222.85        79.04 o
  15   4   6       2585.61       2567.60        91.40 o
  16   4   6      11289.02      10903.75       398.02 o
   1   5   6       2259.61       2304.51        44.71 o
   2   5   6       5906.38       5992.05        80.81 o
   3   5   6         87.00        126.45        33.38 o
   4   5   6      33280.86      33437.06       412.31 o
   5   5   6       9196.75       9072.53       135.68 o
   6   5   6      22156.22      22004.78       316.47 o
   7   5   6        489.56        554.32        55.91 o
   8   5   6         59.24        170.14        52.05 o
   9   5   6       5214.56       5039.30       120.86 o
  10   5   6       7422.11       7082.63       151.93 o
  11   5   6        126.92         94.60        95.23 o
  12   5   6       7619.06       7278.22       275.44 o
  13   5   6        715.83        646.24        75.25 o
  14   5   6       4519.87       4634.40       115.63 o
  15   5   6       1156.17       1204.36        59.85 o
  16   5   6        991.55       1103.12        66.97 o
   0   6   6       1370.49       1495.02        53.40 o
   1   6   6       3779.82       3933.25        65.81 o
   2   6   6      10588.54      10860.00       135.14 o
   3   6   6       4145.11       4221.93        94.71 o
   4   6   6      49605.89      49410.48       593.75 o
   5   6   6        646.84        675.19        40.62 o
   6   6   6      23158.35      23179.22       316.10 o
   7   6   6       6724.33       6866.92       128.91 o
   8   6   6         59.07         68.96        59.98 o
   9   6   6       7244.94       7362.04       214.21 o
  10   6   6         20.41         31.65        44.28 o
  11   6   6         48.96         34.15        81.06 o
  12   6   6       6009.71       5895.39       160.65 o
  13   6   6        652.27        668.31        82.64 o
  14   6   6      16032.17      16026.53       353.51 o
  15   6   6       1000.15        936.91        65.16 o
  16   6   6       1702.50       1644.42        84.49 o
   1   7   6      51438.73      51013.00       560.65 o
   2   7   6       8602.91       8849.94       114.62 o
   3   7   6        121.24        207.67        44.91 o
   4   7   6         19.24        102.37        35.45 o
   5   7   6        863.50        939.72        45.64 o
   6   7   6       2951.27       2968.64        68.93 o
   7   7   6       3920.29       3936.53       109.21 o
   8   7   6      13173.25      13055.62       276.50 o
   9   7   6      25410.84      25344.21       581.89 o
  10   7   6        344.77        325.85        57.99 o
  11   7   6      11706.78      11261.91       224.98 o
  12   7   6        164.55        156.12        55.77 o
  13   7   6       1153.48       1098.08        83.28 o
  14   7   6        866.61        874.20        49.04 o
  15   7   6       1162.51       1268.92       272.35 o
  16   7   6        939.06        955.50        61.23 o
   0   8   6         25.43         61.74        28.07 o
   1   8   6      37931.03      37732.65       422.73 o
   2   8   6      16470.59      16707.36       205.21 o
   3   8   6       1605.43       1710.99        43.86 o
   4   8   6          4.41         40.35        31.89 o
   5   8   6       4892.42       5060.76        84.61 o
   6   8   6        290.66        351.57        48.17 o
   7   8   6       4711.38       4598.83       128.78 o
   8   8   6       1991.10       1999.99        93.26 o
   9   8   6       9506.69       9549.00       217.54 o
  10   8   6        795.06        761.68        88.19 o
  11   8   6       8916.19       8606.49       193.30 o
  12   8   6       7961.37       7760.33       257.16 o
  13   8   6        187.04        213.12        85.33 o
  14   8   6         41.12         72.52       141.57 o
  15   8   6       6741.78       6753.56       284.44 o
  16   8   6       1589.11       1611.69        71.97 o
   1   9   6      18507.46      18554.12       217.36 o
   2   9   6      19464.19      19423.12       239.14 o
   3   9   6       6359.59       6488.75        94.08 o
   4   9   6       9739.58      10103.95       178.56 o
   5   9   6      26830.04      26760.48       346.37 o
   6   9   6        934.65        942.36        43.80 o
   7   9   6       3438.48       3467.85       111.20 o
   8   9   6      15598.06      15611.25       301.80 o
   9   9   6       1054.12       1085.73        82.18 o
  10   9   6         51.70         91.88        59.54 o
  11   9   6      24405.51      22409.04       485.18 o
  12   9   6       5397.14       5367.42       243.59 o
  13   9   6       1826.98       1881.35        80.81 o
  14   9   6       4016.37       4002.00       179.86 o
  15   9   6       1387.86       1392.67       114.63 o
  16   9   6         18.04         29.32        55.40 o
   0  10   6       8732.89       8671.15       174.89 o
   1  10   6       5380.51       5522.92        79.43 o
   2  10   6      26223.30      26557.67       326.08 o
   3  10   6       3728.07       3756.92        62.44 o
   4  10   6        986.55       1074.79        41.09 o
   5  10   6       2622.18       2746.95        78.43 o
   6  10   6        293.40        336.03        54.82 o
   7  10   6        459.00        521.84        56.62 o
   8  10   6       3854.24       3940.23       105.14 o
   9  10   6        906.60        893.32        51.27 o
  10  10   6       2455.86       2354.40       102.83 o
  11  10   6       1173.40       1178.96       103.98 o
  12  10   6      10831.91      10637.31       254.09 o
  13  10   6       2252.61       2212.03        82.42 o
  14  10   6        747.94        784.14        94.29 o
  15  10   6       2794.67       2778.57       260.43 o
  16  10   6         83.02        104.47        45.61 o
   1  11   6          4.96         82.13        30.38 o
   2  11   6      49945.66      49505.52       574.08 o
   3  11   6        836.08        899.18        31.27 o
   4  11   6        937.37       1003.23        45.15 o
   5  11   6      43589.16      43318.67       540.94 o
   6  11   6         28.73         87.84        51.61 o
   7  11   6       1106.13       1186.40        61.07 o
   8  11   6      54201.47      53771.76       730.39 o
   9  11   6       1382.31       1332.35        82.05 o
  10  11   6         83.85        146.85        63.29 o
  11  11   6       2730.98       2713.98       158.76 o
  12  11   6       2324.24       2289.54       165.88 o
  13  11   6       1119.22       1112.81        95.43 o
  14  11   6       5688.56       5622.62       172.15 o
  15  11   6       5521.88       5401.03       289.34 o
  16  11   6        152.11         92.61        62.90 o
   0  12   6      15740.41      16042.90       284.67 o
   1  12   6        266.37        361.16        33.20 o
   2  12   6       1728.33       1781.00        57.55 o
   3  12   6        658.72        748.57        44.60 o
   4  12   6       5919.27       6022.84        95.52 o
   5  12   6         10.34        244.25        56.54 o
   6  12   6        417.83        473.27        62.64 o
   7  12   6         67.84        133.55        56.34 o
   8  12   6       1118.40       1189.21        78.18 o
   9  12   6        241.59        286.04       111.99 o
  10  12   6       8118.53       7980.67       249.44 o
  11  12   6        162.32        259.46       132.04 o
  12  12   6        643.80        624.64       202.13 o
  13  12   6        203.86        154.57        38.97 o
  14  12   6       3729.63       3727.54       123.73 o
  15  12   6        129.99        150.18       147.10 o
  16  12   6         32.03         76.62        67.63 o
   1  13   6      11589.81      11643.28       152.13 o
   2  13   6       4351.53       4435.84        89.34 o
   3  13   6       4281.56       4497.54        94.23 o
   4  13   6       3473.42       3556.67        86.70 o
   5  13   6      88511.96      87476.04      1109.50 o
   6  13   6       2951.18       3068.44       107.57 o
   7  13   6       5103.77       4947.62       127.30 o
   8  13   6      11527.02      11769.89       238.54 o
   9  13   6         15.77         59.08        61.37 o
  10  13   6        632.21        722.99        81.78 o
  11  13   6      14875.42      14013.64       585.43 o
  12  13   6        239.96        244.21       128.97 o
  13  13   6        273.35        279.25        87.10 o
  14  13   6         17.58         50.63        92.04 o
  15  13   6      15391.28      15153.25       467.22 o
  16  13   6        333.32        327.00       223.49 o
   0  14   6        219.83        241.40        50.62 o
   1  14   6      10731.46      10830.35       142.72 o
   2  14   6      18718.95      18642.71       249.21 o
   3  14   6       1128.42       1200.47        69.08 o
   4  14   6         74.63        111.80        45.10 o
   5  14   6       1526.44       1614.61        52.08 o
   6  14   6       2957.84       2991.46       110.16 o
   7  14   6         30.06         76.99        37.47 o
   8  14   6       5195.55       5232.27       142.89 o
   9  14   6       1759.69       1854.80        98.69 o
  10  14   6        422.19        406.81       158.79 o
  11  14   6       1374.12       1360.89       163.51 o
  12  14   6       3981.27       3788.48       131.53 o
  13  14   6        828.83        840.36        92.44 o
  14  14   6        848.90        826.79        51.28 o
  15  14   6       3513.73       3451.83       214.01 o
   1  15   6         22.84         92.00        23.12 o
   2  15   6      37885.28      37392.58       471.47 o
   3  15   6       8813.75       8737.17       140.21 o
   4  15   6      15548.68      15581.59       233.83 o
   5  15   6         13.82        101.08        49.02 o
   6  15   6       2656.51       2663.85        92.49 o
   7  15   6      15200.02      15351.25       252.13 o
   8  15   6      20613.85      20253.46       358.50 o
   9  15   6       1756.40       1747.36       124.61 o
  10  15   6       1023.10        953.30       110.83 o
  11  15   6       1905.29       1869.34       212.91 o
  12  15   6       8347.76       7900.29       406.58 o
  13  15   6       1024.23       1090.75        56.81 o
  14  15   6       9555.93       9251.93       266.57 o
  15  15   6        812.21        787.01       154.02 o
   0  16   6       3209.94       3109.31        92.87 o
   1  16   6      14696.80      14592.30       204.06 o
   2  16   6      14299.18      14270.65       200.81 o
   3  16   6       1708.87       1767.55        62.53 o
   4  16   6       2073.07       2177.17        67.86 o
   5  16   6       1347.06       1392.48        71.45 o
   6  16   6          2.86         55.60        40.31 o
   7  16   6         76.32        167.59        63.30 o
   8  16   6       2072.64       2159.24        81.17 o
   9  16   6       1089.67       1211.51        72.76 o
  10  16   6       2029.67       2047.34       170.20 o
  11  16   6       5944.82       5788.98       416.82 o
  12  16   6      10572.98      10508.44       415.96 o
  13  16   6        874.79        839.66        91.52 o
  14  16   6        166.29        158.13       106.72 o
  15  16   6       1944.69       1967.32       133.62 o
   1  17   6      41914.80      41486.48       554.45 o
   2  17   6       1487.20       1561.45        46.72 o
   3  17   6          3.89         60.86        34.09 o
   4  17   6      11389.24      11272.88       184.48 o
   5  17   6        894.10        992.47        69.73 o
   6  17   6       9166.40       9193.98       153.14 o
   7  17   6       4782.57       4956.49        95.32 o
   8  17   6        666.97        703.16        70.77 o
   9  17   6      19498.19      19188.05       351.19 o
  10  17   6       2138.79       2264.33       134.58 o
  11  17   6      10704.91      10210.19       506.42 o
  12  17   6       3278.50       3322.31       193.58 o
  13  17   6       1829.71       1746.09       109.08 o
  14  17   6       1235.54       1244.99       163.63 o
  15  17   6       1047.62       1104.76        63.44 o
   0  18   6      15173.59      14990.96       353.54 o
   1  18   6       6035.36       6045.15       114.42 o
   2  18   6        599.84        676.25        38.49 o
   3  18   6       7344.44       7229.15       134.64 o
   4  18   6      12493.93      12388.45       189.15 o
   5  18   6        131.82        188.11        55.29 o
   6  18   6        582.36        656.55        58.58 o
   7  18   6       8375.51       8424.41       206.61 o
   8  18   6         66.77        105.29        43.10 o
   9  18   6       7359.02       7431.76       179.47 o
  10  18   6       5048.21       5080.65       247.62 o
  11  18   6        175.19        270.25       106.49 o
  12  18   6        400.37        415.52        69.39 o
  13  18   6       2039.70       2170.31       246.59 o
  14  18   6       7434.03       7150.44       253.05 o
  15  18   6        833.20        758.45        71.62 o
   1  19   6      15177.88      15021.96       246.24 o
   2  19   6       1132.06       1203.56        47.29 o
   3  19   6        328.06        439.68        52.40 o
   4  19   6      20302.14      20134.38       283.32 o
   5  19   6        564.80        643.42        49.53 o
   6  19   6      11499.51      11725.82       188.81 o
   7  19   6       2242.33       2351.31       109.48 o
   8  19   6          6.79         53.23        54.26 o
   9  19   6      13702.38      13616.26       337.32 o
  10  19   6       5661.18       5742.83       192.61 o
  11  19   6       6105.72       6176.99       414.40 o
  12  19   6       3542.46       3370.72       168.42 o
  13  19   6       1006.57        998.34       101.72 o
  14  19   6       2378.80       2382.13       200.12 o
  15  19   6        130.66         73.01        85.06 o
   0  20   6      13845.27      13423.18       328.00 o
   1  20   6       1805.22       1883.76        63.46 o
   2  20   6       1418.49       1475.03        75.06 o
   3  20   6       7329.26       7190.42       136.21 o
   4  20   6      13171.19      13096.06       207.09 o
   5  20   6         37.37         51.76        48.47 o
   6  20   6      25980.01      26667.49       441.79 o
   7  20   6        317.52        400.45        42.67 o
   8  20   6       1604.18       1661.57        77.12 o
   9  20   6         30.74         80.63        61.22 o
  10  20   6       6346.77       6609.55       176.23 o
  11  20   6        648.84        674.00        84.31 o
  12  20   6          2.83         -0.13       184.53 o
  13  20   6       3574.21       3477.86       217.67 o
  14  20   6       1194.74       1240.53        65.99 o
   1  21   6         75.24        151.65        37.51 o
   2  21   6       5697.48       5725.58       111.66 o
   3  21   6      11754.31      11576.51       189.77 o
   4  21   6       3473.94       3518.49        76.64 o
   5  21   6         28.54         72.71        61.27 o
   6  21   6       3210.94       3375.49        79.19 o
   7  21   6      22518.58      22687.86       411.35 o
   8  21   6       4357.80       4458.29       155.04 o
   9  21   6       1485.78       1577.84        62.35 o
  10  21   6       1102.63       1222.16        96.22 o
  11  21   6       1352.46       1376.81       224.32 o
  12  21   6       1746.83       1606.31       146.41 o
  13  21   6          8.84         77.68        89.84 o
  14  21   6       1386.60       1333.70       148.52 o
   0  22   6       7792.77       7649.73       242.03 o
   1  22   6        275.72        364.66        59.28 o
   2  22   6        654.23        700.78        51.02 o
   3  22   6      35636.14      33793.57       506.06 o
   4  22   6       5020.00       4968.44       103.93 o
   5  22   6          2.90         63.49        49.02 o
   6  22   6      11362.78      11429.82       228.41 o
   7  22   6       8540.60       8810.01       191.09 o
   8  22   6       1602.40       1607.02       117.93 o
   9  22   6       1468.96       1533.73        70.41 o
  10  22   6       1735.86       1979.41       162.12 o
  11  22   6        132.48        204.91       117.27 o
  12  22   6         88.25         77.21        92.20 o
  13  22   6      16211.38      15521.48       515.61 o
  14  22   6        673.59        719.94       208.36 o
   1  23   6         39.21        139.33        54.27 o
   2  23   6        960.27        992.21        69.79 o
   3  23   6       1336.71       1411.36        72.75 o
   4  23   6       2429.83       2487.95       104.14 o
   5  23   6      11408.52      11380.68       254.63 o
   6  23   6       2977.12       2989.95        89.53 o
   7  23   6        851.39        874.75        91.61 o
   8  23   6       1003.96       1068.19       121.31 o
   9  23   6        894.62        982.14       156.57 o
  10  23   6       2991.31       3089.84       142.75 o
  11  23   6        314.44        418.12       106.30 o
  12  23   6          5.51        -18.04        95.21 o
  13  23   6        481.53        531.77        71.78 o
  14  23   6         55.33        113.71        83.91 o
   0  24   6      58127.46      54833.04      1296.03 o
   1  24   6       4955.65       4966.27       138.80 o
   2  24   6         83.74        154.20        51.10 o
   3  24   6      15593.69      15330.52       295.34 o
   4  24   6       1715.72       1758.86        84.98 o
   5  24   6        168.51        267.84        93.88 o
   6  24   6       2558.47       2654.65       106.59 o
   7  24   6       7803.59       7754.47       307.99 o
   8  24   6        459.76        522.04        77.69 o
   9  24   6       5751.59       5872.73       243.41 o
  10  24   6      20219.36      20264.06       508.58 o
  11  24   6        222.94        309.13       202.54 o
  12  24   6         28.67         62.96       101.39 o
  13  24   6       6296.40       6116.64       353.19 o
   1  25   6       2022.13       2024.23        61.20 o
   2  25   6       2864.38       2934.64        83.12 o
   3  25   6        593.81        667.41        81.28 o
   4  25   6       1362.99       1388.77        54.82 o
   5  25   6       3495.31       3579.46       170.86 o
   6  25   6       4516.77       4733.93       176.22 o
   7  25   6         40.43         37.14       137.93 o
   8  25   6       2458.41       2455.88       112.21 o
   9  25   6       1076.76       1130.50       145.85 o
  10  25   6       1444.89       1591.18       309.77 o
  11  25   6        429.26        441.64       122.70 o
  12  25   6         20.17         19.06       147.46 o
  13  25   6       1684.67       1662.50       120.42 o
   0  26   6      23897.06      23187.13       704.93 o
   1  26   6       1350.62       1460.83        54.09 o
   2  26   6       9454.16       9010.12       199.92 o
   3  26   6       9030.08       8762.10       198.24 o
   4  26   6       8114.96       8071.83       193.75 o
   5  26   6        193.06        255.83        42.56 o
   6  26   6       6543.91       6824.30       269.25 o
   7  26   6       1012.54       1059.46       124.15 o
   8  26   6       1504.60       1575.98        94.19 o
   9  26   6          1.89        -15.92       204.73 o
  10  26   6      12571.33      12419.93       671.84 o
  11  26   6        881.25        661.67       764.86 o
  12  26   6      11590.88      10811.06       560.83 o
  13  26   6       4879.03       4820.82       856.07 o
   1  27   6        206.47        324.97        69.09 o
   2  27   6        603.87        671.71        52.19 o
   3  27   6      10342.10       9994.00       221.01 o
   4  27   6        135.18        170.48        40.18 o
   5  27   6        244.30        336.85       108.47 o
   6  27   6        134.61        221.70       128.14 o
   7  27   6      12223.14      12467.63       337.19 o
   8  27   6         30.81        119.44       129.55 o
   9  27   6       1720.04       1872.51       182.55 o
  10  27   6         50.93        141.80       238.91 o
  11  27   6       2465.80       2473.28       103.80 o
  12  27   6          6.39         63.83       257.40 o
  13  27   6        470.43        196.97       621.22 o
   0  28   6        393.20        412.85        80.68 o
   1  28   6      16861.71      16386.32       349.47 o
   2  28   6       4465.76       4300.28       128.60 o
   3  28   6       7510.05       7326.48       169.13 o
   4  28   6        696.86        766.01        46.83 o
   5  28   6        959.96       1025.57        60.18 o
   6  28   6       1150.76       1182.34       109.55 o
   7  28   6      10875.23      10939.67       321.14 o
   8  28   6       1837.66       1888.36        97.12 o
   9  28   6      13146.78      13494.43       587.25 o
  10  28   6        429.71        558.31       221.22 o
  11  28   6       2184.57       2241.77       135.68 o
  12  28   6       1110.49        282.90       600.60 o
   1  29   6        151.49        299.22        30.13 o
   2  29   6          1.33         96.90        50.40 o
   3  29   6        371.71        393.47        38.15 o
   4  29   6       4483.62       4463.58       167.57 o
   5  29   6       7523.78       7634.39       258.13 o
   6  29   6       5164.05       5437.04       174.67 o
   7  29   6        651.70        689.68        94.72 o
   8  29   6       1488.50       1486.62       141.47 o
   9  29   6        913.20       1001.72       179.82 o
  10  29   6       1055.44       1065.03       108.51 o
  11  29   6        304.89        295.26       203.25 o
  12  29   6       1537.76       1537.89       689.40 o
   0  30   6         18.18         71.15        44.08 o
   1  30   6        107.45        158.93        30.98 o
   2  30   6       5230.21       5124.62       152.51 o
   3  30   6       2648.51       2565.68        92.94 o
   4  30   6      21025.93      20529.47       649.52 o
   5  30   6         97.16        156.91        45.13 o
   6  30   6      11878.15      12183.53       389.90 o
   7  30   6        779.75        884.07       314.17 o
   8  30   6         91.23       1568.39      1662.49 o
   9  30   6        144.37       1406.32      1682.43 o
  10  30   6        225.56        214.85        90.91 o
  11  30   6        344.41        365.24       469.54 o
   1  31   6       4549.45       4549.01       126.53 o
   2  31   6       8041.71       8216.50       248.41 o
   3  31   6        167.15        126.56        36.00 o
   4  31   6        336.27        371.57        63.52 o
   5  31   6       2296.75       2320.77       104.46 o
   6  31   6        189.51        212.42        51.80 o
   7  31   6         94.60         97.50       112.63 o
   8  31   6       9160.88       9341.55       437.62 o
   9  31   6       3348.26       3517.12       237.73 o
  10  31   6         29.21         87.56       103.19 o
  11  31   6        439.47        560.61       160.71 o
   0  32   6       3477.45       3522.48       159.94 o
   1  32   6       9712.52       9537.71       238.98 o
   2  32   6       1190.37       1215.89        55.10 o
   3  32   6        561.51        641.53        54.30 o
   4  32   6       2542.95       2650.75       114.50 o
   5  32   6       2494.22       2782.54       134.32 o
   6  32   6       6138.27       6407.05       350.48 o
   7  32   6       1655.52       1635.16        94.28 o
   8  32   6        583.41        661.48       108.94 o
   9  32   6       4199.97       4253.66       526.12 o
  10  32   6       1388.48       1483.05       162.05 o
  11  32   6       3070.04       2500.02       742.43 o
   1  33   6       7130.54       7303.76       203.21 o
   2  33   6          4.76        103.66        31.90 o
   3  33   6       1723.83       1855.52       103.73 o
   4  33   6        277.98        361.06        72.60 o
   5  33   6      12508.60      13348.56       492.43 o
   6  33   6        161.56        204.87        49.17 o
   7  33   6        821.07        857.41        70.19 o
   8  33   6         47.47         49.63        44.58 o
   9  33   6        980.15       1101.20        74.05 o
  10  33   6        268.86        192.27       288.60 o
   0  34   6       1142.28       1041.17        88.27 o
   1  34   6         71.25        105.37        31.34 o
   2  34   6       6831.27       6877.85       207.67 o
   3  34   6       6095.53       5826.61       204.17 o
   4  34   6          4.03        -25.91        49.25 o
   5  34   6        227.36        315.31        61.82 o
   6  34   6         12.53         -6.51        42.66 o
   7  34   6       2223.27       2412.05       118.83 o
   8  34   6        860.58        947.27        69.09 o
   9  34   6        338.97        420.30        78.43 o
   1  35   6       6024.25       5997.49       183.28 o
   2  35   6      10476.26      10587.98       308.15 o
   3  35   6          3.93         -8.16        37.97 o
   4  35   6        281.04        269.83        51.80 o
   5  35   6        371.17        465.70        75.84 o
   6  35   6         49.61         78.44        47.58 o
   7  35   6        647.74        724.32        64.44 o
   8  35   6      17768.74      18247.29       808.84 o
   9  35   6       4394.47       4220.16       288.40 o
   0  36   6      10208.83      10435.99       476.40 o
   1  36   6         13.06         56.38        34.51 o
   2  36   6        129.60        161.09        34.19 o
   3  36   6        137.49        149.11        39.96 o
   4  36   6        373.46        453.40        56.87 o
   5  36   6         18.37         70.11        42.66 o
   6  36   6        107.11        117.10        45.06 o
   7  36   6         22.31         61.32        43.30 o
   8  36   6        149.36        177.07       131.47 o
   1  37   6        598.48        665.99        51.32 o
   2  37   6       2888.60       2785.40       100.87 o
   3  37   6        365.68        382.82        47.99 o
   4  37   6       6829.20       6505.05       254.67 o
   5  37   6      15334.13      15248.57       558.25 o
   6  37   6       3513.90       3761.44       160.09 o
   7  37   6        898.10        930.28        67.85 o
   8  37   6        350.68       -234.85       772.73 o
   0  38   6          5.84         30.30        49.01 o
   1  38   6       1279.60       1324.64        70.78 o
   2  38   6       3858.26       3731.56       124.15 o
   3  38   6       1530.45       1479.64        80.24 o
   4  38   6        108.70        190.53        42.66 o
   5  38   6        386.96        410.12        51.80 o
   6  38   6       1257.34       1426.48        83.52 o
   7  38   6         69.67        295.46       765.16 o
   1  39   6       4056.15       3914.99       142.52 o
   2  39   6       1910.48       1891.20        76.85 o
   3  39   6       4561.62       4302.83       155.94 o
   4  39   6       1075.21       1191.70        77.76 o
   5  39   6       4446.91       4389.44       178.90 o
   0  40   6         12.80         53.83        49.01 o
   1  40   6       1254.22       1417.25        71.98 o
   2  40   6       2489.65       2695.41       124.40 o
   3  40   6       1613.12       1770.08       108.94 o
   4  40   6         70.77        159.09        75.76 o
   1  41   6       2314.92       2439.41       212.12 o
   2  41   6       4366.00       5007.61       356.06 o
   0   0   7      14889.96      16772.38       804.21 o
   2   0   7       2484.79       2480.44       101.28 o
   4   0   7       5140.18       5103.06       157.31 o
   6   0   7       1704.58       1699.69        84.56 o
   8   0   7        973.87       1045.74        92.29 o
  10   0   7       5334.91       5115.37       431.77 o
  12   0   7        571.16        504.89       257.43 o
  14   0   7       3578.99       3599.19       131.60 o
   1   1   7       4121.59       4140.51        59.62 o
   2   1   7      18616.99      18841.01       220.54 o
   3   1   7       1928.17       1874.82        58.10 o
   4   1   7         34.47         55.75        38.48 o
   5   1   7      67342.04      64406.03       784.82 o
   6   1   7        684.26        702.84        55.19 o
   7   1   7       3739.52       3751.15       143.78 o
   8   1   7      33155.00      31673.38       719.50 o
   9   1   7         58.94         70.22        92.11 o
  10   1   7         85.88         86.23        90.76 o
  11   1   7       9031.73       8699.66       417.59 o
  12   1   7        605.51        640.90       107.79 o
  13   1   7        598.20        547.42        95.55 o
  14   1   7       1575.50       1498.21        51.74 o
  15   1   7      10466.78      10469.33       298.14 o
   0   2   7       1590.30       1607.32        47.14 o
   1   2   7       6789.12       6790.67        90.64 o
   2   2   7      21613.16      21417.98       247.44 o
   3   2   7       1095.10       1104.38        46.14 o
   4   2   7         24.26         84.27        43.86 o
   5   2   7       2853.38       2866.56       110.07 o
   6   2   7        604.79        570.17        72.34 o
   7   2   7          0.79         74.89        59.89 o
   8   2   7       4447.78       4651.29       129.59 o
   9   2   7       2006.67       2050.77       122.50 o
  10   2   7       1567.55       1511.83       131.66 o
  11   2   7       1551.17       1417.47       174.31 o
  12   2   7       5723.79       5709.07       249.91 o
  13   2   7       1032.18       1071.88        95.06 o
  14   2   7        773.55        802.93        40.74 o
  15   2   7       3233.60       3275.96       106.72 o
   1   3   7       3632.96       3700.24        56.80 o
   2   3   7      34222.22      34288.25       376.52 o
   3   3   7       8696.00       8596.50       142.31 o
   4   3   7      13079.74      12806.95       197.60 o
   5   3   7       7043.81       6951.41       148.20 o
   6   3   7       2265.44       2211.65        67.11 o
   7   3   7       5863.42       5583.02       144.54 o
   8   3   7      19466.75      18744.41       492.38 o
   9   3   7         40.26         32.94       125.60 o
  10   3   7        686.15        632.63       152.19 o
  11   3   7       9894.12       9447.97       322.98 o
  12   3   7       7549.26       7422.55       285.18 o
  13   3   7       1081.79       1179.04       104.73 o
  14   3   7       8178.96       8030.05       197.52 o
  15   3   7         12.72          3.43        29.20 o
   0   4   7       2280.70       2289.89        77.50 o
   1   4   7      18475.44      18785.77       225.11 o
   2   4   7      14956.01      14820.35       184.10 o
   3   4   7          9.54         26.14        33.59 o
   4   4   7       1087.02       1083.13        35.65 o
   5   4   7       3774.91       3785.13       105.12 o
   6   4   7          9.89         62.39        52.51 o
   7   4   7       1983.40       1964.22       104.38 o
   8   4   7       1778.37       1789.67        99.07 o
   9   4   7       4158.63       4184.03       110.83 o
  10   4   7       1924.58       1775.44       134.34 o
  11   4   7       8192.70       7896.65       323.79 o
  12   4   7      10166.12       9933.66       210.63 o
  13   4   7        115.39        144.00       167.26 o
  14   4   7         30.93         22.11        48.58 o
  15   4   7       3282.23       3243.76       117.33 o
   1   5   7      52010.14      51929.86       596.07 o
   2   5   7        494.57        555.75        37.08 o
   3   5   7        153.62        190.08        37.50 o
   4   5   7       2323.60       2304.51        71.50 o
   5   5   7       1696.02       1725.30        81.75 o
   6   5   7       5185.45       5004.58       115.18 o
   7   5   7       4114.72       4047.57       145.74 o
   8   5   7       1879.65       1864.88        84.47 o
   9   5   7      20245.88      19342.02       430.97 o
  10   5   7        937.04        917.94       117.31 o
  11   5   7      13203.03      12683.01       341.44 o
  12   5   7        454.06        429.21        93.20 o
  13   5   7       1980.42       1896.74        63.84 o
  14   5   7          7.51         20.60        40.26 o
  15   5   7       1947.83       1822.57        93.24 o
   0   6   7       7571.11       7672.60       152.56 o
   1   6   7       7727.43       7877.56       111.37 o
   2   6   7       3496.49       3586.48        80.23 o
   3   6   7       8129.32       8054.70       116.43 o
   4   6   7      22642.50      22394.03       292.60 o
   5   6   7        108.51        110.68        42.26 o
   6   6   7       7161.75       7153.80       130.00 o
   7   6   7       7837.25       7563.34       155.31 o
   8   6   7         34.81         34.59        75.23 o
   9   6   7       8158.52       8024.44       221.09 o
  10   6   7        943.83        973.06        93.05 o
  11   6   7         33.76        -12.79        61.53 o
  12   6   7       1682.89       1663.30       136.31 o
  13   6   7       2219.22       2148.28        77.56 o
  14   6   7      10548.99      10404.40       250.60 o
  15   6   7       1337.97       1270.40        74.36 o
   1   7   7       6291.69       6315.60        92.68 o
   2   7   7       5681.31       5741.71        87.55 o
   3   7   7         18.53         28.37        40.37 o
   4   7   7      24336.63      24446.19       313.71 o
   5   7   7        718.86        721.88        54.94 o
   6   7   7      16262.18      16042.07       239.75 o
   7   7   7        339.46        407.11        61.04 o
   8   7   7        114.03        164.49        76.21 o
   9   7   7       9685.03       9345.60       210.93 o
  10   7   7       7364.04       7181.27       162.37 o
  11   7   7       1943.56       1929.97        60.11 o
  12   7   7       5535.65       5295.11       303.26 o
  13   7   7        579.80        543.10        89.67 o
  14   7   7       4641.14       4514.82       130.05 o
  15   7   7        155.08        158.10        35.84 o
   0   8   7      23921.65      23585.77       402.46 o
   1   8   7       7086.64       7111.97       102.07 o
   2   8   7       1497.25       1529.15        44.31 o
   3   8   7        687.06        740.66        52.42 o
   4   8   7      21086.79      20991.89       271.66 o
   5   8   7        120.04        116.86        36.91 o
   6   8   7      30622.35      30076.31       463.35 o
   7   8   7       1106.57       1117.13        75.62 o
   8   8   7       2355.72       2307.40       104.15 o
   9   8   7       2509.08       2477.70       120.88 o
  10   8   7       7198.61       6970.81       214.27 o
  11   8   7       1613.19       1654.97       125.25 o
  12   8   7        278.73        301.44       112.99 o
  13   8   7        646.96        578.66        45.71 o
  14   8   7       1407.22       1402.44       106.09 o
  15   8   7        773.25        756.96        57.04 o
   1   9   7        388.94        438.75        47.72 o
   2   9   7       1220.51       1252.39        61.25 o
   3   9   7      18692.93      18652.44       243.50 o
   4   9   7       1886.77       1957.66        56.11 o
   5   9   7        652.00        664.08        50.80 o
   6   9   7       2271.96       2270.52       107.54 o
   7   9   7      29166.80      28186.72       438.09 o
   8   9   7       2408.26       2367.68       113.06 o
   9   9   7       2774.78       2827.09       117.76 o
  10   9   7        240.91        225.10        60.17 o
  11   9   7        587.60        534.04        53.90 o
  12   9   7       1039.45        994.19        87.59 o
  13   9   7          2.34         37.15       148.47 o
  14   9   7        164.52        154.07        38.29 o
  15   9   7        735.44        631.72        46.32 o
   0  10   7        216.84        295.54        42.42 o
   1  10   7        240.20        278.29        47.22 o
   2  10   7       2462.26       2408.10        59.01 o
   3  10   7      60210.55      59508.62       722.76 o
   4  10   7        666.75        745.63        37.23 o
   5  10   7         13.28          0.59        39.51 o
   6  10   7       4473.20       4296.81       125.95 o
   7  10   7      14716.68      14489.09       263.90 o
   8  10   7       2009.28       1963.62        91.01 o
   9  10   7       4159.84       4045.86       134.59 o
  10  10   7          0.34         19.38       113.61 o
  11  10   7        250.70        270.98       128.15 o
  12  10   7       1770.36       1685.38        81.50 o
  13  10   7      25154.99      23897.48       785.38 o
  14  10   7        150.04        125.92        73.18 o
  15  10   7          7.25         79.55        48.21 o
   1  11   7        602.54        632.84        42.33 o
   2  11   7        491.02        529.35        36.16 o
   3  11   7        738.15        868.72        53.70 o
   4  11   7       5200.44       5261.78       106.07 o
   5  11   7      10198.32      10235.48       209.05 o
   6  11   7       5205.63       5214.79       126.23 o
   7  11   7        702.97        788.88        52.63 o
   8  11   7        382.14        426.10        74.65 o
   9  11   7        859.05        880.18       107.83 o
  10  11   7       4132.69       4170.05       246.10 o
  11  11   7          2.78        -71.18       118.65 o
  12  11   7         95.32        137.45       196.35 o
  13  11   7       1457.35       1436.45       147.84 o
  14  11   7        199.26        190.92        60.26 o
   0  12   7     115167.45     113195.75      1767.68 o
   1  12   7       1354.29       1420.19        54.05 o
   2  12   7        942.83        933.24        43.21 o
   3  12   7       6521.99       6574.07       133.92 o
   4  12   7         89.51        161.46        52.18 o
   5  12   7        343.32        418.92        53.66 o
   6  12   7      10457.84      10329.24       229.83 o
   7  12   7       4044.34       3958.20       113.13 o
   8  12   7        622.82        672.77        84.47 o
   9  12   7       2644.87       2553.20       143.94 o
  10  12   7      38360.08      37379.65      1004.83 o
  11  12   7        250.24        258.72       160.91 o
  12  12   7        849.04        850.79       145.32 o
  13  12   7       2187.97       2042.12       210.56 o
  14  12   7       1418.73       1427.25        59.13 o
  15  12   7        329.53        257.58        75.76 o
   1  13   7       2504.04       2519.60        57.80 o
   2  13   7       1368.24       1456.72        38.66 o
   3  13   7       1519.71       1600.03        73.20 o
   4  13   7       2737.98       2805.64        95.55 o
   5  13   7       3492.10       3540.74       129.38 o
   6  13   7       6093.92       6107.56       186.60 o
   7  13   7         10.92         33.73        57.25 o
   8  13   7       1815.62       1841.39       162.22 o
   9  13   7       2233.38       2250.83       161.89 o
  10  13   7       2978.11       3121.54       153.22 o
  11  13   7        714.65        743.00       107.85 o
  12  13   7         54.87        107.35        86.98 o
  13  13   7       1755.63       1741.36        69.42 o
  14  13   7          2.55         -9.42        95.33 o
   0  14   7      16787.44      16952.75       317.91 o
   1  14   7        227.35        287.36        32.97 o
   2  14   7      10799.10      10773.84       157.69 o
   3  14   7      33002.12      32645.26       419.71 o
   4  14   7       5018.51       5124.23       133.25 o
   5  14   7          7.62         77.40        42.47 o
   6  14   7       4544.58       4629.77       195.25 o
   7  14   7       8288.61       8350.83       176.78 o
   8  14   7       2136.56       2164.45       189.79 o
   9  14   7       1869.89       1942.61       121.53 o
  10  14   7      10958.97      10843.50       383.36 o
  11  14   7        307.10        281.82       130.96 o
  12  14   7       9571.61       9148.21       473.95 o
  13  14   7      14107.39      13662.32       576.33 o
  14  14   7        448.17        538.77       134.39 o
   1  15   7          3.89         77.16        28.19 o
   2  15   7        177.11        252.46        38.48 o
   3  15   7      14237.33      14260.19       207.75 o
   4  15   7        306.54        367.16        70.04 o
   5  15   7         35.95         89.30        42.92 o
   6  15   7        495.78        551.93        50.89 o
   7  15   7      21636.56      21840.96       402.75 o
   8  15   7        141.45        241.34        93.91 o
   9  15   7       3221.97       3393.94       131.72 o
  10  15   7         14.37         40.19       140.52 o
  11  15   7       1575.80       1492.71       197.64 o
  12  15   7          2.34         93.24       160.70 o
  13  15   7        319.37        375.58        52.32 o
  14  15   7        206.41        192.10       210.62 o
   0  16   7       1580.20       1603.15        69.76 o
   1  16   7      20799.35      20481.38       279.24 o
   2  16   7       2463.17       2531.38        70.06 o
   3  16   7       7524.54       7613.16       140.88 o
   4  16   7       5268.53       5328.78       164.76 o
   5  16   7        942.09       1013.42        79.07 o
   6  16   7      12090.27      12198.35       252.36 o
   7  16   7      12119.45      12122.92       244.20 o
   8  16   7       2156.64       2187.94       128.75 o
   9  16   7      14324.84      14019.19       462.74 o
  10  16   7       1008.38       1045.10       168.10 o
  11  16   7       2666.40       2622.55       338.53 o
  12  16   7        229.49        255.35       227.58 o
  13  16   7       1758.66       1706.59       140.17 o
  14  16   7        223.46        179.76        42.29 o
   1  17   7         15.78        122.28        58.53 o
   2  17   7        477.42        604.68        51.85 o
   3  17   7        205.26        256.20        48.91 o
   4  17   7      13506.51      13676.96       265.08 o
   5  17   7       9296.95       9474.20       204.54 o
   6  17   7       9442.34       9831.39       201.42 o
   7  17   7        806.69        855.63        76.35 o
   8  17   7         96.29        153.30        99.07 o
   9  17   7       1810.33       1870.89       153.59 o
  10  17   7       2330.08       2308.22       220.81 o
  11  17   7        193.16        154.30       246.82 o
  12  17   7       3785.16       3503.40       206.08 o
  13  17   7        235.16        220.59       105.59 o
  14  17   7       1192.09       1542.88       104.36 o
   0  18   7        244.49        299.96        85.20 o
   1  18   7        357.98        482.00        48.80 o
   2  18   7       6561.61       6723.57       124.26 o
   3  18   7         21.44         55.11        49.88 o
   4  18   7      33836.76      32986.39       614.41 o
   5  18   7         29.53         24.98        26.63 o
   6  18   7      15426.00      15568.26       306.21 o
   7  18   7        320.98        410.78        49.03 o
   8  18   7        106.17        205.40        70.81 o
   9  18   7        899.02        983.19       141.67 o
  10  18   7        230.21        278.16       158.29 o
  11  18   7         53.71        103.39       221.47 o
  12  18   7       6833.95       6603.29       365.05 o
  13  18   7         67.00         26.81        65.59 o
  14  18   7      11222.77      11329.70       511.56 o
   1  19   7      14508.33      14268.21       247.53 o
   2  19   7      11866.32      11605.67       239.20 o
   3  19   7        243.15        303.94        39.79 o
   4  19   7        226.44        336.07        51.58 o
   5  19   7        239.16        296.67        72.58 o
   6  19   7        443.99        521.62        52.51 o
   7  19   7        391.09        528.43       155.80 o
   8  19   7      10774.03      10794.04       260.40 o
   9  19   7       9654.86       9751.26       416.42 o
  10  19   7          7.35        101.47       197.32 o
  11  19   7       3074.49       2946.60       251.32 o
  12  19   7        640.87        647.44       154.92 o
  13  19   7        390.81        404.75       101.27 o
   0  20   7        628.03        698.07        94.38 o
   1  20   7      20024.96      19897.28       365.83 o
   2  20   7       4056.25       4049.55       137.18 o
   3  20   7       1723.09       1736.26        66.08 o
   4  20   7        684.82        776.97        75.59 o
   5  20   7       2694.28       2853.58        76.27 o
   6  20   7       3276.89       3330.69       105.51 o
   7  20   7       2964.79       3086.39       131.77 o
   8  20   7        829.19        865.65       167.22 o
   9  20   7       6630.56       6672.21       251.38 o
  10  20   7        169.36        179.47       354.04 o
  11  20   7       4341.47       4315.47       201.07 o
  12  20   7       2862.21       2626.56       165.98 o
  13  20   7        381.40        394.63       135.52 o
   1  21   7      13661.86      13622.76       283.88 o
   2  21   7       2707.37       2815.40        93.49 o
   3  21   7       1737.18       1731.87       173.97 o
   4  21   7        400.54        404.99        84.58 o
   5  21   7      18869.49      19241.27       410.41 o
   6  21   7         24.68        126.53        67.16 o
   7  21   7       1290.04       1424.53        92.21 o
   8  21   7       1466.70       1533.59        83.51 o
   9  21   7       1016.61       1104.48       160.10 o
  10  21   7         48.44        115.62       121.39 o
  11  21   7      18551.06      17930.42       991.23 o
  12  21   7        696.71        730.91        69.18 o
  13  21   7       1285.04       1268.76       390.37 o
   0  22   7       3874.41       3896.50       208.59 o
   1  22   7       1443.32       1550.36        67.35 o
   2  22   7      12470.59      12231.94       292.51 o
   3  22   7       4432.95       4270.44       125.25 o
   4  22   7        310.21        380.87        85.75 o
   5  22   7        392.35        486.52        74.75 o
   6  22   7          3.52         87.24       120.68 o
   7  22   7       1706.09       1830.72       271.42 o
   8  22   7       1608.40       1726.48        60.96 o
   9  22   7          6.87         77.42       180.75 o
  10  22   7       1859.28       1861.69        91.28 o
  11  22   7        233.01        292.29        75.42 o
  12  22   7       6421.44       6223.87       448.93 o
  13  22   7       2625.15       2542.08       141.88 o
   1  23   7       2275.49       2298.72       112.33 o
   2  23   7      24318.88      23709.92       575.25 o
   3  23   7        365.31        347.81        48.48 o
   4  23   7        876.29        928.87        91.48 o
   5  23   7       6095.04       6408.46       238.47 o
   6  23   7          0.31         48.78        85.54 o
   7  23   7        117.33        174.67        97.63 o
   8  23   7      30891.89      30759.18       673.95 o
   9  23   7       3735.43       3688.58       162.54 o
  10  23   7         41.48         72.80        99.86 o
  11  23   7         29.98        134.69       149.41 o
  12  23   7       1874.62       1901.94       222.17 o
   0  24   7       9720.70       9982.54       392.15 o
   1  24   7          4.84         86.30       109.31 o
   2  24   7        366.13        457.25       107.33 o
   3  24   7        546.96        636.58        58.97 o
   4  24   7       1718.42       1768.08        97.03 o
   5  24   7         93.64        231.78        64.33 o
   6  24   7          7.09       1678.01      1432.02 o
   7  24   7        240.49        297.25       135.65 o
   8  24   7        440.00        583.39       195.95 o
   9  24   7        400.75        469.55       369.27 o
  10  24   7       5904.28       5689.74       394.18 o
  11  24   7         64.56        143.13        93.18 o
  12  24   7         92.51        135.29        79.21 o
   1  25   7       3598.17       3766.10       123.46 o
   2  25   7        166.92        288.06        46.55 o
   3  25   7       1020.27       1069.24       145.87 o
   4  25   7       6655.61       6793.13       238.36 o
   5  25   7      37440.52      37456.90      1044.74 o
   6  25   7       3177.05       3501.33       140.37 o
   7  25   7       2782.58       2889.12       116.24 o
   8  25   7        225.77       2462.22      1883.62 o
   9  25   7         18.08       1441.61      1889.17 o
  10  25   7       1011.59       -522.04      1737.83 o
  11  25   7       6804.06       6560.21       574.27 o
  12  25   7       1753.24       1863.65       159.09 o
   0  26   7         18.81        104.90        56.77 o
   1  26   7       3163.14       3264.23       113.69 o
   2  26   7       6239.90       6212.97       198.38 o
   3  26   7       1142.45       1147.30        82.98 o
   4  26   7         90.66       3159.11      1856.07 o
   5  26   7        774.09        926.52       105.03 o
   6  26   7       2921.64       3057.44       128.25 o
   7  26   7         17.28        801.23      1700.88 o
   8  26   7       2515.78       2703.80       194.62 o
   9  26   7        521.17        585.01        76.34 o
  10  26   7         12.79         44.89        55.90 o
  11  26   7       1176.26       1282.95       308.14 o
   1  27   7       2467.28       2707.46       122.73 o
   2  27   7       9043.30       9067.90       306.72 o
   3  27   7       5618.20       5613.29       206.21 o
   4  27   7       5758.76       5800.64       277.79 o
   5  27   7       2797.28       2910.50       126.47 o
   6  27   7        663.54        802.01        63.03 o
   7  27   7      11207.65      11644.59       864.57 o
   8  27   7       7174.69       7262.25       243.33 o
   9  27   7       2548.67       2537.08       307.06 o
  10  27   7        263.62        351.00       153.59 o
  11  27   7         60.91        107.23       661.55 o
   0  28   7        259.80        401.10        81.87 o
   1  28   7       3693.39       3796.66       153.23 o
   2  28   7       5699.35       5679.25       185.54 o
   3  28   7       2111.49       2099.13       105.77 o
   4  28   7        353.33        435.69        59.72 o
   5  28   7        324.16        431.15       142.15 o
   6  28   7          1.93       1710.48      1517.84 o
   7  28   7         79.64        156.62       408.35 o
   8  28   7       1324.84       1449.79        78.18 o
   9  28   7         66.16        138.02       181.26 o
  10  28   7        988.97       1084.39       111.26 o
   1  29   7      10278.91      10479.61       411.95 o
   2  29   7       4798.11       5044.88       185.55 o
   3  29   7         81.01        192.41        53.63 o
   4  29   7       8149.77       8081.21       277.41 o
   5  29   7         81.32         68.18        69.02 o
   6  29   7       6244.81       6490.56       552.75 o
   7  29   7       1275.29       -885.86      1665.83 o
   8  29   7       1898.29       1983.45       130.02 o
   9  29   7       6743.84       6772.02       624.17 o
  10  29   7       2398.99       2428.53       173.06 o
   0  30   7      12304.04      13084.16       610.62 o
   1  30   7       1150.82       1379.13       132.31 o
   2  30   7         24.71         85.01        44.13 o
   3  30   7       1555.18       1647.89       104.40 o
   4  30   7       2128.59       2136.99       148.85 o
   5  30   7         46.46         49.09        65.53 o
   6  30   7          1.88         35.61        73.75 o
   7  30   7       2800.44       2848.41       237.71 o
   8  30   7         35.10         26.18       179.51 o
   9  30   7       2122.17       2322.60       205.72 o
   1  31   7      10627.08      11208.47       522.28 o
   2  31   7         20.51         54.14        50.90 o
   3  31   7        520.71        689.67       178.03 o
   4  31   7       4080.73       3981.18       219.44 o
   5  31   7       1206.32       1403.85       117.49 o
   6  31   7       3176.58       3271.50       207.43 o
   7  31   7       1725.09       1785.13       105.27 o
   8  31   7        704.89        703.64       106.73 o
   9  31   7       7250.88       7016.12      1363.65 o
   0  32   7       2602.05       2689.41       242.43 o
   1  32   7         17.12        143.03        66.80 o
   2  32   7       1242.92       1357.69        94.70 o
   3  32   7       6804.29       6579.16       324.06 o
   4  32   7       3002.04       3151.01       227.27 o
   5  32   7          1.89         78.67        44.49 o
   6  32   7       6491.76       6574.84       259.19 o
   7  32   7        927.37       1013.14        73.52 o
   8  32   7        659.01        867.07       165.26 o
   1  33   7        586.16        561.20        82.90 o
   2  33   7       3654.69       3833.36       211.55 o
   3  33   7       4539.78       4500.87       238.34 o
   4  33   7       2192.06       2271.63       325.76 o
   5  33   7        485.66        522.15        57.64 o
   6  33   7       1464.21       1426.60        85.81 o
   7  33   7       6084.69       6295.09       246.29 o
   8  33   7       2938.05       3064.67       168.14 o
   0  34   7       6942.32       7166.72       500.00 o
   1  34   7        566.91        736.19        88.27 o
   2  34   7        118.16         83.02        63.62 o
   3  34   7       6986.22       6924.97       462.12 o
   4  34   7       4113.56       4149.00       222.26 o
   5  34   7        150.14        203.03        65.53 o
   6  34   7       7485.48       7890.95       300.19 o
   7  34   7        897.23       1124.50        96.42 o
   1  35   7         49.19        110.91        66.80 o
   2  35   7        928.80       1068.19       143.94 o
   3  35   7        292.70        272.73        90.91 o
   4  35   7        191.52        226.97        65.53 o
   5  35   7       5854.95       6239.10       305.20 o
   6  35   7        739.39        842.90        88.27 o
   0  36   7      11847.19      11856.15       780.31 o
   1  36   7       2361.41       2421.62       157.96 o
   2  36   7        131.55        287.88        90.91 o
   3  36   7       8435.04       8706.76       428.03 o
   4  36   7       2350.85       2450.71       152.60 o
   5  36   7        140.21        205.45        64.39 o
   1  37   7        391.61        437.53        77.54 o
   2  37   7       1060.03       1416.68       159.09 o
   3  37   7        267.83        386.37        98.49 o
   4  37   7        182.44        242.43        83.33 o
   0  38   7       8330.29       8984.91       598.49 o
   1  38   7       1795.63       2007.59       189.40 o
   2  38   7       4223.44       4712.15       340.91 o
   3  38   7        244.66        454.55        98.49 o
   0   0   8     121187.12     120020.16      3028.68 o
   2   0   8        984.10       1095.23        76.70 o
   4   0   8        159.89        209.47        37.81 o
   6   0   8      10479.96      10248.41       498.73 o
   8   0   8        483.95        540.80       120.84 o
  10   0   8      37229.80      34471.01      1493.45 o
  12   0   8       1778.17       1531.18       186.90 o
  14   0   8        993.53        984.86       106.06 o
   1   1   8       1849.65       1815.73        40.94 o
   2   1   8        112.04        151.68        23.52 o
   3   1   8        709.32        777.87        40.47 o
   4   1   8       3056.77       3015.06        64.28 o
   5   1   8       4869.24       4841.47       116.17 o
   6   1   8       5502.63       5515.02       142.95 o
   7   1   8         98.50        206.48        96.80 o
   8   1   8        935.78        982.57       199.03 o
   9   1   8       1284.37       1278.04        90.42 o
  10   1   8       3953.70       4058.29       219.74 o
  11   1   8        337.85        269.43       202.34 o
  12   1   8         80.27       1490.33      1172.95 o
  13   1   8       1743.52       1735.30        77.33 o
  14   1   8        248.28        238.80        41.73 o
   0   2   8       2658.27       2728.91        87.37 o
   1   2   8        292.35        292.99        34.01 o
   2   2   8       6035.90       5922.71        91.45 o
   3   2   8      47088.98      46056.55       550.93 o
   4   2   8        391.08        417.50        35.03 o
   5   2   8         13.10         89.70        52.14 o
   6   2   8        161.13        195.13        69.57 o
   7   2   8      11786.67      11917.68       329.17 o
   8   2   8       2017.30       2085.18       117.44 o
   9   2   8       3724.46       3596.35       267.06 o
  10   2   8       3358.59       3277.61       117.79 o
  11   2   8        302.32        256.30       234.51 o
  12   2   8       4171.89       4026.12       151.22 o
  13   2   8      20869.42      20039.17       472.73 o
  14   2   8         38.57        -37.88        48.21 o
   1   3   8        470.08        529.13        40.21 o
   2   3   8         58.93         52.99        33.24 o
   3   3   8      17050.41      16837.86       222.22 o
   4   3   8          2.43         57.53        34.73 o
   5   3   8        406.57        425.35        58.37 o
   6   3   8       1000.37       1020.01        67.07 o
   7   3   8      21849.69      20908.73       581.65 o
   8   3   8         42.58        156.14        81.86 o
   9   3   8       2371.72       2566.13       100.22 o
  10   3   8         36.28         84.51        92.71 o
  11   3   8        564.50        554.25       140.35 o
  12   3   8        121.88         26.67       114.66 o
  13   3   8         20.17         53.04        77.27 o
  14   3   8          7.94        -48.21        48.21 o
   0   4   8      10222.93      10159.57       211.92 o
   1   4   8      10462.32      10413.96       148.02 o
   2   4   8       1177.52       1219.92        54.95 o
   3   4   8       1431.35       1474.42        54.57 o
   4   4   8      12085.11      12127.20       220.23 o
   5   4   8        905.56        848.29        59.04 o
   6   4   8      21593.45      20462.72       490.43 o
   7   4   8       6576.45       6393.52       263.69 o
   8   4   8       1995.35       2106.11       181.02 o
   9   4   8       7815.77       7648.93       189.31 o
  10   4   8       4261.38       4051.89       278.31 o
  11   4   8       2675.04       2571.43       151.05 o
  12   4   8         44.48          4.19       178.47 o
  13   4   8        118.56        108.63        63.64 o
  14   4   8        792.43        628.45        66.80 o
   1   5   8        994.72       1013.52        36.41 o
   2   5   8       3034.94       3027.47        84.26 o
   3   5   8         23.64         63.15        39.69 o
   4   5   8      17238.43      17181.41       245.66 o
   5   5   8       5109.46       5063.25       142.51 o
   6   5   8      11753.53      11592.14       345.65 o
   7   5   8        314.38        343.26        88.79 o
   8   5   8         54.23         95.72        53.89 o
   9   5   8       3008.27       2896.23       147.59 o
  10   5   8       4341.81       4181.23       154.81 o
  11   5   8         59.80         37.48       145.47 o
  12   5   8       4705.01       4476.94       178.03 o
  13   5   8        448.97        397.85        84.86 o
  14   5   8       2978.22       2886.38       219.70 o
   0   6   8        648.01        731.66        56.73 o
   1   6   8       2094.65       2235.26        74.62 o
   2   6   8       5132.06       5106.01        86.40 o
   3   6   8       2303.69       2327.70        81.97 o
   4   6   8      25884.31      25816.94       427.32 o
   5   6   8        326.35        398.22        85.46 o
   6   6   8      12504.38      12102.25       272.12 o
   7   6   8       3778.53       3702.07       171.24 o
   8   6   8         43.51         90.16       150.71 o
   9   6   8       4244.45       4484.10       214.91 o
  10   6   8         10.20         66.07       181.53 o
  11   6   8         30.62         41.42       158.65 o
  12   6   8       3666.56       3657.80       128.90 o
  13   6   8        520.42        506.19       111.06 o
  14   6   8      10474.06      10333.41       659.10 o
   1   7   8      26416.73      26627.79       349.20 o
   2   7   8       4696.54       4675.52        80.71 o
   3   7   8         67.02        118.70        54.92 o
   4   7   8         17.27         61.48        56.60 o
   5   7   8        450.87        467.52        99.31 o
   6   7   8       1512.68       1555.85       138.67 o
   7   7   8       2088.04       2120.08       121.88 o
   8   7   8       7645.03       7501.69       243.05 o
   9   7   8      14700.06      14287.46       444.93 o
  10   7   8        186.06        154.49        54.81 o
  11   7   8       7300.22       7037.61       243.91 o
  12   7   8        112.73         24.24        62.42 o
  13   7   8        785.41        717.24       191.72 o
  14   7   8        616.11        568.19        90.91 o
   0   8   8         50.64         66.76        48.57 o
   1   8   8      19062.26      19203.21       259.98 o
   2   8   8       8517.78       8526.46       130.20 o
   3   8   8        868.40        943.30        38.33 o
   4   8   8          0.59         17.46        44.48 o
   5   8   8       2600.82       2699.81       118.19 o
   6   8   8        146.85        213.67        76.05 o
   7   8   8       2668.78       2613.33       172.33 o
   8   8   8       1150.58       1264.38       113.10 o
   9   8   8       5562.28       5551.18       278.63 o
  10   8   8        563.03        527.90        85.40 o
  11   8   8       5267.14       5141.71       151.43 o
  12   8   8       5138.85       5053.94       163.57 o
  13   8   8        133.70         81.63       101.65 o
  14   8   8         29.31         53.03        68.18 o
   1   9   8       9857.62       9996.23       148.08 o
   2   9   8      10232.23      10240.23       153.24 o
   3   9   8       3286.95       3332.83        72.99 o
   4   9   8       5024.65       5008.03       120.62 o
   5   9   8      14402.28      14250.38       315.68 o
   6   9   8        535.52        570.99        69.97 o
   7   9   8       1875.14       1856.35       114.97 o
   8   9   8       8789.51       8615.62       272.16 o
   9   9   8        678.41        670.18        85.91 o
  10   9   8         44.01         25.92       132.52 o
  11   9   8      15330.57      14726.20       584.91 o
  12   9   8       3365.26       3324.69       232.78 o
  13   9   8       1207.57       1253.31        56.04 o
  14   9   8       2633.00       2310.62       189.40 o
   0  10   8       4550.74       4456.90       117.06 o
   1  10   8       2881.33       2866.27        57.48 o
   2  10   8      13797.57      13774.85       200.40 o
   3  10   8       1731.61       1695.56        93.53 o
   4  10   8        482.18        493.40        67.29 o
   5  10   8       1396.71       1444.57       108.93 o
   6  10   8        140.66        217.00       111.88 o
   7  10   8        209.30        267.98       121.49 o
   8  10   8       2230.14       2366.61       163.02 o
   9  10   8        605.87        671.47       100.32 o
  10  10   8       1597.10       1528.05       201.74 o
  11  10   8        716.35        742.15       158.16 o
  12  10   8       6858.17       6359.09       271.87 o
  13  10   8       1388.57       1388.27        94.00 o
   1  11   8          3.72         58.66        44.80 o
   2  11   8      26038.96      25650.03       362.68 o
   3  11   8        507.28        569.26        67.20 o
   4  11   8        594.17        636.11        69.15 o
   5  11   8      23528.27      23055.44       397.74 o
   6  11   8         11.52         51.14        81.16 o
   7  11   8        670.01        731.68       116.85 o
   8  11   8      31270.05      29652.55       859.59 o
   9  11   8        814.45        795.04       138.22 o
  10  11   8         55.90         92.87        81.42 o
  11  11   8       1620.48       1496.83       127.43 o
  12  11   8       1578.49       1516.29       147.11 o
  13  11   8        734.31        692.22        55.95 o
   0  12   8       7921.19       7824.11       192.43 o
   1  12   8        134.02        208.23        30.01 o
   2  12   8        895.64        930.25        67.94 o
   3  12   8        385.50        473.83        73.45 o
   4  12   8       3355.21       3329.26       132.84 o
   5  12   8          3.41        142.41        97.67 o
   6  12   8        319.51        331.49       110.31 o
   7  12   8         53.56         84.95        89.90 o
   8  12   8        678.53        727.12       111.73 o
   9  12   8        164.21        209.98       170.69 o
  10  12   8       4795.47       4739.50       230.53 o
  11  12   8         92.72         46.12       213.37 o
  12  12   8        446.21        500.41       172.52 o
  13  12   8        145.00        101.47        32.76 o
   1  13   8       6073.44       6190.90       115.07 o
   2  13   8       2288.17       2424.70        78.53 o
   3  13   8       2290.55       2346.39        59.88 o
   4  13   8       1809.01       1893.60        94.03 o
   5  13   8      48999.20      48888.20       872.88 o
   6  13   8       1624.83       1738.73       165.11 o
   7  13   8       3146.29       3119.62       138.03 o
   8  13   8       6585.16       6389.41       288.49 o
   9  13   8         10.96         44.82       170.67 o
  10  13   8        393.61        463.16       137.24 o
  11  13   8       9251.17       8588.85       278.88 o
  12  13   8        134.35        160.53        58.56 o
  13  13   8        178.93        189.79        71.71 o
   0  14   8        110.21        149.43        43.83 o
   1  14   8       5623.74       5772.56       109.28 o
   2  14   8       9833.04      10016.28       187.16 o
   3  14   8        519.76        525.76        72.85 o
   4  14   8         63.44         63.43        67.24 o
   5  14   8        881.82       1029.62       116.04 o
   6  14   8       1789.37       1865.77       186.92 o
   7  14   8          7.88         73.76       113.42 o
   8  14   8       3049.81       3162.76       170.16 o
   9  14   8       1138.20       1152.32       151.39 o
  10  14   8        255.68        274.26       243.68 o
  11  14   8        857.14        883.76       105.16 o
  12  14   8       2464.99       2259.53       156.91 o
  13  14   8        505.19        433.33        58.94 o
   1  15   8          8.10         52.47        38.60 o
   2  15   8      20466.80      20286.93       328.25 o
   3  15   8       4913.03       4872.93       116.26 o
   4  15   8       8734.93       8624.19       179.53 o
   5  15   8         10.28         67.21       112.50 o
   6  15   8       1558.62       1630.50       208.73 o
   7  15   8       8790.50       8674.68       218.08 o
   8  15   8      12412.29      12180.26       576.77 o
   9  15   8       1005.10        993.86       195.29 o
  10  15   8        686.76        696.79       106.85 o
  11  15   8       1247.46       1161.26       107.39 o
  12  15   8       5400.94       5124.83       501.43 o
  13  15   8        677.74        636.87        72.17 o
   0  16   8       1865.45       1780.88       160.18 o
   1  16   8       7557.38       7713.95       159.47 o
   2  16   8       7914.20       8016.82       157.84 o
   3  16   8       1005.29       1048.33       121.61 o
   4  16   8       1109.96       1207.55        66.16 o
   5  16   8        726.54        795.80        91.16 o
   6  16   8          4.52        101.08       158.69 o
   7  16   8         37.66        100.68       159.36 o
   8  16   8       1255.33       1284.06       139.90 o
   9  16   8        613.10        636.14       297.75 o
  10  16   8       1385.78       1364.80       183.28 o
  11  16   8       3595.61       3513.16       275.35 o
  12  16   8       6867.02       6464.07       309.07 o
  13  16   8        612.37        515.16        98.49 o
   1  17   8      23204.79      22782.99       431.97 o
   2  17   8        835.19        916.61        59.25 o
   3  17   8          3.14         20.36       105.06 o
   4  17   8       6219.26       6205.31       173.46 o
   5  17   8        570.70        658.96        97.00 o
   6  17   8       5228.97       5223.99       132.98 o
   7  17   8       2784.41       2919.07       110.86 o
   8  17   8        365.66        445.59        75.94 o
   9  17   8      11942.41      11741.31       357.68 o
  10  17   8       1331.02       1306.08        96.54 o
  11  17   8       7102.05       6728.20       426.32 o
  12  17   8       2136.13       1951.60       111.75 o
   0  18   8       8745.86       8892.68       298.16 o
   1  18   8       3319.81       3377.43        99.70 o
   2  18   8        287.10        399.91        61.46 o
   3  18   8       4233.80       4093.82       116.40 o
   4  18   8       6816.70       6982.68       179.16 o
   5  18   8         81.77        133.16       122.44 o
   6  18   8        321.63        389.46        64.14 o
   7  18   8       4948.58       5085.91       130.51 o
   8  18   8         46.36       1853.64      1836.63 o
   9  18   8       4475.59       4553.77       477.66 o
  10  18   8       3301.32       3275.49       417.35 o
  11  18   8        114.85        180.06       138.64 o
  12  18   8        217.96        282.07       138.63 o
   1  19   8       8530.53       8825.56       231.65 o
   2  19   8        749.80        947.82       157.76 o
   3  19   8        162.70        255.63       162.27 o
   4  19   8      11500.06      11781.04       308.53 o
   5  19   8        293.24        347.08        34.83 o
   6  19   8       6657.28       6882.11       166.57 o
   7  19   8       1247.42       1322.64       112.08 o
   8  19   8         15.61         24.41       148.99 o
   9  19   8       8464.26       8163.20       266.19 o
  10  19   8       3558.09       3551.35       305.41 o
  11  19   8       3953.87       3833.75       379.49 o
  12  19   8       2338.15       2301.52       178.24 o
   0  20   8       7779.95       8228.70       369.56 o
   1  20   8        936.18       1022.17        70.05 o
   2  20   8        805.56        862.63       145.05 o
   3  20   8       4312.28       4204.16       164.57 o
   4  20   8       7691.34       7900.44       313.39 o
   5  20   8         21.60         69.93        64.39 o
   6  20   8      15412.97      15580.23       346.14 o
   7  20   8        228.59        312.32        43.70 o
   8  20   8       1006.05        941.62       304.29 o
   9  20   8          9.13         59.54        90.20 o
  10  20   8       3997.08       3899.29       282.90 o
  11  20   8        450.23        504.32       103.44 o
  12  20   8          1.88        113.64        75.76 o
   1  21   8         28.90        176.07       165.11 o
   2  21   8       3236.76       3245.04       496.47 o
   3  21   8       6798.30       6599.60       228.43 o
   4  21   8       1997.26       2096.04        95.14 o
   5  21   8         40.82         90.07        91.56 o
   6  21   8       1833.48       1972.72        74.04 o
   7  21   8      13636.85      14045.67       395.03 o
   8  21   8       2701.38       2654.00       227.24 o
   9  21   8        908.76        893.63       266.41 o
  10  21   8        659.71        752.43        89.71 o
  11  21   8        811.87        503.70       683.39 o
   0  22   8       4494.36       4965.34       435.61 o
   1  22   8        128.50        205.89       164.02 o
   2  22   8        394.01        366.78       118.10 o
   3  22   8      20451.62      19462.02       843.92 o
   4  22   8       3095.80       3174.70       141.10 o
   5  22   8          2.10        -19.02        80.18 o
   6  22   8       7102.77       7392.77       360.44 o
   7  22   8       5238.26       5460.84       193.70 o
   8  22   8       1034.95       1081.19       111.56 o
   9  22   8        985.32       1048.74       271.61 o
  10  22   8       1153.03       1136.46        91.27 o
  11  22   8         83.81        114.20        85.55 o
   1  23   8         17.87        114.98        77.10 o
   2  23   8        468.12        606.11       139.96 o
   3  23   8        792.13        812.54       182.10 o
   4  23   8       1534.82       1506.33        91.24 o
   5  23   8       6990.87       7143.53       450.81 o
   6  23   8       1812.01       1965.20       211.04 o
   7  23   8        545.64        681.00       352.36 o
   8  23   8        587.78        625.43       126.85 o
   9  23   8        592.16        645.44        66.97 o
  10  23   8       1935.21       1956.91        93.09 o
  11  23   8        209.98        272.73        83.33 o
   0  24   8      33656.30      34730.48      1651.53 o
   1  24   8       2943.07       3335.27       200.83 o
   2  24   8         62.29        161.17        83.70 o
   3  24   8       9342.43       9055.28       400.22 o
   4  24   8        967.65       1102.31       131.00 o
   5  24   8        113.72        240.97       181.52 o
   6  24   8       1545.94       1633.39       455.98 o
   7  24   8       4927.26       5146.52       737.74 o
   8  24   8        301.63        403.68       127.38 o
   9  24   8       3771.14       3711.15       425.66 o
  10  24   8      13113.12      12118.81      1252.03 o
   1  25   8       1326.83       1410.13       104.46 o
   2  25   8       1689.73       1848.71       118.75 o
   3  25   8        358.80        509.50        61.23 o
   4  25   8        781.95        740.11       148.75 o
   5  25   8       2060.17       2001.58       550.02 o
   6  25   8       2663.66       2884.66       357.07 o
   7  25   8         18.73       1127.96      1824.35 o
   8  25   8       1622.46       1541.13       558.77 o
   9  25   8        780.88        692.67       695.38 o
  10  25   8        883.16        134.89      1541.47 o
   0  26   8      14497.90      16333.45      1053.04 o
   1  26   8        773.34        875.39        85.74 o
   2  26   8       5921.80       6399.16       321.41 o
   3  26   8       5413.66       5498.04       281.20 o
   4  26   8       4892.77       5062.58       260.68 o
   5  26   8        115.83        148.20       209.81 o
   6  26   8       4072.69       4314.87       438.61 o
   7  26   8        659.58        644.30       378.34 o
   8  26   8        998.15        984.76       258.03 o
   9  26   8          2.77       1147.64      1708.43 o
   1  27   8        148.56        196.97       106.06 o
   2  27   8        397.75        386.37       113.64 o
   3  27   8       6180.98       6409.66       500.00 o
   4  27   8        102.26         94.70        69.64 o
   5  27   8        145.59        162.09       715.13 o
   6  27   8         66.40          0.29       625.55 o
   7  27   8       7541.52       7960.91       441.40 o
   8  27   8         35.51         73.69       164.19 o
   9  27   8       1020.71       1158.15       119.46 o
   0  28   8        225.69        242.43       106.06 o
   1  28   8      10342.70      11765.24       772.73 o
   2  28   8       2738.83       2901.54       250.00 o
   3  28   8       4754.25       4637.93       243.70 o
   4  28   8        435.80        599.04        88.27 o
   5  28   8        633.15        834.09       306.95 o
   6  28   8        767.15        910.93       371.25 o
   7  28   8       6997.09       7037.18       465.60 o
   8  28   8       1214.46       1237.48       158.60 o
   1  29   8         90.53        265.15       106.06 o
   2  29   8          0.05        159.09        98.49 o
   3  29   8        256.73        522.73       113.64 o
   4  29   8       2654.03       2534.31       160.71 o
   5  29   8       5035.75       5183.19       348.49 o
   6  29   8       3179.83       3389.07       192.17 o
   7  29   8        463.51        510.54       392.72 o
   8  29   8        964.40       1080.24       473.93 o
   0  30   8         20.78         75.76        98.49 o
   1  30   8         73.13        106.06        98.49 o
   2  30   8       3174.47       3522.75       287.88 o
   3  30   8       1567.69       1727.29       181.82 o
   4  30   8      13430.55      13901.15       821.98 o
   5  30   8         56.42         84.55        66.80 o
   6  30   8       7882.66       8090.53       689.15 o
   7  30   8        514.38        534.21       183.05 o
   1  31   8       2731.49       3159.11       265.15 o
   2  31   8       5179.01       5840.95       416.67 o
   3  31   8        109.87        303.03        98.49 o
   4  31   8        222.95        257.05       109.85 o
   5  31   8       1541.39       1626.85       122.86 o
   6  31   8        124.29        152.64        64.25 o
   7  31   8         70.92       3265.18      2318.20 o
   0  32   8       2096.08       2409.11       227.27 o
   1  32   8       6106.96       6689.44       469.70 o
   2  32   8        790.61        856.07       136.36 o
   3  32   8        420.60        500.00       113.64 o
   4  32   8       1670.87       1841.70       133.92 o
   5  32   8       1565.94       1892.91       133.92 o
   6  32   8       4033.00       4515.18       333.34 o
   1  33   8       4761.28       5780.34       416.67 o
   2  33   8          4.16         53.03        90.91 o
   3  33   8       1150.20       1265.16       151.52 o
   4  33   8        189.46        280.31        98.49 o
   5  33   8       8105.35       8628.85       575.76 o
   0  34   8        832.20        886.37       143.94 o
   1  34   8         51.12        287.88       106.06 o
   2  34   8       4417.65       5075.79       371.21 o
   3  34   8       3992.51       4136.39       310.61 o
   4  34   8          4.59         83.33        83.33 o
   0   0   9       6779.19       6918.48       260.13 o
   2   0   9       1181.18       1201.95        96.64 o
   4   0   9       2902.32       2904.19       105.59 o
   6   0   9       1036.11       1086.50       183.52 o
   8   0   9        571.73        653.05       119.38 o
  10   0   9       2977.52       2699.85       225.44 o
  12   0   9        397.70        285.61       227.79 o
   1   1   9       2065.51       2020.34        81.40 o
   2   1   9       9475.53       9511.90       163.77 o
   3   1   9       1049.16       1059.63        97.91 o
   4   1   9         25.30         33.46        83.23 o
   5   1   9      34804.82      34768.38       640.92 o
   6   1   9        334.50        387.06        62.09 o
   7   1   9       2160.21       2280.21       134.19 o
   8   1   9      17995.33      18052.75       514.26 o
   9   1   9         27.77        -28.56       187.30 o
  10   1   9         45.64        -29.60       137.54 o
  11   1   9       5283.13       4986.77       436.18 o
  12   1   9        414.30        359.15        84.11 o
   0   2   9        852.01        850.12       116.78 o
   1   2   9       3498.43       3563.46       114.07 o
   2   2   9      10570.41      10622.18       178.25 o
   3   2   9        433.93        459.06        77.67 o
   4   2   9          8.02         28.28       109.09 o
   5   2   9       1449.76       1560.68        79.64 o
   6   2   9        353.50        369.54       152.45 o
   7   2   9          5.30         37.86        93.46 o
   8   2   9       2445.44       2761.83        80.74 o
   9   2   9       1246.64       1205.94       167.51 o
  10   2   9        938.19        869.91       196.13 o
  11   2   9        905.78        777.03        90.01 o
  12   2   9       3434.26       3323.51       186.21 o
   1   3   9       1989.96       2001.18        75.68 o
   2   3   9      17015.55      16891.31       265.06 o
   3   3   9       4293.31       4254.17       103.06 o
   4   3   9       6793.00       6606.81       181.11 o
   5   3   9       3606.43       3600.90       117.12 o
   6   3   9       1245.62       1194.20       146.22 o
   7   3   9       3180.16       3181.92       103.02 o
   8   3   9      10881.95      10942.30       259.89 o
   9   3   9         30.96         21.82       131.20 o
  10   3   9        445.91        332.53       153.95 o
  11   3   9       6059.25       5626.84       318.57 o
  12   3   9       4596.19       4452.39       178.65 o
   0   4   9       1345.68       1364.28       112.42 o
   1   4   9       9013.16       9223.69       172.48 o
   2   4   9       7619.77       7793.81       146.65 o
   3   4   9          5.91         37.00        78.50 o
   4   4   9        563.86        597.14        72.27 o
   5   4   9       1833.51       1906.91       102.12 o
   6   4   9         12.10         57.26       114.97 o
   7   4   9       1032.58       1075.58       167.25 o
   8   4   9       1004.59       1107.46        74.07 o
   9   4   9       2291.56       2351.59       170.90 o
  10   4   9       1271.38       1136.68       123.74 o
  11   4   9       4619.89       4387.59       112.74 o
  12   4   9       6292.86       6207.43       248.54 o
   1   5   9      25974.51      25871.35       440.83 o
   2   5   9        286.67        343.11        93.89 o
   3   5   9         56.70        101.95        76.87 o
   4   5   9       1127.51       1224.93        90.32 o
   5   5   9        961.21        950.42       108.26 o
   6   5   9       2673.35       2695.59       101.75 o
   7   5   9       2232.21       2321.68       121.25 o
   8   5   9       1125.25       1147.64       119.19 o
   9   5   9      11565.89      11202.24       292.86 o
  10   5   9        525.99        477.39        93.66 o
  11   5   9       8131.35       7575.83       304.47 o
  12   5   9        268.40        289.91       149.97 o
   0   6   9       3822.12       3722.26       170.20 o
   1   6   9       3840.15       4040.62       114.08 o
   2   6   9       1601.74       1648.44        68.12 o
   3   6   9       4354.11       4508.70       143.44 o
   4   6   9      11504.46      11405.77       224.39 o
   5   6   9         71.92        124.23       137.24 o
   6   6   9       3725.48       3763.93       205.39 o
   7   6   9       4354.13       4368.47       313.37 o
   8   6   9         26.20         89.58        98.05 o
   9   6   9       4656.29       4565.67       192.63 o
  10   6   9        596.90        580.61       147.58 o
  11   6   9         23.53        -35.91       169.60 o
  12   6   9        953.17        987.18        69.52 o
   1   7   9       3135.23       3181.19        96.89 o
   2   7   9       2967.17       2946.53        96.39 o
   3   7   9          5.55         32.33        62.70 o
   4   7   9      12618.21      12662.99       255.88 o
   5   7   9        457.54        434.84        73.09 o
   6   7   9       8523.22       8548.37       225.83 o
   7   7   9        139.76        179.57       176.47 o
   8   7   9        112.22        127.66       176.33 o
   9   7   9       5458.67       5252.97       190.38 o
  10   7   9       4247.77       3921.79       185.86 o
  11   7   9       1125.24       1024.88       131.72 o
  12   7   9       3389.74       3208.90       308.53 o
   0   8   9      11910.18      11868.54       360.76 o
   1   8   9       3431.62       3549.69       105.13 o
   2   8   9        724.16        774.22        96.77 o
   3   8   9        379.33        470.17        55.07 o
   4   8   9      11052.35      10776.85       255.73 o
   5   8   9         68.99        118.79       189.40 o
   6   8   9      16823.82      16269.08       611.66 o
   7   8   9        548.20        627.92       234.32 o
   8   8   9       1343.39       1313.93       189.54 o
   9   8   9       1342.50       1375.51       188.39 o
  10   8   9       4276.09       4029.93       351.75 o
  11   8   9       1010.24        925.39       131.82 o
  12   8   9        172.85        177.48        94.19 o
   1   9   9        223.03        284.30       128.74 o
   2   9   9        610.43        698.01        41.41 o
   3   9   9       9564.27       9711.49       217.73 o
   4   9   9        891.03        923.66        82.85 o
   5   9   9        454.07        484.83       111.54 o
   6   9   9       1145.41       1198.24        94.12 o
   7   9   9      16021.41      15876.08       388.08 o
   8   9   9       1264.32       1221.52       103.54 o
   9   9   9       1551.52       1603.13       200.51 o
  10   9   9        116.60        155.19       140.33 o
  11   9   9        305.74        236.37        80.15 o
  12   9   9        617.04        448.65        86.38 o
   0  10   9        125.83        152.58       150.69 o
   1  10   9        145.69        156.72        79.60 o
   2  10   9       1317.26       1343.24       137.20 o
   3  10   9      31019.30      30418.77       562.47 o
   4  10   9        416.81        505.85        68.75 o
   5  10   9          4.01         32.86        71.73 o
   6  10   9       2529.75       2437.74       209.47 o
   7  10   9       8268.50       8349.55       330.12 o
   8  10   9       1181.97       1237.24       118.02 o
   9  10   9       2544.82       2415.11       277.85 o
  10  10   9          0.47        -13.58       251.26 o
  11  10   9        141.92        142.51        61.33 o
  12  10   9       1091.95        988.88       136.36 o
   1  11   9        347.72        389.03       117.38 o
   2  11   9        175.13        225.12       130.67 o
   3  11   9        417.95        466.89        65.21 o
   4  11   9       2840.49       2725.28       120.31 o
   5  11   9       5418.08       5374.88       211.15 o
   6  11   9       2827.54       2822.22       285.18 o
   7  11   9        377.73        387.57       239.97 o
   8  11   9        188.11        190.45       141.16 o
   9  11   9        559.86        617.64       261.47 o
  10  11   9       2437.74       2528.99       106.64 o
  11  11   9          2.85        -22.70       164.80 o
  12  11   9         85.23         22.73        75.76 o
   0  12   9      59159.79      58342.84      1977.62 o
   1  12   9        749.82        780.59        92.31 o
   2  12   9        550.43        615.35        53.27 o
   3  12   9       3477.51       3502.44       125.55 o
   4  12   9         37.21       1203.72       935.87 o
   5  12   9        179.38        236.22        79.87 o
   6  12   9       5727.63       5526.52       345.96 o
   7  12   9       2268.14       2266.35       185.51 o
   8  12   9        369.10        370.75       161.84 o
   9  12   9       1569.99       1496.89       154.13 o
  10  12   9      22803.84      21668.31      1594.62 o
  11  12   9        153.90        158.94        69.06 o
  12  12   9        633.84        462.12        98.49 o
   1  13   9       1509.44       1604.29       105.68 o
   2  13   9        672.82        741.47        38.64 o
   3  13   9        771.18        849.76        39.22 o
   4  13   9       1461.75       1598.56       117.82 o
   5  13   9       1797.90       1839.51       191.99 o
   6  13   9       3246.72       3244.62       313.46 o
   7  13   9         10.00         48.19       292.06 o
   8  13   9       1032.29       1146.43       213.29 o
   9  13   9       1427.37       1481.15       120.96 o
  10  13   9       1705.61       1707.40       166.47 o
  11  13   9        505.25        512.09       175.09 o
   0  14   9       9022.54       9068.41       330.25 o
   1  14   9         85.94        151.33        87.55 o
   2  14   9       5855.39       5903.05       193.08 o
   3  14   9      17530.51      17299.31       373.23 o
   4  14   9       2649.05       2669.88        86.30 o
   5  14   9          4.51         54.96       153.05 o
   6  14   9       2456.93       2464.52       324.64 o
   7  14   9       4751.50       4780.12       412.77 o
   8  14   9       1270.17       1289.81       196.94 o
   9  14   9       1181.16       1099.44       244.30 o
  10  14   9       6637.75       6211.72       414.48 o
  11  14   9        185.49        188.36       103.70 o
   1  15   9          2.92         81.63       123.00 o
   2  15   9        135.90        176.56       112.88 o
   3  15   9       7561.75       7859.24       197.30 o
   4  15   9        197.87        240.37        51.26 o
   5  15   9         29.80         68.05        97.38 o
   6  15   9        229.68        315.86       127.21 o
   7  15   9      12009.67      12208.78       384.64 o
   8  15   9        116.51        193.90       182.61 o
   9  15   9       1764.75       1715.19       186.42 o
  10  15   9         16.50         60.28       111.05 o
  11  15   9        960.65       -961.76       961.76 o
   0  16   9        922.94        952.39       142.21 o
   1  16   9      11015.73      10872.27       308.74 o
   2  16   9       1316.96       1316.35        74.92 o
   3  16   9       4139.81       4327.14       158.68 o
   4  16   9       2980.12       2982.67       192.56 o
   5  16   9        552.59        663.89       136.73 o
   6  16   9       6934.19       6905.20       317.48 o
   7  16   9       6900.28       6782.44       374.55 o
   8  16   9       1285.81       1177.92       125.63 o
   9  16   9       8477.14       8249.31       528.94 o
  10  16   9        632.60        601.18       184.79 o
  11  16   9       1702.62       1643.25       112.50 o
   1  17   9         12.07        103.82       115.26 o
   2  17   9        268.18        355.66        65.46 o
   3  17   9        138.77        210.05        78.08 o
   4  17   9       7130.99       7356.08       247.87 o
   5  17   9       5548.93       5528.89       430.62 o
   6  17   9       5173.42       5463.08       263.70 o
   7  17   9        534.01        496.15       105.81 o
   8  17   9         46.97       1312.13      1840.11 o
   9  17   9       1069.95       1139.56       231.16 o
  10  17   9       1376.10       1370.28       135.37 o
   0  18   9        142.57        206.13        61.61 o
   1  18   9        201.67       1896.49       978.72 o
   2  18   9       3465.67       3387.31       326.09 o
   3  18   9          7.62         35.62        77.81 o
   4  18   9      18759.63      18826.98       472.64 o
   5  18   9         19.77         42.82        35.59 o
   6  18   9       9047.26       8758.57       256.14 o
   7  18   9        193.71        186.46       146.52 o
   8  18   9         73.69        173.88        79.11 o
   9  18   9        532.02        660.30       153.19 o
  10  18   9        155.80        223.64       125.33 o
   1  19   9       7794.40       8359.16       591.88 o
   2  19   9       6663.45       6878.66       276.58 o
   3  19   9        137.73        217.38       266.44 o
   4  19   9        150.99        201.53       117.00 o
   5  19   9        146.24        140.10        36.14 o
   6  19   9        247.25        314.95        39.91 o
   7  19   9        207.22        237.15       249.94 o
   8  19   9       6678.22       6415.87       193.23 o
   9  19   9       5784.97       5844.61       195.81 o
  10  19   9          4.07         -9.40       419.33 o
   0  20   9        266.65       2901.54      1924.26 o
   1  20   9      10825.51      11189.61       422.68 o
   2  20   9       2332.19       2398.39       272.42 o
   3  20   9       1056.19       1222.57       326.10 o
   4  20   9        391.89        461.38       200.68 o
   5  20   9       1494.25       1558.51       126.49 o
   6  20   9       1832.06       1890.84       226.84 o
   7  20   9       1855.67       1817.36       106.78 o
   8  20   9        515.00        607.64       257.50 o
   9  20   9       4137.54       4114.09       462.84 o
  10  20   9         74.38          7.58        83.33 o
   1  21   9       7902.92       8689.77      2340.93 o
   2  21   9       1422.51       1295.86       348.29 o
   3  21   9       1032.27      -1174.85      1328.72 o
   4  21   9        223.29        269.26       204.57 o
   5  21   9      10844.11      11396.19       730.84 o
   6  21   9         19.85       2056.10      1751.49 o
   7  21   9        749.79        736.84       300.97 o
   8  21   9        836.59        848.83       169.30 o
   9  21   9        677.96        665.05       831.72 o
   1  22   9        832.32        821.58       158.58 o
   2  22   9       6993.23       7592.32      1106.07 o
   3  22   9       2428.49       2554.51       246.14 o
   4  22   9        188.87        124.30       168.60 o
   5  22   9        232.65       1370.35      1636.53 o
   6  22   9          5.50         56.92       186.98 o
   7  22   9        930.27       1035.88       191.07 o
   8  22   9        973.70       1012.43       157.09 o
   9  22   9          4.21        159.09        98.49 o
   1  23   9       1336.41       1772.74       212.12 o
   2  23   9      13951.09      14423.57      2087.14 o
   3  23   9        221.61        169.15       113.24 o
   4  23   9        589.19        553.81       201.20 o
   5  23   9       3444.52       3685.34       628.66 o
   6  23   9          0.35        -19.97       523.77 o
   7  23   9         56.25        162.85        68.97 o
   8  23   9      18674.95      17627.47      1385.47 o
   1  24   9          7.14        287.88       128.79 o
   2  24   9        194.53        257.58       121.21 o
   3  24   9        364.54        522.32       582.02 o
   4  24   9       1111.09        134.36      1495.81 o
   5  24   9         60.46       1616.60      1606.83 o
   6  24   9          2.09         29.35       445.04 o
   7  24   9        170.33        178.16       325.86 o
   8  24   9        288.97       1689.41      2628.81 o
   1  25   9       2133.53       2303.05       234.85 o
   2  25   9        106.56        181.82       113.64 o
   3  25   9        653.35        647.75       553.03 o
   4  25   9       3856.20       3924.57       311.63 o
   5  25   9      22314.82      21936.23      1393.22 o
   6  25   9       1951.83       2150.73       544.78 o
   7  25   9       1842.68       1827.43       316.01 o
   1  26   9       1842.28       2053.05       219.70 o
   2  26   9       3465.57       3916.69       318.18 o
   3  26   9        638.79        727.28       143.94 o
   4  26   9         81.83        187.41       766.51 o
   5  26   9        455.29        498.18       268.99 o
   6  26   9       1867.31       1967.97       387.68 o
   7  26   9          6.99        234.85      2484.87 o
   1  27   9       1414.13       1916.68       212.12 o
   2  27   9       5441.36       6121.26       446.97 o
   3  27   9       3462.26       3522.75       287.88 o
   4  27   9       3496.48       3773.09       556.82 o
   5  27   9       1757.71       -194.24      1577.55 o
   6  27   9        445.06        459.57       250.00 o
   1  28   9       2031.40       2893.96       265.15 o
   2  28   9       3418.33       4121.24       333.34 o
   3  28   9       1354.46       1560.62       181.82 o
   4  28   9        183.19        295.46       113.64 o
   5  28   9        172.01       1136.37      2219.71 o
   1  29   9       6253.38       7234.90       515.16 o
   2  29   9       2918.37       3666.69       303.03 o
   3  29   9         49.61          7.58        98.49 o
   4  29   9       5061.55       5310.64       386.37 o
   0   0  10      59244.95      58520.17      2179.42 o
   2   0  10        574.49        539.83       204.70 o
   4   0  10        105.40        135.61       166.08 o
   6   0  10       5626.32       5410.29       838.69 o
   8   0  10        280.13        405.25       278.95 o
  10   0  10      21372.22      19386.73      2210.67 o
   1   1  10       1048.62       1135.69       212.21 o
   2   1  10         38.57         52.48       169.24 o
   3   1  10        367.47        500.09        89.08 o
   4   1  10       1658.74       1750.22       175.15 o
   5   1  10       2434.69       2466.02       474.97 o
   6   1  10       2829.08       3014.77       308.93 o
   7   1  10         42.43        115.23       163.32 o
   8   1  10        466.45        470.65       172.79 o
   9   1  10        819.27        759.12        93.78 o
  10   1  10       2204.90       2091.15       263.42 o
   0   2  10       1392.03       1578.77       164.20 o
   1   2  10        173.67        193.03       138.84 o
   2   2  10       3112.04       3154.22       187.38 o
   3   2  10      23667.32      23788.18       531.21 o
   4   2  10        177.69        237.08       160.03 o
   5   2  10          3.73         47.51       165.55 o
   6   2  10         63.24        149.36       333.23 o
   7   2  10       6497.21       6630.55       392.09 o
   8   2  10       1147.74       1125.37       171.98 o
   9   2  10       2239.59       2038.49       209.38 o
  10   2  10       1914.22       1743.34       122.22 o
   1   3  10        236.50        284.89        94.98 o
   2   3  10         13.76         -3.87        75.38 o
   3   3  10       8396.92       8678.14       210.84 o
   4   3  10          0.09         56.61       146.11 o
   5   3  10        280.28       1597.77       976.24 o
   6   3  10        453.62        529.03       182.48 o
   7   3  10      11638.14      11510.04       526.86 o
   8   3  10         10.84         16.13       161.57 o
   9   3  10       1264.29       1176.81        98.37 o
  10   3  10         11.59        -52.37        86.23 o
   0   4  10       5236.84       5219.05       380.10 o
   1   4  10       5230.74       5325.60       244.76 o
   2   4  10        573.84        564.07       168.64 o
   3   4  10        723.46        772.01       115.16 o
   4   4  10       6334.79       6484.59       188.40 o
   5   4  10        472.75        530.74       252.35 o
   6   4  10      11674.52      11591.31       601.04 o
   7   4  10       3414.69       3427.29       280.61 o
   8   4  10       1124.59       1156.01       146.27 o
   9   4  10       4277.48       3981.19       341.92 o
  10   4  10       2504.57       2341.19       123.70 o
   1   5  10        460.60        496.95       112.25 o
   2   5  10       1581.18        329.01       673.69 o
   3   5  10          7.40         53.62       129.63 o
   4   5  10       8670.29       8787.57       334.76 o
   5   5  10       2917.05       2994.19       208.39 o
   6   5  10       6038.83       6253.47       339.14 o
   7   5  10        213.37        210.77       130.56 o
   8   5  10         53.00         91.88       144.58 o
   9   5  10       1678.81       1635.34       133.53 o
  10   5  10       2442.14       2264.11       332.64 o
   0   6  10        310.70        333.64        48.68 o
   1   6  10       1095.09       1218.62        95.08 o
   2   6  10       2433.13       2514.41        90.56 o
   3   6  10       1345.32       1363.87       113.83 o
   4   6  10      13268.58      13329.75       360.98 o
   5   6  10        175.86        213.75       230.67 o
   6   6  10       6671.26       6674.95       275.80 o
   7   6  10       2072.85       2136.97        99.03 o
   8   6  10         31.96         50.03       132.50 o
   9   6  10       2387.96       2271.32        98.90 o
  10   6  10          5.00         -3.66       218.92 o
   1   7  10      13246.46      13187.81       359.91 o
   2   7  10       2548.66       2709.82       120.59 o
   3   7  10         35.41         99.00        70.02 o
   4   7  10         13.59         96.31       156.71 o
   5   7  10        248.66        293.93        88.89 o
   6   7  10        773.44        791.79       240.98 o
   7   7  10       1094.49       1046.69       206.02 o
   8   7  10       4446.33       4315.92       213.06 o
   9   7  10       8260.97       7957.91       441.44 o
  10   7  10         97.52         75.39       178.03 o
   0   8  10         75.92        118.84       220.98 o
   1   8  10       9324.75       9436.74       243.78 o
   2   8  10       4412.93       4522.97       178.82 o
   3   8  10        478.80        508.27        85.09 o
   4   8  10          0.43         37.36       348.45 o
   5   8  10       1302.99       1404.54       155.25 o
   6   8  10         65.43        133.70       169.88 o
   7   8  10       1506.92       1508.27       150.19 o
   8   8  10        655.18        727.18       165.91 o
   9   8  10       3177.13       3082.47       192.92 o
  10   8  10        405.34        303.03        90.91 o
   1   9  10       5298.52       5462.76       260.90 o
   2   9  10       5192.02       5421.72       165.70 o
   3   9  10       1729.89       1722.90       116.49 o
   4   9  10       2595.07       2628.94       202.28 o
   5   9  10       7600.41       7802.09       245.32 o
   6   9  10        322.71        414.42       141.21 o
   7   9  10       1014.95       1017.93       196.76 o
   8   9  10       4836.75       4587.70       263.67 o
   9   9  10        428.87        536.71       105.95 o
  10   9  10         37.90        -15.15        75.76 o
   0  10  10       2408.52       2322.52       258.77 o
   1  10  10       1547.84       1666.74       144.45 o
   2  10  10       6974.85       7287.98       440.97 o
   3  10  10        783.22        540.44       518.20 o
   4  10  10        238.91        263.67       147.82 o
   5  10  10        734.79        799.88       131.74 o
   6  10  10         63.08         48.10       264.32 o
   7  10  10         78.94         97.47       150.13 o
   8  10  10       1244.09       1239.44       123.43 o
   9  10  10        413.14        465.75       200.41 o
  10  10  10       1021.15       1022.73       128.79 o
   1  11  10          2.49         80.98       172.52 o
   2  11  10      13486.96      13429.13       402.27 o
   3  11  10        302.83        270.41       162.86 o
   4  11  10        389.32        483.83       251.90 o
   5  11  10      12340.92      12618.37       486.11 o
   6  11  10          4.16         67.97        88.99 o
   7  11  10        421.60        470.72       108.77 o
   8  11  10      17394.35      16857.12       815.56 o
   9  11  10        449.90        453.59        85.54 o
   0  12  10       4007.25       3933.49       485.98 o
   1  12  10         76.14        128.37       214.75 o
   2  12  10        448.39        521.78       169.75 o
   3  12  10        226.56        290.08       115.63 o
   4  12  10       1973.08       2070.95       291.37 o
   5  12  10          1.63       1338.44      1260.38 o
   6  12  10        246.80        327.33       244.57 o
   7  12  10         39.77       1265.29      1329.93 o
   8  12  10        407.05        446.83       112.79 o
   9  12  10        110.15        166.44        49.37 o
   1  13  10       3194.47        984.44       971.08 o
   2  13  10       1195.34       1225.88        83.04 o
   3  13  10       1259.30       1276.62       259.14 o
   4  13  10        894.60       1022.96       112.37 o
   5  13  10      26410.93      25984.60       758.02 o
   6  13  10        887.88        908.38       189.63 o
   7  13  10       1934.60       1989.90       105.71 o
   8  13  10       3594.78       3497.29       296.46 o
   9  13  10          8.58       1220.88      1403.61 o
   0  14  10         51.25         56.66       103.88 o
   1  14  10       2950.73       3147.21       407.01 o
   2  14  10       4917.59       5330.72       476.18 o
   3  14  10        225.01        311.30       254.67 o
   4  14  10         53.74         17.18       238.55 o
   5  14  10        484.60        543.11       171.31 o
   6  14  10       1049.97       1043.99       137.32 o
   7  14  10          2.15         15.23       108.46 o
   8  14  10       1727.23       1773.32       155.94 o
   9  14  10        728.81        787.88       106.06 o
   1  15  10          1.01         85.47       288.58 o
   2  15  10      10871.39      11089.65       508.20 o
   3  15  10       2726.11       2853.13       211.75 o
   4  15  10       4805.60       4821.42       439.58 o
   5  15  10          7.43         83.08        91.44 o
   6  15  10        927.31        906.16       143.22 o
   7  15  10       5015.23       4920.92       257.31 o
   8  15  10       7278.41       7181.65       414.87 o
   0  16  10       1157.01       1273.04       330.42 o
   1  16  10       3724.76       3824.68       322.62 o
   2  16  10       4290.63       4385.67       439.58 o
   3  16  10        584.59        439.18       228.77 o
   4  16  10        565.20        598.76       213.23 o
   5  16  10        356.78        300.68        59.61 o
   6  16  10          4.70       1921.63      1684.34 o
   7  16  10         17.56         53.76       107.93 o
   8  16  10        738.67      -1029.86      1352.17 o
   1  17  10      12516.40       9989.36      1255.25 o
   2  17  10        441.01       -391.31      1147.04 o
   3  17  10          2.04        253.80       345.52 o
   4  17  10       3369.18       3451.15       370.58 o
   5  17  10        381.31        337.41       253.58 o
   6  17  10       2907.46       2912.57       102.59 o
   7  17  10       1571.47       1620.69       214.19 o
   8  17  10        184.95        219.70        75.76 o
   0  18  10       4954.10       4388.09      1361.48 o
   1  18  10       1760.79       2728.68      1196.05 o
   2  18  10        126.34       -594.45      1406.00 o
   3  18  10       2458.52       2545.88       357.22 o
   4  18  10       3621.31       3578.75       250.89 o
   5  18  10         51.29        125.20       249.02 o
   6  18  10        162.82        171.34       250.25 o
   7  18  10       2809.22       2764.09       551.89 o
   1  19  10       4749.18       2251.85      1121.09 o
   2  19  10        495.13        741.66      1422.19 o
   3  19  10         65.93       1953.40      1507.91 o
   4  19  10       6325.02       6033.52       415.52 o
   5  19  10        138.06        192.72       173.86 o
   6  19  10       3696.15       3841.66       632.03 o
   7  19  10        653.53       1325.77      2242.44 o
   0  20  10       4278.26       4098.51      1962.14 o
   1  20  10        489.29        531.42      1343.78 o
   2  20  10        439.53       1647.81      1418.82 o
   3  20  10       2507.75       2359.55       857.92 o
   4  20  10       4358.58       4239.29      1072.42 o
   5  20  10         10.92         -7.48       491.03 o
   6  20  10       8892.85       7843.26       621.94 o
   1  21  10          8.27       -882.26      1308.77 o
   2  21  10       1816.71       3054.43      1432.97 o
   3  21  10       3765.19       3692.93       615.09 o
   4  21  10       1102.54        409.32      1693.19 o
   5  21  10         50.38        193.23       606.21 o
   6  21  10        980.36       2356.08      2333.35 o
   2  22  10        246.00       1188.21      1398.12 o
   3  22  10      11316.78      10034.58       931.31 o
   4  22  10       1885.72        351.52      1538.54 o
   5  22  10          1.38      -1090.92      2227.29 o
   2  23  10        206.80       1401.53      1969.71 o
   3  23  10        463.95        612.24       715.71 o
   4  23  10        974.13        348.49      2151.53 o
   2  24  10         46.72        295.46      1931.83 o
   3  24  10       5441.18       3697.00      2136.38 o
   4  24  10        506.79        530.31      2166.68 o
   0   0  11       3267.65       3145.03       769.36 o
   2   0  11        573.40        586.13       482.37 o
   4   0  11       1727.35       -277.63      1448.98 o
   6   0  11        673.14        706.84       480.70 o
   1   1  11       1069.24       1049.80       122.64 o
   2   1  11       4881.33       4832.74       241.84 o
   3   1  11        589.94        630.87       125.48 o
   4   1  11         25.69         93.90       465.85 o
   5   1  11      18018.83      17876.29       789.70 o
   6   1  11        167.72        144.69       333.23 o
   7   1  11       1291.08       -356.35      1191.22 o
   0   2  11        452.97        413.77       243.94 o
   1   2  11       1844.38       1832.18       265.67 o
   2   2  11       5113.03       5019.35       301.34 o
   3   2  11        165.58        224.34        69.16 o
   4   2  11          1.87        546.47      1075.83 o
   5   2  11        748.88        757.27       397.19 o
   6   2  11        196.13        211.39       109.52 o
   7   2  11         12.45        857.08      1378.78 o
   1   3  11       1133.65       1160.29       174.12 o
   2   3  11       8577.34       8008.65       250.27 o
   3   3  11       2235.14       2210.30       248.21 o
   4   3  11       3570.31       3485.47       240.47 o
   5   3  11       1872.51       1929.70       166.20 o
   6   3  11        720.86        776.49       124.92 o
   7   3  11       1739.79       1690.32       441.76 o
   0   4  11        870.12        871.47       353.82 o
   1   4  11       4311.44       1887.15       729.12 o
   2   4  11       3957.00       4006.04       167.49 o
   3   4  11          3.43         35.12       227.64 o
   4   4  11        284.83        330.27       240.46 o
   5   4  11        874.03        833.90       355.74 o
   6   4  11         12.38       1666.17      1166.44 o
   7   4  11        551.41        495.22       393.65 o
   1   5  11      13113.91      12437.92       571.22 o
   2   5  11        174.87        209.17       315.35 o
   3   5  11         25.62         26.00       256.22 o
   4   5  11        560.88       -175.37       883.40 o
   5   5  11        572.57        625.22       356.51 o
   6   5  11       1391.78       1459.19       445.89 o
   7   5  11       1200.29        988.85      1621.17 o
   0   6  11       1995.49       1987.84       219.40 o
   1   6  11       1926.90       2100.09       235.16 o
   2   6  11        732.04        792.66       292.95 o
   3   6  11       2457.10       2400.22       318.19 o
   4   6  11       5864.30       5681.85       551.84 o
   5   6  11         46.83          0.41       381.90 o
   6   6  11       1943.52       1921.51        99.97 o
   7   6  11       2386.15       2424.26      2424.26 o
   1   7  11       1613.37       1551.49       237.51 o
   2   7  11       1627.97       1627.45       242.42 o
   3   7  11          0.69         52.44       102.42 o
   4   7  11       6499.33       6463.49       564.58 o
   5   7  11        309.69        286.88       229.43 o
   6   7  11       4422.67       4672.02       353.33 o
   0   8  11       6148.19       5995.03       786.21 o
   1   8  11       1721.09       1739.09       355.78 o
   2   8  11        354.83        426.75       217.82 o
   3   8  11        219.25        290.72       201.87 o
   4   8  11       5849.03       5729.70       660.51 o
   5   8  11         43.57        953.38       924.83 o
   6   8  11       9242.35       8787.30       847.44 o
   1   9  11        140.25        267.44       241.60 o
   2   9  11        302.59        286.52       196.09 o
   3   9  11       4867.16       4885.81       582.17 o
   4   9  11        418.14        414.38       190.74 o
   5   9  11        325.39        260.45       229.07 o
   6   9  11        541.25        617.47        88.56 o
   0  10  11         67.94        102.93       216.51 o
   1  10  11         99.96        847.62      1023.18 o
   2  10  11        747.69        689.22       207.21 o
   3  10  11      16021.43      15253.70       824.38 o
   4  10  11        265.16        231.98       243.72 o
   5  10  11          1.07        131.02       263.46 o
   6  10  11       1478.24       1646.30      1465.90 o
   1  11  11        218.99        285.21       332.26 o
   2  11  11         53.66         85.88       361.71 o
   3  11  11        230.23        371.72       196.01 o
   4  11  11       1616.81       1715.76       191.45 o
   5  11  11       2924.64       2935.02       919.61 o
   0  12  11      30254.75      28147.04      1074.77 o
   1  12  11        416.04        572.62       437.23 o
   2  12  11        331.81        395.22       189.47 o
   3  12  11       1866.54       2040.03       579.67 o
   4  12  11         11.77         59.98       228.50 o
   5  12  11         98.68        588.98      1291.71 o
   1  13  11        937.94       1052.57       238.12 o
   2  13  11        323.25        450.67       126.49 o
   3  13  11        394.80        411.25       285.40 o
   4  13  11        795.97        -12.74      1462.46 o
   5  13  11        924.58       2901.54      2121.23 o
   0  14  11       4895.66       5072.89       570.30 o
   1  14  11         29.59         59.91       277.82 o
   2  14  11       3294.62       3247.65       406.77 o
   3  14  11       9305.67       8856.07      1352.61 o
   4  14  11       1385.48       1259.92      1469.59 o
   1  15  11          2.03        403.42       984.41 o
   2  15  11         99.32        209.13      1171.71 o
   3  15  11       3933.54       1517.22      1435.63 o
   4  15  11        133.51       2128.80      2121.23 o
   0  16  11        559.39        631.43      1387.07 o
   1  16  11       5909.06       3429.10      1191.73 o
   2  16  11        700.56        576.15      1139.93 o
   3  16  11       2284.75       1593.57      1439.55 o
   1  17  11          7.19       -878.58      1453.51 o
   2  17  11        148.12       2090.92      2121.23 o
   0  18  11         90.63        -15.15      2083.35 o
   1  18  11        108.54      -1136.37      2060.62 o
                                                
