# Supplementary material for: Comparison of silver and molybdenum microfocus X-ray sources for single-crystal structure determination
Source: J Appl Crystallogr. 2015 Jan 30;48(Pt 1):3–10. doi: 10.1107/S1600576714022985 (PMC4453166; doi:10.1107/S1600576714022985)
Supplement: Supplementary file 3 [file j-48-00003-1-Mosup3.hkl]

#
# h,k,l, Fc-squared, Fo-squared, sigma(Fo-squared), status flag
#
data_1-(Mo)
_shelx_title ' Pbam_res_100_Mo in Pbam'
_shelx_refln_list_code          4
_shelx_F_calc_maximum      974.89
_exptl_crystal_F_000      1316.00
_reflns_d_resolution_high  0.4283

loop_
 _space_group_symop_operation_xyz
 'x, y, z'
 '-x, -y, z'
 '-x+1/2, y+1/2, -z'
 'x+1/2, -y+1/2, -z'
 '-x, -y, -z'
 'x, y, -z'
 'x-1/2, -y-1/2, z'
 '-x-1/2, y-1/2, z'

_cell_length_a     6.4470
_cell_length_b    16.1210
_cell_length_c     3.9820
_cell_angle_alpha  90.000
_cell_angle_beta   90.000
_cell_angle_gamma  90.000

_shelx_F_squared_multiplier     1.000

loop_
 _refln_index_h
 _refln_index_k
 _refln_index_l
 _refln_F_squared_calc
 _refln_F_squared_meas
 _refln_F_squared_sigma
 _refln_observed_status
   2   0   0       6498.23       6646.25       264.14 o
   4   0   0        769.82        930.14       117.80 o
   6   0   0      53330.40      52626.73      6553.04 o
   8   0   0       1856.15       1935.56        77.86 o
  10   0   0     131494.83     135017.12      3997.59 o
  12   0   0       4558.51       4661.70       162.11 o
  14   0   0       2782.26       2796.18       104.65 o
   1   1   0      15397.09      10866.03       269.92 o
   2   1   0       1237.84       1122.33        72.00 o
   3   1   0       5547.84       5648.10       184.71 o
   4   1   0      17876.21      17084.44       693.87 o
   5   1   0      32962.71      34065.90       975.83 o
   6   1   0      31268.58      33866.70      1151.68 o
   7   1   0        634.85        687.23        58.17 o
   8   1   0       5974.13       6185.55       123.43 o
   9   1   0       4163.30       4424.02       106.49 o
  10   1   0      14783.11      15348.29       334.11 o
  11   1   0        736.82        794.24        36.87 o
  12   1   0        140.55        266.49        27.46 o
  13   1   0       4527.74       4783.24       115.72 o
  14   1   0        457.79        526.95        30.70 o
  15   1   0       3676.62       3736.91       112.36 o
   0   2   0      24016.19      24252.22       736.92 o
   1   2   0       2604.16       1639.06       134.71 o
   2   2   0      50926.50      39990.82      1276.34 o
   3   2   0     401647.00     417447.78     11287.27 o
   4   2   0       2988.63       3411.83       119.55 o
   5   2   0        327.07        409.24        68.23 o
   6   2   0       1598.54       1852.87       117.32 o
   7   2   0      53831.30      57749.00      1291.14 o
   8   2   0       8607.67       9079.12       169.84 o
   9   2   0      13373.39      13533.42       263.82 o
  10   2   0      12387.91      12500.92       274.50 o
  11   2   0       1206.43       1272.67        46.24 o
  12   2   0      11944.75      12489.87       275.16 o
  13   2   0      57696.07      60076.09      1352.27 o
  14   2   0         95.63        196.54        27.95 o
  15   2   0         23.28         59.83        23.32 o
   1   3   0       5000.44       5014.95       187.00 o
   2   3   0       1399.21       1426.43        66.03 o
   3   3   0     155389.48     150263.45      3301.46 o
   4   3   0         97.75        165.72        42.25 o
   5   3   0       1236.31       1388.83        86.63 o
   6   3   0       6336.69       7160.70       288.75 o
   7   3   0     102227.95     112969.28      2635.46 o
   8   3   0        354.53        551.71        28.11 o
   9   3   0       9316.94       9868.94       195.09 o
  10   3   0        259.83        419.40        44.28 o
  11   3   0       2187.27       2312.24        65.35 o
  12   3   0        501.77        601.68        49.37 o
  13   3   0         29.43         96.19        25.23 o
  14   3   0          2.08         40.82        24.22 o
  15   3   0       1945.68       1813.18       137.00 o
   0   4   0      94584.67      92881.48      3364.34 o
   1   4   0      93827.41      95247.41      2566.95 o
   2   4   0      11135.43      11561.38       546.94 o
   3   4   0      11484.45      10921.09       303.00 o
   4   4   0      79981.62      82567.95      2391.69 o
   5   4   0       6748.50       7024.54       282.05 o
   6   4   0     110601.76     121345.82      3329.42 o
   7   4   0      33713.73      36206.18       929.37 o
   8   4   0       8194.55       8604.60       165.64 o
   9   4   0      31846.59      32792.28       621.97 o
  10   4   0      14693.04      15028.33       296.48 o
  11   4   0       9000.38       9173.37       211.12 o
  12   4   0        104.54        244.05        41.09 o
  13   4   0        317.70        399.31        34.98 o
  14   4   0       1836.03       1880.77        64.47 o
   1   5   0      10181.06      10583.93       253.99 o
   2   5   0      24863.72      23701.37       934.90 o
   3   5   0       1169.27       1249.79        58.23 o
   4   5   0     119528.35     122134.06      3603.47 o
   5   5   0      26658.35      27999.39       971.14 o
   6   5   0      63958.32      66851.88      2634.36 o
   7   5   0       1186.67       1327.92        61.90 o
   8   5   0         90.08        233.49        21.21 o
   9   5   0      11406.15      11702.39       224.89 o
  10   5   0      15923.92      15962.06       313.80 o
  11   5   0        325.50        407.88        34.98 o
  12   5   0      14200.27      14399.82       363.90 o
  13   5   0       1332.75       1460.93        58.92 o
  14   5   0       7273.20       7564.72       217.01 o
   0   6   0       7541.46       8108.22       249.41 o
   1   6   0      17208.44      18164.89       385.86 o
   2   6   0      48392.95      42857.29      1845.42 o
   3   6   0      12218.42      12170.34       376.35 o
   4   6   0     168183.53     173914.08      3958.24 o
   5   6   0       2371.90       2571.27       120.21 o
   6   6   0      65447.79      69596.45      2075.74 o
   7   6   0      17014.13      18267.56       421.19 o
   8   6   0        109.31        212.20        25.96 o
   9   6   0      15430.73      16431.72       325.49 o
  10   6   0         71.17        183.57        23.00 o
  11   6   0        121.21        398.93       110.80 o
  12   6   0      11251.83      11747.71       300.16 o
  13   6   0        895.37        976.13        52.52 o
  14   6   0      26166.33      26736.81       720.25 o
   1   7   0     228167.09     233817.80      4637.17 o
   2   7   0      29970.50      28314.77       966.28 o
   3   7   0        737.09        979.52        96.64 o
   4   7   0         91.23        193.14        45.50 o
   5   7   0       2627.47       2787.97       128.92 o
   6   7   0       8786.41       9452.09       279.37 o
   7   7   0      10725.49      11603.73       270.20 o
   8   7   0      31201.89      32352.88       657.44 o
   9   7   0      56585.78      57337.44      1214.24 o
  10   7   0        867.95        947.86        42.45 o
  11   7   0      22294.74      22312.64       608.05 o
  12   7   0        281.16        339.21        38.07 o
  13   7   0       1910.93       1952.17        75.58 o
  14   7   0       1246.25       1299.42        65.40 o
   0   8   0        597.73        694.30        48.93 o
   1   8   0     165226.83     169909.42      3382.35 o
   2   8   0      62368.32      61382.98      1761.52 o
   3   8   0       5111.12       4997.17       246.47 o
   4   8   0         65.18        196.24        46.30 o
   5   8   0      14424.60      15262.30       449.82 o
   6   8   0        734.47        976.96       131.93 o
   7   8   0      11583.63      12183.85       269.90 o
   8   8   0       4527.90       5090.00       121.41 o
   9   8   0      20736.50      21137.81       486.97 o
  10   8   0       1411.63       1544.46        54.57 o
  11   8   0      17367.56      17776.05       412.64 o
  12   8   0      13585.37      14063.64       391.07 o
  13   8   0        283.51        391.87        42.16 o
  14   8   0         61.59        134.84        34.07 o
   1   9   0      65392.02      67385.76      1238.99 o
   2   9   0      69048.97      68066.99      2000.27 o
   3   9   0      20566.10      19569.38       949.74 o
   4   9   0      31893.80      32407.68       897.38 o
   5   9   0      76174.67      77211.99      2000.45 o
   6   9   0       2333.56       2496.62        96.51 o
   7   9   0       8739.69       9636.12       219.02 o
   8   9   0      37110.48      38519.34       827.99 o
   9   9   0       1990.42       2525.43       154.08 o
  10   9   0         97.07        165.06        28.46 o
  11   9   0      45349.14      45622.58      1114.84 o
  12   9   0       9657.58      10199.65       264.46 o
  13   9   0       2927.95       3079.54       115.71 o
  14   9   0       6360.56       6586.08       212.61 o
   0  10   0      32828.02      32332.53      1730.87 o
   1  10   0      17373.35      17516.02       340.05 o
   2  10   0      92462.45      92246.19      2306.01 o
   3  10   0      13565.19      13319.99       512.57 o
   4  10   0       3440.47       3411.07       163.62 o
   5  10   0       7577.96       7276.72       302.03 o
   6  10   0       1059.37       1160.18        66.17 o
   7  10   0       1274.19       1603.98        56.70 o
   8  10   0       8391.58       8952.96       211.39 o
   9  10   0       1697.83       1939.00        67.61 o
  10  10   0       4414.42       4518.61       120.94 o
  11  10   0       2202.19       2464.69        83.85 o
  12  10   0      19273.96      19348.61       483.26 o
  13  10   0       4034.83       4122.95       143.96 o
  14  10   0       1287.03       1419.63        66.39 o
   1  11   0         29.35         98.09        38.32 o
   2  11   0     165731.22     168468.77      4148.50 o
   3  11   0       1878.67       1905.09       122.36 o
   4  11   0       1968.08       1903.38       103.11 o
   5  11   0     117094.78     119102.84      3318.01 o
   6  11   0        101.13        136.76        26.13 o
   7  11   0       2661.41       2843.59        83.07 o
   8  11   0     117749.59     123410.66      2774.99 o
   9  11   0       2744.18       2854.71        82.39 o
  10  11   0        153.69        226.97        28.71 o
  11  11   0       5299.47       5517.42       153.55 o
  12  11   0       3770.30       3935.89       115.65 o
  13  11   0       1883.76       1886.04        66.31 o
  14  11   0       8565.45       8481.53       267.09 o
   0  12   0      50372.75      50716.13      1398.46 o
   1  12   0       1036.72       1170.18        52.39 o
   2  12   0       5459.35       5991.54       181.63 o
   3  12   0       1747.49       2145.63       130.67 o
   4  12   0      15468.66      15470.82       672.81 o
   5  12   0        107.70        207.55        40.28 o
   6  12   0        579.22        665.45        41.40 o
   7  12   0         66.68        164.65        24.02 o
   8  12   0       2339.91       2510.10        81.04 o
   9  12   0        388.50        510.30        47.84 o
  10  12   0      16377.76      16589.54       388.20 o
  11  12   0        350.08        471.86        37.19 o
  12  12   0       1010.01       1266.01        55.61 o
  13  12   0        288.81        357.40        31.68 o
  14  12   0       5469.53       5555.55       180.35 o
   1  13   0      36235.44      38424.67       777.28 o
   2  13   0      12777.09      13462.84       463.45 o
   3  13   0      12866.46      13361.01       516.43 o
   4  13   0       9724.00      10025.57       453.43 o
   5  13   0     220112.02     197891.67      7414.00 o
   6  13   0       7410.81       6460.37       264.30 o
   7  13   0      10373.14      10630.28       234.10 o
   8  13   0      24494.67      25664.54       558.60 o
   9  13   0         62.84        130.61        26.74 o
  10  13   0       1229.17       1358.80        56.32 o
  11  13   0      26717.41      26707.36       612.73 o
  12  13   0        466.16        541.63        38.28 o
  13  13   0        421.18        502.29        34.42 o
  14  13   0         26.57         56.40        28.20 o
   0  14   0        672.11        793.60        73.41 o
   1  14   0      32780.29      34275.79       747.21 o
   2  14   0      54723.91      55235.42      1433.16 o
   3  14   0       3613.95       3944.13       192.87 o
   4  14   0        111.27        157.38        32.14 o
   5  14   0       3234.41       2886.29       121.25 o
   6  14   0       6042.59       5198.95       200.53 o
   7  14   0        174.59        227.38        27.10 o
   8  14   0      10517.29      11020.69       239.00 o
   9  14   0       3117.43       3319.53        94.64 o
  10  14   0        900.94        967.63        46.84 o
  11  14   0       2359.79       2578.19        79.75 o
  12  14   0       6906.94       6792.98       182.10 o
  13  14   0       1411.23       1426.34        54.76 o
   1  15   0         94.03        205.34        32.00 o
   2  15   0     103551.96     104254.34      2416.06 o
   3  15   0      21653.73      22585.14       629.95 o
   4  15   0      37271.39      36880.32       829.15 o
   5  15   0         33.90        157.62        38.56 o
   6  15   0       6014.02       5441.67       160.90 o
   7  15   0      33465.34      30861.53       630.44 o
   8  15   0      40676.73      40687.05       821.36 o
   9  15   0       3846.28       3990.80       109.25 o
  10  15   0       1787.62       1996.68        70.09 o
  11  15   0       3143.94       3356.51        95.98 o
  12  15   0      13405.52      13418.32       339.18 o
  13  15   0       1585.80       1665.53        58.63 o
   0  16   0       8350.07       8814.16       342.29 o
   1  16   0      41628.24      43068.90      1041.35 o
   2  16   0      35767.79      36282.20       890.91 o
   3  16   0       3861.22       3970.51       114.79 o
   4  16   0       5363.11       5363.90       155.26 o
   5  16   0       3055.75       2877.54        66.79 o
   6  16   0          7.34        165.44        22.76 o
   7  16   0        216.06        358.31        72.48 o
   8  16   0       4032.97       3925.84       111.78 o
   9  16   0       2268.44       2578.24        82.57 o
  10  16   0       3174.08       3368.33        98.56 o
  11  16   0      10238.30      10676.75       257.31 o
  12  16   0      16923.41      16240.68       406.31 o
  13  16   0       1206.48       1248.85        49.74 o
   1  17   0     103711.66     105415.25      2443.94 o
   2  17   0       3316.44       3597.91       146.95 o
   3  17   0         11.65         64.65        19.46 o
   4  17   0      28518.31      28094.89       548.65 o
   5  17   0       1875.44       1819.75        57.92 o
   6  17   0      19898.14      17391.53       332.23 o
   7  17   0       9750.92       8473.26       206.40 o
   8  17   0       1508.99       1474.39        58.46 o
   9  17   0      35736.95      36301.33       830.18 o
  10  17   0       3707.02       3844.02       109.39 o
  11  17   0      16906.36      17179.54       432.63 o
  12  17   0       5313.35       5145.29       140.94 o
  13  17   0       2696.51       2610.21        86.41 o
   0  18   0      33854.69      35093.26      1090.17 o
   1  18   0      14615.59      15285.24       361.77 o
   2  18   0       1635.39       1735.24        59.63 o
   3  18   0      16867.91      17083.58       319.28 o
   4  18   0      29666.64      29484.91       501.18 o
   5  18   0        250.20        296.28        25.38 o
   6  18   0       1126.47       1088.11        40.28 o
   7  18   0      16472.10      14308.20       328.70 o
   8  18   0        122.52        151.60        33.49 o
   9  18   0      13242.37      13268.09       348.40 o
  10  18   0       8319.22       8291.39       225.38 o
  11  18   0        273.61        395.27        33.45 o
  12  18   0        760.99        871.67        43.68 o
  13  18   0       2711.67       2581.52       110.05 o
   1  19   0      35032.34      36580.05       735.50 o
   2  19   0       1938.80       2192.27        50.77 o
   3  19   0        755.17        794.55        30.44 o
   4  19   0      44270.22      43721.04       734.70 o
   5  19   0       1334.60       1331.52        46.00 o
   6  19   0      22872.50      19850.13       392.80 o
   7  19   0       4805.62       3951.19        98.31 o
   8  19   0          5.89         51.76        34.78 o
   9  19   0      24354.84      23659.02       551.07 o
  10  19   0       9418.54       9159.14       246.82 o
  11  19   0       9796.25       9371.37       246.30 o
  12  19   0       5302.34       5176.84       143.05 o
   0  20   0      30683.51      32480.71       982.21 o
   1  20   0       4837.03       5128.40       109.70 o
   2  20   0       2986.77       3152.72        67.10 o
   3  20   0      15373.48      15314.33       267.66 o
   4  20   0      26809.43      26215.78       448.71 o
   5  20   0        100.18        170.79        23.35 o
   6  20   0      51229.96      43913.84       838.30 o
   7  20   0        552.58        463.94        40.70 o
   8  20   0       2767.90       2641.99       123.14 o
   9  20   0         81.07        122.17        37.98 o
  10  20   0      10427.40      10486.08       278.67 o
  11  20   0        952.54       1079.91        52.22 o
  12  20   0          3.66        197.51        51.06 o
   1  21   0        289.26        361.14        24.09 o
   2  21   0      12486.26      12707.43       225.39 o
   3  21   0      23196.31      23423.92       401.11 o
   4  21   0       6974.13       6949.01       132.92 o
   5  21   0          9.17         77.85        21.21 o
   6  21   0       6252.29       5531.21       123.12 o
   7  21   0      41036.38      33299.49       895.24 o
   8  21   0       7677.29       6918.18       224.98 o
   9  21   0       2551.58       2525.62       139.36 o
  10  21   0       1915.57       1981.78        87.47 o
  11  21   0       2290.83       2309.61        88.27 o
  12  21   0       2521.94       2558.34        98.41 o
   0  22   0      16474.92      16398.37       454.55 o
   1  22   0        752.46        947.48        35.82 o
   2  22   0       1371.53       1490.63        47.54 o
   3  22   0      71867.83      71172.58      1181.68 o
   4  22   0       9263.29       9019.32       172.29 o
   5  22   0         10.31         74.88        22.61 o
   6  22   0      20124.03      17754.40       354.74 o
   7  22   0      15156.72      12203.71       308.80 o
   8  22   0       2648.49       2514.35       127.06 o
   9  22   0       2363.01       2199.02       139.52 o
  10  22   0       2713.68       2715.20       106.36 o
  11  22   0        187.30        255.01        34.26 o
  12  22   0        134.59        160.81        29.71 o
   1  23   0        119.23        270.76        39.51 o
   2  23   0       2422.58       2435.18        67.96 o
   3  23   0       2709.49       2884.61        66.31 o
   4  23   0       4391.35       4212.65        90.90 o
   5  23   0      20579.25      19131.37       360.78 o
   6  23   0       5202.25       4508.96       106.03 o
   7  23   0       1327.76       1166.73        66.98 o
   8  23   0       1876.86       1559.54       100.18 o
   9  23   0       1412.57       1226.04        84.30 o
  10  23   0       4493.16       4443.80       166.94 o
  11  23   0        461.64        530.18        47.66 o
   0  24   0     111085.12     114639.26      3057.61 o
   1  24   0       9747.41       9875.14       200.10 o
   2  24   0        145.77        212.88        21.07 o
   3  24   0      29054.13      28455.07       501.72 o
   4  24   0       3371.91       3069.74        72.23 o
   5  24   0        261.76        483.06        63.63 o
   6  24   0       4593.63       4163.09       104.09 o
   7  24   0      12749.37      10286.11       306.94 o
   8  24   0        701.78        627.96        61.07 o
   9  24   0       8570.13       8145.54       280.81 o
  10  24   0      29730.16      29473.12       898.77 o
  11  24   0        297.97        317.60        45.30 o
   1  25   0       3324.12       3515.14        87.54 o
   2  25   0       5413.86       5513.42       117.13 o
   3  25   0        948.42       1071.11        43.74 o
   4  25   0       2614.47       2679.97        66.28 o
   5  25   0       6526.65       5852.43       131.88 o
   6  25   0       7772.01       6586.66       342.08 o
   7  25   0         82.95         85.95        39.59 o
   8  25   0       3550.57       3260.87       243.13 o
   9  25   0       1398.41       1352.31       112.82 o
  10  25   0       2234.05       2472.93       109.25 o
  11  25   0        495.29        541.39        65.34 o
   0  26   0      42619.94      43076.34      1180.37 o
   1  26   0       2542.47       2586.30        71.47 o
   2  26   0      16191.19      16556.37       323.12 o
   3  26   0      15665.54      15864.78       324.69 o
   4  26   0      14429.08      13947.82       273.16 o
   5  26   0        326.15        421.49        37.33 o
   6  26   0      10472.91       9650.82       228.12 o
   7  26   0       1462.75       1346.21        71.48 o
   8  26   0       2156.30       1877.22        96.53 o
   9  26   0          2.52         48.06        43.71 o
  10  26   0      17230.07      17246.79       537.63 o
   1  27   0        297.13        449.45        31.29 o
   2  27   0        961.95       1055.46        46.74 o
   3  27   0      17459.03      17825.62       380.38 o
   4  27   0        162.54        235.83        32.22 o
   5  27   0        364.95        458.93        35.75 o
   6  27   0        239.45        327.25        34.92 o
   7  27   0      19057.20      16238.30       398.39 o
   8  27   0         20.68          4.96        43.05 o
   9  27   0       2622.23       2567.34       150.21 o
  10  27   0         51.10        153.08        43.12 o
   0  28   0        626.46        625.67        57.79 o
   1  28   0      28178.19      28610.55       592.57 o
   2  28   0       7536.34       7577.89       178.44 o
   3  28   0      11870.62      12053.90       284.19 o
   4  28   0       1039.94       1085.99        56.74 o
   5  28   0       1396.59       1357.91        55.67 o
   6  28   0       1548.98       1436.42        59.75 o
   7  28   0      16003.20      13701.85       447.96 o
   8  28   0       2623.11       2133.90       182.12 o
   9  28   0      17857.25      16399.74       545.18 o
  10  28   0        601.96        757.41       128.92 o
   1  29   0        288.53        358.78        35.53 o
   2  29   0         14.02         65.63        26.56 o
   3  29   0        531.23        635.60        41.29 o
   4  29   0       7169.91       7066.05       201.82 o
   5  29   0      10590.01       9795.89       293.28 o
   6  29   0       7673.80       7134.98       197.35 o
   7  29   0        787.82        757.25        54.30 o
   8  29   0       2024.77       1698.40       119.07 o
   9  29   0       1196.57       1175.64       119.46 o
   0  30   0         16.44         98.86        43.31 o
   1  30   0        183.28        267.76        35.04 o
   2  30   0       8154.22       8210.63       191.81 o
   3  30   0       4234.14       4122.25       111.66 o
   4  30   0      30660.16      29403.39       692.11 o
   5  30   0        176.78        233.60        41.13 o
   6  30   0      16260.01      15073.28       459.00 o
   7  30   0       1091.44       1015.66        58.46 o
   8  30   0        105.47         99.40        39.51 o
   9  30   0        203.56        175.79        59.62 o
   1  31   0       7147.25       7189.41       183.27 o
   2  31   0      11712.42      11692.33       260.84 o
   3  31   0        216.85        199.62        33.01 o
   4  31   0        470.25        515.42        44.76 o
   5  31   0       3111.47       2809.09        99.37 o
   6  31   0        264.29        259.02        42.23 o
   7  31   0        113.06         88.83        37.65 o
   8  31   0      11418.22       9923.09       507.16 o
   0  32   0       5304.15       5554.65       208.00 o
   1  32   0      13614.61      14175.46       328.00 o
   2  32   0       1527.87       1654.26        68.83 o
   3  32   0        684.60        699.87        44.51 o
   4  32   0       3411.99       3315.00       104.53 o
   5  32   0       3517.59       3152.89       131.52 o
   6  32   0       8141.84       7215.28       253.71 o
   7  32   0       1923.54       1821.28        95.90 o
   1  33   0       9324.47       9723.32       260.80 o
   2  33   0         15.09        108.28        31.69 o
   3  33   0       2221.98       2278.33        75.29 o
   4  33   0        326.61        330.91        40.01 o
   5  33   0      16539.85      15353.41       570.11 o
   6  33   0        217.26        213.96        43.86 o
   7  33   0        968.92        959.93        68.51 o
   0  34   0       1301.73       1418.56       135.02 o
   1  34   0         86.23        221.36        34.58 o
   2  34   0       8949.16       8860.15       215.79 o
   3  34   0       7946.84       7718.26       192.87 o
   4  34   0          5.52         20.29        31.52 o
   5  34   0        297.63        283.84        38.43 o
   6  34   0         31.00          6.27        37.59 o
   1  35   0       7461.63       7473.23       203.03 o
   2  35   0      12954.56      13050.46       303.39 o
   3  35   0          4.07         33.99        34.66 o
   4  35   0        309.95        340.91        38.66 o
   5  35   0        459.96        454.41        42.33 o
   0  36   0      12096.79      12298.68       626.10 o
   1  36   0         29.09         96.33        30.10 o
   2  36   0        213.21        306.53        35.84 o
   3  36   0        109.49        132.55        37.48 o
   4  36   0        373.84        452.59        43.15 o
   1  37   0        684.71        794.14        46.15 o
   2  37   0       3408.25       3400.18       123.50 o
   0   0   1     108049.17     112690.02      2630.64 o
   2   0   1      17554.11      18106.29       406.56 o
   4   0   1      18865.97      18351.74       510.04 o
   6   0   1       5865.16       5814.14       311.42 o
   8   0   1       2735.55       2845.64        65.18 o
  10   0   1      14806.05      15350.13       334.11 o
  12   0   1       1040.54       1201.55        54.06 o
  14   0   1       6692.06       6889.43       167.55 o
   1   1   1      25609.62      27475.43       368.24 o
   2   1   1     107686.90     113132.50      1525.60 o
   3   1   1       8523.33       8748.19       169.54 o
   4   1   1        119.41        190.01        22.23 o
   5   1   1     287335.09     243144.92      5722.90 o
   6   1   1       3115.97       3067.02       104.15 o
   7   1   1      12168.45      12821.64       207.22 o
   8   1   1     106471.52     112526.07      1429.23 o
   9   1   1        163.93        289.28        23.28 o
  10   1   1        350.33        420.84        19.79 o
  11   1   1      22674.51      23000.35       340.32 o
  12   1   1       1249.47       1337.43        34.49 o
  13   1   1       1317.95       1345.34        34.94 o
  14   1   1       2858.56       2864.03        56.24 o
   0   2   1       8602.02       9474.71       179.62 o
   1   2   1      39835.80      42646.31       564.23 o
   2   2   1     150879.62     157883.34      1974.14 o
   3   2   1       7563.17       7771.23       138.47 o
   4   2   1        129.87        256.46        28.24 o
   5   2   1      13094.27      12944.74       373.70 o
   6   2   1       1592.68       1617.88        61.66 o
   7   2   1          3.53         82.27        14.68 o
   8   2   1      13740.52      14680.54       196.29 o
   9   2   1       5228.09       5532.38        86.73 o
  10   2   1       4324.67       4398.94        72.62 o
  11   2   1       3990.88       4156.78        71.89 o
  12   2   1      13223.66      13486.08       209.09 o
  13   2   1       2567.55       2693.34        53.57 o
  14   2   1       1806.39       1955.43        44.60 o
   1   3   1      17806.48      19251.21       257.42 o
   2   3   1     213896.45     221556.48      2948.14 o
   3   3   1      47052.07      47075.64       688.35 o
   4   3   1      58924.09      58979.64       987.76 o
   5   3   1      30238.46      26565.37       767.21 o
   6   3   1       8338.25       8580.90       319.33 o
   7   3   1      19541.51      20673.72       311.06 o
   8   3   1      58841.28      61685.01       746.85 o
   9   3   1         97.20        193.92        17.88 o
  10   3   1       1759.74       1792.47        36.89 o
  11   3   1      23373.74      23617.44       360.14 o
  12   3   1      16940.94      17547.85       277.52 o
  13   3   1       2108.76       2215.18        50.44 o
  14   3   1      16055.52      16313.51       299.90 o
   0   4   1       8951.50      10341.97       197.99 o
   1   4   1     123936.63     133482.05      1588.62 o
   2   4   1      84761.20      86935.26      1121.69 o
   3   4   1         70.32        142.85        16.33 o
   4   4   1       5265.37       5525.79       120.57 o
   5   4   1      18539.73      17478.32       468.67 o
   6   4   1          0.10         64.27        28.26 o
   7   4   1       7888.83       8055.64       126.62 o
   8   4   1       5296.45       5588.38        73.56 o
   9   4   1      12773.08      12947.24       173.01 o
  10   4   1       4211.69       4303.76        71.57 o
  11   4   1      21283.10      22044.49       358.32 o
  12   4   1      22399.49      23023.71       373.29 o
  13   4   1        249.12        309.81        22.76 o
  14   4   1         76.48        146.35        19.87 o
   1   5   1     330107.81     353529.47      4192.72 o
   2   5   1       1850.31       2083.61        43.50 o
   3   5   1       1277.46       1503.95        43.42 o
   4   5   1      10907.61      10909.93       206.51 o
   5   5   1       5847.59       5779.77       154.43 o
   6   5   1      20054.58      19689.15       447.34 o
   7   5   1      13033.23      13932.05       209.87 o
   8   5   1       5539.30       5854.92        80.70 o
   9   5   1      55202.38      56467.07       735.85 o
  10   5   1       2642.69       2768.54        51.93 o
  11   5   1      30792.45      30998.44       518.03 o
  12   5   1       1112.30       1239.79        36.70 o
  13   5   1       4119.10       4031.65        85.43 o
  14   5   1         33.91         93.20        27.66 o
   0   6   1      45325.11      49579.45       863.94 o
   1   6   1      49922.57      52950.25       668.88 o
   2   6   1      21680.03      22330.89       349.24 o
   3   6   1      35166.59      35685.34       552.98 o
   4   6   1      99960.38      99564.80      1643.17 o
   5   6   1        190.61        260.48        31.33 o
   6   6   1      27230.49      27569.37       540.02 o
   7   6   1      23534.65      24933.35       342.37 o
   8   6   1         70.94        166.35        13.71 o
   9   6   1      21684.48      22313.36       291.38 o
  10   6   1       2065.10       2177.54        45.66 o
  11   6   1         59.33        116.52        19.72 o
  12   6   1       4107.53       4254.11        90.73 o
  13   6   1       4013.04       4098.24        86.75 o
  14   6   1      20594.07      21150.49       452.74 o
   1   7   1      31883.51      33743.29       445.66 o
   2   7   1      28546.86      29700.85       470.95 o
   3   7   1        152.68        303.58        25.95 o
   4   7   1     101402.00      99849.31      1680.75 o
   5   7   1       1969.52       2016.44        70.41 o
   6   7   1      58458.73      58901.38      1032.40 o
   7   7   1       1655.34       1842.55        41.00 o
   8   7   1        122.70        252.45        20.18 o
   9   7   1      27912.72      28129.24       401.95 o
  10   7   1      19405.59      19257.21       315.12 o
  11   7   1       4854.38       4914.80        94.16 o
  12   7   1      12112.99      12170.13       220.02 o
  13   7   1       1167.65       1303.66        45.83 o
  14   7   1       8577.73       9122.73       217.68 o
   0   8   1     128923.00     134917.67      2234.31 o
   1   8   1      37279.15      39589.33       510.75 o
   2   8   1       8296.46       8716.06       146.52 o
   3   8   1       2718.75       2749.19        78.25 o
   4   8   1      87793.27      84415.35      1713.57 o
   5   8   1        426.25        497.85        36.16 o
   6   8   1      99205.14      98797.04      1466.36 o
   7   8   1       3650.90       4049.76        70.83 o
   8   8   1       6799.46       7160.30       100.98 o
   9   8   1       7307.53       7458.76       117.54 o
  10   8   1      17488.14      17887.03       293.49 o
  11   8   1       3721.08       3781.50        79.83 o
  12   8   1        637.45        808.23        33.44 o
  13   8   1       1183.15       1346.31        48.97 o
  14   8   1       2555.48       2670.73        71.53 o
   1   9   1       1394.70       1612.93        34.90 o
   2   9   1       4970.56       5388.09       105.75 o
   3   9   1      82625.54      83736.37      1566.73 o
   4   9   1       9419.82       9156.38       210.34 o
   5   9   1       1482.37       1406.30        60.64 o
   6   9   1       7773.61       8078.17       141.25 o
   7   9   1      89302.23      91656.02      1197.87 o
   8   9   1       8222.36       8336.37       118.98 o
   9   9   1       7576.44       7517.94       121.65 o
  10   9   1        654.73        790.57        29.09 o
  11   9   1       1721.67       1760.39        47.61 o
  12   9   1       2458.96       2569.98        65.93 o
  13   9   1          3.81         76.82        21.30 o
  14   9   1        339.52        368.07        26.78 o
   0  10   1        656.82        807.93        45.23 o
   1  10   1        874.15       1028.66        33.58 o
   2  10   1       9336.65       9734.30       173.93 o
   3  10   1     252950.31     252619.20      4802.23 o
   4  10   1       1719.77       1664.82        64.48 o
   5  10   1        132.42        351.56        42.67 o
   6  10   1      14956.19      14634.51       239.63 o
   7  10   1      43623.31      44521.81       578.00 o
   8  10   1       5392.54       5572.69        84.34 o
   9  10   1      10391.77      10378.25       177.55 o
  10  10   1          4.57        140.77        22.01 o
  11  10   1        658.72        684.74        29.60 o
  12  10   1       3904.38       4020.93        91.45 o
  13  10   1      50467.97      51828.92      1093.26 o
  14  10   1        300.76        350.07        25.52 o
   1  11   1       2307.14       2523.23        52.53 o
   2  11   1       3633.02       3797.31        80.92 o
   3  11   1       2240.24       2462.19        96.26 o
   4  11   1      19234.26      18508.87       453.18 o
   5  11   1      36466.84      35229.85       662.21 o
   6  11   1      16335.45      15972.87       259.00 o
   7  11   1       2274.09       2364.82        55.07 o
   8  11   1       1396.59       1503.36        36.07 o
   9  11   1       1870.54       1994.93        45.96 o
  10  11   1       9684.84      10031.11       184.27 o
  11  11   1          9.54         82.41        19.86 o
  12  11   1        129.11        186.06        21.63 o
  13  11   1       2816.61       2888.51        69.02 o
  14  11   1        231.50        299.02        24.45 o
   0  12   1     488416.31     492061.97      9254.40 o
   1  12   1       4548.74       4768.36        86.32 o
   2  12   1       3309.98       3613.53        90.96 o
   3  12   1      24229.83      24558.82       563.91 o
   4  12   1        461.91        495.22        36.87 o
   5  12   1       1511.15       1451.86        52.38 o
   6  12   1      33525.38      32185.03       555.44 o
   7  12   1      12172.37      12049.08       163.42 o
   8  12   1       1646.51       1633.05        39.82 o
   9  12   1       6646.62       6804.91       114.88 o
  10  12   1      90967.20      91471.71      1636.26 o
  11  12   1        611.09        667.77        28.53 o
  12  12   1       1418.76       1406.46        41.39 o
  13  12   1       4183.42       4336.04        94.53 o
  14  12   1       2751.64       2670.27        69.06 o
   1  13   1       7309.31       7639.93       126.21 o
   2  13   1       5684.00       6061.36       139.37 o
   3  13   1       6438.11       6321.11       154.38 o
   4  13   1       9634.78       9138.02       270.19 o
   5  13   1      12399.27      11594.75       300.52 o
   6  13   1      18952.71      18023.62       297.33 o
   7  13   1         46.29        157.46        17.05 o
   8  13   1       5111.36       5112.70        84.67 o
   9  13   1       5285.61       5437.46        95.64 o
  10  13   1       7166.36       7339.87       134.30 o
  11  13   1       1209.74       1208.04        37.74 o
  12  13   1         94.08        222.35        21.01 o
  13  13   1       3053.15       3248.77        74.62 o
  14  13   1         10.64         60.82        18.71 o
   0  14   1      60688.78      63326.03      1245.43 o
   1  14   1       1578.77       1731.47        55.64 o
   2  14   1      38728.61      37472.21       647.39 o
   3  14   1     114452.30     111193.05      1950.29 o
   4  14   1      16904.40      16325.57       396.91 o
   5  14   1         63.64         96.41        16.70 o
   6  14   1      13830.37      13172.67       217.57 o
   7  14   1      23058.34      22513.31       380.86 o
   8  14   1       5366.03       5429.90        89.92 o
   9  14   1       4327.56       4456.98        83.03 o
  10  14   1      24966.80      24748.13       417.63 o
  11  14   1        653.78        776.44        30.55 o
  12  14   1      18520.75      18356.87       311.81 o
  13  14   1      26299.08      26697.55       508.79 o
   1  15   1         15.40        130.69        23.15 o
   2  15   1        196.44        273.11        26.15 o
   3  15   1      45853.87      44284.08       886.11 o
   4  15   1        845.93        916.78        39.86 o
   5  15   1         86.05        192.60        15.99 o
   6  15   1       1636.83       1567.53        35.45 o
   7  15   1      60057.18      56510.02       770.57 o
   8  15   1        237.33        303.94        21.51 o
   9  15   1       8561.39       8652.12       144.71 o
  10  15   1         30.23        136.65        20.11 o
  11  15   1       3377.57       3273.06        68.83 o
  12  15   1          6.91         71.38        18.28 o
  13  15   1        523.97        649.33        26.35 o
   0  16   1       4468.18       4854.67       141.02 o
   1  16   1      73333.41      73586.26      1210.14 o
   2  16   1       8039.76       8030.60       140.35 o
   3  16   1      23550.22      23222.68       365.01 o
   4  16   1      14247.27      14157.28       215.73 o
   5  16   1       2577.90       2476.31        48.42 o
   6  16   1      33167.81      29659.18       493.29 o
   7  16   1      31484.39      29113.62       411.09 o
   8  16   1       5227.81       5050.89       116.41 o
   9  16   1      33458.39      33506.99       542.49 o
  10  16   1       2171.59       2276.48        51.89 o
  11  16   1       5248.79       5414.49       102.61 o
  12  16   1        470.19        538.32        24.76 o
  13  16   1       3099.28       3046.34        69.03 o
   1  17   1         30.97        121.75        15.14 o
   2  17   1       1243.43       1373.52        35.84 o
   3  17   1        520.46        670.47        33.06 o
   4  17   1      42736.68      41723.46       595.42 o
   5  17   1      24252.85      22918.91       324.61 o
   6  17   1      25891.81      22649.54       411.38 o
   7  17   1       1644.31       1531.07        42.81 o
   8  17   1        189.03        260.48        23.36 o
   9  17   1       4267.92       4369.18        84.84 o
  10  17   1       5153.13       5174.80        94.51 o
  11  17   1        306.78        375.62        23.12 o
  12  17   1       7558.04       7606.25       136.17 o
  13  17   1        448.19        453.60        23.38 o
   0  18   1        957.71       1133.08        46.64 o
   1  18   1        864.56       1070.22        31.00 o
   2  18   1      20252.33      20386.57       267.08 o
   3  18   1        137.44        221.37        15.09 o
   4  18   1      98013.20      93883.73      1250.08 o
   5  18   1         82.01        133.65        15.50 o
   6  18   1      37959.93      33278.56       612.44 o
   7  18   1        670.96        677.32        28.38 o
   8  18   1        218.51        264.08        25.14 o
   9  18   1       1879.72       2062.59        57.44 o
  10  18   1        409.67        472.30        26.52 o
  11  18   1        124.12        245.05        22.12 o
  12  18   1      12911.38      12882.73       230.32 o
  13  18   1        230.17        297.47        23.36 o
   1  19   1      43176.74      43672.30       549.08 o
   2  19   1      35149.46      35132.19       412.47 o
   3  19   1        687.41        801.54        22.03 o
   4  19   1        344.49        457.69        23.13 o
   5  19   1        519.72        505.36        21.57 o
   6  19   1       1245.80       1211.27        34.54 o
   7  19   1       1190.35       1017.21        36.20 o
   8  19   1      23137.77      21501.14       347.42 o
   9  19   1      21134.46      20748.31       382.71 o
  10  19   1         24.62        102.20        22.25 o
  11  19   1       5962.19       5843.55       114.72 o
  12  19   1       1092.10       1191.31        37.60 o
   0  20   1       2230.24       2348.73        61.17 o
   1  20   1      58692.69      59767.11       730.45 o
   2  20   1      10519.24      10745.33       142.35 o
   3  20   1       4308.01       4304.12        65.18 o
   4  20   1       1799.15       1799.67        36.29 o
   5  20   1       6624.98       6176.54        97.90 o
   6  20   1       8812.43       7659.59       138.11 o
   7  20   1       6371.33       5719.15       133.83 o
   8  20   1       1657.43       1517.23        51.81 o
   9  20   1      13293.45      13121.09       274.70 o
  10  20   1        507.61        613.89        32.88 o
  11  20   1       8430.26       8536.58       159.78 o
  12  20   1       4791.39       4739.14       106.74 o
   1  21   1      36588.41      37177.94       459.19 o
   2  21   1       7780.35       8138.86       111.47 o
   3  21   1       4127.88       4208.70        63.30 o
   4  21   1       1088.90       1129.70        29.09 o
   5  21   1      46610.65      42993.57       596.35 o
   6  21   1         59.55         86.79        19.88 o
   7  21   1       3160.99       2913.83        66.33 o
   8  21   1       3277.65       3233.89        95.08 o
   9  21   1       1767.46       1780.58        68.05 o
  10  21   1        110.41        187.85        25.25 o
  11  21   1      32869.83      32017.93       611.82 o
  12  21   1       1233.33       1406.73        45.63 o
   0  22   1       9130.24       9134.37       190.51 o
   1  22   1       4048.79       4182.19        67.44 o
   2  22   1      31900.36      31635.51       402.70 o
   3  22   1      12242.31      11979.30       161.85 o
   4  22   1        710.31        771.55        24.53 o
   5  22   1        800.90        800.75        27.42 o
   6  22   1          7.73         84.35        19.98 o
   7  22   1       4245.90       3725.59        95.90 o
   8  22   1       3359.79       3024.37        89.51 o
   9  22   1         41.43        105.47        27.57 o
  10  22   1       3014.63       3115.59        81.59 o
  11  22   1        367.11        482.44        28.71 o
  12  22   1      10442.29      10180.71       284.87 o
   1  23   1       5187.33       5240.50        81.77 o
   2  23   1      60574.89      59637.99       763.03 o
   3  23   1        967.21       1027.73        28.50 o
   4  23   1       1775.13       1695.27        36.96 o
   5  23   1      13930.29      13429.66       193.13 o
   6  23   1          1.76         34.08        20.26 o
   7  23   1        321.01        342.97        31.62 o
   8  23   1      62603.00      54894.62      1049.78 o
   9  23   1       7333.38       6877.12       178.19 o
  10  23   1         69.86        143.50        28.61 o
  11  23   1         23.38        105.34        22.27 o
   0  24   1      23707.40      23950.43       468.62 o
   1  24   1         16.49        100.56        14.69 o
   2  24   1        977.06       1028.69        27.99 o
   3  24   1        976.75       1051.61        29.57 o
   4  24   1       3640.36       3589.17        61.48 o
   5  24   1        212.70        283.21        20.46 o
   6  24   1         77.94        127.52        22.26 o
   7  24   1        392.53        333.21        31.10 o
   8  24   1        771.03        690.50        38.37 o
   9  24   1        618.99        685.72        43.22 o
  10  24   1      10631.68      10522.51       258.60 o
  11  24   1        116.67        211.86        29.24 o
   1  25   1       8144.56       8232.91       128.17 o
   2  25   1        305.08        382.97        20.41 o
   3  25   1       2034.49       2062.69        43.91 o
   4  25   1      15118.32      14460.04       218.26 o
   5  25   1      79366.15      72702.80      1022.53 o
   6  25   1       6432.99       5947.48       114.20 o
   7  25   1       5076.52       4294.03        98.53 o
   8  25   1        466.60        462.30        33.83 o
   9  25   1         24.87         79.36        30.07 o
  10  25   1       1630.15       1742.37        67.67 o
  11  25   1      11068.51      11360.54       358.86 o
   0  26   1        156.61        225.70        26.87 o
   1  26   1       7092.84       7110.85       111.77 o
   2  26   1      14085.08      14053.63       197.99 o
   3  26   1       2647.62       2811.46        53.23 o
   4  26   1         78.13        111.13        19.35 o
   5  26   1       1640.14       1661.78        41.89 o
   6  26   1       5451.26       4815.92        99.04 o
   7  26   1         52.38         75.74        27.32 o
   8  26   1       4479.84       4087.27       102.17 o
   9  26   1        812.44        819.49        45.23 o
  10  26   1         37.29        108.32        29.98 o
   1  27   1       5594.18       5579.29        94.67 o
   2  27   1      18333.71      18518.17       260.96 o
   3  27   1      11273.73      11053.71       177.53 o
   4  27   1      11700.39      11307.03       183.82 o
   5  27   1       5229.45       4908.26        90.50 o
   6  27   1       1104.26       1127.38        39.39 o
   7  27   1      20168.03      17621.31       311.89 o
   8  27   1      12230.56      10616.17       322.38 o
   9  27   1       4435.07       4253.69       109.78 o
  10  27   1        351.87        414.67        42.88 o
   0  28   1        372.77        513.75        37.36 o
   1  28   1       8290.76       8580.40       146.75 o
   2  28   1      11477.35      11690.45       180.68 o
   3  28   1       3737.34       3771.69        73.96 o
   4  28   1        778.30        827.86        30.23 o
   5  28   1        694.10        680.44        30.01 o
   6  28   1          7.09         52.82        21.32 o
   7  28   1        104.40         94.12        27.13 o
   8  28   1       2203.79       1939.33        63.39 o
   9  28   1        136.87        232.16        39.70 o
   1  29   1      19508.47      19896.00       306.61 o
   2  29   1       9408.46       9460.14       152.10 o
   3  29   1        200.87        194.72        21.95 o
   4  29   1      15157.84      14428.23       238.48 o
   5  29   1        230.10        229.28        22.47 o
   6  29   1      11134.29      10239.51       213.74 o
   7  29   1       2199.78       2113.90        59.58 o
   8  29   1       3137.41       2753.42        89.71 o
   9  29   1      10465.66       9926.98       406.01 o
   0  30   1      22185.70      22613.98       535.96 o
   1  30   1       2144.02       2472.39        55.06 o
   2  30   1         93.46        156.36        20.59 o
   3  30   1       2762.96       2764.65        60.31 o
   4  30   1       3988.48       3853.79        77.33 o
   5  30   1         81.34        114.86        21.17 o
   6  30   1          1.26         57.45        22.78 o
   7  30   1       4861.67       4368.13       104.12 o
   8  30   1         45.03         18.53        28.00 o
   1  31   1      18528.11      19388.38       297.21 o
   2  31   1         85.67        123.68        22.04 o
   3  31   1       1169.66       1189.91        39.01 o
   4  31   1       6847.80       6704.90       117.33 o
   5  31   1       2108.83       1979.93        55.78 o
   6  31   1       5106.46       5066.80       102.35 o
   7  31   1       2883.16       2611.27        73.05 o
   8  31   1       1314.50       1269.30        74.52 o
   0  32   1       4599.88       4918.81       134.82 o
   1  32   1         41.77        137.30        20.46 o
   2  32   1       2076.86       2238.11        54.22 o
   3  32   1      11162.13      10896.07       183.70 o
   4  32   1       4916.26       4820.29        90.43 o
   5  32   1          5.00         -3.11        23.14 o
   6  32   1      10323.34       9673.35       243.34 o
   7  32   1       1221.34       1163.32        49.00 o
   1  33   1       1125.90       1068.74        36.83 o
   2  33   1       5791.34       5945.31       106.98 o
   3  33   1       7386.01       7348.16       130.68 o
   4  33   1       3365.25       3387.07        74.75 o
   5  33   1        945.10        899.56        41.59 o
   6  33   1       2381.69       2270.99        64.99 o
   7  33   1       8696.62       7875.62       378.06 o
   0  34   1      11377.01      11732.17       269.26 o
   1  34   1        906.55       1061.07        38.62 o
   2  34   1        153.81        255.20        25.48 o
   3  34   1      11160.89      11485.29       210.35 o
   4  34   1       5867.41       5751.10       114.28 o
   5  34   1        210.50        237.22        28.58 o
   6  34   1      10165.96      10122.37       220.76 o
   1  35   1         78.60        121.60        23.78 o
   2  35   1       1574.72       1571.03        48.45 o
   3  35   1        380.11        518.56        29.44 o
   4  35   1        205.86        204.89        26.05 o
   5  35   1       7816.32       8042.48       204.35 o
   0  36   1      17782.15      17977.29       629.11 o
   1  36   1       3311.70       3356.30        73.74 o
   2  36   1        188.11        256.52        25.80 o
   3  36   1      11873.99      11579.48       222.36 o
   4  36   1       3398.21       3112.33       130.74 o
   1  37   1        433.17        504.72        28.65 o
   2  37   1       1346.74       1518.78        61.10 o
   0   0   2     950416.69     930140.62     20857.66 o
   2   0   2       4558.33       4872.64       102.63 o
   4   0   2        779.20        892.40       119.35 o
   6   0   2      44191.17      42906.59      1490.56 o
   8   0   2       1611.48       1686.39        43.64 o
  10   0   2     115468.34     116010.95      2073.74 o
  12   0   2       4073.07       3855.77        97.87 o
  14   0   2       2498.10       2346.25        73.97 o
   1   1   2      10303.82      11103.38       141.98 o
   2   1   2        860.17       1090.61        27.03 o
   3   1   2       3878.41       4211.85        79.69 o
   4   1   2      14193.10      14592.06       263.45 o
   5   1   2      26551.47      27385.74       485.59 o
   6   1   2      25543.47      24987.86       452.38 o
   7   1   2        521.96        633.77        33.11 o
   8   1   2       4968.08       5068.06        68.12 o
   9   1   2       3652.39       3817.48        54.64 o
  10   1   2      12918.51      13244.63       175.72 o
  11   1   2        675.31        781.86        25.72 o
  12   1   2        130.28        171.00        18.46 o
  13   1   2       4061.19       4087.86        76.13 o
  14   1   2        417.86        431.96        20.82 o
   0   2   2      16147.67      17236.85       278.35 o
   1   2   2       1679.39       1924.01        34.98 o
   2   2   2      37314.16      38726.84       553.96 o
   3   2   2     289499.28     299687.78      4195.56 o
   4   2   2       2232.18       2372.54        77.32 o
   5   2   2        253.53        345.01        27.12 o
   6   2   2       1243.99       1288.92        49.96 o
   7   2   2      45617.76      43292.94       509.50 o
   8   2   2       7375.64       7506.58        95.19 o
   9   2   2      11674.80      11695.59       139.63 o
  10   2   2      10839.63      10959.67       154.44 o
  11   2   2       1047.33       1088.06        31.68 o
  12   2   2      10643.02      10696.02       173.91 o
  13   2   2      51614.25      51114.64       845.09 o
  14   2   2         86.48        121.24        17.27 o
   1   3   2       3393.04       3728.67        55.89 o
   2   3   2       1017.48       1154.53        30.88 o
   3   3   2     110903.18     115387.03      1690.66 o
   4   3   2         64.56        179.39        21.96 o
   5   3   2       1054.59       1134.56        44.46 o
   6   3   2       5080.76       5087.84       132.55 o
   7   3   2      86461.70      83569.80      1004.25 o
   8   3   2        296.52        402.66        16.29 o
   9   3   2       8139.64       8337.64       105.31 o
  10   3   2        227.00        293.91        17.17 o
  11   3   2       1921.58       1957.42        41.47 o
  12   3   2        437.98        482.75        23.44 o
  13   3   2         28.04        102.18        16.87 o
  14   3   2          2.41         25.47        15.73 o
   0   4   2      65024.18      69229.32      1073.30 o
   1   4   2      65948.60      70619.02       855.91 o
   2   4   2       7791.78       8263.74       124.00 o
   3   4   2       8345.87       8639.61       150.27 o
   4   4   2      61278.89      62092.86       987.92 o
   5   4   2       5518.90       5567.46       122.77 o
   6   4   2      91610.06      89371.46      1322.03 o
   7   4   2      28300.71      27207.36       363.21 o
   8   4   2       7063.90       7256.49        91.91 o
   9   4   2      27595.83      28135.66       355.60 o
  10   4   2      12879.41      13148.69       183.70 o
  11   4   2       7869.06       7976.99       125.35 o
  12   4   2         96.58        156.67        18.72 o
  13   4   2        287.76        379.74        23.13 o
  14   4   2       1665.52       1681.77        43.42 o
   1   5   2       7527.11       8131.47       106.95 o
   2   5   2      18100.49      18825.10       261.18 o
   3   5   2        731.74        920.74        32.89 o
   4   5   2      91925.25      92631.18      1410.83 o
   5   5   2      21966.77      21532.37       416.18 o
   6   5   2      52781.56      50628.62       760.17 o
   7   5   2       1011.70       1079.20        24.75 o
   8   5   2         84.59        190.96        16.42 o
   9   5   2       9949.69      10118.39       132.38 o
  10   5   2      13956.10      13929.59       193.82 o
  11   5   2        280.58        351.31        20.55 o
  12   5   2      12635.26      12639.34       210.49 o
  13   5   2       1187.56       1164.80        37.37 o
  14   5   2       6558.68       6615.09       133.83 o
   0   6   2       5048.03       5463.20       100.89 o
   1   6   2      11593.33      12602.00       168.43 o
   2   6   2      34800.29      36330.86       488.13 o
   3   6   2      10038.12      10222.86       166.35 o
   4   6   2     131984.91     130851.21      2388.07 o
   5   6   2       1921.38       1866.33        76.62 o
   6   6   2      54373.67      52040.42       737.22 o
   7   6   2      14429.67      13945.43       170.67 o
   8   6   2         99.10        189.39        14.31 o
   9   6   2      13513.35      13754.71       180.00 o
  10   6   2         59.37        116.61        15.82 o
  11   6   2        103.89        161.79        19.52 o
  12   6   2       9990.14      10109.74       177.70 o
  13   6   2        825.09        848.60        31.56 o
  14   6   2      23569.27      23517.85       578.02 o
   1   7   2     161580.06     170408.94      2064.86 o
   2   7   2      22781.97      23771.17       327.71 o
   3   7   2        489.27        652.79        26.72 o
   4   7   2         66.04        224.87        27.74 o
   5   7   2       2194.50       2169.19        65.92 o
   6   7   2       7304.14       7150.21       116.10 o
   7   7   2       9042.45       8734.25       116.11 o
   8   7   2      26819.78      26597.98       323.85 o
   9   7   2      49212.57      49035.29       598.86 o
  10   7   2        739.21        831.71        26.23 o
  11   7   2      19763.30      19803.34       313.44 o
  12   7   2        255.77        337.50        22.36 o
  13   7   2       1727.02       1610.48        45.16 o
  14   7   2       1141.11       1143.25        40.74 o
   0   8   2        289.73        394.94        21.73 o
   1   8   2     119135.84     125141.44      1554.43 o
   2   8   2      47241.64      50046.22       701.35 o
   3   8   2       4078.38       4204.01        85.11 o
   4   8   2         57.78        176.49        23.22 o
   5   8   2      11694.35      11291.14       220.02 o
   6   8   2        628.80        725.83        29.06 o
   7   8   2       9910.26       9615.15       142.38 o
   8   8   2       3909.48       4037.39        59.50 o
   9   8   2      18070.33      17804.62       240.48 o
  10   8   2       1257.86       1310.64        35.57 o
  11   8   2      15376.79      15584.24       258.12 o
  12   8   2      12187.36      12430.61       234.56 o
  13   8   2        257.29        335.73        23.73 o
  14   8   2         56.09        106.33        20.88 o
   1   9   2      50272.61      52334.79       660.88 o
   2   9   2      52404.34      55377.70       821.10 o
   3   9   2      16609.05      16749.29       271.57 o
   4   9   2      25672.25      25756.75       454.56 o
   5   9   2      62893.55      63391.44      1038.44 o
   6   9   2       1999.71       1992.26        39.48 o
   7   9   2       7434.10       7473.92       128.50 o
   8   9   2      31944.67      31331.22       397.13 o
   9   9   2       1771.70       1852.56        38.14 o
  10   9   2         90.27        137.72        19.32 o
  11   9   2      40269.01      39541.40       685.96 o
  12   9   2       8594.14       8921.06       172.60 o
  13   9   2       2641.26       2819.03        67.73 o
  14   9   2       5747.65       5798.06       133.21 o
   0  10   2      25049.51      25734.08       505.58 o
   1  10   2      13688.81      14350.68       194.56 o
   2  10   2      70495.68      74110.42      1037.27 o
   3  10   2      10836.42      10899.69       186.41 o
   4  10   2       2776.57       2876.87        77.58 o
   5  10   2       6257.25       6218.37       128.28 o
   6  10   2        861.72       1009.95        26.56 o
   7  10   2       1076.27       1140.74        28.28 o
   8  10   2       7314.21       7205.12       105.05 o
   9  10   2       1496.79       1489.76        35.24 o
  10  10   2       3939.32       3884.84        70.73 o
  11  10   2       1943.77       2022.88        54.68 o
  12  10   2      17195.69      17242.50       335.05 o
  13  10   2       3585.41       3648.29        82.27 o
  14  10   2       1151.32       1274.68        42.66 o
   1  11   2         19.92        131.40        14.62 o
   2  11   2     131050.34     136336.05      1921.40 o
   3  11   2       1582.15       1617.06        58.48 o
   4  11   2       1724.00       1804.06        58.43 o
   5  11   2      97627.07      99575.76      1596.14 o
   6  11   2         83.81        216.80        17.39 o
   7  11   2       2278.95       2280.17        42.86 o
   8  11   2     102635.09      98898.11      1282.02 o
   9  11   2       2440.08       2450.31        48.28 o
  10  11   2        138.74        227.61        19.76 o
  11  11   2       4690.28       4661.02        94.38 o
  12  11   2       3390.46       3493.63        81.49 o
  13  11   2       1692.09       1686.51        48.06 o
  14  11   2       7772.20       7454.95       177.19 o
   0  12   2      40849.43      41840.25       855.95 o
   1  12   2        835.01       1038.87        29.99 o
   2  12   2       4351.75       4655.52       112.48 o
   3  12   2       1433.73       1481.19        53.28 o
   4  12   2      13031.76      12711.44       238.85 o
   5  12   2         81.13        225.65        31.79 o
   6  12   2        533.34        607.52        21.38 o
   7  12   2         65.86        143.43        17.56 o
   8  12   2       2044.83       2074.20        44.50 o
   9  12   2        351.30        397.96        20.91 o
  10  12   2      14355.80      14401.95       240.24 o
  11  12   2        304.73        418.49        24.06 o
  12  12   2        904.88        995.84        37.04 o
  13  12   2        262.94        329.06        23.29 o
   1  13   2      29245.82      30755.42       504.90 o
   2  13   2      10403.82      11096.15       228.90 o
   3  13   2      10573.00      10627.48       261.16 o
   4  13   2       8031.86       7755.48       152.40 o
   5  13   2     186475.61     182526.45      2477.96 o
   6  13   2       6314.89       6162.75       113.65 o
   7  13   2       9087.37       8906.95       123.82 o
   8  13   2      21372.38      20845.84       276.57 o
   9  13   2         55.93        125.48        18.07 o
  10  13   2       1079.90       1082.62        33.73 o
  11  13   2      23774.07      23303.39       379.04 o
  12  13   2        414.79        511.92        24.85 o
  13  13   2        381.50        454.91        25.62 o
   0  14   2        544.81        636.96        45.33 o
   1  14   2      26641.62      28034.63       465.08 o
   2  14   2      44323.59      45302.39       752.75 o
   3  14   2       2960.35       2988.00        76.18 o
   4  14   2        100.52        142.27        14.19 o
   5  14   2       2807.56       2891.39        60.74 o
   6  14   2       5286.55       5086.69        90.71 o
   7  14   2        138.91        222.50        17.95 o
   8  14   2       9212.44       9229.88       148.69 o
   9  14   2       2769.14       2825.67        54.87 o
  10  14   2        787.29        833.38        29.93 o
  11  14   2       2111.82       2301.24        51.13 o
  12  14   2       6169.56       6105.58       112.23 o
  13  14   2       1257.75       1319.37        41.62 o
   1  15   2         71.48        151.29        17.42 o
   2  15   2      85689.70      86810.52      1312.29 o
   3  15   2      18335.56      18046.30       321.71 o
   4  15   2      31688.42      30489.88       449.64 o
   5  15   2         29.78        112.93        13.74 o
   6  15   2       5171.32       5040.51        87.76 o
   7  15   2      28939.03      27818.71       364.66 o
   8  15   2      35756.95      34571.84       552.95 o
   9  15   2       3331.16       3374.21        64.38 o
  10  15   2       1585.86       1670.84        42.85 o
  11  15   2       2810.79       2818.16        58.98 o
  12  15   2      12043.96      12047.86       208.36 o
  13  15   2       1431.46       1525.24        45.02 o
   0  16   2       7042.84       7307.72       173.22 o
   1  16   2      34264.44      35356.30       571.96 o
   2  16   2      30056.47      29813.27       467.60 o
   3  16   2       3294.89       3174.79        57.10 o
   4  16   2       4524.21       4277.83        83.77 o
   5  16   2       2642.73       2434.75        67.17 o
   6  16   2          4.68         49.79        15.90 o
   7  16   2        183.76        259.74        20.65 o
   8  16   2       3551.63       3450.54        72.92 o
   9  16   2       1975.76       2026.03        46.39 o
  10  16   2       2862.60       2986.71        59.51 o
  11  16   2       9124.01       9278.25       153.31 o
  12  16   2      15209.38      14935.95       254.73 o
  13  16   2       1100.26       1119.65        36.58 o
   1  17   2      87246.38      88418.50      1293.95 o
   2  17   2       2842.99       2911.30        63.05 o
   3  17   2         10.68        174.78        31.31 o
   4  17   2      24194.75      22953.28       332.59 o
   5  17   2       1626.35       1616.43        41.82 o
   6  17   2      17234.04      15925.18       295.21 o
   7  17   2       8509.18       8412.86       134.81 o
   8  17   2       1316.63       1335.59        39.56 o
   9  17   2      31633.52      30721.29       481.81 o
  10  17   2       3296.65       3353.17        64.84 o
  11  17   2      15193.83      14948.70       239.82 o
  12  17   2       4766.24       4623.68        87.63 o
  13  17   2       2451.80       2318.87        71.41 o
   0  18   2      28968.96      29203.95       531.07 o
   1  18   2      12366.01      12583.96       166.57 o
   2  18   2       1375.12       1513.44        36.31 o
   3  18   2      14445.69      14237.68       212.47 o
   4  18   2      25310.68      24347.98       361.95 o
   5  18   2        219.21        263.24        19.40 o
   6  18   2        992.93       1012.16        35.06 o
   7  18   2      14478.69      13494.82       208.96 o
   8  18   2        109.61        120.81        21.29 o
   9  18   2      11766.92      11504.80       228.60 o
  10  18   2       7432.65       7303.27       118.72 o
  11  18   2        245.66        349.99        21.32 o
  12  18   2        666.21        740.34        28.01 o
   1  19   2      29924.53      30403.94       410.53 o
   2  19   2       1728.68       1785.55        35.99 o
   3  19   2        654.91        778.23        36.02 o
   4  19   2      38191.68      36645.39       538.09 o
   5  19   2       1151.23       1194.78        34.77 o
   6  19   2      20012.67      18333.29       402.46 o
   7  19   2       4183.44       3859.09        76.75 o
   8  19   2          6.00         49.01        21.65 o
   9  19   2      21575.34      20428.62       420.69 o
  10  19   2       8420.31       8456.80       139.52 o
  11  19   2       8791.04       8526.89       159.39 o
  12  19   2       4786.14       4764.91        96.71 o
   0  20   2      26356.59      26956.37       492.45 o
   1  20   2       4053.61       4213.78        67.38 o
   2  20   2       2585.66       2636.53        48.26 o
   3  20   2      13328.97      12990.24       190.47 o
   4  20   2      23372.42      22328.07       332.42 o
   5  20   2         89.53         93.04        17.74 o
   6  20   2      44833.78      40641.31       734.14 o
   7  20   2        488.34        488.32        28.57 o
   8  20   2       2461.19       2428.06        60.32 o
   9  20   2         68.69        110.51        23.09 o
  10  20   2       9290.72       9455.46       154.00 o
  11  20   2        860.58        944.04        33.44 o
  12  20   2          3.14         51.29        18.47 o
   1  21   2        238.74        283.97        15.04 o
   2  21   2      10737.39      10709.26       154.13 o
   3  21   2      20278.82      19972.88       292.24 o
   4  21   2       6087.64       5999.80       101.03 o
   5  21   2         10.96         45.56        18.07 o
   6  21   2       5502.29       5072.77       120.59 o
   7  21   2      36200.37      32338.94       605.44 o
   8  21   2       6807.09       6216.09       117.83 o
   9  21   2       2258.51       2262.71        73.05 o
  10  21   2       1710.21       1825.60        48.69 o
  11  21   2       2038.29       2014.53        55.30 o
  12  21   2       2279.36       2236.40        79.01 o
   0  22   2      14289.03      14186.27       295.27 o
   1  22   2        630.55        780.25        24.18 o
   2  22   2       1178.22       1281.97        31.73 o
   3  22   2      62564.82      61619.67       865.97 o
   4  22   2       8141.28       7871.86       121.92 o
   5  22   2          8.85         17.22        18.77 o
   6  22   2      17778.17      16083.70       299.67 o
   7  22   2      13354.97      12213.56       236.53 o
   8  22   2       2357.84       2118.00        60.43 o
   9  22   2       2112.60       2007.58        70.26 o
  10  22   2       2439.30       2465.98        63.79 o
  11  22   2        169.42        245.00        25.07 o
   1  23   2        100.96        155.16        15.23 o
   2  23   2       2056.67       2045.12        42.25 o
   3  23   2       2349.80       2410.19        49.93 o
   4  23   2       3849.00       3798.12        71.67 o
   5  23   2      18111.58      17157.25       271.90 o
   6  23   2       4599.22       4224.92        96.14 o
   7  23   2       1197.96       1132.79        42.91 o
   8  23   2       1643.44       1559.48        54.93 o
   9  23   2       1257.53       1276.37        63.09 o
  10  23   2       4039.79       4085.46        88.23 o
  11  23   2        415.67        484.64        30.75 o
   0  24   2      97192.66      95325.20      2005.25 o
   1  24   2       8478.38       8495.08       131.38 o
   2  24   2        131.19        178.23        17.70 o
   3  24   2      25509.08      24838.65       380.14 o
   4  24   2       2963.01       2789.40        57.89 o
   5  24   2        237.38        229.27        23.29 o
   6  24   2       4033.45       3799.79        97.14 o
   7  24   2      11365.13      10131.85       247.98 o
   8  24   2        629.29        588.10        38.75 o
   9  24   2       7700.94       7512.58       149.03 o
  10  24   2      26726.57      26896.64       546.23 o
  11  24   2        271.94        299.71        36.56 o
   1  25   2       2944.02       2946.03        58.15 o
   2  25   2       4729.80       4736.93        83.66 o
   3  25   2        846.53        964.65        33.81 o
   4  25   2       2265.80       2193.15        52.97 o
   5  25   2       5705.93       5359.95       107.58 o
   6  25   2       6876.55       6610.46       122.75 o
   7  25   2         73.31        107.04        26.77 o
   8  25   2       3189.55       2865.23       107.15 o
   9  25   2       1274.27       1246.98        47.50 o
  10  25   2       2003.04       2104.26        59.79 o
   0  26   2      37444.41      37516.70       859.92 o
   1  26   2       2223.87       2296.15        50.58 o
   2  26   2      14268.07      14323.45       233.66 o
   3  26   2      13801.57      13802.02       224.95 o
   4  26   2      12707.19      12100.07       197.29 o
   5  26   2        286.05        391.65        28.77 o
   6  26   2       9349.35       8795.35       155.68 o
   7  26   2       1308.70       1291.41        45.21 o
   8  26   2       1937.13       1690.36        60.14 o
   9  26   2          2.47         69.60        25.04 o
  10  26   2      15601.21      16205.64       354.38 o
   1  27   2        271.42        360.33        32.18 o
   2  27   2        855.19        932.15        34.08 o
   3  27   2      15442.59      15005.51       261.07 o
   4  27   2        152.78        160.07        21.20 o
   5  27   2        324.83        326.78        27.10 o
   6  27   2        211.69        203.04        27.60 o
   7  27   2      16989.70      15883.34       262.50 o
   8  27   2         21.05         42.30        26.01 o
   9  27   2       2335.11       2410.49        65.09 o
   0  28   2        568.24        582.73        39.55 o
   1  28   2      24860.03      25233.85       428.98 o
   2  28   2       6653.29       6523.24       119.94 o
   3  28   2      10559.33      10609.00       173.77 o
   4  28   2        930.60        955.62        34.95 o
   5  28   2       1249.87       1250.80        43.43 o
   6  28   2       1400.43       1370.51        47.65 o
   7  28   2      14361.22      13366.42       252.24 o
   8  28   2       2361.73       2041.16        83.65 o
   9  28   2      16128.45      15964.20       351.52 o
   1  29   2        259.33        282.59        24.50 o
   2  29   2         10.60         96.00        21.02 o
   3  29   2        472.69        586.57        30.07 o
   4  29   2       6357.38       6165.42       110.79 o
   5  29   2       9504.78       8986.46       204.40 o
   6  29   2       6836.32       6776.46       132.47 o
   7  29   2        721.18        693.45        40.06 o
   8  29   2       1826.18       1622.13        55.03 o
   9  29   2       1079.05       1137.08        54.16 o
   0  30   2         16.51         95.02        27.94 o
   1  30   2        165.22        287.69        25.99 o
   2  30   2       7233.82       7434.97       136.39 o
   3  30   2       3760.73       3772.76        79.51 o
   4  30   2      27407.46      26167.66       403.83 o
   5  30   2        155.44        170.42        23.61 o
   6  30   2      14635.36      14533.21       306.91 o
   7  30   2        977.61       1014.45        44.80 o
   8  30   2         97.40        111.26        28.49 o
   1  31   2       6337.62       6663.97       117.56 o
   2  31   2      10463.37      10498.22       177.16 o
   3  31   2        200.62        200.33        24.51 o
   4  31   2        426.98        473.84        29.79 o
   5  31   2       2809.05       2616.13        61.59 o
   6  31   2        236.22        242.46        25.33 o
   7  31   2        104.55         96.11        27.13 o
   0  32   2       4714.43       4914.70       139.55 o
   1  32   2      12187.13      12882.85       219.45 o
   2  32   2       1373.04       1478.19        45.79 o
   3  32   2        626.79        645.98        31.42 o
   4  32   2       3067.53       3058.95        72.68 o
   5  32   2       3151.38       3073.52        80.11 o
   6  32   2       7331.18       7497.13       155.14 o
   7  32   2       1751.84       1711.63        75.84 o
   1  33   2       8393.48       8833.19       148.63 o
   2  33   2         12.99         69.58        20.66 o
   3  33   2       1993.35       2086.19        53.06 o
   4  33   2        296.20        336.98        27.82 o
   5  33   2      14877.32      15096.20       347.93 o
   6  33   2        196.45        205.81        33.04 o
   0  34   2       1195.86       1301.23        58.50 o
   1  34   2         78.23        106.47        20.66 o
   2  34   2       8050.09       8162.68       146.19 o
   3  34   2       7142.05       7231.80       157.57 o
   4  34   2          5.09         31.40        22.02 o
   5  34   2        267.27        305.78        28.67 o
   1  35   2       6742.12       7136.08       131.30 o
   2  35   2      11688.06      12263.22       215.52 o
   3  35   2          3.91         33.09        20.81 o
   4  35   2        284.12        313.64        26.59 o
   0  36   2      10926.20      11866.96       322.55 o
   1  36   2         24.79         63.50        20.20 o
   2  36   2        188.34        218.91        21.84 o
   0   0   3      57656.74      61234.87      1665.38 o
   2   0   3       9220.68       9573.66       210.59 o
   4   0   3      13114.97      13274.99       364.21 o
   6   0   3       4164.64       3953.33        75.34 o
   8   0   3       2080.93       2012.37        53.48 o
  10   0   3      11331.88      11080.97       195.07 o
  12   0   3        853.07        937.82        37.74 o
  14   0   3       5479.49       5480.80       144.77 o
   1   1   3      13814.31      14332.17       198.67 o
   2   1   3      59316.25      62423.66       845.53 o
   3   1   3       5332.93       5562.23       106.41 o
   4   1   3        123.08        202.55        21.23 o
   5   1   3     189280.67     185575.09      2741.43 o
   6   1   3       2138.33       2088.03        32.93 o
   7   1   3       8887.26       8396.39       101.39 o
   8   1   3      78807.41      73656.11       922.25 o
   9   1   3        136.69        248.31        20.26 o
  10   1   3        245.23        334.15        16.16 o
  11   1   3      17749.85      17205.97       220.57 o
  12   1   3        997.89       1084.96        27.71 o
  13   1   3       1056.48       1029.77        31.14 o
  14   1   3       2369.69       2243.41        51.17 o
   0   2   3       4623.44       4869.43       106.87 o
   1   2   3      21600.05      22215.60       279.16 o
   2   2   3      76419.20      78971.77      1045.24 o
   3   2   3       4548.61       4632.64        80.53 o
   4   2   3         84.80        167.48        49.62 o
   5   2   3       8570.73       8473.63       136.77 o
   6   2   3       1172.04       1249.90        24.63 o
   7   2   3          1.46         60.10        12.05 o
   8   2   3      10241.73       9753.47       123.92 o
   9   2   3       4006.55       3955.40        59.09 o
  10   2   3       3296.73       3207.02        49.93 o
  11   2   3       3088.29       3112.54        51.01 o
  12   2   3      10521.27      10231.99       152.05 o
  13   2   3       1996.56       1974.47        43.42 o
  14   2   3       1436.12       1513.46        39.71 o
   1   3   3      10359.92      10871.74       147.95 o
   2   3   3     115976.49     119228.18      1525.95 o
   3   3   3      29178.11      29839.85       415.99 o
   4   3   3      37517.46      38311.48       665.34 o
   5   3   3      20155.24      20333.85       296.98 o
   6   3   3       5941.16       5880.56        70.26 o
   7   3   3      14266.08      13459.37       155.28 o
   8   3   3      44139.13      41013.61       547.34 o
   9   3   3         78.79        193.07        16.01 o
  10   3   3       1346.59       1347.46        30.46 o
  11   3   3      18408.21      17847.78       239.42 o
  12   3   3      13477.36      13297.64       184.34 o
  13   3   3       1724.86       1727.67        43.29 o
  14   3   3      13079.59      13020.31       264.72 o
   0   4   3       5954.70       6351.47       137.50 o
   1   4   3      63221.77      65946.34       759.66 o
   2   4   3      47891.30      49378.62       639.66 o
   3   4   3         32.16         77.13        15.90 o
   4   4   3       3151.97       3250.28        63.51 o
   5   4   3      11903.82      11834.07       189.11 o
   6   4   3          0.87         48.14        11.13 o
   7   4   3       5565.77       5178.00        67.05 o
   8   4   3       3976.02       3824.14        63.68 o
   9   4   3       9561.72       9282.86       125.81 o
  10   4   3       3360.07       3320.98        54.96 o
  11   4   3      16531.13      16413.74       221.18 o
  12   4   3      17898.18      17348.18       243.51 o
  13   4   3        199.63        211.19        18.21 o
  14   4   3         60.75        111.51        17.22 o
   1   5   3     175882.62     184119.23      2193.11 o
   2   5   3       1220.45       1419.01        34.25 o
   3   5   3        854.00        996.78        28.36 o
   4   5   3       7258.32       7297.13       130.19 o
   5   5   3       4205.40       4271.10        79.39 o
   6   5   3      14072.00      13959.21       163.96 o
   7   5   3       9627.55       9134.42       119.17 o
   8   5   3       4126.17       3987.79        63.83 o
   9   5   3      42457.57      40947.57       513.25 o
  10   5   3       2001.00       2103.91        42.12 o
  11   5   3      24296.93      23521.56       320.31 o
  12   5   3        867.93        886.11        25.30 o
  13   5   3       3327.69       3113.23        60.41 o
  14   5   3         24.65         84.02        16.94 o
   0   6   3      25293.00      26538.13       483.98 o
   1   6   3      26683.33      27952.60       366.60 o
   2   6   3      12557.45      12949.74       175.29 o
   3   6   3      23184.66      23568.79       340.90 o
   4   6   3      64943.32      64417.46       920.30 o
   5   6   3        163.13        219.03        13.58 o
   6   6   3      19098.79      18574.44       210.55 o
   7   6   3      17554.00      16395.50       193.23 o
   8   6   3         59.92         97.26        14.24 o
   9   6   3      16802.73      16537.33       214.51 o
  10   6   3       1649.94       1770.39        38.64 o
  11   6   3         51.91        123.98        16.35 o
  12   6   3       3218.00       3249.57        55.26 o
  13   6   3       3289.64       3232.81        64.59 o
  14   6   3      16752.76      16912.04       362.36 o
   1   7   3      19734.78      20598.52       268.86 o
   2   7   3      17630.28      18293.56       244.74 o
   3   7   3         53.53        120.98        13.13 o
   4   7   3      66307.66      65675.12       845.79 o
   5   7   3       1492.40       1550.97        35.21 o
   6   7   3      41513.13      40285.59       449.42 o
   7   7   3       1137.00       1211.05        27.88 o
   8   7   3        118.86        222.80        17.57 o
   9   7   3      21126.43      20393.71       274.33 o
  10   7   3      15016.35      14529.99       203.02 o
  11   7   3       3797.60       3750.79        65.19 o
  12   7   3       9693.35       9598.00       152.17 o
  13   7   3        949.76       1009.63        31.18 o
   0   8   3      77801.48      80796.04      1356.38 o
   1   8   3      23233.21      24217.89       320.34 o
   2   8   3       4983.67       5259.47        85.05 o
   3   8   3       1837.99       1956.11        42.41 o
   4   8   3      58202.80      58200.40       759.77 o
   5   8   3        327.66        426.61        16.07 o
   6   8   3      72203.43      69949.50       787.06 o
   7   8   3       2684.37       2742.41        46.86 o
   8   8   3       5132.74       4924.90        75.44 o
   9   8   3       5547.15       5463.67        84.41 o
  10   8   3      13681.17      13643.93       201.94 o
  11   8   3       2913.71       2927.81        55.95 o
  12   8   3        507.98        566.16        23.78 o
  13   8   3        965.48       1038.89        33.03 o
   1   9   3       1008.69       1206.15        30.47 o
   2   9   3       3309.95       3565.92        59.87 o
   3   9   3      52847.36      53405.21       730.58 o
   4   9   3       6121.87       6299.98        95.21 o
   5   9   3       1140.07       1197.36        25.07 o
   6   9   3       5611.42       5663.85        71.36 o
   7   9   3      66464.91      63841.42       795.66 o
   8   9   3       5998.96       5770.74        90.17 o
   9   9   3       5817.98       5760.87        87.62 o
  10   9   3        526.08        609.76        24.93 o
  11   9   3       1321.06       1305.69        34.74 o
  12   9   3       1931.83       1943.42        45.77 o
  13   9   3          3.47         71.62        18.44 o
   0  10   3        429.42        601.62        40.90 o
   1  10   3        642.76        728.84        23.04 o
   2  10   3       6612.34       6938.94       104.57 o
   3  10   3     166665.81     166203.59      2107.89 o
   4  10   3       1289.52       1373.61        31.49 o
   5  10   3         81.07        144.37        11.95 o
   6  10   3      10812.26      10483.32       133.75 o
   7  10   3      32628.07      31841.97       403.93 o
   8  10   3       4119.16       3888.85        75.16 o
   9  10   3       8063.80       8094.46       115.18 o
  10  10   3          2.36         77.36        18.64 o
  11  10   3        507.40        562.42        24.71 o
  12  10   3       3089.63       3169.49        65.23 o
  13  10   3      40807.40      41291.95       869.34 o
   1  11   3       1606.68       1673.09        36.19 o
   2  11   3       2188.51       2323.68        44.27 o
   3  11   3       1563.14       1797.48        41.25 o
   4  11   3      13480.98      13527.27       183.85 o
   5  11   3      25956.80      25885.21       303.30 o
   6  11   3      12025.64      11770.07       154.81 o
   7  11   3       1692.14       1653.81        38.35 o
   8  11   3       1018.11        974.48        29.22 o
   9  11   3       1485.73       1529.53        36.99 o
  10  11   3       7631.24       7774.69       124.85 o
  11  11   3          7.33         58.23        18.30 o
  12  11   3        111.77        146.02        19.36 o
  13  11   3       2289.80       2381.87        60.77 o
   0  12   3     316407.41     316122.72      5636.66 o
   1  12   3       3140.91       3294.88        57.01 o
   2  12   3       2268.75       2283.51        57.56 o
   3  12   3      16699.56      16820.01       234.90 o
   4  12   3        296.07        378.30        17.71 o
   5  12   3       1034.17       1091.08        25.64 o
   6  12   3      24592.29      24232.26       316.77 o
   7  12   3       9079.38       8996.01       125.68 o
   8  12   3       1267.40       1245.32        33.93 o
   9  12   3       5143.75       5176.19        87.97 o
  10  12   3      71319.40      70313.75      1047.97 o
  11  12   3        473.23        502.62        24.90 o
  12  12   3       1188.16       1202.99        35.60 o
  13  12   3       3420.94       3512.33        77.89 o
   1  13   3       5264.23       5408.57        90.70 o
   2  13   3       3794.89       3920.85        67.45 o
   3  13   3       4324.67       4381.59        65.73 o
   4  13   3       6858.95       6787.95        95.06 o
   5  13   3       8913.87       8886.71       125.29 o
   6  13   3      14043.44      14024.51       210.03 o
   7  13   3         29.00         68.31        15.85 o
   8  13   3       3851.97       3695.97        72.92 o
   9  13   3       4088.28       4063.97        70.88 o
  10  13   3       5625.18       5604.93        91.45 o
  11  13   3       1017.04       1030.44        30.50 o
  12  13   3         78.17        141.92        18.57 o
  13  13   3       2519.49       2684.95        66.43 o
   0  14   3      41885.35      42503.52       823.69 o
   1  14   3        980.02       1113.01        31.57 o
   2  14   3      27329.57      27021.04       393.34 o
   3  14   3      80947.07      80989.48      1029.73 o
   4  14   3      12169.96      11934.02       158.77 o
   5  14   3         40.18        134.69        20.20 o
   6  14   3      10308.53      10143.13       167.86 o
   7  14   3      17387.14      17247.43       221.80 o
   8  14   3       4124.52       4155.66        71.78 o
   9  14   3       3387.52       3345.61        63.02 o
  10  14   3      19736.79      19043.11       284.41 o
  11  14   3        526.19        567.68        23.83 o
  12  14   3      14992.45      14996.02       255.44 o
  13  14   3      21441.39      22505.55       513.54 o
   1  15   3         12.44        211.89        41.54 o
   2  15   3        175.41        263.21        13.38 o
   3  15   3      33068.96      32713.79       498.32 o
   4  15   3        628.23        670.56        24.72 o
   5  15   3         66.00        129.40        15.47 o
   6  15   3       1215.09       1296.47        34.14 o
   7  15   3      45624.08      44383.53       584.51 o
   8  15   3        194.73        245.74        20.25 o
   9  15   3       6563.84       6434.64       102.38 o
  10  15   3         27.12         88.54        17.60 o
  11  15   3       2699.84       2630.96        52.00 o
  12  15   3          5.55         69.26        16.20 o
   0  16   3       3348.73       3554.22       110.49 o
   1  16   3      51864.48      51602.33       714.01 o
   2  16   3       5800.13       5732.64        93.25 o
   3  16   3      17165.92      16692.23       240.38 o
   4  16   3      10745.07      10462.97       151.87 o
   5  16   3       1949.94       2001.04        48.77 o
   6  16   3      25054.56      23983.69       363.20 o
   7  16   3      24252.85      23498.42       326.89 o
   8  16   3       4079.34       3934.23        72.36 o
   9  16   3      26238.79      25126.08       373.65 o
  10  16   3       1707.98       1812.03        41.56 o
  11  16   3       4209.48       4228.22        74.22 o
  12  16   3        373.17        431.70        20.88 o
   1  17   3         27.98        104.62        11.43 o
   2  17   3        953.41       1051.28        27.41 o
   3  17   3        392.34        521.83        31.52 o
   4  17   3      31328.57      29991.00       419.26 o
   5  17   3      18406.73      17384.62       324.71 o
   6  17   3      19644.87      18595.63       271.44 o
   7  17   3       1323.19       1302.67        40.27 o
   8  17   3        163.38        215.37        22.70 o
   9  17   3       3308.08       3263.23        62.53 o
  10  17   3       4089.63       4002.47        75.97 o
  11  17   3        257.33        316.08        20.33 o
  12  17   3       6083.25       6016.29       108.45 o
   0  18   3        663.15        780.26        33.70 o
   1  18   3        657.41        773.49        22.02 o
   2  18   3      14866.89      14559.45       206.23 o
   3  18   3         98.04        190.20        15.59 o
   4  18   3      73064.06      69565.52      1010.25 o
   5  18   3         61.10         86.10        17.68 o
   6  18   3      29375.63      27303.08       459.25 o
   7  18   3        542.79        573.56        28.73 o
   8  18   3        175.07        201.73        22.94 o
   9  18   3       1513.00       1668.64        64.37 o
  10  18   3        339.50        398.13        24.30 o
  11  18   3         98.74        183.24        18.53 o
  12  18   3      10445.34      10700.22       184.42 o
   1  19   3      31919.78      31246.33       423.89 o
   2  19   3      25940.08      24960.08       369.37 o
   3  19   3        523.12        517.04        25.36 o
   4  19   3        308.62        347.58        20.64 o
   5  19   3        421.92        464.01        23.42 o
   6  19   3        930.54        871.34        33.38 o
   7  19   3        880.51        889.33        36.23 o
   8  19   3      18272.46      18020.91       316.04 o
   9  19   3      16645.51      16401.90       329.56 o
  10  19   3         19.78         88.61        19.63 o
  11  19   3       4810.82       4742.75        91.00 o
  12  19   3        906.08        987.98        38.01 o
   0  20   3       1630.88       1669.80        51.56 o
   1  20   3      43512.89      42865.09       576.99 o
   2  20   3       7959.81       7816.87       134.97 o
   3  20   3       3293.49       3175.74        67.53 o
   4  20   3       1369.33       1305.45        38.04 o
   5  20   3       5165.06       4978.57        96.75 o
   6  20   3       6672.14       5951.30       151.18 o
   7  20   3       5022.84       4889.11        95.80 o
   8  20   3       1316.69       1316.37        45.40 o
   9  20   3      10601.45      10492.92       237.10 o
  10  20   3        379.23        405.96        25.83 o
  11  20   3       6798.21       6892.36       124.64 o
   1  21   3      27513.62      27026.34       369.19 o
   2  21   3       5791.83       5842.35       105.72 o
   3  21   3       3185.21       3185.68        68.38 o
   4  21   3        825.57        823.18        32.67 o
   5  21   3      35893.65      33876.74       533.48 o
   6  21   3         47.79         89.16        22.42 o
   7  21   3       2405.65       2329.04        61.99 o
   8  21   3       2570.04       2557.23        61.96 o
   9  21   3       1459.25       1508.15        45.68 o
  10  21   3         90.76        168.79        22.71 o
  11  21   3      26795.86      26481.43       532.80 o
   0  22   3       7064.84       6874.44       149.92 o
   1  22   3       2985.72       2984.19        52.70 o
   2  22   3      24392.99      23604.11       374.87 o
   3  22   3       9181.07       8844.59       157.39 o
   4  22   3        547.25        553.40        28.35 o
   5  22   3        645.61        696.64        32.21 o
   6  22   3          6.55         29.61        20.40 o
   7  22   3       3260.53       3092.69        70.47 o
   8  22   3       2670.08       2638.77        65.29 o
   9  22   3         31.62         73.93        21.52 o
  10  22   3       2489.19       2496.51        57.95 o
  11  22   3        301.94        377.61        24.60 o
   1  23   3       4059.74       3971.99        70.77 o
   2  23   3      46271.70      45482.38       732.79 o
   3  23   3        720.87        752.34        29.55 o
   4  23   3       1403.67       1314.42        42.49 o
   5  23   3      10835.76      10591.49       250.60 o
   6  23   3          1.22         29.15        22.77 o
   7  23   3        243.73        223.48        27.51 o
   8  23   3      49838.43      47971.36       949.03 o
   9  23   3       5872.79       5588.43       121.21 o
  10  23   3         59.45        115.95        20.38 o
   0  24   3      18066.88      18234.84       362.17 o
   1  24   3         11.29        141.71        20.57 o
   2  24   3        747.71        758.01        29.95 o
   3  24   3        794.13        825.47        31.45 o
   4  24   3       2819.95       2766.06        75.77 o
   5  24   3        160.64        237.28        27.59 o
   6  24   3         51.71         44.50        24.60 o
   7  24   3        321.50        271.76        29.69 o
   8  24   3        624.06        603.47        34.36 o
   9  24   3        515.00        543.72        31.29 o
  10  24   3       8588.26       8637.57       200.08 o
   1  25   3       6313.71       6522.10       113.22 o
   2  25   3        258.33        335.73        22.27 o
   3  25   3       1616.61       1564.69        49.44 o
   4  25   3      11724.69      10913.27       218.87 o
   5  25   3      62386.63      58907.12      1093.27 o
   6  25   3       5069.64       4864.18       108.74 o
   7  25   3       4082.26       3833.79        91.38 o
   8  25   3        367.92        402.76        32.12 o
   9  25   3         21.03         78.79        23.73 o
  10  25   3       1341.29       1408.09        55.35 o
   0  26   3        102.70        173.32        31.77 o
   1  26   3       5503.11       5611.41        98.50 o
   2  26   3      10996.47      10891.80       182.59 o
   3  26   3       2030.70       2027.81        54.17 o
   4  26   3         76.88         60.50        21.21 o
   5  26   3       1288.59       1282.12        45.26 o
   6  26   3       4379.28       4035.91        94.13 o
   7  26   3         40.12         58.59        26.11 o
   8  26   3       3616.21       3433.05       101.02 o
   9  26   3        665.24        694.64        34.92 o
   1  27   3       4360.58       4366.55        87.98 o
   2  27   3      14495.13      14889.76       252.03 o
   3  27   3       8856.39       8539.15       164.40 o
   4  27   3       9212.37       8729.28       158.47 o
   5  27   3       4192.98       4046.74       101.45 o
   6  27   3        890.57        990.10        43.22 o
   7  27   3      16191.08      16044.28       309.93 o
   8  27   3       9905.76       9550.17       298.89 o
   9  27   3       3590.26       3648.03       119.95 o
   0  28   3        316.06        363.75        39.19 o
   1  28   3       6398.56       6597.55       122.63 o
   2  28   3       9017.69       9175.18       162.02 o
   3  28   3       3003.96       2978.05        68.29 o
   4  28   3        615.62        624.48        32.26 o
   5  28   3        549.23        568.81        31.72 o
   6  28   3          5.48         49.74        24.52 o
   7  28   3         90.55         92.50        28.02 o
   8  28   3       1791.81       1696.45        78.68 o
   1  29   3      15538.34      16150.15       278.26 o
   2  29   3       7435.31       7426.05       141.90 o
   3  29   3        158.35        146.81        21.99 o
   4  29   3      12079.39      11753.50       214.73 o
   5  29   3        178.74        187.56        24.21 o
   6  29   3       8926.25       8967.89       182.32 o
   7  29   3       1768.15       1948.13        59.76 o
   8  29   3       2567.76       2341.20       114.45 o
   0  30   3      17705.66      18348.82       533.42 o
   1  30   3       1714.42       1972.47        53.60 o
   2  30   3         65.72         95.49        23.41 o
   3  30   3       2203.05       2248.35        59.81 o
   4  30   3       3156.11       3196.89        73.43 o
   5  30   3         63.11         91.71        21.86 o
   6  30   3          1.13         30.12        22.58 o
   7  30   3       3920.19       3916.85       111.40 o
   1  31   3      14808.44      16375.94       290.19 o
   2  31   3         61.34        108.49        23.15 o
   3  31   3        913.16        877.75        39.10 o
   4  31   3       5515.29       5546.22       110.26 o
   5  31   3       1706.54       1645.61        49.06 o
   6  31   3       4131.83       4353.11       100.98 o
   7  31   3       2339.81       2578.85       217.59 o
   0  32   3       3655.57       4226.72       113.91 o
   1  32   3         34.77         92.84        22.82 o
   2  32   3       1675.76       1702.09        51.10 o
   3  32   3       9039.38       8681.79       176.29 o
   4  32   3       3980.32       3957.62        97.93 o
   5  32   3          4.47          3.76        20.98 o
   6  32   3       8397.14       8994.67       241.47 o
   1  33   3        896.98        942.24        37.01 o
   2  33   3       4689.55       4969.04       128.26 o
   3  33   3       5960.68       5915.38       146.75 o
   4  33   3       2747.04       2780.42        72.05 o
   5  33   3        737.66        812.94        38.77 o
   0  34   3       9197.99      10095.49       283.92 o
   1  34   3        730.46        840.61        33.18 o
   2  34   3        125.76        157.59        25.25 o
   3  34   3       9006.35       9388.80       247.15 o
   4  34   3       4828.54       5133.12       133.92 o
   1  35   3         65.22         87.77        21.22 o
   2  35   3       1262.87       1337.50        48.59 o
   0   0   4     426866.03     400493.31      9687.60 o
   2   0   4       2407.25       2449.30        59.79 o
   4   0   4        530.74        671.42        31.12 o
   6   0   4      27719.78      25904.43       385.34 o
   8   0   4       1098.18       1019.49        37.07 o
  10   0   4      79884.06      76831.58      1270.34 o
  12   0   4       2977.10       2771.86        70.67 o
   1   1   4       5437.46       5493.09        82.87 o
   2   1   4        377.84        497.75        21.21 o
   3   1   4       1987.93       2143.77        35.41 o
   4   1   4       8385.75       8528.48        97.12 o
   5   1   4      15430.04      15086.88       162.28 o
   6   1   4      15559.94      14792.28       160.31 o
   7   1   4        328.36        362.71        15.98 o
   8   1   4       2964.94       2788.60        45.08 o
   9   1   4       2535.27       2460.57        43.15 o
  10   1   4       8824.67       8690.55       116.22 o
  11   1   4        524.91        543.32        19.23 o
  12   1   4        105.79        145.14        15.49 o
  13   1   4       2978.92       2979.78        55.88 o
   0   2   4       7838.06       7976.02       165.30 o
   1   2   4        938.07       1025.76        25.30 o
   2   2   4      20325.34      20120.62       243.66 o
   3   2   4     150694.80     149837.33      1631.44 o
   4   2   4       1219.27       1361.77        30.78 o
   5   2   4        119.02        170.31        10.58 o
   6   2   4        680.31        714.13        18.82 o
   7   2   4      29482.66      27334.04       295.87 o
   8   2   4       4829.05       4516.21        62.17 o
   9   2   4       7992.67       7335.36        94.81 o
  10   2   4       7436.72       7237.16       101.58 o
  11   2   4        702.91        747.18        22.49 o
  12   2   4       7656.98       7556.05       108.77 o
  13   2   4      37503.13      36963.22       570.11 o
   1   3   4       1803.32       1912.28        35.60 o
   2   3   4        506.55        570.29        17.49 o
   3   3   4      56659.72      56220.38       611.87 o
   4   3   4         28.11        143.84        12.63 o
   5   3   4        733.74        840.86        18.52 o
   6   3   4       3048.14       2981.34        41.65 o
   7   3   4      55916.42      51609.64       539.52 o
   8   3   4        178.17        226.43        16.29 o
   9   3   4       5559.77       5246.50        75.43 o
  10   3   4        153.56        206.58        17.96 o
  11   3   4       1324.20       1338.40        30.55 o
  12   3   4        296.42        326.01        17.66 o
  13   3   4         24.20         74.48        14.73 o
   0   4   4      33428.57      33287.41       595.85 o
   1   4   4      33914.84      33658.44       431.78 o
   2   4   4       3933.75       4016.71        57.54 o
   3   4   4       4401.66       4430.40        57.01 o
   4   4   4      34600.14      33680.22       340.09 o
   5   4   4       3147.66       3117.83        40.44 o
   6   4   4      57159.63      54464.57       559.70 o
   7   4   4      17880.27      16424.47       185.63 o
   8   4   4       4706.68       4431.68        64.07 o
   9   4   4      18480.61      17325.11       217.03 o
  10   4   4       8880.55       8798.22       120.67 o
  11   4   4       5399.81       5329.10        82.39 o
  12   4   4         75.84        165.80        15.50 o
  13   4   4        215.85        214.89        14.90 o
   1   5   4       4069.36       4136.33        58.80 o
   2   5   4       9608.36       9529.14       121.88 o
   3   5   4        275.35        380.77        13.10 o
   4   5   4      51746.16      50713.21       502.25 o
   5   5   4      13461.10      13160.93       146.48 o
   6   5   4      32649.68      31394.82       347.23 o
   7   5   4        663.64        643.50        20.91 o
   8   5   4         69.34        110.26        16.70 o
   9   5   4       6764.61       6339.71        94.41 o
  10   5   4       9598.52       9215.10       123.51 o
  11   5   4        182.13        271.57        18.69 o
  12   5   4       9038.59       8888.93       133.01 o
  13   5   4        854.37        860.54        24.11 o
   0   6   4       2451.25       2606.02        56.69 o
   1   6   4       5703.56       5741.78        75.97 o
   2   6   4      17821.19      17843.07       209.42 o
   3   6   4       6118.09       6194.17        79.83 o
   4   6   4      76056.14      74994.73       757.76 o
   5   6   4       1094.68       1113.86        22.62 o
   6   6   4      33814.08      32807.81       369.02 o
   7   6   4       9371.75       8729.01       108.29 o
   8   6   4         75.69         88.72        16.49 o
   9   6   4       9317.71       9053.29       137.92 o
  10   6   4         35.81        134.99        24.77 o
  11   6   4         68.35        115.39        16.91 o
  12   6   4       7101.74       7156.19       109.32 o
  13   6   4        658.20        682.15        22.29 o
   1   7   4      82714.36      82575.25       971.61 o
   2   7   4      12846.46      12790.63       153.73 o
   3   7   4        230.99        322.20        17.12 o
   4   7   4         43.64        137.95        12.52 o
   5   7   4       1321.35       1400.64        26.15 o
   6   7   4       4435.73       4325.55        58.39 o
   7   7   4       5691.98       5438.67        75.54 o
   8   7   4      17659.42      16107.46       206.85 o
   9   7   4      33259.18      32220.96       417.64 o
  10   7   4        470.81        534.20        24.24 o
  11   7   4      14027.13      13734.43       202.16 o
  12   7   4        194.70        233.77        17.25 o
  13   7   4       1293.38       1228.05        31.71 o
   0   8   4         74.61        147.69        14.53 o
   1   8   4      61630.27      61698.23       703.81 o
   2   8   4      25910.74      25652.63       316.05 o
   3   8   4       2395.12       2509.91        36.13 o
   4   8   4         23.66        138.62        11.77 o
   5   8   4       7174.88       7097.97        85.46 o
   6   8   4        417.34        474.26        17.60 o
   7   8   4       6470.10       6073.02        92.40 o
   8   8   4       2605.29       2491.09        47.74 o
   9   8   4      12268.57      12012.73       215.57 o
  10   8   4        916.85        937.30        28.81 o
  11   8   4      10828.33      10953.57       163.96 o
  12   8   4       8922.47       8970.67       138.01 o
  13   8   4        195.64        221.98        17.06 o
   1   9   4      28316.71      27997.92       310.07 o
   2   9   4      29285.47      29077.63       337.12 o
   3   9   4       9739.64       9859.27       115.18 o
   4   9   4      15031.97      14883.16       160.92 o
   5   9   4      38874.09      38409.79       409.26 o
   6   9   4       1284.12       1335.49        28.95 o
   7   9   4       4753.19       4562.08        68.10 o
   8   9   4      21080.72      19595.43       291.77 o
   9   9   4       1277.44       1343.42        34.66 o
  10   9   4         73.71        127.24        18.61 o
  11   9   4      28717.80      28225.25       427.00 o
  12   9   4       6156.57       6311.98       103.62 o
  13   9   4       1964.10       1958.44        48.38 o
   0  10   4      13790.04      13709.32       230.06 o
   1  10   4       7959.07       8070.08        98.94 o
   2  10   4      39638.09      39616.56       471.35 o
   3  10   4       6125.63       6225.79        74.93 o
   4  10   4       1591.07       1621.52        27.16 o
   5  10   4       3838.80       3898.26        53.46 o
   6  10   4        506.75        563.16        19.67 o
   7  10   4        676.90        702.08        23.87 o
   8  10   4       4983.80       4891.51        77.20 o
   9  10   4       1056.51       1028.92        31.23 o
  10  10   4       2849.73       2878.55        55.00 o
  11  10   4       1363.60       1502.04        38.52 o
  12  10   4      12411.82      12234.37       228.38 o
   1  11   4         12.44        101.39        10.79 o
   2  11   4      75779.95      74913.53       832.85 o
   3  11   4       1057.68       1130.64        21.21 o
   4  11   4       1192.17       1305.49        24.70 o
   5  11   4      61422.83      60796.82       674.40 o
   6  11   4         48.36        104.38        13.83 o
   7  11   4       1486.79       1465.58        33.46 o
   8  11   4      69827.91      66644.46       936.72 o
   9  11   4       1738.05       1661.40        39.39 o
  10  11   4        103.83        213.48        20.30 o
  11  11   4       3301.33       3355.99        65.18 o
  12  11   4       2510.49       2534.34        54.39 o
   0  12   4      23976.07      24160.85       368.60 o
   1  12   4        462.04        541.99        17.55 o
   2  12   4       2565.85       2667.77        37.58 o
   3  12   4        899.74       1041.12        24.35 o
   4  12   4       8212.71       8180.10       101.75 o
   5  12   4         36.76        158.67        22.46 o
   6  12   4        423.54        484.14        18.66 o
   7  12   4         61.10        136.45        17.83 o
   8  12   4       1403.66       1391.79        42.25 o
   9  12   4        263.34        317.80        21.31 o
  10  12   4       9873.62       9928.10       156.78 o
  11  12   4        206.05        316.57        23.46 o
  12  12   4        666.52        721.95        24.85 o
   1  13   4      17280.92      16964.91       189.14 o
   2  13   4       6251.86       6497.75        82.90 o
   3  13   4       6346.53       6250.31        81.68 o
   4  13   4       4972.95       4960.93        67.38 o
   5  13   4     120598.08     117177.09      1448.09 o
   6  13   4       4061.25       4060.54        62.95 o
   7  13   4       6284.77       6333.92       101.94 o
   8  13   4      14542.34      14192.77       294.58 o
   9  13   4         41.05         99.95        18.59 o
  10  13   4        750.68        820.49        26.98 o
  11  13   4      17022.10      16886.79       327.39 o
  12  13   4        294.28        344.92        19.94 o
   0  14   4        328.39        410.71        19.68 o
   1  14   4      15871.52      15428.91       181.89 o
   2  14   4      26890.27      26492.15       316.23 o
   3  14   4       1736.30       1801.99        33.37 o
   4  14   4         79.81        112.62        13.59 o
   5  14   4       1928.69       2056.23        49.98 o
   6  14   4       3682.51       3643.54        64.20 o
   7  14   4         72.64        137.08        19.09 o
   8  14   4       6336.23       6483.34       137.13 o
   9  14   4       1982.06       1981.49        44.13 o
  10  14   4        538.72        561.68        24.46 o
  11  14   4       1531.42       1601.98        40.12 o
  12  14   4       4455.14       4509.55        86.85 o
   1  15   4         42.88        155.42        12.17 o
   2  15   4      53179.69      51911.38       633.64 o
   3  15   4      11793.57      11615.96       152.41 o
   4  15   4      20653.31      20109.25       272.21 o
   5  15   4         21.97        131.06        19.99 o
   6  15   4       3401.28       3525.82        70.32 o
   7  15   4      19278.28      19110.73       274.85 o
   8  15   4      24826.25      24385.28       373.81 o
   9  15   4       2221.24       2209.46        46.63 o
  10  15   4       1136.90       1194.92        32.01 o
  11  15   4       2045.52       2105.56        45.02 o
  12  15   4       8853.99       9056.08       170.62 o
   0  16   4       4408.62       4292.92        95.54 o
   1  16   4      20935.68      20609.81       282.54 o
   2  16   4      19225.31      18860.82       260.98 o
   3  16   4       2188.40       2215.54        42.12 o
   4  16   4       2895.36       2825.50        50.42 o
   5  16   4       1783.23       1727.25        40.86 o
   6  16   4          2.15         99.42        18.90 o
   7  16   4        115.69        124.15        20.15 o
   8  16   4       2476.77       2433.95        60.21 o
   9  16   4       1332.31       1395.08        37.67 o
  10  16   4       2133.21       2201.27        48.75 o
  11  16   4       6536.71       6838.51       114.58 o
   1  17   4      55962.52      53959.34       761.32 o
   2  17   4       1914.27       1933.02        39.22 o
   3  17   4          9.14         95.08        17.63 o
   4  17   4      15417.96      14892.88       205.57 o
   5  17   4       1095.78       1161.48        43.05 o
   6  17   4      11519.64      11270.41       169.72 o
   7  17   4       5795.11       6050.81       113.92 o
   8  17   4        894.22        870.66        32.05 o
   9  17   4      22341.62      22227.79       379.58 o
  10  17   4       2356.25       2461.15        51.98 o
  11  17   4      11205.59      11482.79       215.74 o
   0  18   4      19206.51      18568.02       464.85 o
   1  18   4       7996.22       7965.07       124.34 o
   2  18   4        851.87       1002.31        29.50 o
   3  18   4       9444.74       9323.64       137.28 o
   4  18   4      16351.35      15734.98       228.41 o
   5  18   4        151.45        161.93        19.77 o
   6  18   4        688.75        751.18        32.00 o
   7  18   4      10039.36      10004.52       161.65 o
   8  18   4         80.41         70.26        22.37 o
   9  18   4       8379.58       8180.85       178.08 o
  10  18   4       5400.62       5451.46       100.26 o
  11  18   4        180.62        273.15        20.85 o
   1  19   4      19489.09      18666.64       353.47 o
   2  19   4       1261.65       1334.40        32.92 o
   3  19   4        446.26        537.34        21.74 o
   4  19   4      25410.79      24768.64       382.85 o
   5  19   4        760.43        788.91        30.64 o
   6  19   4      13715.63      13266.29       218.26 o
   7  19   4       2819.60       2791.17        63.16 o
   8  19   4          6.29         26.32        21.49 o
   9  19   4      15278.47      15426.93       347.92 o
  10  19   4       6100.45       6240.08       117.65 o
  11  19   4       6445.91       6446.96       127.20 o
   0  20   4      17369.75      16888.62       337.30 o
   1  20   4       2475.13       2426.97        54.75 o
   2  20   4       1740.87       1795.33        43.20 o
   3  20   4       8983.60       8810.30       140.77 o
   4  20   4      15937.20      15365.60       253.43 o
   5  20   4         66.31         86.36        18.44 o
   6  20   4      30774.09      29374.84       499.07 o
   7  20   4        349.72        440.65        28.09 o
   8  20   4       1760.17       1775.46        51.50 o
   9  20   4         41.33        119.12        23.70 o
  10  20   4       6682.24       6790.57       137.75 o
   1  21   4        141.50        213.79        19.73 o
   2  21   4       7063.98       7079.63       120.59 o
   3  21   4      13920.60      13713.95       234.54 o
   4  21   4       4150.99       4134.73        80.66 o
   5  21   4         16.09         38.79        20.73 o
   6  21   4       3815.93       3644.45        75.64 o
   7  21   4      25343.85      24966.87       411.83 o
   8  21   4       4829.83       4840.10       100.13 o
   9  21   4       1596.00       1577.50        53.45 o
  10  21   4       1229.98       1276.87        39.28 o
   0  22   4       9620.16       9325.75       210.16 o
   1  22   4        387.21        471.35        23.21 o
   2  22   4        771.49        858.64        29.99 o
   3  22   4      42382.79      41137.77       750.35 o
   4  22   4       5666.79       5660.31       112.64 o
   5  22   4          6.20         48.30        19.81 o
   6  22   4      12524.23      12020.61       202.56 o
   7  22   4       9334.17       9281.19       174.44 o
   8  22   4       1696.25       1698.73        49.03 o
   9  22   4       1541.46       1499.29        47.69 o
  10  22   4       1800.30       1796.48        57.01 o
   1  23   4         63.95        115.81        17.11 o
   2  23   4       1292.67       1307.92        42.24 o
   3  23   4       1581.54       1591.63        47.97 o
   4  23   4       2665.20       2683.98        68.40 o
   5  23   4      12619.78      12361.95       231.22 o
   6  23   4       3236.56       3195.52        73.79 o
   7  23   4        887.41        924.26        35.96 o
   8  23   4       1127.29       1097.66        40.00 o
   9  23   4        907.66        921.28        35.73 o
  10  23   4       2974.61       2799.53       282.08 o
   0  24   4      66618.56      64978.96      1359.30 o
   1  24   4       5738.72       5665.07       102.72 o
   2  24   4         98.30        158.52        23.32 o
   3  24   4      17656.90      17025.43       297.37 o
   4  24   4       2046.95       1975.58        55.02 o
   5  24   4        178.52        200.92        27.94 o
   6  24   4       2792.71       2824.50        73.69 o
   7  24   4       8181.04       8055.75       159.31 o
   8  24   4        461.00        488.72        29.97 o
   9  24   4       5670.85       5620.07       138.81 o
   1  25   4       2098.03       2067.56        55.48 o
   2  25   4       3233.31       3217.18        72.13 o
   3  25   4        608.94        708.97        32.15 o
   4  25   4       1513.69       1580.26        49.81 o
   5  25   4       3898.52       3945.88        90.35 o
   6  25   4       4833.22       4892.51       107.21 o
   7  25   4         50.80         68.63        26.06 o
   8  25   4       2348.85       2345.78        70.34 o
   9  25   4        979.57        980.95        47.97 o
   0  26   4      25981.89      26108.06       589.81 o
   1  26   4       1518.22       1545.92        51.04 o
   2  26   4       9990.72       9953.38       190.24 o
   3  26   4       9622.27       9648.87       177.29 o
   4  26   4       8855.99       8722.38       176.72 o
   5  26   4        197.36        250.60        26.77 o
   6  26   4       6741.94       6641.76       139.48 o
   7  26   4        953.56       1050.23        49.73 o
   8  26   4       1427.45       1425.66        53.16 o
   1  27   4        209.48        254.15        23.96 o
   2  27   4        615.87        651.18        32.73 o
   3  27   4      10861.31      10862.51       196.55 o
   4  27   4        125.84        137.19        23.47 o
   5  27   4        232.01        260.03        26.64 o
   6  27   4        146.34        191.21        26.22 o
   7  27   4      12209.46      12569.02       296.50 o
   8  27   4         21.84         26.65        23.07 o
   0  28   4        421.82        477.14        44.30 o
   1  28   4      17424.07      17690.07       361.90 o
   2  28   4       4669.83       4586.71        98.84 o
   3  28   4       7567.58       7641.52       147.47 o
   4  28   4        676.09        717.19        33.13 o
   5  28   4        912.26        977.22        40.42 o
   6  28   4       1046.78       1067.05        41.71 o
   7  28   4      10521.86      10780.89       260.32 o
   1  29   4        189.96        247.47        29.34 o
   2  29   4          4.51         76.07        22.60 o
   3  29   4        342.73        413.52        26.36 o
   4  29   4       4492.00       4400.35        96.59 o
   5  29   4       6995.14       7224.33       147.18 o
   6  29   4       4904.23       5440.06       122.34 o
   7  29   4        558.86        562.97        35.07 o
   0  30   4         16.39         86.45        35.05 o
   1  30   4        122.77        133.92        26.21 o
   2  30   4       5131.16       5600.69       145.34 o
   3  30   4       2668.43       2689.79        66.66 o
   4  30   4      19885.70      20270.65       361.87 o
   5  30   4        107.80        130.24        23.73 o
   6  30   4      10833.70      11386.40       241.16 o
   1  31   4       4485.41       4944.37       182.68 o
   2  31   4       7587.02       8141.53       274.94 o
   3  31   4        157.30        174.86        24.21 o
   4  31   4        322.35        350.92        25.41 o
   5  31   4       2095.87       2097.75        73.88 o
   0  32   4       3356.18       3738.60       174.79 o
   1  32   4       8856.49       9803.07       343.08 o
   2  32   4       1012.89       1200.02        48.63 o
   3  32   4        488.37        516.88        32.77 o
   4  32   4       2262.34       2444.58        66.01 o
   1  33   4       6218.29       7485.22       209.17 o
   2  33   4          8.83         47.47        24.10 o
   3  33   4       1466.07       1701.12        79.87 o
   0   0   5      26487.67      25725.25       471.16 o
   2   0   5       4227.74       4064.85        64.92 o
   4   0   5       7332.29       7189.80       109.92 o
   6   0   5       2357.18       2196.40        49.09 o
   8   0   5       1279.23       1284.78        41.86 o
  10   0   5       6902.05       6706.70       128.49 o
  12   0   5        593.71        662.05        28.84 o
   1   1   5       6634.57       6509.30        68.94 o
   2   1   5      29039.31      28159.12       276.80 o
   3   1   5       2827.82       2732.24        33.57 o
   4   1   5         61.04        110.06         9.80 o
   5   1   5     101797.66      96329.34       954.31 o
   6   1   5       1108.14       1121.51        24.14 o
   7   1   5       5149.85       4774.62        62.69 o
   8   1   5      46234.34      42896.73       466.92 o
   9   1   5         94.21        145.19        16.82 o
  10   1   5        130.11        201.33        17.72 o
  11   1   5      11249.62      11057.17       152.15 o
  12   1   5        668.29        690.55        22.24 o
   0   2   5       2305.90       2321.00        40.65 o
   1   2   5      10553.01      10235.84       104.07 o
   2   2   5      35379.37      33938.18       327.61 o
   3   2   5       2063.04       2049.32        27.59 o
   4   2   5         44.64        116.50        11.66 o
   5   2   5       4466.38       4379.28        54.46 o
   6   2   5        771.55        803.78        23.07 o
   7   2   5          0.36         39.35        13.20 o
   8   2   5       6080.78       5817.55        78.47 o
   9   2   5       2489.48       2397.61        43.15 o
  10   2   5       2019.24       2016.62        39.39 o
  11   2   5       1926.77       1978.16        35.75 o
  12   2   5       6847.08       6776.15       109.57 o
   1   3   5       5346.12       5260.67        57.30 o
   2   3   5      55304.37      53063.14       508.21 o
   3   3   5      14305.34      13781.25       134.89 o
   4   3   5      19788.53      19007.77       188.18 o
   5   3   5      10712.91      10366.02       113.55 o
   6   3   5       3272.50       3148.40        43.48 o
   7   3   5       8203.50       7723.79        92.12 o
   8   3   5      26417.21      24366.58       280.79 o
   9   3   5         56.25        134.37        17.25 o
  10   3   5        839.70        887.42        26.85 o
  11   3   5      11846.30      11589.60       149.16 o
  12   3   5       8792.53       8863.04       131.76 o
   0   4   5       3279.20       3248.98        53.57 o
   1   4   5      29592.66      28734.05       278.29 o
   2   4   5      23527.89      22620.82       218.76 o
   3   4   5         16.47         95.97         8.54 o
   4   4   5       1657.49       1714.30        26.12 o
   5   4   5       6138.42       5785.30        67.37 o
   6   4   5          4.01         59.38        12.78 o
   7   4   5       3006.27       2744.57        44.42 o
   8   4   5       2383.14       2278.02        40.94 o
   9   4   5       5647.03       5284.56        78.96 o
  10   4   5       2228.25       2230.97        42.85 o
  11   4   5      10316.59      10434.95       138.49 o
  12   4   5      11780.19      11673.84       165.45 o
   1   5   5      83510.80      79735.48       779.32 o
   2   5   5        678.73        765.85        15.39 o
   3   5   5        348.07        428.19        12.56 o
   4   5   5       3721.88       3631.73        45.44 o
   5   5   5       2389.17       2363.19        35.37 o
   6   5   5       7696.04       7422.18        91.84 o
   7   5   5       5676.85       5387.59        72.76 o
   8   5   5       2442.63       2347.07        43.43 o
   9   5   5      26217.52      24206.46       318.70 o
  10   5   5       1201.75       1237.08        31.25 o
  11   5   5      15692.62      15554.30       233.08 o
  12   5   5        549.06        623.79        20.78 o
   0   6   5      12173.13      11857.90       170.97 o
   1   6   5      12596.79      12276.15       128.54 o
   2   6   5       5940.41       5776.73        62.10 o
   3   6   5      12228.88      11999.24       123.64 o
   4   6   5      34348.65      33204.78       336.17 o
   5   6   5        124.21        168.80        12.96 o
   6   6   5      10546.86      10223.33       122.96 o
   7   6   5      10589.26      10007.70       123.67 o
   8   6   5         44.01         80.53        17.65 o
   9   6   5      10502.17      10000.37       137.40 o
  10   6   5       1088.07       1176.81        29.16 o
  11   6   5         39.03         99.64        16.18 o
  12   6   5       2032.74       2126.70        42.26 o
   1   7   5       9929.65       9691.30       102.26 o
   2   7   5       8882.95       8506.97        91.18 o
   3   7   5         28.48        121.62        11.71 o
   4   7   5      35949.34      34409.64       357.35 o
   5   7   5        908.63        954.85        22.20 o
   6   7   5      23491.96      22880.72       267.11 o
   7   7   5        583.70        594.23        22.78 o
   8   7   5        106.60        166.60        18.63 o
   9   7   5      12713.88      12076.73       162.68 o
  10   7   5       9350.63       9205.22       135.07 o
  11   7   5       2400.52       2430.67        45.75 o
  12   7   5       6381.49       6414.72       110.89 o
   0   8   5      38300.48      37130.03       577.39 o
   1   8   5      11461.76      11242.07       122.35 o
   2   8   5       2430.13       2441.95        33.08 o
   3   8   5       1000.85       1040.42        20.12 o
   4   8   5      31378.84      30110.71       318.86 o
   5   8   5        184.67        213.42        13.43 o
   6   8   5      42242.41      41132.12       478.06 o
   7   8   5       1563.91       1568.21        36.11 o
   8   8   5       3096.01       2854.35        52.67 o
   9   8   5       3329.46       3410.29        58.18 o
  10   8   5       8677.38       8702.20       135.88 o
  11   8   5       1867.78       2014.49        41.39 o
  12   8   5        334.10        398.17        18.56 o
   1   9   5        556.95        644.41        15.99 o
   2   9   5       1797.73       1858.23        28.15 o
   3   9   5      28000.65      26929.66       281.77 o
   4   9   5       3092.83       3084.92        43.00 o
   5   9   5        756.93        811.84        20.76 o
   6   9   5       3276.40       3206.26        49.69 o
   7   9   5      39437.62      37774.96       467.08 o
   8   9   5       3397.60       3194.15        56.35 o
   9   9   5       3571.54       3528.22        62.88 o
  10   9   5        337.85        428.50        22.10 o
  11   9   5        800.93        777.95        26.27 o
  12   9   5       1234.83       1248.77        35.18 o
   0  10   5        277.22        396.66        19.74 o
   1  10   5        347.99        424.65        14.50 o
   2  10   5       3592.26       3560.84        46.48 o
   3  10   5      89408.73      84827.90       893.12 o
   4  10   5        823.86        866.87        20.12 o
   5  10   5         32.22        104.17        12.67 o
   6  10   5       6155.81       6117.46        81.68 o
   7  10   5      19433.04      19134.61       243.64 o
   8  10   5       2527.17       2416.08        47.54 o
   9  10   5       5080.22       5096.72        90.67 o
  10  10   5          0.86         63.23        17.53 o
  11  10   5        313.32        356.72        19.47 o
  12  10   5       2007.28       2103.94        49.54 o
   1  11   5        864.57        903.89        21.15 o
   2  11   5        964.67       1004.42        21.15 o
   3  11   5        956.34       1031.91        21.90 o
   4  11   5       7408.20       7218.74        87.74 o
   5  11   5      14453.49      14367.77       163.87 o
   6  11   5       7059.89       7009.87        93.33 o
   7  11   5       1005.03       1008.05        28.24 o
   8  11   5        566.68        617.74        24.51 o
   9  11   5        975.10        973.16        29.31 o
  10  11   5       4885.33       5216.58        98.68 o
  11  11   5          5.22         82.17        17.17 o
   0  12   5     169164.16     158741.75      2607.71 o
   1  12   5       1824.89       1828.66        31.39 o
   2  12   5       1289.64       1292.19        25.28 o
   3  12   5       9314.37       9003.55       110.16 o
   4  12   5        172.87        258.56        16.14 o
   5  12   5        535.78        563.78        18.68 o
   6  12   5      14244.85      14223.80       174.42 o
   7  12   5       5375.43       5309.11        78.83 o
   8  12   5        787.59        809.22        27.30 o
   9  12   5       3216.42       3172.84        58.87 o
  10  12   5      45408.72      46895.28       727.21 o
  11  12   5        298.42        332.20        20.37 o
   1  13   5       3166.27       3105.64        47.47 o
   2  13   5       2028.61       2087.72        34.56 o
   3  13   5       2280.65       2274.60        37.60 o
   4  13   5       3823.26       3900.56        56.19 o
   5  13   5       4954.02       4936.06        68.62 o
   6  13   5       8251.19       8287.71       107.48 o
   7  13   5         14.12         58.38        16.23 o
   8  13   5       2301.21       2340.97        55.05 o
   9  13   5       2584.34       2584.65        55.51 o
  10  13   5       3568.17       3739.77        70.31 o
  11  13   5        732.96        782.98        27.00 o
   0  14   5      23442.13      22319.02       410.90 o
   1  14   5        441.78        488.73        16.46 o
   2  14   5      15092.11      14831.29       178.30 o
   3  14   5      45782.67      44587.03       526.75 o
   4  14   5       6956.77       6776.33        88.08 o
   5  14   5         19.17         68.03        13.74 o
   6  14   5       6103.06       6231.61        91.68 o
   7  14   5      10449.30      10982.20       170.02 o
   8  14   5       2553.47       2626.66        52.57 o
   9  14   5       2172.45       2107.94        46.35 o
  10  14   5      12750.67      12952.45       210.95 o
  11  14   5        348.23        383.21        22.32 o
   1  15   5          9.33         97.19        11.59 o
   2  15   5        157.20        234.06        13.64 o
   3  15   5      19246.50      19173.81       237.84 o
   4  15   5        382.65        431.33        18.57 o
   5  15   5         42.31        122.49        16.65 o
   6  15   5        708.07        758.78        27.59 o
   7  15   5      27605.52      28671.14       440.40 o
   8  15   5        140.56        158.38        21.36 o
   9  15   5       4005.74       4071.65        83.98 o
  10  15   5         22.15        114.34        17.40 o
  11  15   5       1774.12       1826.98        43.85 o
   0  16   5       1998.97       2036.42        52.18 o
   1  16   5      28852.28      28098.63       424.58 o
   2  16   5       3334.86       3285.29        52.36 o
   3  16   5      10001.65       9955.97       138.99 o
   4  16   5       6592.85       6722.28       104.03 o
   5  16   5       1176.47       1235.48        32.95 o
   6  16   5      15128.33      15586.56       227.55 o
   7  16   5      14995.30      15418.53       253.43 o
   8  16   5       2580.29       2581.63        56.83 o
   9  16   5      16697.21      16526.21       335.39 o
  10  16   5       1103.01       1174.82        32.33 o
   1  17   5         27.17        113.46        13.24 o
   2  17   5        594.57        707.35        28.87 o
   3  17   5        239.05        317.18        17.70 o
   4  17   5      18093.95      18040.78       252.47 o
   5  17   5      11235.74      11316.47       164.90 o
   6  17   5      11844.84      12216.64       189.48 o
   7  17   5        889.17        899.18        34.17 o
   8  17   5        115.38        148.46        23.38 o
   9  17   5       2070.73       2048.96        59.31 o
  10  17   5       2645.87       2697.60        66.04 o
   0  18   5        351.69        417.48        36.40 o
   1  18   5        421.56        587.19        24.51 o
   2  18   5       8653.57       8806.30       135.71 o
   3  18   5         56.75        115.50        16.06 o
   4  18   5      43229.94      43071.73       581.67 o
   5  18   5         36.71         71.62        17.22 o
   6  18   5      18345.68      18380.98       272.39 o
   7  18   5        363.42        398.00        25.81 o
   8  18   5        117.79        167.12        23.48 o
   9  18   5        999.63       1045.42        37.57 o
  10  18   5        238.02        319.29        22.75 o
   1  19   5      18786.53      18496.06       318.90 o
   2  19   5      15181.04      15448.34       228.21 o
   3  19   5        327.94        349.23        19.87 o
   4  19   5        242.82        324.19        22.71 o
   5  19   5        285.70        402.29        24.52 o
   6  19   5        546.25        608.23        28.27 o
   7  19   5        507.44        560.90        28.43 o
   8  19   5      11821.40      11945.52       213.36 o
   9  19   5      10682.01      10494.46       350.84 o
  10  19   5         13.23         62.51        21.26 o
   0  20   5        919.98        915.12        52.31 o
   1  20   5      25574.73      25082.90       411.89 o
   2  20   5       4829.82       4958.49        88.75 o
   3  20   5       2040.07       2089.97        46.82 o
   4  20   5        830.78        858.96        27.82 o
   5  20   5       3240.36       3296.99        66.50 o
   6  20   5       4008.95       3887.65        86.64 o
   7  20   5       3245.92       3435.09        74.25 o
   8  20   5        859.54        925.29        35.98 o
   9  20   5       6968.01       6964.07       220.47 o
   1  21   5      16524.15      16076.71       293.53 o
   2  21   5       3393.68       3616.54        72.10 o
   3  21   5       1979.99       2150.40        48.43 o
   4  21   5        495.81        531.08        26.13 o
   5  21   5      22184.48      21920.71       349.44 o
   6  21   5         33.99         66.60        21.05 o
   7  21   5       1463.78       1526.91        48.76 o
   8  21   5       1626.43       1707.25        48.70 o
   9  21   5       1015.38       1132.19        53.16 o
   0  22   5       4451.29       4295.20       132.74 o
   1  22   5       1735.51       1775.44        49.14 o
   2  22   5      14943.49      15724.44       274.42 o
   3  22   5       5422.90       5683.01       103.74 o
   4  22   5        341.52        411.88        24.90 o
   5  22   5        425.67        483.73        27.21 o
   6  22   5          4.96         45.07        20.97 o
   7  22   5       1992.72       2092.69        57.02 o
   8  22   5       1737.65       1752.92        48.64 o
   9  22   5         18.75         22.51        20.24 o
   1  23   5       2581.46       2634.24        62.79 o
   2  23   5      28295.12      29523.81       499.11 o
   3  23   5        429.10        463.91        29.57 o
   4  23   5        921.00       1008.65        38.26 o
   5  23   5       6773.28       7192.01       142.52 o
   6  23   5          0.78         29.91        20.44 o
   7  23   5        145.09        171.50        24.57 o
   8  23   5      32511.87      33072.90       632.41 o
   0  24   5      10996.87      10969.00       365.50 o
   1  24   5          7.21         69.53        19.52 o
   2  24   5        452.67        457.43        26.14 o
   3  24   5        542.20        606.88        31.95 o
   4  24   5       1788.82       1915.91        53.07 o
   5  24   5         98.56        129.92        24.66 o
   6  24   5         23.29         11.47        22.00 o
   7  24   5        224.42        275.41        26.62 o
   8  24   5        422.52        440.96        28.36 o
   1  25   5       3953.88       4177.37       117.14 o
   2  25   5        183.82        293.34        24.79 o
   3  25   5       1058.90       1161.76        41.85 o
   4  25   5       7326.52       7565.42       147.96 o
   5  25   5      39882.45      40723.58       888.47 o
   6  25   5       3268.85       3437.18        79.39 o
   7  25   5       2740.88       2967.77        97.66 o
   0  26   5         46.74         18.17        31.67 o
   1  26   5       3441.17       3579.80       107.10 o
   2  26   5       6894.06       7128.11       149.99 o
   3  26   5       1241.74       1358.96        47.58 o
   4  26   5         70.09        104.25        22.41 o
   5  26   5        821.75        885.13        37.63 o
   6  26   5       2920.23       3088.08        75.71 o
   7  26   5         23.61         37.89        23.02 o
   1  27   5       2738.42       2930.29        92.89 o
   2  27   5       9349.32       9840.01       219.13 o
   3  27   5       5684.67       5946.84       125.16 o
   4  27   5       5922.11       6277.07       131.24 o
   5  27   5       2779.60       2939.06        72.03 o
   6  27   5        602.31        704.67        35.23 o
   0  28   5        235.26        263.52        53.29 o
   1  28   5       3941.37       4164.08       102.90 o
   2  28   5       5768.67       6104.27       138.77 o
   3  28   5       2004.86       2227.50        62.69 o
   4  28   5        389.35        436.61        29.31 o
   5  28   5        348.34        383.59        27.58 o
   1  29   5      10146.93      10881.45       381.33 o
   2  29   5       4806.75       4978.57       119.16 o
   3  29   5        102.35         84.78        22.45 o
   4  29   5       7924.85       8632.44       250.93 o
   5  29   5        107.24        180.58        26.82 o
   0  30   5      11664.62      12078.70       784.28 o
   1  30   5       1118.86       1390.47        61.72 o
   2  30   5         33.74         62.98        22.46 o
   3  30   5       1454.57       1687.46        55.76 o
   4  30   5       2036.62       2212.07        73.08 o
   1  31   5       9791.08      10606.51       391.73 o
   2  31   5         31.38         49.16        28.51 o
   0   0   6     191553.95     174718.52      3276.20 o
   2   0   6       1286.52       1250.87        31.51 o
   4   0   6        228.47        264.11        18.70 o
   6   0   6      14564.75      13520.85       218.27 o
   8   0   6        623.41        630.03        31.59 o
  10   0   6      45776.65      44245.63       938.68 o
   1   1   6       2634.65       2549.00        34.18 o
   2   1   6        182.06        228.03        11.67 o
   3   1   6       1013.35       1049.71        21.35 o
   4   1   6       4284.21       4204.77        50.87 o
   5   1   6       7337.19       6969.55        83.76 o
   6   1   6       7927.09       7418.29        90.96 o
   7   1   6        173.75        190.24        16.33 o
   8   1   6       1398.43       1361.29        31.42 o
   9   1   6       1488.52       1455.37        32.97 o
  10   1   6       4967.96       4985.14        76.48 o
  11   1   6        354.47        373.61        18.39 o
   0   2   6       3847.25       3727.77        63.78 o
   1   2   6        427.27        474.69        13.95 o
   2   2   6       9287.41       8835.12        97.08 o
   3   2   6      71567.65      67312.38       671.75 o
   4   2   6        597.92        639.75        17.43 o
   5   2   6         36.86         77.35        12.84 o
   6   2   6        305.45        326.45        17.00 o
   7   2   6      15772.47      14753.63       173.14 o
   8   2   6       2608.94       2524.87        46.72 o
   9   2   6       4570.81       4285.20        66.36 o
  10   2   6       4223.73       4159.32        68.51 o
  11   2   6        388.29        403.72        18.44 o
   1   3   6        772.87        861.05        18.61 o
   2   3   6        157.82        192.46        11.35 o
   3   3   6      26457.00      24992.75       249.46 o
   4   3   6         10.08         77.22        12.95 o
   5   3   6        459.16        487.99        17.20 o
   6   3   6       1545.47       1506.63        30.13 o
   7   3   6      29916.65      27767.33       318.10 o
   8   3   6         77.90        124.10        17.72 o
   9   3   6       3100.55       3024.91        52.23 o
  10   3   6         81.21        139.95        16.47 o
  11   3   6        745.14        779.67        22.59 o
   0   4   6      15526.50      14731.71       212.18 o
   1   4   6      15890.41      15030.56       159.52 o
   2   4   6       1819.15       1801.77        28.39 o
   3   4   6       2143.04       2112.42        30.80 o
   4   4   6      17412.38      16598.55       171.75 o
   5   4   6       1408.21       1356.77        27.11 o
   6   4   6      29847.97      28299.03       323.00 o
   7   4   6       9275.64       8788.08       110.50 o
   8   4   6       2592.20       2469.93        46.42 o
   9   4   6      10146.85       9690.66       136.53 o
  10   4   6       5097.56       5197.71        77.35 o
  11   4   6       3108.31       3163.62        52.77 o
   1   5   6       1690.61       1691.74        27.48 o
   2   5   6       4540.06       4323.04        53.72 o
   3   5   6         86.98        122.90        10.79 o
   4   5   6      25546.96      24568.07       259.46 o
   5   5   6       6921.00       6667.34        81.37 o
   6   5   6      16775.65      16280.32       194.38 o
   7   5   6        376.34        402.66        20.07 o
   8   5   6         52.89        111.33        18.50 o
   9   5   6       3777.40       3757.84        62.81 o
  10   5   6       5447.46       5386.75        83.12 o
  11   5   6         91.60        151.06        14.58 o
   0   6   6       1063.19       1082.77        30.18 o
   1   6   6       2936.91       2930.09        39.89 o
   2   6   6       8136.65       7737.47        87.60 o
   3   6   6       3110.10       3045.56        41.33 o
   4   6   6      37724.70      36092.83       380.93 o
   5   6   6        503.05        492.74        18.75 o
   6   6   6      17418.61      16953.88       205.51 o
   7   6   6       5062.28       4812.44        67.39 o
   8   6   6         50.60         74.77        18.53 o
   9   6   6       5316.58       5473.41        85.41 o
  10   6   6         17.26         83.18        15.32 o
  11   6   6         38.47         58.55        13.95 o
   1   7   6      39541.81      37287.17       392.50 o
   2   7   6       6544.64       6243.08        76.53 o
   3   7   6        115.78        186.84        12.22 o
   4   7   6         33.44        107.63        14.00 o
   5   7   6        636.02        651.65        19.79 o
   6   7   6       2165.76       2164.55        39.11 o
   7   7   6       2911.52       2780.70        48.54 o
   8   7   6       9629.30       9177.79       127.87 o
   9   7   6      18525.26      17856.82       286.39 o
  10   7   6        242.61        328.01        18.11 o
  11   7   6       8360.97       8593.09       135.64 o
   0   8   6         38.05         83.56        14.40 o
   1   8   6      29086.91      27469.64       311.63 o
   2   8   6      12479.99      11918.45       137.50 o
   3   8   6       1200.02       1208.76        24.57 o
   4   8   6          3.14         49.47        11.55 o
   5   8   6       3746.22       3667.24        52.25 o
   6   8   6        221.14        236.87        17.84 o
   7   8   6       3479.08       3337.66        54.53 o
   8   8   6       1435.26       1469.55        35.22 o
   9   8   6       6882.97       6675.56       100.06 o
  10   8   6        586.37        631.56        22.70 o
  11   8   6       6293.49       6632.98       106.39 o
   1   9   6      13996.26      13291.04       162.77 o
   2   9   6      14672.06      14085.67       163.26 o
   3   9   6       4718.44       4612.34        58.94 o
   4   9   6       7319.03       6995.95        85.35 o
   5   9   6      19992.02      19525.48       230.37 o
   6   9   6        675.10        729.25        23.10 o
   7   9   6       2470.29       2470.71        45.90 o
   8   9   6      11417.25      10961.64       159.23 o
   9   9   6        781.26        819.71        26.32 o
  10   9   6         54.71        109.31        16.08 o
   0  10   6       6618.30       6294.78       120.00 o
   1  10   6       3996.89       3913.54        57.51 o
   2  10   6      19926.19      19047.34       232.50 o
   3  10   6       2767.64       2700.12        40.15 o
   4  10   6        735.86        767.96        20.62 o
   5  10   6       1948.76       1922.71        35.92 o
   6  10   6        242.81        278.49        17.63 o
   7  10   6        330.31        375.70        21.16 o
   8  10   6       2799.40       2854.11        58.70 o
   9  10   6        643.33        686.75        24.31 o
  10  10   6       1750.48       1834.86        39.23 o
   1  11   6          8.73         50.18        12.15 o
   2  11   6      37330.74      35572.39       449.23 o
   3  11   6        612.83        653.25        19.78 o
   4  11   6        696.95        783.14        20.99 o
   5  11   6      32037.36      31582.32       363.42 o
   6  11   6         20.75         93.17        16.04 o
   7  11   6        813.71        844.41        29.13 o
   8  11   6      39109.06      38412.29       657.34 o
   9  11   6       1018.76       1011.52        28.09 o
  10  11   6         66.64        116.26        17.18 o
   0  12   6      11468.15      11262.52       207.77 o
   1  12   6        203.30        303.55        17.98 o
   2  12   6       1283.54       1289.67        30.35 o
   3  12   6        490.98        515.97        18.20 o
   4  12   6       4285.60       4331.41        64.56 o
   5  12   6         12.48         87.19        14.22 o
   6  12   6        298.98        349.38        18.79 o
   7  12   6         48.76         92.33        16.83 o
   8  12   6        805.54        849.63        26.57 o
   9  12   6        169.50        234.65        18.84 o
  10  12   6       5618.81       5992.65       120.92 o
   1  13   6       8534.38       8412.19       122.25 o
   2  13   6       3127.51       3237.47        54.92 o
   3  13   6       3141.61       3123.42        50.42 o
   4  13   6       2543.16       2539.15        44.48 o
   5  13   6      64458.34      63693.04       828.52 o
   6  13   6       2130.85       2175.15        41.47 o
   7  13   6       3646.17       3858.35        61.14 o
   8  13   6       8114.56       8282.25       168.10 o
   9  13   6         26.52         47.88        17.11 o
  10  13   6        439.98        466.95        22.68 o
   0  14   6        162.95        207.76        20.50 o
   1  14   6       7855.88       7662.07       118.72 o
   2  14   6      13782.14      13519.12       182.93 o
   3  14   6        797.36        841.15        23.83 o
   4  14   6         59.51         86.04        14.12 o
   5  14   6       1099.03       1151.40        29.25 o
   6  14   6       2152.15       2180.13        42.26 o
   7  14   6         26.80         58.29        18.05 o
   8  14   6       3601.07       3828.98        91.98 o
   9  14   6       1205.91       1291.32        36.27 o
  10  14   6        307.59        357.96        24.40 o
   1  15   6         21.94         64.00        12.99 o
   2  15   6      27486.12      26851.67       366.93 o
   3  15   6       6259.71       6281.54        90.74 o
   4  15   6      11150.02      11062.95       146.39 o
   5  15   6         14.78         87.67        15.53 o
   6  15   6       1856.09       1952.42        42.96 o
   7  15   6      10593.65      11364.22       173.81 o
   8  15   6      14340.07      14574.41       398.68 o
   9  15   6       1217.66       1271.67        38.14 o
   0  16   6       2291.12       2330.25        66.83 o
   1  16   6      10511.52      10315.17       155.96 o
   2  16   6      10225.53      10109.12       149.92 o
   3  16   6       1226.64       1218.24        29.70 o
   4  16   6       1523.88       1562.62        34.37 o
   5  16   6        978.41       1001.92        30.46 o
   6  16   6          2.87         75.30        18.95 o
   7  16   6         57.98         80.99        20.87 o
   8  16   6       1438.37       1488.63        41.94 o
   9  16   6        732.91        779.95        32.24 o
   1  17   6      29856.02      29546.12       433.35 o
   2  17   6       1069.46       1116.13        29.70 o
   3  17   6          7.28         39.86        13.89 o
   4  17   6       8012.55       8039.24       118.70 o
   5  17   6        628.90        703.12        26.64 o
   6  17   6       6319.48       6383.61       121.51 o
   7  17   6       3257.26       3516.94        72.28 o
   8  17   6        495.17        517.50        27.81 o
   9  17   6      13179.75      13452.51       331.30 o
   0  18   6      10611.41      10708.87       255.12 o
   1  18   6       4277.80       4360.74        78.18 o
   2  18   6        413.57        472.23        22.05 o
   3  18   6       5108.20       5180.30        87.03 o
   4  18   6       8602.58       8836.77       131.62 o
   5  18   6         88.19        125.67        18.34 o
   6  18   6        384.62        419.91        25.96 o
   7  18   6       5756.42       5962.52       105.49 o
   8  18   6         51.16         44.49        20.77 o
   1  19   6      10441.36      10775.48       183.41 o
   2  19   6        787.44        859.29        30.50 o
   3  19   6        242.58        267.15        19.11 o
   4  19   6      13908.28      14377.81       220.49 o
   5  19   6        402.82        434.63        22.88 o
   6  19   6       7736.50       8018.85       174.84 o
   7  19   6       1546.37       1599.32        46.00 o
   8  19   6          7.58          1.44        20.12 o
   0  20   6       9394.91      10158.55       291.54 o
   1  20   6       1208.92       1313.48        43.14 o
   2  20   6        963.69       1083.19        35.17 o
   3  20   6       5026.01       5113.38        91.01 o
   4  20   6       8980.57       9284.89       147.80 o
   5  20   6         42.08         33.01        22.62 o
   6  20   6      17515.62      18459.16       410.54 o
   7  20   6        222.09        241.63        24.12 o
   8  20   6       1057.77       1069.34        48.30 o
   1  21   6         64.37         82.54        24.18 o
   2  21   6       3820.06       3983.14        83.80 o
   3  21   6       7868.06       8228.84       141.27 o
   4  21   6       2326.20       2493.26        53.46 o
   5  21   6         22.24         48.10        17.42 o
   6  21   6       2166.56       2289.09        59.78 o
   7  21   6      14781.73      15973.67       352.58 o
   0  22   6       5341.08       5487.10       155.46 o
   1  22   6        187.87        289.10        27.64 o
   2  22   6        423.23        532.54        29.15 o
   3  22   6      23598.30      24557.05       403.02 o
   4  22   6       3310.10       3486.42        92.53 o
   5  22   6          4.07         38.83        18.71 o
   6  22   6       7423.84       8138.64       189.50 o
   7  22   6       5461.30       6004.20       122.96 o
   1  23   6         32.45         45.37        21.91 o
   2  23   6        637.31        705.43        35.16 o
   3  23   6        886.83        960.97        39.95 o
   4  23   6       1563.41       1749.35        50.42 o
   5  23   6       7354.07       8069.77       174.97 o
   6  23   6       1898.14       2019.10        56.11 o
   0  24   6      37570.42      39261.21      1057.12 o
   1  24   6       3228.65       3437.99        82.10 o
   2  24   6         64.85         81.04        22.09 o
   3  24   6      10157.67      10557.17       243.61 o
   4  24   6       1155.04       1223.06        46.57 o
   5  24   6        114.50        161.04        24.00 o
   6  24   6       1613.32       1847.52        97.29 o
   1  25   6       1278.98       1388.70        47.34 o
   2  25   6       1832.54       1945.44        68.75 o
   3  25   6        362.93        466.99        33.64 o
   4  25   6        831.97        955.57        44.05 o
   5  25   6       2203.12       2362.36        64.01 o
   0  26   6      15050.53      16161.42       448.56 o
   1  26   6        849.35        894.59        37.81 o
   2  26   6       5893.56       6568.05       162.20 o
   3  26   6       5570.15       6386.76       176.21 o
   4  26   6       5136.22       5465.82       127.92 o
   1  27   6        140.62        173.51        29.52 o
   2  27   6        380.37        417.33        36.20 o
   3  27   6       6328.45       7332.35       260.72 o
   0  28   6        253.98        269.41        49.47 o
   1  28   6      10216.08      11414.53       325.74 o
   2  28   6       2739.79       2996.14       107.24 o
   0   0   7      10487.50      10041.60       230.82 o
   2   0   7       1781.06       1744.21        46.56 o
   4   0   7       3604.66       3561.82        73.04 o
   6   0   7       1202.35       1158.60        39.79 o
   8   0   7        677.30        696.93        32.80 o
   1   1   7       2939.17       2862.09        43.88 o
   2   1   7      13284.36      12617.71       154.23 o
   3   1   7       1359.11       1337.99        28.04 o
   4   1   7         24.96         51.98        13.24 o
   5   1   7      47846.06      45189.14       489.95 o
   6   1   7        482.16        470.20        20.02 o
   7   1   7       2597.79       2474.31        43.70 o
   8   1   7      23007.15      21780.06       285.88 o
   9   1   7         50.71         88.51        16.25 o
   0   2   7       1126.91       1136.16        35.58 o
   1   2   7       4841.28       4625.13        62.83 o
   2   2   7      15718.65      14878.41       178.21 o
   3   2   7        763.14        790.01        22.31 o
   4   2   7         18.06         78.09        13.41 o
   5   2   7       2028.02       1933.49        33.85 o
   6   2   7        438.82        470.82        20.33 o
   7   2   7          0.96         33.48        16.04 o
   8   2   7       3066.61       3034.87        51.85 o
   9   2   7       1360.62       1384.21        37.44 o
   1   3   7       2573.20       2471.86        39.57 o
   2   3   7      24570.20      23191.36       261.72 o
   3   3   7       6126.71       5897.77        78.89 o
   4   3   7       9260.42       8921.42       111.56 o
   5   3   7       4929.61       4760.38        63.18 o
   6   3   7       1555.24       1484.75        33.57 o
   7   3   7       4010.47       3946.53        62.69 o
   8   3   7      13466.16      12941.22       172.28 o
   9   3   7         37.39         74.80        15.00 o
   0   4   7       1606.02       1593.48        43.66 o
   1   4   7      13262.92      12656.06       153.06 o
   2   4   7      10690.40      10203.72       122.07 o
   3   4   7          9.68         58.11        13.48 o
   4   4   7        801.38        824.79        22.39 o
   5   4   7       2748.18       2630.81        42.89 o
   6   4   7          7.00         87.58        16.44 o
   7   4   7       1380.99       1275.82        32.26 o
   8   4   7       1220.92       1245.75        31.48 o
   9   4   7       2832.98       2887.89        49.92 o
   1   5   7      37298.25      34938.91       408.36 o
   2   5   7        342.54        410.33        16.60 o
   3   5   7        103.36        173.30        14.09 o
   4   5   7       1614.26       1642.52        33.84 o
   5   5   7       1179.39       1198.38        27.95 o
   6   5   7       3570.20       3532.54        56.81 o
   7   5   7       2834.93       2781.70        50.74 o
   8   5   7       1268.63       1283.56        31.76 o
   9   5   7      13766.51      13795.36       208.07 o
   0   6   7       5395.75       5194.07       101.34 o
   1   6   7       5600.91       5337.89        72.91 o
   2   6   7       2475.21       2404.95        40.06 o
   3   6   7       5685.55       5389.44        74.65 o
   4   6   7      15853.21      15553.03       196.52 o
   5   6   7         79.40         97.51        14.86 o
   6   6   7       4966.14       4821.16        71.42 o
   7   6   7       5436.53       5306.05        80.32 o
   8   6   7         28.79         64.85        16.63 o
   9   6   7       5567.05       5750.14       126.50 o
   1   7   7       4392.98       4204.99        61.34 o
   2   7   7       4018.38       3808.59        59.05 o
   3   7   7         16.18         66.50        13.45 o
   4   7   7      17107.57      16694.85       202.41 o
   5   7   7        492.36        535.21        20.01 o
   6   7   7      11317.43      11234.00       146.18 o
   7   7   7        239.30        280.72        20.03 o
   8   7   7         88.85        110.34        17.40 o
   9   7   7       6523.86       6641.71       124.84 o
   0   8   7      16781.00      15807.82       300.37 o
   1   8   7       4904.08       4762.84        70.46 o
   2   8   7       1050.26       1071.28        26.61 o
   3   8   7        481.04        568.97        21.86 o
   4   8   7      14822.62      14191.40       174.26 o
   5   8   7         89.72        106.59        15.96 o
   6   8   7      21146.68      21120.33       277.79 o
   7   8   7        750.48        799.62        26.19 o
   8   8   7       1599.28       1594.49        35.82 o
   9   8   7       1669.91       1739.17        42.52 o
   1   9   7        267.90        314.67        17.78 o
   2   9   7        835.28        840.15        24.31 o
   3   9   7      13095.83      12440.73       169.82 o
   4   9   7       1332.33       1324.56        30.28 o
   5   9   7        458.21        454.33        19.81 o
   6   9   7       1599.79       1626.41        34.92 o
   7   9   7      19875.15      19783.91       276.48 o
   8   9   7       1622.98       1654.60        36.32 o
   9   9   7       1854.41       1948.09        40.94 o
   0  10   7        160.69        219.15        24.98 o
   1  10   7        166.00        200.34        17.48 o
   2  10   7       1667.23       1719.96        37.27 o
   3  10   7      41853.88      39799.86       524.17 o
   4  10   7        464.36        502.76        19.84 o
   5  10   7          9.53         43.27        14.90 o
   6  10   7       3044.82       3065.03        54.93 o
   7  10   7       9887.13      10052.93       163.34 o
   8  10   7       1336.01       1376.31        33.20 o
   9  10   7       2783.50       2870.95        54.04 o
   1  11   7        412.48        461.09        21.65 o
   2  11   7        339.31        367.28        19.74 o
   3  11   7        512.63        607.15        24.86 o
   4  11   7       3532.20       3512.27        59.76 o
   5  11   7       6864.11       7037.43       105.47 o
   6  11   7       3519.18       3632.24        55.37 o
   7  11   7        505.51        520.95        21.84 o
   8  11   7        262.18        284.68        19.45 o
   0  12   7      79456.51      75473.41      1592.74 o
   1  12   7        926.85        951.03        29.82 o
   2  12   7        657.51        687.28        24.33 o
   3  12   7       4500.74       4435.65        74.86 o
   4  12   7         87.98        126.53        17.21 o
   5  12   7        239.87        259.06        18.29 o
   6  12   7       7042.47       7330.69       102.94 o
   7  12   7       2724.29       2869.71        92.21 o
   8  12   7        421.34        421.65        20.28 o
   1  13   7       1690.89       1730.40        40.66 o
   2  13   7        926.20        996.05        28.99 o
   3  13   7       1039.55       1132.93        32.08 o
   4  13   7       1821.35       1879.78        41.89 o
   5  13   7       2310.24       2390.59        45.16 o
   6  13   7       4081.09       4287.38        77.94 o
   7  13   7          8.18         24.91        15.73 o
   8  13   7       1178.68       1226.00        51.28 o
   0  14   7      11390.46      11248.45       253.47 o
   1  14   7        161.47        204.78        17.24 o
   2  14   7       7181.79       7061.17       118.80 o
   3  14   7      22165.64      22169.95       322.48 o
   4  14   7       3371.11       3374.30        62.46 o
   5  14   7          9.03         43.38        15.27 o
   6  14   7       3053.28       3215.34        54.63 o
   7  14   7       5395.59       5669.41       130.23 o
   8  14   7       1365.96       1436.38        58.01 o
   1  15   7          6.51         71.15        16.06 o
   2  15   7        120.95        161.05        17.20 o
   3  15   7       9509.68       9677.13       149.47 o
   4  15   7        210.82        238.46        18.67 o
   5  15   7         26.50         45.67        15.55 o
   6  15   7        333.63        423.67        21.17 o
   7  15   7      14143.24      15028.96       316.65 o
   0  16   7       1031.11       1080.93        45.89 o
   1  16   7      13717.82      13670.38       228.87 o
   2  16   7       1628.50       1631.23        39.03 o
   3  16   7       4992.30       5096.70        90.84 o
   4  16   7       3449.65       3598.42        69.13 o
   5  16   7        613.23        668.82        25.62 o
   6  16   7       7841.35       8304.65       145.77 o
   7  16   7       7873.69       8255.02       193.69 o
   1  17   7         22.74         77.11        16.69 o
   2  17   7        311.43        333.83        20.40 o
   3  17   7        133.60        157.11        17.18 o
   4  17   7       8814.34       9088.50       172.11 o
   5  17   7       5958.80       6255.26       128.08 o
   6  17   7       6019.48       6508.50       126.42 o
   7  17   7        526.50        578.06        28.58 o
   0  18   7        167.33        196.61        27.48 o
   1  18   7        230.35        303.14        20.96 o
   2  18   7       4239.98       4496.06        86.81 o
   3  18   7         25.75         80.52        18.19 o
   4  18   7      21789.72      23290.21       412.56 o
   5  18   7         20.30         31.94        17.30 o
   6  18   7       9810.99      10894.52       218.67 o
   1  19   7       9336.56       9402.96       182.99 o
   2  19   7       7634.17       7845.85       159.31 o
   3  19   7        176.28        191.93        22.07 o
   4  19   7        159.11        210.04        22.20 o
   5  19   7        164.46        207.50        20.48 o
   6  19   7        273.78        328.68        24.96 o
   0  20   7        407.37        427.91        35.99 o
   1  20   7      12726.87      13140.85       294.01 o
   2  20   7       2513.24       2692.92        67.19 o
   3  20   7       1104.53       1144.55        42.78 o
   4  20   7        430.32        528.23        28.73 o
   5  20   7       1701.27       1873.71        72.34 o
   1  21   7       8557.13       9048.14       269.30 o
   2  21   7       1664.56       1953.30        63.22 o
   3  21   7       1060.00       1205.78        58.35 o
   4  21   7        252.03        316.23        24.88 o
   5  21   7      11689.44      12941.48       450.78 o
   0  22   7       2430.80       2563.54       124.33 o
   1  22   7        876.82       1020.12        52.06 o
   2  22   7       7755.09       8578.47       232.54 o
   3  22   7       2711.62       3030.60       110.95 o
   4  22   7        186.24        235.79        33.57 o
   1  23   7       1399.09       1553.02       102.93 o
   2  23   7      14790.71      16563.97       550.19 o
   3  23   7        225.31        249.66        45.74 o
   0  24   7       5748.88       6329.51       309.65 o
   1  24   7          5.87         70.02        45.93 o
   2  24   7        227.44        244.94        52.21 o
   0   0   8      80239.54      77801.39      2320.13 o
   2   0   8        641.50        664.81        32.15 o
   4   0   8        100.59         93.43        22.58 o
   6   0   8       6751.71       6643.21       140.79 o
   1   1   8       1207.45       1192.89        30.23 o
   2   1   8         70.52        131.00        15.54 o
   3   1   8        467.78        531.76        21.98 o
   4   1   8       1967.09       2059.69        42.35 o
   5   1   8       3092.87       3029.21        54.41 o
   6   1   8       3549.65       3586.89        61.90 o
   7   1   8         76.42         74.01        16.47 o
   0   2   8       1747.55       1754.60        52.11 o
   1   2   8        188.42        207.29        16.06 o
   2   2   8       3876.73       3829.18        63.53 o
   3   2   8      30848.31      30140.73       410.22 o
   4   2   8        250.68        273.85        18.01 o
   5   2   8          9.23         30.83        15.88 o
   6   2   8        117.25        102.89        16.19 o
   7   2   8       7473.73       7594.24       124.11 o
   1   3   8        304.71        366.42        18.21 o
   2   3   8         35.53         53.52        14.46 o
   3   3   8      11223.44      10898.91       155.10 o
   4   3   8          1.66         20.00        15.45 o
   5   3   8        264.83        311.23        22.65 o
   6   3   8        662.03        678.40        24.55 o
   7   3   8      13975.26      13997.69       217.16 o
   0   4   8       6622.08       6443.71       137.75 o
   1   4   8       6750.68       6612.44        98.05 o
   2   4   8        760.67        802.61        24.11 o
   3   4   8        942.11        961.70        27.92 o
   4   4   8       7875.03       7751.35       117.12 o
   5   4   8        579.42        582.41        23.88 o
   6   4   8      13844.82      13664.24       219.87 o
   7   4   8       4211.46       4198.79        74.84 o
   1   5   8        623.88        662.75        22.02 o
   2   5   8       1968.72       2003.78        41.20 o
   3   5   8         26.11         59.05        15.64 o
   4   5   8      11202.16      11065.94       160.85 o
   5   5   8       3256.93       3266.23        58.35 o
   6   5   8       7541.02       7649.15       167.35 o
   7   5   8        205.08        232.61        19.14 o
   0   6   8        424.70        489.47        27.96 o
   1   6   8       1382.91       1424.95        34.14 o
   2   6   8       3332.53       3340.86        61.32 o
   3   6   8       1464.33       1540.40        35.55 o
   4   6   8      16644.55      16496.85       232.15 o
   5   6   8        215.22        198.07        19.38 o
   6   6   8       7960.47       7917.08       167.44 o
   7   6   8       2415.39       2433.12        49.40 o
   1   7   8      17165.61      16557.38       257.37 o
   2   7   8       3022.88       3024.76        57.05 o
   3   7   8         56.32         65.67        15.50 o
   4   7   8         24.01         83.87        17.22 o
   5   7   8        281.65        313.08        20.53 o
   6   7   8        935.99        940.91        30.03 o
   7   7   8       1314.34       1380.39        42.25 o
   0   8   8         42.15         70.01        22.87 o
   1   8   8      12370.87      12287.85       190.49 o
   2   8   8       5458.12       5393.78        93.07 o
   3   8   8        547.92        575.99        23.65 o
   4   8   8          0.85         37.47        16.60 o
   5   8   8       1689.79       1747.55        45.19 o
   6   8   8         94.64        116.34        17.65 o
   1   9   8       6304.06       6276.55       112.17 o
   2   9   8       6525.65       6447.85       113.65 o
   3   9   8       2059.07       2090.06        48.17 o
   4   9   8       3189.85       3224.94        59.96 o
   5   9   8       9087.18       9156.58       160.78 o
   6   9   8        330.20        375.01        21.74 o
   0  10   8       2913.17       2759.16        84.99 o
   1  10   8       1810.07       1869.45        46.05 o
   2  10   8       8881.10       8705.54       158.68 o
   3  10   8       1080.90       1075.67        33.87 o
   4  10   8        305.12        328.09        23.44 o
   5  10   8        878.37        973.70        36.35 o
   6  10   8        101.29        109.60        19.37 o
   1  11   8          5.63         32.81        16.72 o
   2  11   8      16464.07      16361.63       272.47 o
   3  11   8        314.58        339.01        21.89 o
   4  11   8        376.03        399.01        24.59 o
   5  11   8      14654.86      15116.28       272.37 o
   6  11   8          7.42         51.12        18.54 o
   0  12   8       4868.50       4890.32       130.39 o
   1  12   8         86.49        142.25        18.69 o
   2  12   8        562.10        562.75        25.39 o
   3  12   8        244.12        279.98        21.86 o
   4  12   8       2059.59       2148.48        53.43 o
   5  12   8          4.49         78.72        18.72 o
   1  13   8       3783.32       3833.54        75.60 o
   2  13   8       1391.56       1524.72        43.10 o
   3  13   8       1419.20       1400.18        40.87 o
   4  13   8       1122.38       1167.86        38.56 o
   5  13   8      30248.43      31337.38       670.84 o
   0  14   8         67.89         77.82        23.86 o
   1  14   8       3482.89       3525.79        75.20 o
   2  14   8       6139.99       6225.38       126.05 o
   3  14   8        308.70        383.35        22.42 o
   4  14   8         42.02         27.24        17.96 o
   5  14   8        538.69        616.39        31.60 o
   1  15   8          7.15         27.03        15.36 o
   2  15   8      12576.68      12825.10       241.67 o
   3  15   8       2955.59       3078.84        74.76 o
   4  15   8       5307.34       5529.76       133.57 o
   0  16   8       1127.10       1171.59        49.19 o
   1  16   8       4578.25       4680.84        93.58 o
   2  16   8       4796.43       5085.68       115.99 o
   3  16   8        614.19        648.36        30.28 o
   4  16   8        695.39        809.10        60.06 o
   1  17   8      14006.58      14321.48       338.65 o
   2  17   8        509.43        566.60        27.71 o
   3  17   8          4.76         37.87        16.93 o
   0  18   8       5187.25       5411.57       183.74 o
   1  18   8       1998.34       2095.23        61.31 o
   2  18   8        167.36        185.09        23.66 o
   0   0   9       3928.68       4036.59       156.62 o
   2   0   9        699.28        750.27        35.66 o
   1   1   9       1218.74       1269.43        33.55 o
   2   1   9       5595.56       5832.97       102.83 o
   3   1   9        611.34        612.75        23.54 o
   0   2   9        497.56        508.45        30.59 o
   1   2   9       2064.36       2116.09        46.62 o
   2   2   9       6368.32       6378.21       114.68 o
   3   2   9        247.32        274.39        18.20 o
   1   3   9       1168.74       1203.01        32.50 o
   2   3   9      10107.42      10172.44       200.83 o
   3   3   9       2497.35       2637.03        57.86 o
   0   4   9        787.10        798.56        36.02 o
   1   4   9       5354.76       5501.12       108.73 o
   2   4   9       4507.95       4580.88        97.30 o
   3   4   9          5.13          5.30        15.10 o
   1   5   9      15409.09      15811.80       305.78 o
   2   5   9        165.19        177.52        17.63 o
   3   5   9         31.29         30.17        16.54 o
   0   6   9       2253.09       2343.45        78.86 o
   1   6   9       2309.68       2401.48        59.72 o
   2   6   9        936.51        973.65        33.95 o
   1   7   9       1809.13       1824.24        52.75 o
   2   7   9       1736.10       1778.95        55.54 o
   0   8   9       6909.47       7006.34       313.56 o
   1   8   9       1959.33       2027.60        59.70 o
                                                
