# Supplementary material for: Comparison of silver and molybdenum microfocus X-ray sources for single-crystal structure determination
Source: J Appl Crystallogr. 2015 Jan 30;48(Pt 1):3–10. doi: 10.1107/S1600576714022985 (PMC4453166; doi:10.1107/S1600576714022985)
Supplement: Supplementary file 4 [file j-48-00003-2-Agsup4.hkl]

#
# h,k,l, Fc-squared, Fo-squared, sigma(Fo-squared), status flag
#
data_2-(Ag)
_shelx_title ' murdo114 in Fm-3m DUBLER'
_shelx_refln_list_code          4
_shelx_F_calc_maximum      904.61
_exptl_crystal_F_000      1338.73
_reflns_d_resolution_high  0.3072

loop_
 _space_group_symop_operation_xyz
 'x, y, z'
 '-x, -y, z'
 '-x, y, -z'
 'x, -y, -z'
 'z, x, y'
 'z, -x, -y'
 '-z, -x, y'
 '-z, x, -y'
 'y, z, x'
 '-y, z, -x'
 'y, -z, -x'
 '-y, -z, x'
 'y, x, -z'
 '-y, -x, -z'
 'y, -x, z'
 '-y, x, z'
 'x, z, -y'
 '-x, z, y'
 '-x, -z, -y'
 'x, -z, y'
 'z, y, -x'
 'z, -y, x'
 '-z, y, x'
 '-z, -y, -x'
 'x, y+1/2, z+1/2'
 '-x, -y+1/2, z+1/2'
 '-x, y+1/2, -z+1/2'
 'x, -y+1/2, -z+1/2'
 'z, x+1/2, y+1/2'
 'z, -x+1/2, -y+1/2'
 '-z, -x+1/2, y+1/2'
 '-z, x+1/2, -y+1/2'
 'y, z+1/2, x+1/2'
 '-y, z+1/2, -x+1/2'
 'y, -z+1/2, -x+1/2'
 '-y, -z+1/2, x+1/2'
 'y, x+1/2, -z+1/2'
 '-y, -x+1/2, -z+1/2'
 'y, -x+1/2, z+1/2'
 '-y, x+1/2, z+1/2'
 'x, z+1/2, -y+1/2'
 '-x, z+1/2, y+1/2'
 '-x, -z+1/2, -y+1/2'
 'x, -z+1/2, y+1/2'
 'z, y+1/2, -x+1/2'
 'z, -y+1/2, x+1/2'
 '-z, y+1/2, x+1/2'
 '-z, -y+1/2, -x+1/2'
 'x+1/2, y, z+1/2'
 '-x+1/2, -y, z+1/2'
 '-x+1/2, y, -z+1/2'
 'x+1/2, -y, -z+1/2'
 'z+1/2, x, y+1/2'
 'z+1/2, -x, -y+1/2'
 '-z+1/2, -x, y+1/2'
 '-z+1/2, x, -y+1/2'
 'y+1/2, z, x+1/2'
 '-y+1/2, z, -x+1/2'
 'y+1/2, -z, -x+1/2'
 '-y+1/2, -z, x+1/2'
 'y+1/2, x, -z+1/2'
 '-y+1/2, -x, -z+1/2'
 'y+1/2, -x, z+1/2'
 '-y+1/2, x, z+1/2'
 'x+1/2, z, -y+1/2'
 '-x+1/2, z, y+1/2'
 '-x+1/2, -z, -y+1/2'
 'x+1/2, -z, y+1/2'
 'z+1/2, y, -x+1/2'
 'z+1/2, -y, x+1/2'
 '-z+1/2, y, x+1/2'
 '-z+1/2, -y, -x+1/2'
 'x+1/2, y+1/2, z'
 '-x+1/2, -y+1/2, z'
 '-x+1/2, y+1/2, -z'
 'x+1/2, -y+1/2, -z'
 'z+1/2, x+1/2, y'
 'z+1/2, -x+1/2, -y'
 '-z+1/2, -x+1/2, y'
 '-z+1/2, x+1/2, -y'
 'y+1/2, z+1/2, x'
 '-y+1/2, z+1/2, -x'
 'y+1/2, -z+1/2, -x'
 '-y+1/2, -z+1/2, x'
 'y+1/2, x+1/2, -z'
 '-y+1/2, -x+1/2, -z'
 'y+1/2, -x+1/2, z'
 '-y+1/2, x+1/2, z'
 'x+1/2, z+1/2, -y'
 '-x+1/2, z+1/2, y'
 '-x+1/2, -z+1/2, -y'
 'x+1/2, -z+1/2, y'
 'z+1/2, y+1/2, -x'
 'z+1/2, -y+1/2, x'
 '-z+1/2, y+1/2, x'
 '-z+1/2, -y+1/2, -x'
 '-x, -y, -z'
 'x, y, -z'
 'x, -y, z'
 '-x, y, z'
 '-z, -x, -y'
 '-z, x, y'
 'z, x, -y'
 'z, -x, y'
 '-y, -z, -x'
 'y, -z, x'
 '-y, z, x'
 'y, z, -x'
 '-y, -x, z'
 'y, x, z'
 '-y, x, -z'
 'y, -x, -z'
 '-x, -z, y'
 'x, -z, -y'
 'x, z, y'
 '-x, z, -y'
 '-z, -y, x'
 '-z, y, -x'
 'z, -y, -x'
 'z, y, x'
 '-x, -y+1/2, -z+1/2'
 'x, y+1/2, -z+1/2'
 'x, -y+1/2, z+1/2'
 '-x, y+1/2, z+1/2'
 '-z, -x+1/2, -y+1/2'
 '-z, x+1/2, y+1/2'
 'z, x+1/2, -y+1/2'
 'z, -x+1/2, y+1/2'
 '-y, -z+1/2, -x+1/2'
 'y, -z+1/2, x+1/2'
 '-y, z+1/2, x+1/2'
 'y, z+1/2, -x+1/2'
 '-y, -x+1/2, z+1/2'
 'y, x+1/2, z+1/2'
 '-y, x+1/2, -z+1/2'
 'y, -x+1/2, -z+1/2'
 '-x, -z+1/2, y+1/2'
 'x, -z+1/2, -y+1/2'
 'x, z+1/2, y+1/2'
 '-x, z+1/2, -y+1/2'
 '-z, -y+1/2, x+1/2'
 '-z, y+1/2, -x+1/2'
 'z, -y+1/2, -x+1/2'
 'z, y+1/2, x+1/2'
 '-x+1/2, -y, -z+1/2'
 'x+1/2, y, -z+1/2'
 'x+1/2, -y, z+1/2'
 '-x+1/2, y, z+1/2'
 '-z+1/2, -x, -y+1/2'
 '-z+1/2, x, y+1/2'
 'z+1/2, x, -y+1/2'
 'z+1/2, -x, y+1/2'
 '-y+1/2, -z, -x+1/2'
 'y+1/2, -z, x+1/2'
 '-y+1/2, z, x+1/2'
 'y+1/2, z, -x+1/2'
 '-y+1/2, -x, z+1/2'
 'y+1/2, x, z+1/2'
 '-y+1/2, x, -z+1/2'
 'y+1/2, -x, -z+1/2'
 '-x+1/2, -z, y+1/2'
 'x+1/2, -z, -y+1/2'
 'x+1/2, z, y+1/2'
 '-x+1/2, z, -y+1/2'
 '-z+1/2, -y, x+1/2'
 '-z+1/2, y, -x+1/2'
 'z+1/2, -y, -x+1/2'
 'z+1/2, y, x+1/2'
 '-x+1/2, -y+1/2, -z'
 'x+1/2, y+1/2, -z'
 'x+1/2, -y+1/2, z'
 '-x+1/2, y+1/2, z'
 '-z+1/2, -x+1/2, -y'
 '-z+1/2, x+1/2, y'
 'z+1/2, x+1/2, -y'
 'z+1/2, -x+1/2, y'
 '-y+1/2, -z+1/2, -x'
 'y+1/2, -z+1/2, x'
 '-y+1/2, z+1/2, x'
 'y+1/2, z+1/2, -x'
 '-y+1/2, -x+1/2, z'
 'y+1/2, x+1/2, z'
 '-y+1/2, x+1/2, -z'
 'y+1/2, -x+1/2, -z'
 '-x+1/2, -z+1/2, y'
 'x+1/2, -z+1/2, -y'
 'x+1/2, z+1/2, y'
 '-x+1/2, z+1/2, -y'
 '-z+1/2, -y+1/2, x'
 '-z+1/2, y+1/2, -x'
 'z+1/2, -y+1/2, -x'
 'z+1/2, y+1/2, x'

_cell_length_a     9.2160
_cell_length_b     9.2160
_cell_length_c     9.2160
_cell_angle_alpha  90.000
_cell_angle_beta   90.000
_cell_angle_gamma  90.000

_shelx_F_squared_multiplier     1.000

loop_
 _refln_index_h
 _refln_index_k
 _refln_index_l
 _refln_F_squared_calc
 _refln_F_squared_meas
 _refln_F_squared_sigma
 _refln_observed_status
   1   1   1      86656.83      97310.50       980.06 o
   0   0   2      11441.29      11219.31       153.31 o
   0   2   2      23435.03      29101.93       320.66 o
   2   2   2     818317.38     667530.25      8546.13 o
   1   1   3      26747.26      24015.05       156.36 o
   1   3   3      82710.55     100907.96       585.12 o
   3   3   3      12299.65       8923.55       109.17 o
   0   0   4     521475.88     452490.84      8808.01 o
   0   2   4      24525.05      30166.36       199.27 o
   2   2   4      14298.36      15640.90       103.10 o
   0   4   4     699907.44     691237.06      6737.44 o
   2   4   4       9758.53       9864.72        66.38 o
   4   4   4     342436.22     386966.84      3373.06 o
   1   1   5      36650.18      38060.19       247.81 o
   1   3   5      44083.32      49602.62       196.89 o
   3   3   5      28880.13      30621.88       167.88 o
   1   5   5      32912.11      35120.39       199.16 o
   3   5   5      28899.67      31273.23       161.18 o
   5   5   5      25221.05      26085.01       256.21 o
   0   0   6      34499.33      43392.60       534.54 o
   0   2   6      10485.72      10606.80        85.50 o
   2   2   6     457154.66     486776.88      2630.89 o
   0   4   6       4219.36       3515.87        33.01 o
   2   4   6      14613.19      16417.43        71.34 o
   4   4   6      20915.22      24398.60       142.21 o
   0   6   6      17596.13      20393.86       177.32 o
   2   6   6     292246.84     337311.41      1684.32 o
   4   6   6       6501.10       6180.72        62.39 o
   6   6   6     227653.02     261930.36      3610.86 o
   1   1   7      46384.31      52075.42       288.62 o
   1   3   7      16384.39      15689.55        73.52 o
   3   3   7      51185.09      59962.37       338.13 o
   1   5   7      23807.80      25844.47       108.22 o
   3   5   7      29846.36      33313.79       142.39 o
   5   5   7      23912.24      26265.02       174.85 o
   1   7   7      34288.57      38546.15       216.41 o
   3   7   7       8731.84       7767.19        63.12 o
   5   7   7      16491.20      17562.43       165.12 o
   7   7   7      30138.30      34781.48       489.36 o
   0   0   8     404732.84     425970.41      4544.12 o
   0   2   8       9359.20       9427.07        67.94 o
   2   2   8      11937.07      13004.28        89.21 o
   0   4   8     245667.91     277091.19      1468.30 o
   2   4   8      12246.81      13053.85        65.81 o
   4   4   8     273110.44     319823.47      1722.54 o
   0   6   8      14833.60      16217.29       106.42 o
   2   6   8       8854.62       9199.55        51.91 o
   4   6   8       5950.84       5801.22        49.26 o
   6   6   8      10620.65      11337.25       120.87 o
   0   8   8     198734.98     229783.97      1588.09 o
   2   8   8       7602.74       7961.26        66.40 o
   4   8   8     145703.41     168501.03      1020.49 o
   6   8   8       9190.52       9574.45       111.11 o
   8   8   8     121916.42     135348.08      1649.97 o
   1   1   9      23145.66      24155.38       151.61 o
   1   3   9      26154.37      28686.74       130.58 o
   3   3   9      20054.59      21293.69       151.88 o
   1   5   9      21240.45      22124.55       106.79 o
   3   5   9      19741.61      20385.53       105.58 o
   5   5   9      17590.62      18540.86       146.08 o
   1   7   9      17447.43      18747.21        88.81 o
   3   7   9      20957.43      23277.56       114.43 o
   5   7   9      17451.87      18257.41       111.02 o
   7   7   9      13209.85      13501.14       142.23 o
   1   9   9      15589.76      16464.18       111.87 o
   3   9   9      14727.58      15423.40       126.11 o
   5   9   9      13209.67      13664.90       147.16 o
   7   9   9      13532.62      13888.21       153.36 o
   9   9   9      10177.32      10985.12       230.73 o
   0   0  10       2520.78       2129.10        95.40 o
   0   2  10      11829.27      12223.64        94.10 o
   2   2  10     213011.08     236816.80      1327.59 o
   0   4  10      19473.75      21853.84       181.00 o
   2   4  10       7257.22       7034.50        50.05 o
   4   4  10       3344.33       2956.46        49.46 o
   0   6  10       4138.56       3766.50        48.95 o
   2   6  10     169060.91     191957.95       753.71 o
   4   6  10      12091.19      13007.57        83.14 o
   6   6  10     120008.95     131314.30       923.78 o
   0   8  10       3808.57       3664.29        48.22 o
   2   8  10       8090.48       8395.59        56.04 o
   4   8  10      10793.62      11417.38        79.53 o
   6   8  10       4188.86       4124.42        53.04 o
   8   8  10       3630.50       3578.61        77.08 o
   0  10  10      11859.40      13337.91       150.45 o
   2  10  10     102087.98     112962.20       671.20 o
   4  10  10       2309.06       2037.44        58.31 o
   6  10  10     100195.48     110563.97       819.33 o
   8  10  10       6978.88       7479.82       127.44 o
  10  10  10      54119.16      58277.36      1450.72 o
   1   1  11      14898.58      14792.98       121.76 o
   1   3  11      26047.36      27172.51       145.22 o
   3   3  11       9352.56       8439.33        88.21 o
   1   5  11      19326.25      20408.16       114.66 o
   3   5  11      14658.65      14850.79        93.21 o
   5   5  11      15348.14      15872.87       141.03 o
   1   7  11       9635.37       9318.74        63.50 o
   3   7  11      23293.37      25024.55       134.93 o
   5   7  11      15928.45      16282.51       108.10 o
   7   7  11       5386.92       5104.07        87.67 o
   1   9  11      14952.74      16055.20        95.39 o
   3   9  11      11918.58      12070.90        85.92 o
   5   9  11      12236.36      12637.60       101.82 o
   7   9  11      12733.35      13426.11       109.86 o
   9   9  11       9828.26      10306.66       210.83 o
   1  11  11      15069.10      15644.33       159.06 o
   3  11  11       5646.01       5421.67        88.30 o
   5  11  11       8962.96       8770.77       135.79 o
   7  11  11      14061.64      14846.41       250.79 o
   9  11  11       7666.45       7373.34       134.83 o
  11  11  11       3402.98       3299.84       113.16 o
   0   0  12     150192.94     159983.05      2053.78 o
   0   2  12       8171.93       7600.61        90.76 o
   2   2  12       7875.63       7560.29       101.22 o
   0   4  12     149216.22     160242.86      1032.19 o
   2   4  12       6826.32       6474.76        62.27 o
   4   4  12     120931.02     130959.09       825.74 o
   0   6  12       5740.41       5461.02        69.31 o
   2   6  12       7006.55       6770.23        60.99 o
   4   6  12       7035.35       6845.79        59.34 o
   6   6  12       5288.09       5176.20        83.58 o
   0   8  12     100125.44     108494.43       659.97 o
   2   8  12       5846.88       5829.99        57.99 o
   4   8  12      98430.02     108005.95       503.61 o
   6   8  12       4400.75       4319.66        59.05 o
   8   8  12      72402.09      77897.79       795.26 o
   0  10  12       6061.10       6137.27        81.71 o
   2  10  12       4690.20       4692.57        54.61 o
   4  10  12       3714.97       3545.19        54.96 o
   6  10  12       4735.87       4656.95        85.40 o
   8  10  12       4108.73       4056.94        70.20 o
  10  10  12       2474.02       2348.31        57.60 o
   0  12  12      70114.80      77591.48      1005.15 o
   2  12  12       3720.29       3710.58       149.26 o
   4  12  12      63189.94      66419.70       707.94 o
   6  12  12       3381.44       3364.87        86.99 o
   8  12  12      53121.73      53949.38       468.99 o
  10  12  12       2278.61       2139.65        47.08 o
  12  12  12      38796.50      36969.04       585.59 o
   1   1  13      17763.35      17179.88       178.92 o
   1   3  13      11708.08      11029.30        94.02 o
   3   3  13      19948.69      20329.93       200.82 o
   1   5  13      12556.42      12002.01        89.31 o
   3   5  13      14400.23      13714.72        98.16 o
   5   5  13      11970.04      11630.63       120.90 o
   1   7  13      16310.07      16735.65       109.43 o
   3   7  13       8487.90       8212.00        72.49 o
   5   7  13      10545.85      10570.58        88.54 o
   7   7  13      15500.28      16188.79       202.81 o
   1   9  13       9802.13       9683.55        79.22 o
   3   9  13      11247.54      11372.62        97.21 o
   5   9  13       9306.23       9200.62       106.50 o
   7   9  13       8457.41       8238.38       105.69 o
   9   9  13       7319.47       7299.10       148.14 o
   1  11  13       7823.13       7861.16       107.30 o
   3  11  13      12937.20      13609.81       151.78 o
   5  11  13       9753.65       9671.34       113.01 o
   7  11  13       5666.83       5361.52        64.15 o
   9  11  13       7913.94       7755.38        79.73 o
  11  11  13       8730.74       8330.66        98.13 o
   1  13  13       8513.24       8159.16       117.20 o
   3  13  13       5820.43       5370.05        91.25 o
   5  13  13       6070.60       5828.75        92.30 o
   7  13  13       8417.25       8056.24       116.33 o
   9  13  13       4797.90       4655.92        55.35 o
  11  13  13       4351.07       3967.40        68.20 o
  13  13  13       4304.61       4246.09        96.90 o
   0   0  14      14529.34      13252.69       397.24 o
   0   2  14       4744.95       4125.50        87.35 o
   2   2  14     107802.15     109420.45       884.96 o
   0   4  14       1941.44       1550.83        61.19 o
   2   4  14       6717.34       6106.65        66.65 o
   4   4  14      10902.65      10575.77       130.17 o
   0   6  14       8794.17       8629.55       109.08 o
   2   6  14      86121.04      88792.41       433.07 o
   4   6  14       2473.41       2175.25        40.48 o
   6   6  14      83065.75      89070.88       793.54 o
   0   8  14       8138.52       8245.31       108.90 o
   2   8  14       3823.43       3642.57        52.09 o
   4   8  14       2238.98       2162.55        57.69 o
   6   8  14       5414.26       5292.55        82.76 o
   8   8  14       4961.17       4806.99       110.85 o
   0  10  14       1146.69       1063.32        65.80 o
   2  10  14      68576.23      72128.30       578.46 o
   4  10  14       6946.10       7113.06       114.88 o
   6  10  14      49289.41      49333.57       396.19 o
   8  10  14       1381.74       1360.30        30.82 o
  10  10  14      53927.89      54768.54       578.65 o
   0  12  14       2413.86       2154.41        61.08 o
   2  12  14       3196.99       2983.49        46.69 o
   4  12  14       3612.79       3441.03        51.73 o
   6  12  14       2217.38       1955.74        42.35 o
   8  12  14       1949.70       1772.60        23.24 o
  10  12  14       2412.16       2326.39        27.80 o
  12  12  14       1748.75       1672.92        33.46 o
   0  14  14       5560.64       5655.21       122.45 o
   2  14  14      41925.84      42250.36       376.95 o
   4  14  14        638.31        655.69        26.35 o
   6  14  14      46020.90      46057.21       399.95 o
   8  14  14       3226.67       3094.58        41.20 o
  10  14  14      24990.49      24257.02       229.02 o
  12  14  14        984.04        909.67        26.34 o
  14  14  14      29801.36      29322.49       471.83 o
   1   1  15      14336.09      13545.15       251.22 o
   1   3  15       8914.15       8175.04        88.79 o
   3   3  15      15074.21      14387.39       160.43 o
   1   5  15      10607.86      10310.30       106.18 o
   3   5  15      11787.74      11293.66        98.46 o
   5   5  15      10697.28      10512.92       161.97 o
   1   7  15      12480.26      12415.71       122.64 o
   3   7  15       5837.87       5555.72        87.79 o
   5   7  15       8226.82       7899.83       110.24 o
   7   7  15      11319.14      11198.69       213.01 o
   1   9  15       8835.30       8726.61       103.28 o
   3   9  15       9637.73       9587.24       114.05 o
   5   9  15       8753.13       8499.24       104.19 o
   7   9  15       7063.56       6822.58        74.72 o
   9   9  15       7238.77       7349.47       103.98 o
   1  11  15       5559.82       5208.18        68.19 o
   3  11  15       9479.28       9206.56        88.92 o
   5  11  15       7591.92       7125.94        80.52 o
   7  11  15       3575.54       3345.89        36.50 o
   9  11  15       6403.53       6149.92        52.10 o
  11  11  15       6063.72       5926.60        72.71 o
   1  13  15       8036.19       7943.33        66.85 o
   3  13  15       5344.21       5278.40        47.86 o
   5  13  15       6059.59       5877.46        48.58 o
   7  13  15       7393.19       7141.94        58.98 o
   9  13  15       5093.75       4913.71        41.99 o
  11  13  15       3701.31       3450.16        35.38 o
  13  13  15       4696.15       4380.80        57.36 o
   1  15  15       5915.41       5704.28        78.33 o
   3  15  15       3502.33       3405.72        57.51 o
   5  15  15       4507.25       4156.24        65.85 o
   7  15  15       5121.53       5076.16        57.93 o
   9  15  15       4021.42       3786.60        57.69 o
  11  15  15       2211.02       2156.74        39.09 o
  13  15  15       3939.76       3805.18        51.34 o
  15  15  15       2523.23       2690.32       114.23 o
   0   0  16      76495.40      73122.01      1511.47 o
   0   2  16       4629.81       4064.81       111.50 o
   2   2  16       4647.04       4398.50       124.64 o
   0   4  16      77542.20      77055.15       825.62 o
   2   4  16       3920.14       3518.41        72.32 o
   4   4  16      66261.19      67917.73       767.83 o
   0   6  16       3333.91       2819.49       140.39 o
   2   6  16       4103.81       3836.48        79.29 o
   4   6  16       3923.17       3629.36        63.08 o
   6   6  16       3135.36       2770.85        80.25 o
   0   8  16      58103.94      59593.05       597.74 o
   2   8  16       3304.55       3258.25        57.96 o
   4   8  16      57521.63      58461.62       473.30 o
   6   8  16       2557.96       2322.20        44.91 o
   8   8  16      45559.14      45576.00       464.52 o
   0  10  16       3372.57       3223.45        70.48 o
   2  10  16       2788.54       2641.32        40.68 o
   4  10  16       2194.35       1983.13        38.07 o
   6  10  16       2802.63       2663.95        35.79 o
   8  10  16       2339.66       2245.36        32.01 o
  10  10  16       1565.18       1536.43        34.92 o
   0  12  16      44134.61      44899.05       394.22 o
   2  12  16       2172.70       2104.00        25.13 o
   4  12  16      40912.49      41064.04       247.75 o
   6  12  16       1960.62       1872.96        24.41 o
   8  12  16      35124.19      34400.91       244.45 o
  10  12  16       1427.79       1405.50        26.26 o
  12  12  16      26869.44      25760.31       251.75 o
   0  14  16       1499.78       1446.80        35.93 o
   2  14  16       1958.74       1859.58        25.25 o
   4  14  16       2083.56       2003.04        26.64 o
   6  14  16       1424.26       1344.99        26.58 o
   8  14  16       1252.25       1175.78        21.73 o
  10  14  16       1518.60       1481.49        23.32 o
  12  14  16       1096.19       1090.30        21.40 o
  14  14  16        725.44        705.77        23.74 o
   0  16  16      30194.01      31425.18       458.95 o
   2  16  16       1334.68       1358.41        35.54 o
   4  16  16      27975.01      27925.53       290.93 o
   6  16  16       1248.69       1221.17        31.49 o
   8  16  16      24563.37      24948.26       262.31 o
  10  16  16        919.64        979.53        39.46 o
  12  16  16      19148.15      19316.15       185.98 o
  14  16  16        769.42        785.27        25.69 o
  16  16  16      13907.79      14148.55       310.74 o
   1   1  17       7246.16       6503.06       226.49 o
   1   3  17      12525.52      12105.98       127.85 o
   3   3  17       5391.56       4871.76        94.92 o
   1   5  17       8962.16       8393.26        90.30 o
   3   5  17       7303.14       6796.79        75.43 o
   5   5  17       7063.52       6624.51       121.77 o
   1   7  17       5520.26       5202.49        68.06 o
   3   7  17      12776.46      12664.81       118.24 o
   5   7  17       8420.25       8028.65        90.02 o
   7   7  17       3694.41       3442.90        60.10 o
   1   9  17       7094.11       6857.58        75.68 o
   3   9  17       5912.12       5648.66        64.51 o
   5   9  17       5635.40       5425.09        46.27 o
   7   9  17       6784.92       6537.39        50.25 o
   9   9  17       4472.43       4362.80        57.08 o
   1  11  17       8803.07       8683.76        62.54 o
   3  11  17       3834.72       3786.84        38.09 o
   5  11  17       5296.31       5076.46        42.29 o
   7  11  17       8919.02       8799.31        66.71 o
   9  11  17       4437.00       4284.92        41.07 o
  11  11  17       2757.22       2682.78        57.45 o
   1  13  17       3720.16       3654.62        35.51 o
   3  13  17       6561.57       6328.36        57.18 o
   5  13  17       4549.41       4417.61        42.30 o
   7  13  17       3049.91       2910.84        31.97 o
   9  13  17       3634.22       3600.44        42.01 o
  11  13  17       4987.84       4797.43        48.99 o
  13  13  17       1916.26       1934.26        36.46 o
   1  15  17       3801.05       3757.07        45.46 o
   3  15  17       6274.37       6183.99        63.42 o
   5  15  17       4803.67       4732.32        43.78 o
   7  15  17       2859.62       2860.98        33.35 o
   9  15  17       4008.06       3942.89        42.62 o
  11  15  17       4510.12       4425.37        44.47 o
  13  15  17       2359.99       2343.48        27.29 o
  15  15  17       2046.31       2011.56        36.34 o
   1  17  17       4336.25       4260.63        75.27 o
   3  17  17       1949.46       1824.95        45.08 o
   5  17  17       2473.72       2445.97        43.35 o
   7  17  17       4825.01       4747.39        66.85 o
   9  17  17       2003.69       2100.53        35.99 o
  11  17  17       1648.39       1694.50        37.01 o
  13  17  17       2298.73       2393.97        44.29 o
  15  17  17       2759.13       2756.50        74.29 o
  17  17  17        707.83        946.71        59.17 o
   0   0  18       1120.52       1006.90        93.83 o
   0   2  18       3835.48       3684.20        86.26 o
   2   2  18      56288.70      55732.14       800.21 o
   0   4  18       6629.27       6298.56       107.14 o
   2   4  18       2391.71       2130.50        46.75 o
   4   4  18       1216.76       1114.91        49.05 o
   0   6  18       1353.66       1304.09        48.65 o
   2   6  18      51649.84      51568.77       370.15 o
   4   6  18       4060.19       3854.96        57.48 o
   6   6  18      40537.72      39859.51       329.46 o
   0   8  18       1307.58       1278.71        38.62 o
   2   8  18       2678.84       2569.72        34.69 o
   4   8  18       3937.68       3822.73        36.39 o
   6   8  18       1335.56       1225.96        19.03 o
   8   8  18       1271.78       1251.43        28.64 o
   0  10  18       4214.62       4303.21        54.83 o
   2  10  18      37742.75      38064.17       231.10 o
   4  10  18        714.89        713.24        15.47 o
   6  10  18      40068.66      40267.17       264.30 o
   8  10  18       2556.07       2521.61        28.44 o
  10  10  18      23624.24      23700.79       231.94 o
   0  12  18       2281.88       2268.22        41.13 o
   2  12  18       1594.58       1527.87        21.21 o
   4  12  18       1351.12       1350.08        22.74 o
   6  12  18       1700.03       1645.37        21.91 o
   8  12  18       1627.92       1609.93        25.27 o
  10  12  18        915.62        910.20        20.36 o
  12  12  18        969.72        966.24        30.66 o
   0  14  18        394.75        433.92        21.97 o
   2  14  18      30142.16      30000.71       202.20 o
   4  14  18       2711.72       2698.17        30.63 o
   6  14  18      22378.31      22318.23       160.15 o
   8  14  18        518.56        546.79        21.91 o
  10  14  18      25914.34      25924.60       187.72 o
  12  14  18       1038.16       1045.53        21.92 o
  14  14  18      12753.60      12937.66       146.93 o
   0  16  18       1383.92       1396.19        45.59 o
   2  16  18       1072.26       1099.96        21.97 o
   4  16  18        927.57        974.05        20.14 o
   6  16  18       1117.82       1140.36        23.87 o
   8  16  18       1033.37       1050.91        20.97 o
  10  16  18        683.23        700.96        20.47 o
  12  16  18        698.06        714.61        18.90 o
  14  16  18        720.39        751.13        15.82 o
  16  16  18        508.93        547.05        22.01 o
   0  18  18       1820.36       1976.60       102.75 o
   2  18  18      18531.79      18731.27       241.41 o
   4  18  18        318.57        347.96        19.75 o
   6  18  18      19989.54      20137.54       220.35 o
   8  18  18       1162.52       1214.59        44.69 o
  10  18  18      12213.60      12598.24       227.68 o
  12  18  18        454.80        476.10        20.32 o
  14  18  18      13700.79      14376.14       205.44 o
   1   1  19       6841.19       6571.30       171.57 o
   1   3  19       7604.17       7246.16        92.67 o
   3   3  19       5655.30       5410.16       110.89 o
   1   5  19       7090.27       6870.16        81.54 o
   3   5  19       6343.38       6074.96        53.10 o
   5   5  19       6426.20       6231.91        71.71 o
   1   7  19       5265.94       5020.27        39.78 o
   3   7  19       6390.12       6130.35        45.87 o
   5   7  19       5882.83       5638.49        50.89 o
   7   7  19       3848.93       3641.33        53.11 o
   1   9  19       5973.17       5899.75        47.69 o
   3   9  19       5501.11       5409.35        45.45 o
   5   9  19       5471.19       5360.84        44.36 o
   7   9  19       5027.25       4813.16        44.52 o
   9   9  19       4658.21       4563.15        69.32 o
   1  11  19       4983.31       4950.28        44.66 o
   3  11  19       3617.30       3511.22        32.47 o
   5  11  19       4216.83       4078.05        36.16 o
   7  11  19       4142.80       3998.93        37.93 o
   9  11  19       3768.26       3586.49        37.38 o
  11  11  19       2314.51       2377.55        38.50 o
   1  13  19       4306.54       4358.15        39.86 o
   3  13  19       4765.68       4634.82        39.84 o
   5  13  19       4363.85       4345.35        39.59 o
   7  13  19       3546.00       3477.77        38.04 o
   9  13  19       3706.98       3690.07        39.27 o
  11  13  19       3382.70       3267.71        40.32 o
  13  13  19       2743.82       2763.35        50.21 o
   1  15  19       2967.98       2961.00        35.34 o
   3  15  19       3284.33       3231.33        32.95 o
   5  15  19       3236.31       3131.51        34.43 o
   7  15  19       2200.81       2193.45        26.54 o
   9  15  19       2875.60       2866.84        33.71 o
  11  15  19       2155.43       2158.39        31.09 o
  13  15  19       2210.68       2166.21        30.05 o
  15  15  19       1282.51       1312.91        32.94 o
   1  17  19       3554.93       3582.51        43.75 o
   3  17  19       2848.25       2817.32        34.61 o
   5  17  19       2984.03       2961.19        33.48 o
   7  17  19       3236.48       3287.44        32.53 o
   9  17  19       2598.05       2711.66        33.22 o
  11  17  19       2099.53       2147.00        29.87 o
  13  17  19       2267.96       2299.75        34.52 o
  15  17  19       1964.91       2119.30        40.79 o
   1  19  19       2202.08       2198.87        42.79 o
   3  19  19       1863.90       1903.48        40.94 o
   5  19  19       2092.03       2089.17        35.82 o
   7  19  19       1752.67       1764.56        30.89 o
   9  19  19       1930.64       1955.89        46.57 o
  11  19  19       1233.93       1280.54        40.43 o
  13  19  19       1697.17       1826.85        81.36 o
   0   0  20      50602.35      51106.79       971.49 o
   0   2  20       1882.31       1755.02        38.78 o
   2   2  20       2511.87       2498.45        41.16 o
   0   4  20      35762.21      35832.64       286.15 o
   2   4  20       2300.60       2124.77        34.81 o
   4   4  20      43933.24      45087.47       445.74 o
   0   6  20       2759.64       2639.57        42.80 o
   2   6  20       1934.46       1911.04        23.55 o
   4   6  20       1196.09       1132.21        24.53 o
   6   6  20       2308.02       2225.38        38.19 o
   0   8  20      38293.51      39353.73       375.59 o
   2   8  20       1499.02       1480.75        21.09 o
   4   8  20      30296.20      30478.15       194.43 o
   6   8  20       1845.31       1750.49        27.01 o
   8   8  20      30005.43      29413.58       296.86 o
   0  10  20        761.04        771.94        24.31 o
   2  10  20       1813.05       1764.05        23.09 o
   4  10  20       2225.63       2174.67        30.39 o
   6  10  20        970.09        945.80        18.89 o
   8  10  20        776.53        796.00        17.62 o
  10  10  20       1758.05       1811.79        37.20 o
   0  12  20      25993.13      25888.34       254.14 o
   2  12  20       1229.39       1217.82        19.01 o
   4  12  20      26383.32      26939.00       176.36 o
   6  12  20        972.79        979.63        17.59 o
   8  12  20      21632.27      21814.90       161.88 o
  10  12  20        982.90        958.15        19.01 o
  12  12  20      17631.79      18022.44       226.62 o
   0  14  20       1853.93       1879.73        35.25 o
   2  14  20        963.65        971.39        18.80 o
   4  14  20        523.90        527.03        13.29 o
   6  14  20       1420.58       1389.30        24.68 o
   8  14  20       1218.95       1255.21        22.50 o
  10  14  20        444.05        498.35        15.18 o
  12  14  20        575.38        613.30        18.73 o
  14  14  20       1034.15       1030.68        33.37 o
   0  16  20      18555.81      18630.09       257.72 o
   2  16  20        831.01        892.67        21.55 o
   4  16  20      18833.13      19204.00       148.19 o
   6  16  20        670.13        690.71        16.36 o
   8  16  20      15651.82      16296.85       125.74 o
  10  16  20        696.94        774.17        19.90 o
  12  16  20      12850.87      13111.70       125.98 o
  14  16  20        433.86        473.83        17.28 o
   0  18  20        396.27        444.21        26.28 o
   2  18  20        819.99        828.62        21.78 o
   4  18  20       1076.94       1094.34        20.69 o
   6  18  20        469.49        508.55        14.49 o
   8  18  20        423.04        472.31        14.89 o
  10  18  20        860.03        857.84        28.48 o
  12  18  20        549.65        668.00        32.08 o
   0  20  20      13917.22      14218.27       277.37 o
   2  20  20        488.89        497.71        30.87 o
   4  20  20      11281.82      11545.21       156.60 o
   6  20  20        616.45        615.08        20.58 o
   8  20  20      11327.54      10924.11       347.62 o
   1   1  21       6900.58       6806.79        64.03 o
   1   3  21       3659.65       3498.74        33.98 o
   3   3  21       8646.76       8391.04        99.38 o
   1   5  21       4388.47       4185.40        37.82 o
   3   5  21       5597.49       5389.93        45.45 o
   5   5  21       4470.12       4309.09        59.03 o
   1   7  21       7110.63       7022.88        54.83 o
   3   7  21       2571.62       2566.58        27.87 o
   5   7  21       3861.98       3664.11        37.44 o
   7   7  21       7612.47       7699.76        88.48 o
   1   9  21       3593.55       3472.73        39.39 o
   3   9  21       4516.68       4364.08        40.28 o
   5   9  21       3585.89       3413.20        36.48 o
   7   9  21       3247.59       3158.40        34.36 o
   9   9  21       2896.97       2802.56        44.68 o
   1  11  21       2798.73       2835.66        31.27 o
   3  11  21       6330.99       6230.14        52.22 o
   5  11  21       4259.49       4169.73        37.82 o
   7  11  21       1964.17       1998.61        27.02 o
   9  11  21       3519.58       3468.03        35.22 o
  11  11  21       4661.98       4617.74        59.72 o
   1  13  21       3699.51       3618.31        36.02 o
   3  13  21       2053.01       1947.54        23.62 o
   5  13  21       2345.08       2299.49        24.61 o
   7  13  21       4004.64       3881.14        37.90 o
   9  13  21       1905.40       1943.93        27.67 o
  11  13  21       1725.93       1760.67        25.29 o
  13  13  21       1983.05       1991.63        41.30 o
   1  15  21       3908.06       4002.18        39.38 o
   3  15  21       2141.90       2203.46        26.33 o
   5  15  21       2650.50       2555.61        30.25 o
   7  15  21       3911.99       3915.15        38.21 o
   9  15  21       2300.39       2327.23        29.16 o
  11  15  21       1639.32       1687.62        27.56 o
  13  15  21       2404.18       2379.72        36.39 o
  15  15  21       2235.56       2408.41        67.99 o
   1  17  21       1375.58       1418.76        27.81 o
   3  17  21       3304.63       3246.00        41.60 o
   5  17  21       2033.41       2054.50        23.44 o
   7  17  21       1107.20       1159.03        17.02 o
   9  17  21       1641.11       1655.88        24.00 o
  11  17  21       2687.10       2716.57        38.18 o
  13  17  21        760.47        873.00        36.61 o
   1  19  21       2051.39       2100.98        31.12 o
   3  19  21       2485.39       2458.51        33.65 o
   5  19  21       2179.45       2128.22        26.18 o
   7  19  21       1739.06       1659.15        22.14 o
   9  19  21       1873.83       1961.77        59.97 o
   1  21  21       1905.60       1886.53        40.18 o
   3  21  21        779.51        850.11        27.72 o
   0   0  22       3244.48       3336.13        77.20 o
   0   2  22       1279.20       1223.77        26.44 o
   2   2  22      32010.30      32547.55       285.56 o
   0   4  22        839.40        844.08        22.21 o
   2   4  22       1621.38       1548.19        21.89 o
   4   4  22       2595.58       2507.02        42.32 o
   0   6  22       1979.11       1890.10        37.12 o
   2   6  22      28012.78      28180.24       187.92 o
   4   6  22        809.48        737.89        22.07 o
   6   6  22      27510.33      26894.30       287.80 o
   0   8  22       2074.04       2057.98        41.71 o
   2   8  22       1070.50       1021.96        19.31 o
   4   8  22        853.60        807.58        15.87 o
   6   8  22       1372.51       1290.85        22.27 o
   8   8  22       1432.07       1429.27        31.30 o
   0  10  22        506.82        496.56        20.82 o
   2  10  22      24214.98      24236.54       167.75 o
   4  10  22       1653.15       1640.97        22.74 o
   6  10  22      19472.28      19700.00       144.24 o
   8  10  22        550.04        533.53        14.81 o
  10  10  22      19988.60      19704.36       202.50 o
   0  12  22        866.47        834.13        32.93 o
   2  12  22        944.67        949.81        16.84 o
   4  12  22       1146.53       1132.89        19.43 o
   6  12  22        733.16        748.82        18.92 o
   8  12  22        749.37        781.40        16.77 o
  10  12  22        783.68        801.10        16.11 o
  12  12  22        695.57        712.35        27.69 o
   0  14  22       1402.01       1462.74        31.78 o
   2  14  22      17059.48      17364.32       129.21 o
   4  14  22        360.66        378.00        12.47 o
   6  14  22      17734.26      17889.02       125.37 o
   8  14  22        948.28        981.67        19.91 o
  10  14  22      11686.36      12009.42       104.17 o
  12  14  22        438.55        436.27        17.50 o
  14  14  22      12058.24      12956.73       237.61 o
   0  16  22        648.09        677.31        26.37 o
   2  16  22        679.48        711.35        18.09 o
   4  16  22        763.42        771.29        15.56 o
   6  16  22        564.15        628.05        13.57 o
   8  16  22        567.84        603.04        14.79 o
  10  16  22        565.94        574.44        15.51 o
  12  16  22        506.27        610.66        24.44 o
   0  18  22        274.37        250.53        18.60 o
   2  18  22      12740.17      12668.56       135.27 o
   4  18  22        836.11        841.81        20.82 o
   6  18  22      10379.86      10387.01       101.08 o
   8  18  22        307.95        300.68        15.33 o
   0  20  22        682.82        688.06        37.36 o
   2  20  22        440.40        472.55        14.20 o
   1   1  23       4041.47       3931.68        42.98 o
   1   3  23       4263.68       4114.72        38.09 o
   3   3  23       3388.22       3270.81        51.00 o
   1   5  23       4113.56       3999.00        37.42 o
   3   5  23       3781.93       3638.46        34.42 o
   5   5  23       3857.65       3756.94        52.82 o
   1   7  23       3181.72       3090.91        32.28 o
   3   7  23       3557.10       3366.81        32.59 o
   5   7  23       3419.03       3234.62        34.82 o
   7   7  23       2394.61       2338.08        42.08 o
   1   9  23       3614.81       3524.43        38.44 o
   3   9  23       3309.20       3244.18        32.06 o
   5   9  23       3358.53       3256.28        37.24 o
   7   9  23       3068.58       3030.90        32.27 o
   9   9  23       2923.43       2951.32        43.99 o
   1  11  23       2870.11       2745.86        32.11 o
   3  11  23       2265.40       2221.42        24.80 o
   5  11  23       2605.15       2551.24        27.07 o
   7  11  23       2349.78       2302.21        27.72 o
   9  11  23       2340.78       2350.85        26.89 o
  11  11  23       1508.29       1532.49        32.05 o
   1  13  23       2734.23       2739.70        30.83 o
   3  13  23       2944.90       2896.13        28.47 o
   5  13  23       2754.73       2733.11        27.15 o
   7  13  23       2278.29       2271.54        26.27 o
   9  13  23       2421.74       2454.60        26.60 o
  11  13  23       2134.32       2066.77        26.66 o
  13  13  23       1847.76       1912.33        52.55 o
   1  15  23       1892.33       1896.27        23.48 o
   3  15  23       1925.34       1919.92        24.68 o
   5  15  23       1988.30       1963.14        24.45 o
   7  15  23       1440.40       1468.88        21.77 o
   9  15  23       1834.83       1798.87        29.36 o
  11  15  23       1286.10       1387.66        28.81 o
   1  17  23       2279.74       2219.62        34.85 o
   3  17  23       1921.10       1949.96        33.52 o
   5  17  23       2007.40       1983.29        24.22 o
   7  17  23       2061.28       1996.26        38.80 o
   1  19  23       1373.99       1431.18        28.08 o
   3  19  23       1235.00       1190.78        59.17 o
   0   0  24      19215.38      20167.34       329.07 o
   0   2  24       1286.98       1264.82        26.61 o
   2   2  24       1204.25       1246.43        32.79 o
   0   4  24      28043.98      28227.70       271.86 o
   2   4  24        809.62        749.52        15.64 o
   4   4  24      18274.91      18215.48       183.81 o
   0   6  24        485.80        499.58        36.24 o
   2   6  24       1263.79       1271.82        19.87 o
   4   6  24       1452.85       1391.02        23.38 o
   6   6  24        699.19        659.07        22.72 o
   0   8  24      17388.93      17628.93       204.02 o
   2   8  24        956.85        963.72        19.63 o
   4   8  24      21611.25      21265.58       158.09 o
   6   8  24        517.43        509.42        15.65 o
   8   8  24      15268.04      15692.56       194.13 o
   0  10  24       1608.83       1549.88        35.64 o
   2  10  24        755.44        772.22        15.38 o
   4  10  24        318.87        329.15        11.76 o
   6  10  24       1274.39       1261.50        23.37 o
   8  10  24       1028.78       1077.91        19.77 o
  10  10  24        320.38        371.34        16.61 o
   0  12  24      16747.87      16797.85       191.24 o
   2  12  24        627.41        663.34        15.19 o
   4  12  24      14544.23      14697.77       103.38 o
   6  12  24        686.90        711.46        15.22 o
   8  12  24      13764.49      13968.71       103.06 o
  10  12  24        430.45        461.67        11.84 o
  12  12  24      10604.47      10785.65       241.83 o
   0  14  24        227.76        237.13        14.89 o
   2  14  24        811.25        818.42        16.07 o
   4  14  24       1159.45       1145.22        16.74 o
   6  14  24        356.04        394.30        11.76 o
   8  14  24        285.93        308.84        12.26 o
  10  14  24        999.94        984.89        23.06 o
   0  16  24      12205.23      12043.14       172.57 o
   2  16  24        469.53        500.59        14.84 o
   4  16  24      10782.25      10753.34       103.96 o
   6  16  24        509.44        531.33        16.07 o
   0  18  24        872.94        954.10        51.77 o
   1   1  25       2418.76       2403.66        35.20 o
   1   3  25       4203.10       4257.08        38.22 o
   3   3  25       1907.39       1876.70        35.33 o
   1   5  25       3003.51       2967.34        30.23 o
   3   5  25       2496.57       2430.92        27.66 o
   5   5  25       2384.20       2323.55        42.77 o
   1   7  25       1994.38       2025.74        26.92 o
   3   7  25       4511.00       4355.93        38.47 o
   5   7  25       2998.50       2871.27        31.95 o
   7   7  25       1469.33       1464.04        33.69 o
   1   9  25       2445.74       2444.07        27.96 o
   3   9  25       2112.10       2124.68        24.06 o
   5   9  25       1969.54       1977.97        28.38 o
   7   9  25       2473.43       2459.39        27.85 o
   9   9  25       1613.60       1616.32        30.37 o
   1  11  25       3279.50       3286.19        34.22 o
   3  11  25       1543.64       1605.93        20.20 o
   5  11  25       2031.35       1995.18        24.17 o
   7  11  25       3452.91       3444.20        33.61 o
   9  11  25       1765.06       1782.27        23.05 o
  11  11  25       1239.93       1319.03        27.15 o
   1  13  25       1390.29       1368.97        20.01 o
   3  13  25       2395.62       2300.58        26.50 o
   5  13  25       1667.34       1615.02        21.87 o
   7  13  25       1234.48       1248.21        18.88 o
   9  13  25       1359.70       1337.38        22.59 o
   1  15  25       1593.68       1576.49        22.29 o
   3  15  25       2557.67       2528.34        28.70 o
   5  15  25       1975.07       1973.02        33.88 o
   0   0  26        723.48        975.56        44.84 o
   0   2  26        788.82        848.66        21.59 o
   2   2  26      17581.15      18258.81       219.17 o
   0   4  26       1138.22       1129.11        27.76 o
   2   4  26        672.26        704.45        15.51 o
   4   4  26        687.21        657.98        21.42 o
   0   6  26        568.56        573.90        23.41 o
   2   6  26      16223.88      16522.57       115.10 o
   4   6  26        750.05        785.76        16.34 o
   6   6  26      14380.80      14650.39       160.89 o
   0   8  26        654.55        698.93        21.51 o
   2   8  26        648.63        672.86        16.29 o
   4   8  26        867.70        893.31        17.35 o
   6   8  26        512.92        502.19        13.40 o
   8   8  26        581.32        605.42        20.01 o
   0  10  26        711.78        742.31        26.26 o
   2  10  26      13306.46      13450.35       106.61 o
   4  10  26        435.42        459.02        15.25 o
   6  10  26      12742.34      12780.17       103.62 o
   8  10  26        565.25        605.17        15.47 o
  10  10  26       9911.07      10126.80       133.24 o
   0  12  26        672.22        691.88        21.18 o
   2  12  26        505.57        507.38        12.42 o
   4  12  26        557.64        565.16        13.11 o
   6  12  26        498.37        514.28        14.03 o
   8  12  26        556.47        603.19        18.83 o
   0  14  26        342.41        373.06        18.03 o
   2  14  26      10526.16      10497.78       117.97 o
   4  14  26        541.23        564.94        29.30 o
   1   1  27       2734.05       2774.52        44.87 o
   1   3  27       1836.35       1889.67        21.85 o
   3   3  27       2786.63       2674.99        40.31 o
   1   5  27       2227.40       2244.59        31.34 o
   3   5  27       2371.60       2341.00        25.87 o
   5   5  27       2299.49       2277.03        53.71 o
   1   7  27       2420.56       2354.21        25.63 o
   3   7  27       1286.22       1363.00        20.14 o
   5   7  27       1797.75       1810.74        23.56 o
   7   7  27       2192.95       2137.84        36.81 o
   1   9  27       2002.35       2039.04        24.11 o
   3   9  27       2143.22       2086.80        27.45 o
   5   9  27       2053.70       2080.19        24.78 o
   7   9  27       1646.46       1664.26        22.90 o
   9   9  27       1837.26       1989.17        40.68 o
   1  11  27       1287.58       1313.41        18.58 o
   3  11  27       1914.25       1797.62        25.54 o
   5  11  27       1683.98       1702.07        25.60 o
   7  11  27        885.90        915.47        29.89 o
   0   0  28      16680.22      17077.71       576.90 o
   0   2  28        430.78        479.34        17.46 o
   2   2  28        734.58        799.80        20.87 o
   0   4  28      10137.29      10556.29       130.09 o
   2   4  28        633.13        648.74        14.09 o
   4   4  28      14666.19      14676.87       166.09 o
   0   6  28        881.25        867.56        23.16 o
   2   6  28        568.15        584.67        18.72 o
   4   6  28        270.28        290.05        11.35 o
   6   6  28        816.02        799.70        22.84 o
   0   8  28      12907.78      12879.65       154.51 o
   2   8  28        404.27        432.91        13.12 o
   4   8  28       9327.38       9544.23        92.59 o
   6   8  28        616.80        652.29        16.20 o
   0  10  28        180.32        199.60        18.21 o
   2  10  28        645.91        652.74        16.43 o
   4  10  28        834.27        865.35        51.77 o
   1   1  29       2001.54       1965.23        49.37 o
   1   3  29       1422.09       1426.04        22.60 o
   3   3  29       2375.00       2353.17        68.18 o
   1   5  29       1473.40       1462.92        24.57 o
   3   5  29       1744.67       1737.27        26.12 o
   5   5  29       1435.18       1377.46        44.22 o
   1   7  29       2078.62       2070.48        42.11 o
   3   7  29       1206.74       1300.40        55.47 o
                                                
