# Supplementary material for: Comparison of silver and molybdenum microfocus X-ray sources for single-crystal structure determination
Source: J Appl Crystallogr. 2015 Jan 30;48(Pt 1):3–10. doi: 10.1107/S1600576714022985 (PMC4453166; doi:10.1107/S1600576714022985)
Supplement: Supplementary file 5 [file j-48-00003-2-Mosup5.hkl]

#
# h,k,l, Fc-squared, Fo-squared, sigma(Fo-squared), status flag
#
data_2-(Mo)
_shelx_title ' '
_shelx_refln_list_code          4
_shelx_F_calc_maximum      893.98
_exptl_crystal_F_000      1340.19
_reflns_d_resolution_high  0.4302

loop_
 _space_group_symop_operation_xyz
 'x, y, z'
 '-x, -y, z'
 '-x, y, -z'
 'x, -y, -z'
 'z, x, y'
 'z, -x, -y'
 '-z, -x, y'
 '-z, x, -y'
 'y, z, x'
 '-y, z, -x'
 'y, -z, -x'
 '-y, -z, x'
 'y, x, -z'
 '-y, -x, -z'
 'y, -x, z'
 '-y, x, z'
 'x, z, -y'
 '-x, z, y'
 '-x, -z, -y'
 'x, -z, y'
 'z, y, -x'
 'z, -y, x'
 '-z, y, x'
 '-z, -y, -x'
 'x, y+1/2, z+1/2'
 '-x, -y+1/2, z+1/2'
 '-x, y+1/2, -z+1/2'
 'x, -y+1/2, -z+1/2'
 'z, x+1/2, y+1/2'
 'z, -x+1/2, -y+1/2'
 '-z, -x+1/2, y+1/2'
 '-z, x+1/2, -y+1/2'
 'y, z+1/2, x+1/2'
 '-y, z+1/2, -x+1/2'
 'y, -z+1/2, -x+1/2'
 '-y, -z+1/2, x+1/2'
 'y, x+1/2, -z+1/2'
 '-y, -x+1/2, -z+1/2'
 'y, -x+1/2, z+1/2'
 '-y, x+1/2, z+1/2'
 'x, z+1/2, -y+1/2'
 '-x, z+1/2, y+1/2'
 '-x, -z+1/2, -y+1/2'
 'x, -z+1/2, y+1/2'
 'z, y+1/2, -x+1/2'
 'z, -y+1/2, x+1/2'
 '-z, y+1/2, x+1/2'
 '-z, -y+1/2, -x+1/2'
 'x+1/2, y, z+1/2'
 '-x+1/2, -y, z+1/2'
 '-x+1/2, y, -z+1/2'
 'x+1/2, -y, -z+1/2'
 'z+1/2, x, y+1/2'
 'z+1/2, -x, -y+1/2'
 '-z+1/2, -x, y+1/2'
 '-z+1/2, x, -y+1/2'
 'y+1/2, z, x+1/2'
 '-y+1/2, z, -x+1/2'
 'y+1/2, -z, -x+1/2'
 '-y+1/2, -z, x+1/2'
 'y+1/2, x, -z+1/2'
 '-y+1/2, -x, -z+1/2'
 'y+1/2, -x, z+1/2'
 '-y+1/2, x, z+1/2'
 'x+1/2, z, -y+1/2'
 '-x+1/2, z, y+1/2'
 '-x+1/2, -z, -y+1/2'
 'x+1/2, -z, y+1/2'
 'z+1/2, y, -x+1/2'
 'z+1/2, -y, x+1/2'
 '-z+1/2, y, x+1/2'
 '-z+1/2, -y, -x+1/2'
 'x+1/2, y+1/2, z'
 '-x+1/2, -y+1/2, z'
 '-x+1/2, y+1/2, -z'
 'x+1/2, -y+1/2, -z'
 'z+1/2, x+1/2, y'
 'z+1/2, -x+1/2, -y'
 '-z+1/2, -x+1/2, y'
 '-z+1/2, x+1/2, -y'
 'y+1/2, z+1/2, x'
 '-y+1/2, z+1/2, -x'
 'y+1/2, -z+1/2, -x'
 '-y+1/2, -z+1/2, x'
 'y+1/2, x+1/2, -z'
 '-y+1/2, -x+1/2, -z'
 'y+1/2, -x+1/2, z'
 '-y+1/2, x+1/2, z'
 'x+1/2, z+1/2, -y'
 '-x+1/2, z+1/2, y'
 '-x+1/2, -z+1/2, -y'
 'x+1/2, -z+1/2, y'
 'z+1/2, y+1/2, -x'
 'z+1/2, -y+1/2, x'
 '-z+1/2, y+1/2, x'
 '-z+1/2, -y+1/2, -x'
 '-x, -y, -z'
 'x, y, -z'
 'x, -y, z'
 '-x, y, z'
 '-z, -x, -y'
 '-z, x, y'
 'z, x, -y'
 'z, -x, y'
 '-y, -z, -x'
 'y, -z, x'
 '-y, z, x'
 'y, z, -x'
 '-y, -x, z'
 'y, x, z'
 '-y, x, -z'
 'y, -x, -z'
 '-x, -z, y'
 'x, -z, -y'
 'x, z, y'
 '-x, z, -y'
 '-z, -y, x'
 '-z, y, -x'
 'z, -y, -x'
 'z, y, x'
 '-x, -y+1/2, -z+1/2'
 'x, y+1/2, -z+1/2'
 'x, -y+1/2, z+1/2'
 '-x, y+1/2, z+1/2'
 '-z, -x+1/2, -y+1/2'
 '-z, x+1/2, y+1/2'
 'z, x+1/2, -y+1/2'
 'z, -x+1/2, y+1/2'
 '-y, -z+1/2, -x+1/2'
 'y, -z+1/2, x+1/2'
 '-y, z+1/2, x+1/2'
 'y, z+1/2, -x+1/2'
 '-y, -x+1/2, z+1/2'
 'y, x+1/2, z+1/2'
 '-y, x+1/2, -z+1/2'
 'y, -x+1/2, -z+1/2'
 '-x, -z+1/2, y+1/2'
 'x, -z+1/2, -y+1/2'
 'x, z+1/2, y+1/2'
 '-x, z+1/2, -y+1/2'
 '-z, -y+1/2, x+1/2'
 '-z, y+1/2, -x+1/2'
 'z, -y+1/2, -x+1/2'
 'z, y+1/2, x+1/2'
 '-x+1/2, -y, -z+1/2'
 'x+1/2, y, -z+1/2'
 'x+1/2, -y, z+1/2'
 '-x+1/2, y, z+1/2'
 '-z+1/2, -x, -y+1/2'
 '-z+1/2, x, y+1/2'
 'z+1/2, x, -y+1/2'
 'z+1/2, -x, y+1/2'
 '-y+1/2, -z, -x+1/2'
 'y+1/2, -z, x+1/2'
 '-y+1/2, z, x+1/2'
 'y+1/2, z, -x+1/2'
 '-y+1/2, -x, z+1/2'
 'y+1/2, x, z+1/2'
 '-y+1/2, x, -z+1/2'
 'y+1/2, -x, -z+1/2'
 '-x+1/2, -z, y+1/2'
 'x+1/2, -z, -y+1/2'
 'x+1/2, z, y+1/2'
 '-x+1/2, z, -y+1/2'
 '-z+1/2, -y, x+1/2'
 '-z+1/2, y, -x+1/2'
 'z+1/2, -y, -x+1/2'
 'z+1/2, y, x+1/2'
 '-x+1/2, -y+1/2, -z'
 'x+1/2, y+1/2, -z'
 'x+1/2, -y+1/2, z'
 '-x+1/2, y+1/2, z'
 '-z+1/2, -x+1/2, -y'
 '-z+1/2, x+1/2, y'
 'z+1/2, x+1/2, -y'
 'z+1/2, -x+1/2, y'
 '-y+1/2, -z+1/2, -x'
 'y+1/2, -z+1/2, x'
 '-y+1/2, z+1/2, x'
 'y+1/2, z+1/2, -x'
 '-y+1/2, -x+1/2, z'
 'y+1/2, x+1/2, z'
 '-y+1/2, x+1/2, -z'
 'y+1/2, -x+1/2, -z'
 '-x+1/2, -z+1/2, y'
 'x+1/2, -z+1/2, -y'
 'x+1/2, z+1/2, y'
 '-x+1/2, z+1/2, -y'
 '-z+1/2, -y+1/2, x'
 '-z+1/2, y+1/2, -x'
 'z+1/2, -y+1/2, -x'
 'z+1/2, y+1/2, x'

_cell_length_a     9.2160
_cell_length_b     9.2160
_cell_length_c     9.2160
_cell_angle_alpha  90.000
_cell_angle_beta   90.000
_cell_angle_gamma  90.000

_shelx_F_squared_multiplier     1.000

loop_
 _refln_index_h
 _refln_index_k
 _refln_index_l
 _refln_F_squared_calc
 _refln_F_squared_meas
 _refln_F_squared_sigma
 _refln_observed_status
   1   1   1      81053.55      92096.38       981.88 o
   0   0   2      10213.80       9675.42       195.71 o
   0   2   2      21597.87      26867.34       439.44 o
   2   2   2     799207.00     681345.56     15144.14 o
   1   1   3      24113.75      21995.02       228.05 o
   1   3   3      76849.60      94376.02       988.53 o
   3   3   3      10429.18       7772.92       144.52 o
   0   0   4     506548.62     474849.66     11564.98 o
   0   2   4      22412.31      27114.52       244.98 o
   2   2   4      12664.84      13642.43       138.78 o
   0   4   4     671194.81     642234.44     12294.42 o
   2   4   4       8371.10       8185.13       100.60 o
   4   4   4     323230.19     332129.50      4714.73 o
   1   1   5      33105.69      34567.63       302.15 o
   1   3   5      39406.98      43971.96       282.21 o
   3   3   5      25607.00      25941.86       262.82 o
   1   5   5      28642.53      30018.21       284.60 o
   3   5   5      25296.83      26250.78       233.48 o
   5   5   5      21470.92      20914.38       347.62 o
   0   0   6      31615.26      38630.39       627.68 o
   0   2   6       8965.39       9100.57       110.54 o
   2   2   6     433291.44     440116.69      4294.83 o
   0   4   6       3440.37       2958.93        54.57 o
   2   4   6      12589.09      13200.36        96.83 o
   4   4   6      18157.99      19347.97       176.11 o
   0   6   6      15133.16      16261.59       197.13 o
   2   6   6     268580.19     286030.28      1906.64 o
   4   6   6       5115.71       4481.76        47.07 o
   6   6   6     203917.45     220409.95      2465.96 o
   1   1   7      41264.13      47844.02       466.16 o
   1   3   7      13862.52      13236.11        99.90 o
   3   3   7      45280.75      49891.48       405.04 o
   1   5   7      20485.22      21109.19       120.36 o
   3   5   7      25436.10      26777.17       145.38 o
   5   5   7      19955.96      20654.21       148.16 o
   1   7   7      29120.06      31260.14       245.46 o
   3   7   7       6825.20       6028.24        55.53 o
   5   7   7      13462.48      12879.57        97.70 o
   7   7   7      24560.15      26051.14       280.45 o
   0   0   8     376233.84     419868.00      6103.21 o
   0   2   8       7739.29       7885.26        86.65 o
   2   2   8      10007.32      10616.22       101.72 o
   0   4   8     225439.17     242232.88      2033.74 o
   2   4   8      10133.36      10199.53        60.43 o
   4   4   8     246282.23     264125.84      1927.73 o
   0   6   8      12255.76      12872.19       108.24 o
   2   6   8       7038.30       6959.38        42.13 o
   4   6   8       4574.21       4115.23        28.07 o
   6   6   8       8370.73       8143.75        64.56 o
   0   8   8     173893.80     188198.83      1693.91 o
   2   8   8       5841.12       5632.32        49.87 o
   4   8   8     126483.12     131258.12       779.18 o
   6   8   8       6926.54       6825.59        49.42 o
   8   8   8     100637.57     101962.02      1120.55 o
   1   1   9      19389.29      20801.73       157.30 o
   1   3   9      22344.05      23675.96       116.64 o
   3   3   9      16525.02      17046.06       125.66 o
   1   5   9      17582.66      17693.92        91.01 o
   3   5   9      16080.37      16076.36        86.12 o
   5   5   9      14023.83      13828.59        96.83 o
   1   7   9      13982.05      14447.92        72.11 o
   3   7   9      17231.51      17598.84        88.54 o
   5   7   9      13972.09      13673.10        59.13 o
   7   7   9      10031.33       9905.41        65.80 o
   1   9   9      12092.23      12221.46        73.69 o
   3   9   9      11445.04      11061.44        74.55 o
   5   9   9       9928.20       9813.22        71.11 o
   7   9   9      10155.97      10025.41        70.22 o
   9   9   9       7239.97       7408.44        94.52 o
   0   0  10       1940.74       1954.01        56.31 o
   0   2  10       9621.41      10108.47        78.26 o
   2   2  10     190203.31     208508.17      1360.85 o
   0   4  10      16188.21      17549.67       123.25 o
   2   4  10       5590.22       5205.85        32.11 o
   4   4  10       2469.16       2078.83        22.79 o
   0   6  10       3004.55       2716.37        33.20 o
   2   6  10     146985.00     155380.33       668.64 o
   4   6  10       9506.56       9387.37        43.01 o
   6   6  10     100768.70     103636.26       599.39 o
   0   8  10       2735.32       2481.04        22.65 o
   2   8  10       6068.47       5884.32        28.69 o
   4   8  10       8147.98       8049.80        39.56 o
   6   8  10       2878.76       2729.55        17.34 o
   8   8  10       2471.17       2360.19        22.74 o
   0  10  10       9009.86       9324.61        86.83 o
   2  10  10      83535.02      85430.23       510.61 o
   4  10  10       1511.00       1428.60        17.09 o
   6  10  10      80604.10      79917.98       536.63 o
   8  10  10       4836.83       4755.96        38.59 o
  10  10  10      40307.59      40786.15       457.29 o
   1   1  11      12062.82      12154.37        87.69 o
   1   3  11      21346.45      22554.46       110.04 o
   3   3  11       7202.40       6576.13        55.07 o
   1   5  11      15432.31      15864.58        69.62 o
   3   5  11      11641.80      11278.23        51.05 o
   5   5  11      12097.06      11712.01        75.06 o
   1   7  11       7304.92       6787.49        33.32 o
   3   7  11      18292.56      18499.02        83.07 o
   5   7  11      12097.69      11884.46        54.74 o
   7   7  11       3762.53       3541.85        29.31 o
   1   9  11      11545.31      11440.81        53.00 o
   3   9  11       8804.72       8705.43        41.15 o
   5   9  11       9035.27       8883.87        44.32 o
   7   9  11       9457.18       9058.79        48.50 o
   9   9  11       6935.25       6792.29        53.04 o
   1  11  11      10990.93      10818.93        73.60 o
   3  11  11       3881.92       3617.78        29.60 o
   5  11  11       6389.77       5936.65        47.59 o
   7  11  11       9799.61       9890.77        74.12 o
   9  11  11       5061.50       5062.53        42.11 o
  11  11  11       2089.65       2414.24        85.86 o
   0   0  12     130501.15     139198.12      1839.65 o
   0   2  12       6204.32       5967.54        43.00 o
   2   2  12       5969.67       5875.82        42.79 o
   0   4  12     126643.96     136072.03       799.44 o
   2   4  12       5059.26       4753.98        24.50 o
   4   4  12     102238.56     105768.60       604.24 o
   0   6  12       4158.58       3906.24        29.75 o
   2   6  12       5136.78       4825.82        25.98 o
   4   6  12       5054.07       4750.84        25.36 o
   6   6  12       3672.68       3491.23        29.28 o
   0   8  12      82399.70      83100.24       504.79 o
   2   8  12       4094.54       3902.38        21.54 o
   4   8  12      78875.16      79904.80       345.82 o
   6   8  12       2986.52       2809.91        18.37 o
   8   8  12      56420.38      55422.34       389.95 o
   0  10  12       4131.90       3967.94        32.35 o
   2  10  12       3154.02       2982.11        18.00 o
   4  10  12       2470.73       2300.72        15.66 o
   6  10  12       3127.04       2980.02        20.36 o
   8  10  12       2562.60       2594.42        19.22 o
  10  10  12       1477.31       1526.00        19.70 o
   0  12  12      53091.85      52693.18       481.32 o
   2  12  12       2386.65       2308.84        21.95 o
   4  12  12      47977.03      46438.07       280.82 o
   6  12  12       2052.52       2079.54        21.37 o
   8  12  12      38168.45      38070.42       318.16 o
  10  12  12       1348.13       1350.67        19.73 o
  12  12  12      26397.64      25830.47       641.12 o
   1   1  13      13998.95      14222.66        88.89 o
   1   3  13       8834.01       8660.48        39.96 o
   3   3  13      15825.37      16104.95       101.89 o
   1   5  13       9398.38       9148.68        45.63 o
   3   5  13      10958.12      10511.86        49.78 o
   5   5  13       8767.24       8391.51        58.34 o
   1   7  13      12505.74      12242.50        60.04 o
   3   7  13       6061.36       5882.38        32.11 o
   5   7  13       7608.79       7356.48        38.69 o
   7   7  13      11562.10      11167.22        78.53 o
   1   9  13       6927.79       6607.66        34.95 o
   3   9  13       8050.14       7715.62        40.27 o
   5   9  13       6445.50       6256.12        34.75 o
   7   9  13       5796.18       5556.57        33.64 o
   9   9  13       4717.18       4909.48        43.26 o
   1  11  13       5346.57       5257.94        29.43 o
   3  11  13       9336.28       8857.36        45.52 o
   5  11  13       6753.20       6543.67        37.47 o
   7  11  13       3636.88       3689.71        24.18 o
   9  11  13       5205.67       5122.26        36.31 o
  11  11  13       5708.87       5635.06        91.91 o
   1  13  13       5646.68       5392.59        43.19 o
   3  13  13       3699.91       3533.29        31.36 o
   5  13  13       3773.38       3773.19        36.39 o
   7  13  13       5493.12       5265.71        52.99 o
   9  13  13       2838.07       3039.12        40.71 o
  11  13  13       2530.39       2570.62        51.41 o
   0   0  14      11153.90      11573.82       159.78 o
   0   2  14       3294.75       3068.45        24.68 o
   2   2  14      88517.77      91790.04       557.32 o
   0   4  14       1326.80       1162.29        14.57 o
   2   4  14       4779.28       4450.24        24.26 o
   4   4  14       7972.29       7821.17        54.79 o
   0   6  14       6367.00       6078.50        44.93 o
   2   6  14      68567.38      69448.77       314.66 o
   4   6  14       1574.75       1444.98        12.00 o
   6   6  14      64944.55      64913.09       408.44 o
   0   8  14       5654.10       5580.66        44.61 o
   2   8  14       2489.77       2328.43        17.14 o
   4   8  14       1442.46       1379.68        12.12 o
   6   8  14       3579.70       3432.96        22.18 o
   8   8  14       3125.41       3147.20        30.03 o
   0  10  14        722.58        754.39        13.40 o
   2  10  14      52023.12      50687.88       243.42 o
   4  10  14       4675.01       4521.56        27.80 o
   6  10  14      35826.68      35621.32       179.46 o
   8  10  14        802.99        856.40        11.47 o
  10  10  14      38231.62      37724.09       353.06 o
   0  12  14       1487.67       1432.35        17.53 o
   2  12  14       1942.94       1895.61        15.56 o
   4  12  14       2148.79       2155.07        17.09 o
   6  12  14       1286.72       1280.19        13.92 o
   8  12  14       1138.19       1148.90        12.77 o
  10  12  14       1328.76       1427.98        17.31 o
   0  14  14       3489.10       3585.52        68.96 o
   2  14  14      29089.28      28922.36       265.92 o
   4  14  14        416.52        471.40        19.79 o
   6  14  14      31676.62      30894.56       344.58 o
   8  14  14       1819.13       1889.00        29.01 o
   1   1  15      10617.65      10564.24        73.30 o
   1   3  15       6456.65       6119.69        31.86 o
   3   3  15      11019.18      10881.76        73.14 o
   1   5  15       7747.36       7418.06        39.75 o
   3   5  15       8410.52       8268.59        42.38 o
   5   5  15       7570.63       7421.42        53.89 o
   1   7  15       8793.28       8520.18        45.91 o
   3   7  15       3940.35       3729.30        23.50 o
   5   7  15       5713.32       5338.64        31.18 o
   7   7  15       7589.87       7624.90        57.18 o
   1   9  15       6023.54       5994.09        35.93 o
   3   9  15       6737.42       6470.43        37.19 o
   5   9  15       5968.04       5811.62        35.11 o
   7   9  15       4541.33       4566.50        33.24 o
   9   9  15       4686.86       4681.49        63.06 o
   1  11  15       3607.95       3430.10        25.08 o
   3  11  15       6124.15       6042.68        40.10 o
   5  11  15       4823.12       4693.92        32.08 o
   7  11  15       2158.87       2213.94        20.71 o
   9  11  15       4028.83       3933.38        38.53 o
   1  13  15       5249.80       5071.37        39.06 o
   3  13  15       3287.58       3322.17        31.52 o
   5  13  15       3784.07       3793.91        32.06 o
   7  13  15       4677.88       4599.69        41.00 o
   1  15  15       3444.58       3442.07        51.53 o
   3  15  15       2035.17       2061.85        52.72 o
   0   0  16      59323.03      62174.86       893.76 o
   0   2  16       3086.77       2949.25        27.09 o
   2   2  16       3103.55       2997.25        26.92 o
   0   4  16      60665.09      61480.24       420.94 o
   2   4  16       2525.98       2378.81        16.83 o
   4   4  16      50010.56      50999.28       313.88 o
   0   6  16       2077.82       1968.54        21.70 o
   2   6  16       2646.51       2557.08        17.84 o
   4   6  16       2518.61       2353.11        17.06 o
   6   6  16       1933.43       1830.14        19.74 o
   0   8  16      42691.44      42963.69       324.93 o
   2   8  16       2050.69       2045.14        15.90 o
   4   8  16      42612.98      41899.48       211.98 o
   6   8  16       1481.59       1536.10        14.24 o
   8   8  16      31795.72      31570.76       321.86 o
   0  10  16       2089.61       2062.84        25.14 o
   2  10  16       1662.99       1692.25        15.72 o
   4  10  16       1233.78       1303.10        14.06 o
   6  10  16       1643.41       1691.14        18.20 o
   8  10  16       1355.25       1418.61        16.22 o
  10  10  16        830.12        933.31        26.14 o
   0  12  16      30971.97      30170.22       295.94 o
   2  12  16       1215.66       1320.37        15.53 o
   4  12  16      27812.53      27889.39       214.50 o
   6  12  16       1100.50       1156.41        17.30 o
   0  14  16        771.29        868.22        19.51 o
   2  14  16       1068.10       1130.39        18.19 o
   1   1  17       4892.42       4829.69        41.66 o
   1   3  17       8910.89       8764.85        48.19 o
   3   3  17       3532.80       3563.80        31.29 o
   1   5  17       6057.32       5866.54        35.53 o
   3   5  17       4851.25       4661.89        27.75 o
   5   5  17       4597.35       4453.31        36.12 o
   1   7  17       3559.12       3618.61        25.00 o
   3   7  17       8919.52       8582.31        50.85 o
   5   7  17       5556.44       5380.73        35.44 o
   7   7  17       2244.09       2380.17        30.73 o
   1   9  17       4543.77       4513.67        33.92 o
   3   9  17       3691.78       3638.23        29.69 o
   5   9  17       3417.91       3450.43        29.58 o
   7   9  17       4264.16       4180.79        38.16 o
   9   9  17       2578.88       2708.78        44.71 o
   1  11  17       5718.82       5683.39        49.13 o
   3  11  17       2289.73       2456.65        24.53 o
   5  11  17       3235.25       3296.68        40.17 o
   7  11  17       5672.62       5471.64        73.32 o
   1  13  17       2082.52       2221.13        29.93 o
   0   0  18        723.85        849.36        32.94 o
   0   2  18       2398.25       2369.21        25.64 o
   2   2  18      41354.94      42082.95       305.00 o
   0   4  18       4297.65       4278.64        40.92 o
   2   4  18       1412.97       1414.09        12.84 o
   4   4  18        751.77        759.30        13.35 o
   0   6  18        778.42        871.81        17.36 o
   2   6  18      37092.71      37564.70       248.01 o
   4   6  18       2483.00       2421.08        20.58 o
   6   6  18      28017.09      28174.20       260.28 o
   0   8  18        780.04        849.61        19.33 o
   2   8  18       1549.21       1573.26        16.73 o
   4   8  18       2300.19       2361.40        22.02 o
   6   8  18        733.38        794.93        10.85 o
   8   8  18        718.20        812.30        25.41 o
   0  10  18       2519.19       2604.39        39.01 o
   2  10  18      25511.75      25876.91       234.92 o
   4  10  18        423.99        504.08        16.27 o
   1   1  19       4488.01       4548.25        43.21 o
   1   3  19       4843.86       4962.72        36.04 o
   3   3  19       3591.71       3441.79        40.20 o
   1   5  19       4496.05       4657.95        39.99 o
   3   5  19       4065.54       3947.12        33.17 o
   5   5  19       4072.91       4040.78        46.94 o
   1   7  19       3269.14       3272.41        39.98 o
   3   7  19       3827.99       3896.70        34.97 o
   5   7  19       3516.32       3564.30        34.81 o
   7   7  19       2244.25       2330.60        39.91 o
   1   9  19       3698.83       3889.71        40.78 o
   3   9  19       3275.23       3460.63        35.32 o
   0   0  20      35815.80      35824.35       737.21 o
   0   2  20       1043.40       1129.47        24.30 o
   2   2  20       1447.10       1506.85        31.11 o
   0   4  20      24035.23      25180.64       336.63 o
   2   4  20       1297.00       1343.57        19.64 o
   4   4  20      30230.79      30534.71       477.73 o
   0   6  20       1584.97       1647.38        30.74 o
   2   6  20       1067.68       1202.89        17.26 o
   4   6  20        625.06        735.32        11.06 o
   1   1  21       4234.82       4404.42        75.05 o
   1   3  21       2123.02       2311.10        33.25 o
   3   3  21       5438.89       5428.46       140.75 o
                                                
