# Supplementary material for: Comparison of silver and molybdenum microfocus X-ray sources for single-crystal structure determination
Source: J Appl Crystallogr. 2015 Jan 30;48(Pt 1):3–10. doi: 10.1107/S1600576714022985 (PMC4453166; doi:10.1107/S1600576714022985)
Supplement: Supplementary file 6 [file j-48-00003-3-Agsup6.hkl]

#
# h,k,l, Fc-squared, Fo-squared, sigma(Fo-squared), status flag
#
data_3-(Ag)
_shelx_title ' Pbca_040_MS_0214_Ag in Pbca'
_shelx_refln_list_code          4
_shelx_F_calc_maximum      580.71
_exptl_crystal_F_000      1184.00
_reflns_d_resolution_high  0.4001

loop_
 _space_group_symop_operation_xyz
 'x, y, z'
 '-x+1/2, -y, z+1/2'
 '-x, y+1/2, -z+1/2'
 'x+1/2, -y+1/2, -z'
 '-x, -y, -z'
 'x-1/2, y, -z-1/2'
 'x, -y-1/2, z-1/2'
 '-x-1/2, y-1/2, z'

_cell_length_a     8.4390
_cell_length_b    10.5590
_cell_length_c    13.8070
_cell_angle_alpha  90.000
_cell_angle_beta   90.000
_cell_angle_gamma  90.000

_shelx_F_squared_multiplier     1.000

loop_
 _refln_index_h
 _refln_index_k
 _refln_index_l
 _refln_F_squared_calc
 _refln_F_squared_meas
 _refln_F_squared_sigma
 _refln_observed_status
   2   0   0     223846.25     231470.50      2193.79 o
   4   0   0     239481.64     238846.22      4125.83 o
   6   0   0     109169.97     107735.69      1036.37 o
   8   0   0      66527.74      66089.91       512.63 o
  10   0   0      12852.37      12754.37       172.29 o
  12   0   0      13516.80      13117.06       181.14 o
  14   0   0       4347.60       4261.14        96.88 o
  16   0   0       1889.48       1920.58        88.93 o
  18   0   0         93.70        132.78        36.29 o
  20   0   0         46.60         -9.77        35.39 o
   2   1   0       4120.98       3984.25        36.19 o
   4   1   0       6874.46       6819.91        51.55 o
   6   1   0      43956.85      43470.31       306.10 o
   8   1   0      27709.15      27926.27       164.95 o
  10   1   0      35715.32      35434.08       244.15 o
  12   1   0      34072.95      33022.83       289.41 o
  14   1   0      32596.74      31798.66       285.66 o
  16   1   0      20286.96      20111.50       197.73 o
  18   1   0      17136.47      17124.76       178.81 o
  20   1   0      10456.67      10270.11       113.68 o
   0   2   0     121633.20     120621.13      1940.92 o
   2   2   0     250331.53     250703.39      2845.69 o
   4   2   0     111677.30     108779.77      1107.85 o
   6   2   0      62218.12      61140.09       509.94 o
   8   2   0      32291.86      31782.93       179.59 o
  10   2   0      29063.32      28671.62       211.99 o
  12   2   0       5068.46       5106.75        59.01 o
  14   2   0       4119.14       3993.93        57.47 o
  16   2   0       1213.12       1250.24        38.58 o
  18   2   0        100.51        118.73        24.80 o
  20   2   0        224.57        239.19        28.95 o
   2   3   0        263.73        225.71         7.75 o
   4   3   0      19763.10      19152.84       125.74 o
   6   3   0       5387.48       5657.78        64.47 o
   8   3   0      19789.24      19970.07       134.24 o
  10   3   0      14877.84      15061.29       134.17 o
  12   3   0      14588.40      14328.11       141.79 o
  14   3   0       9069.85       8793.61        97.95 o
  16   3   0       9051.66       9002.23       105.62 o
  18   3   0       3931.61       4029.81        66.55 o
  20   3   0       3937.73       4042.88        92.39 o
   0   4   0        170.98        162.41        19.92 o
   2   4   0       6520.35       6716.82        53.18 o
   4   4   0       5504.33       5495.71        59.92 o
   6   4   0      13782.94      13820.88       127.92 o
   8   4   0       8610.66       8462.10        67.47 o
  10   4   0       1526.09       1547.04        32.64 o
  12   4   0       4143.50       4083.47        57.51 o
  14   4   0        491.80        510.94        29.44 o
  16   4   0         71.20        122.54        19.73 o
  18   4   0          0.09          9.58        21.84 o
  20   4   0          7.25        -11.41        25.00 o
   2   5   0        310.26        314.96        11.56 o
   4   5   0        328.38        318.20        12.74 o
   6   5   0       1808.25       1855.87        38.29 o
   8   5   0          8.51         24.11         7.40 o
  10   5   0         13.15         40.53        10.01 o
  12   5   0        243.87        279.59        19.75 o
  14   5   0         64.16         77.98        21.10 o
  16   5   0         44.10         72.18        18.75 o
  18   5   0          6.07        -22.64        22.64 o
  20   5   0        151.49        123.69        41.77 o
   0   6   0      58891.61      59110.20       481.93 o
   2   6   0      23151.53      23135.49       151.88 o
   4   6   0       6319.59       6365.51        54.96 o
   6   6   0      15427.78      15654.55       121.09 o
   8   6   0       7639.17       7738.01        64.19 o
  10   6   0        952.53        989.76        23.81 o
  12   6   0       1568.17       1656.88        43.78 o
  14   6   0       2038.38       2101.99        52.58 o
  16   6   0         85.48         97.00        25.09 o
  18   6   0        189.74        165.78        37.62 o
  20   6   0          1.13         -1.14        38.29 o
   2   7   0        473.84        487.11        15.85 o
   4   7   0       6357.04       6321.93        56.89 o
   6   7   0       8903.12       8938.66        75.70 o
   8   7   0      12786.74      13062.74       111.43 o
  10   7   0      18864.21      19046.48       168.25 o
  12   7   0      11779.06      11851.15       144.32 o
  14   7   0      15826.39      15747.04       230.55 o
  16   7   0       8196.44       8226.94       135.22 o
  18   7   0       5945.48       5872.18       115.49 o
  20   7   0       4035.91       4297.12       103.96 o
   0   8   0      81724.78      79815.98       685.70 o
   2   8   0     108375.83     107206.02       604.54 o
   4   8   0     109621.38     108313.70       579.68 o
   6   8   0      36140.28      36386.32       221.18 o
   8   8   0      38606.69      38790.89       335.78 o
  10   8   0      17987.89      17978.67       172.34 o
  12   8   0       8316.90       8355.35       113.78 o
  14   8   0       1860.45       1845.39        63.21 o
  16   8   0        993.44        976.84        51.16 o
  18   8   0          1.94        -34.05        34.05 o
  20   8   0         89.43         49.29        47.00 o
   2   9   0       1181.32       1269.28        18.52 o
   4   9   0       6463.79       6674.96        57.08 o
   6   9   0       8426.45       8643.80        76.07 o
   8   9   0      24858.17      25133.97       213.39 o
  10   9   0      26179.05      26137.42       225.94 o
  12   9   0      33392.10      33424.42       324.86 o
  14   9   0      21299.61      21105.02       263.98 o
  16   9   0      21597.82      21435.42       274.94 o
  18   9   0      13831.85      13831.36       202.62 o
   0  10   0     104998.32     104669.55       754.58 o
   2  10   0     123350.28     122523.63       671.06 o
   4  10   0      66547.44      66833.77       476.51 o
   6  10   0      92620.24      91539.09       601.79 o
   8  10   0      25594.77      25356.18       205.79 o
  10  10   0      23508.90      23139.21       204.36 o
  12  10   0      10287.67      10533.11       118.88 o
  14  10   0       2844.86       2835.80        67.24 o
  16  10   0        227.03        222.95        39.18 o
  18  10   0         12.43        -38.32        38.32 o
   2  11   0       5442.13       5436.26        69.40 o
   4  11   0       5562.94       5697.41        66.85 o
   6  11   0      12551.29      12606.63       117.90 o
   8  11   0      22385.83      22403.60       186.06 o
  10  11   0      19252.95      19074.60       166.15 o
  12  11   0      20790.84      20711.87       203.96 o
  14  11   0      14529.34      14508.83       182.07 o
  16  11   0      14625.59      14483.97       209.48 o
  18  11   0      10121.92       9978.53       164.35 o
   0  12   0      42517.68      42342.91       518.62 o
   2  12   0      32341.54      32981.50       274.05 o
   4  12   0      49268.54      49194.00       454.23 o
   6  12   0      16085.08      16094.46       169.54 o
   8  12   0      19735.53      19744.72       189.53 o
  10  12   0      11372.09      11380.11       111.62 o
  12  12   0       5184.21       5122.71        76.37 o
  14  12   0       1322.45       1390.89        54.21 o
  16  12   0        999.04       1108.94        67.35 o
  18  12   0          0.96        -39.82        39.82 o
   2  13   0        860.89        893.32        30.77 o
   4  13   0       5447.88       5460.64        82.47 o
   6  13   0       8900.90       9175.28       123.43 o
   8  13   0       3709.81       3755.58        70.88 o
  10  13   0       6457.60       6576.63        82.91 o
  12  13   0       2247.80       2308.20        58.97 o
  14  13   0       3727.87       3797.64        84.21 o
  16  13   0       1754.22       1834.08        73.14 o
  18  13   0       2434.73       2162.47        92.01 o
   0  14   0       3662.47       3781.90        80.55 o
   2  14   0       1461.05       1482.55        38.72 o
   4  14   0        340.46        341.64        25.59 o
   6  14   0       1500.82       1585.18        91.32 o
   8  14   0       1641.44       1739.92        49.39 o
  10  14   0         67.97         73.53        26.21 o
  12  14   0        197.79        177.06        29.34 o
  14  14   0        591.49        566.78        49.58 o
  16  14   0         17.55        -25.37        53.31 o
   2  15   0         69.24         70.90        16.23 o
   4  15   0          2.59         46.85        20.10 o
   6  15   0        109.56        114.86        26.23 o
   8  15   0        231.22        262.87        29.64 o
  10  15   0        980.21        950.77        69.75 o
  12  15   0        857.21        995.67        57.59 o
  14  15   0        317.16        302.50        60.13 o
  16  15   0        389.10        522.51       132.24 o
   0  16   0      11802.57      11697.28       211.34 o
   2  16   0       8466.29       8305.69       117.70 o
   4  16   0       8042.83       8024.26       116.77 o
   6  16   0       6361.93       6242.60       113.98 o
   8  16   0       3665.13       3753.15       123.83 o
  10  16   0       1734.12       1868.11        81.42 o
  12  16   0       1909.94       1763.05        82.04 o
  14  16   0        639.71        649.75        63.78 o
  16  16   0         58.62         45.15        96.76 o
   2  17   0       1079.33       1007.46        44.47 o
   4  17   0       3491.61       3414.30        73.07 o
   6  17   0       4279.59       4308.94        93.73 o
   8  17   0       7387.81       7602.64       135.56 o
  10  17   0       7364.34       7308.66       177.41 o
  12  17   0       5178.32       5141.64       129.44 o
  14  17   0       6209.16       6197.56       174.43 o
   0  18   0      29591.53      29804.47       505.83 o
   2  18   0      35938.05      35179.60       379.82 o
   4  18   0      26240.00      25754.32       293.07 o
   6  18   0      15539.17      15342.96       227.65 o
   8  18   0      12488.92      12509.48       191.61 o
  10  18   0       7340.92       7321.74       178.43 o
  12  18   0       2386.19       2263.21        99.17 o
  14  18   0       1831.87       1826.41       112.66 o
   2  19   0        596.11        613.02        45.19 o
   4  19   0       4205.83       4260.86        87.33 o
   6  19   0       8548.68       8642.72       149.44 o
   8  19   0       6890.31       6875.52       149.80 o
  10  19   0       9580.00       9774.25       191.83 o
  12  19   0       8919.00       8861.13       164.44 o
  14  19   0      10032.97       9777.41       231.66 o
   0  20   0      37277.61      36738.77       487.61 o
   2  20   0      20801.91      21071.16       254.42 o
   4  20   0      21687.09      21887.95       265.35 o
   6  20   0      18185.10      18439.84       259.14 o
   8  20   0      14026.93      13927.76       235.90 o
  10  20   0       5657.89       5839.80       128.53 o
  12  20   0       4219.79       4224.82       113.92 o
   2  21   0        832.65        772.36        48.65 o
   4  21   0       1533.28       1597.78        65.75 o
   6  21   0       4708.64       4721.16       102.21 o
   8  21   0       5965.03       6078.67       120.31 o
  10  21   0       5352.26       5337.28       127.26 o
  12  21   0       7087.82       7055.33       179.47 o
   0  22   0       4756.54       4649.09       173.36 o
   2  22   0       8228.14       8379.72       137.85 o
   4  22   0       6034.79       6070.17       147.21 o
   6  22   0       7410.33       7160.42       143.60 o
   8  22   0       4238.38       4149.35       112.85 o
  10  22   0       4894.86       4994.06       140.29 o
   2  23   0         13.00          9.68        34.80 o
   4  23   0        491.62        585.34        55.39 o
   6  23   0        348.14        348.09        50.65 o
   8  23   0        925.87        886.67        76.04 o
  10  23   0       1090.44       1192.20       144.33 o
   0  24   0         15.45        103.21        66.14 o
   2  24   0         70.73        107.48        40.56 o
   4  24   0         93.41         47.80        44.26 o
   6  24   0         77.10         73.24        45.42 o
   8  24   0         91.15        154.35        55.89 o
   2  25   0          3.27         21.38        51.92 o
   4  25   0        170.82        186.95        51.29 o
   6  25   0        543.59        553.54        61.07 o
   0  26   0       3217.57       3387.27       164.25 o
   2  26   0       2698.05       2592.42       110.90 o
   1   1   1      20646.41      20684.32        92.65 o
   2   1   1        194.51        196.15         5.44 o
   3   1   1      21959.36      20840.37        90.27 o
   4   1   1        449.25        431.05         8.27 o
   5   1   1      15450.58      15287.22        72.00 o
   6   1   1        770.73        772.68        13.42 o
   7   1   1       6573.20       6659.96        44.27 o
   8   1   1       1052.96       1078.16        13.24 o
   9   1   1       7508.96       7627.87        44.70 o
  10   1   1        518.38        514.74        10.79 o
  11   1   1       3887.18       3881.50        33.11 o
  12   1   1        307.63        311.52        11.68 o
  13   1   1         79.98        135.89        13.25 o
  14   1   1         21.30         33.92        11.17 o
  15   1   1        792.06        775.08        20.95 o
  16   1   1        236.05        276.54        16.67 o
  17   1   1         55.86         67.53        14.98 o
  18   1   1          8.53         58.52        16.00 o
  19   1   1         99.07         91.28        17.79 o
  20   1   1        172.05        183.07        19.62 o
  21   1   1         34.31         25.14        20.07 o
   0   2   1        405.15        426.64         9.03 o
   1   2   1        131.42        129.03         3.52 o
   2   2   1      17215.97      16842.71        73.78 o
   3   2   1         36.77        113.61         4.64 o
   4   2   1        667.10        807.10        13.67 o
   5   2   1       4272.43       4095.10        29.83 o
   6   2   1       6523.38       6575.61        39.19 o
   7   2   1      18461.78      18266.64        83.49 o
   8   2   1        180.77        198.67         7.36 o
   9   2   1       9531.49       9711.11        53.21 o
  10   2   1        683.61        730.58        14.92 o
  11   2   1      19642.53      19567.77       116.11 o
  12   2   1          5.54         20.01         9.67 o
  13   2   1      17149.80      16937.94       111.64 o
  14   2   1         10.53         -0.92         9.98 o
  15   2   1      11264.14      11052.06        84.71 o
  16   2   1          3.24         15.11        12.64 o
  17   2   1       7474.52       7443.80        67.78 o
  18   2   1         85.00         64.11        16.33 o
  19   2   1       4668.07       4484.41        49.50 o
  20   2   1         11.34         -6.80        17.46 o
  21   2   1       2705.82       2757.50       105.35 o
   1   3   1     237322.73     237576.86      1262.70 o
   2   3   1       2826.05       2862.21        18.62 o
   3   3   1      75839.36      73707.98       284.10 o
   4   3   1       2400.01       2480.66        20.91 o
   5   3   1     106537.84     104370.79       527.76 o
   6   3   1       1853.38       1832.87        21.49 o
   7   3   1      71170.93      70473.98       290.97 o
   8   3   1        128.85        148.27         6.59 o
   9   3   1      28385.09      28467.28       134.47 o
  10   3   1        241.70        256.68        10.14 o
  11   3   1      11366.32      11073.78        77.28 o
  12   3   1       1084.41       1120.95        22.33 o
  13   3   1       7356.05       7301.11        57.20 o
  14   3   1        217.56        265.00        13.70 o
  15   3   1       1381.54       1390.73        26.02 o
  16   3   1        194.13        228.58        15.82 o
  17   3   1        191.77        196.10        16.62 o
  18   3   1        271.00        292.76        19.22 o
  19   3   1         37.91         31.39        17.14 o
  20   3   1        121.93        125.40        19.45 o
   0   4   1       1944.86       1916.60        19.87 o
   1   4   1       1603.31       1372.27        13.66 o
   2   4   1         78.89        170.12         5.84 o
   3   4   1       1097.90       1027.30        12.49 o
   4   4   1       3400.16       3380.47        26.53 o
   5   4   1      25729.28      25206.48       123.01 o
   6   4   1        570.66        619.76        16.28 o
   7   4   1      20738.94      20971.24        99.14 o
   8   4   1       4717.96       4855.04        32.49 o
   9   4   1      40409.96      40510.29       186.90 o
  10   4   1        528.38        587.46        14.10 o
  11   4   1      32609.41      31960.76       193.70 o
  12   4   1        949.91        972.71        21.99 o
  13   4   1      35897.28      35289.52       230.04 o
  14   4   1         76.29         87.52        10.75 o
  15   4   1      26611.36      25963.26       171.04 o
  16   4   1        125.47        122.57        14.21 o
  17   4   1      17884.56      17663.66       123.90 o
  18   4   1         41.30         52.41        16.01 o
  19   4   1      12127.59      11999.21        97.35 o
  20   4   1          7.20          2.89        18.19 o
   1   5   1     209374.58     204324.42       974.09 o
   2   5   1       4052.37       3918.29        26.73 o
   3   5   1     259305.98     256030.75      1158.62 o
   4   5   1       1554.31       1565.89        16.09 o
   5   5   1     101114.70     100482.53       449.37 o
   6   5   1       2046.55       2060.72        24.58 o
   7   5   1      59609.36      59427.62       266.75 o
   8   5   1       2777.29       2860.08        23.15 o
   9   5   1      42704.08      42550.31       199.13 o
  10   5   1       1219.05       1248.37        18.15 o
  11   5   1      15865.28      15651.90       103.49 o
  12   5   1        235.49        269.91        17.56 o
  13   5   1       6601.98       6523.94        59.29 o
  14   5   1        722.21        766.49        23.63 o
  15   5   1       2661.15       2644.16        37.39 o
  16   5   1        233.18        250.27        15.72 o
  17   5   1        500.26        536.95        20.97 o
  18   5   1        137.75        173.50        17.80 o
  19   5   1          2.04         -4.22        20.05 o
  20   5   1        251.87        259.92        30.75 o
   0   6   1        254.01        311.53        10.36 o
   1   6   1        278.78        323.84         9.08 o
   2   6   1       4536.29       4490.63        30.41 o
   3   6   1      23503.85      22955.27       107.26 o
   4   6   1       1014.04       1088.40        14.99 o
   5   6   1      16061.81      16059.48        82.76 o
   6   6   1       2843.14       2868.71        24.20 o
   7   6   1      28474.62      28677.50       130.73 o
   8   6   1        284.70        329.31        10.98 o
   9   6   1      29869.05      30126.40       154.50 o
  10   6   1       1106.02       1163.79        17.90 o
  11   6   1      30952.80      30734.44       182.46 o
  12   6   1        158.86        158.44        12.93 o
  13   6   1      21425.87      21262.33       153.09 o
  14   6   1        346.34        371.15        19.44 o
  15   6   1      21548.39      21118.41       162.06 o
  16   6   1         23.01          5.31        18.07 o
  17   6   1      14993.23      14912.31       139.53 o
  18   6   1         64.87         67.01        24.86 o
  19   6   1      11937.02      11599.62       126.89 o
  20   6   1         20.05         33.96        27.44 o
   1   7   1     111706.80     108770.23       503.26 o
   2   7   1         29.96         51.30         6.35 o
   3   7   1      75745.77      75552.20       316.67 o
   4   7   1        184.08        190.66         8.81 o
   5   7   1      58185.94      57687.52       238.04 o
   6   7   1        208.95        245.06         8.31 o
   7   7   1      39686.07      39733.47       182.59 o
   8   7   1          8.02         19.76         6.70 o
   9   7   1      12171.71      12192.41        79.64 o
  10   7   1        844.79        877.95        19.16 o
  11   7   1      11413.55      11338.34        86.88 o
  12   7   1        217.21        220.72        17.10 o
  13   7   1       5316.60       5233.33        61.92 o
  14   7   1        117.80        135.44        19.08 o
  15   7   1       1226.25       1200.44        39.04 o
  16   7   1        287.93        317.64        26.19 o
  17   7   1        149.37        124.86        26.62 o
  18   7   1        409.85        403.23        31.30 o
  19   7   1         97.34         93.73        28.10 o
  20   7   1        120.61        119.14        30.61 o
   0   8   1       6925.03       6903.49        61.61 o
   1   8   1       5168.25       5159.48        37.45 o
   2   8   1        413.24        456.47        12.98 o
   3   8   1       3995.82       4028.43        32.08 o
   4   8   1       5782.72       5870.64        36.92 o
   5   8   1       6271.92       6405.85        39.48 o
   6   8   1         15.59         21.46         5.89 o
   7   8   1       9557.41       9625.96        61.62 o
   8   8   1        128.46        131.63         9.50 o
   9   8   1      10278.04      10312.95        73.56 o
  10   8   1          4.09         19.65         9.56 o
  11   8   1       6899.09       6980.76        61.55 o
  12   8   1         51.57         75.20        14.31 o
  13   8   1       6187.47       6143.14        73.40 o
  14   8   1         36.90          6.38        18.25 o
  15   8   1       4132.02       4186.25        62.60 o
  16   8   1          0.24         -0.92        21.52 o
  17   8   1       5195.35       5199.08        79.24 o
  18   8   1          8.30         39.00        25.75 o
  19   8   1       2881.31       2906.32        63.44 o
  20   8   1          0.21         10.16        28.82 o
   1   9   1       2364.20       2464.40        20.72 o
   2   9   1        494.24        521.97        11.17 o
   3   9   1       6116.70       6233.71        38.34 o
   4   9   1       1045.01       1093.46        15.73 o
   5   9   1       6176.57       6454.71        48.38 o
   6   9   1         54.16         67.94         6.93 o
   7   9   1        704.46        765.10        15.27 o
   8   9   1          3.12         11.20         8.23 o
   9   9   1       3352.31       3398.70        34.96 o
  10   9   1         82.70         97.47        11.64 o
  11   9   1       1883.63       1923.85        29.64 o
  12   9   1         12.55         11.15        13.00 o
  13   9   1        102.03        106.78        16.96 o
  14   9   1        230.29        247.97        22.16 o
  15   9   1         92.17         97.56        21.83 o
  16   9   1         22.72         81.36        24.52 o
  17   9   1         89.29         69.55        25.46 o
  18   9   1         69.16        147.61        28.56 o
  19   9   1        155.91        114.78        30.09 o
   0  10   1        104.63        111.63         9.94 o
   1  10   1          1.89          9.49         5.38 o
   2  10   1          1.40         11.89         7.23 o
   3  10   1        239.50        250.43         9.30 o
   4  10   1        327.29        369.12        11.44 o
   5  10   1         48.85         80.05         7.39 o
   6  10   1          9.82         23.57         9.23 o
   7  10   1        149.99        191.27         9.76 o
   8  10   1         78.72         86.04         9.67 o
   9  10   1        531.88        547.56        16.78 o
  10  10   1          5.21         14.97        10.64 o
  11  10   1        133.45        146.21        13.88 o
  12  10   1          2.18         -9.51        13.44 o
  13  10   1        260.48        299.88        20.09 o
  14  10   1          0.14         -6.40        18.26 o
  15  10   1        310.94        330.73        27.09 o
  16  10   1          8.00         27.03        23.61 o
  17  10   1        127.26        181.57        28.51 o
  18  10   1          0.60         -3.51        26.93 o
  19  10   1        143.70        131.28        30.95 o
   1  11   1      17859.36      17710.26       100.35 o
   2  11   1        885.60        913.48        17.81 o
   3  11   1      22117.50      21852.77       140.52 o
   4  11   1        203.03        217.90        13.22 o
   5  11   1      11251.50      11270.70        78.39 o
   6  11   1        107.22        140.30         9.84 o
   7  11   1       2720.23       2711.08        30.58 o
   8  11   1          1.41          3.98         8.82 o
   9  11   1       3364.95       3411.51        33.65 o
  10  11   1        242.66        252.51        14.32 o
  11  11   1       2051.15       2049.77        30.37 o
  12  11   1        167.11        181.79        16.75 o
  13  11   1        546.35        590.08        24.41 o
  14  11   1        206.48        238.91        23.79 o
  15  11   1        448.70        489.95        28.91 o
  16  11   1          2.11         72.56        25.81 o
  17  11   1        416.56        464.42        33.12 o
  18  11   1        167.34        174.61        31.18 o
  19  11   1          1.26         19.61        30.43 o
   0  12   1       2978.11       3035.92        46.47 o
   1  12   1       1299.96       1327.20        22.12 o
   2  12   1        101.39        125.19        10.16 o
   3  12   1       2440.34       2403.22        30.06 o
   4  12   1       2433.80       2490.59        30.94 o
   5  12   1       5848.56       5882.30        55.12 o
   6  12   1        173.76        227.51        14.06 o
   7  12   1       8709.32       8831.77        72.75 o
   8  12   1        329.02        355.36        15.56 o
   9  12   1       9570.65       9662.92        75.10 o
  10  12   1         56.66        105.68        12.70 o
  11  12   1      10739.95      10804.75        79.44 o
  12  12   1        197.07        198.57        17.09 o
  13  12   1       8937.88       9010.00        86.91 o
  14  12   1          1.86         -0.10        19.99 o
  15  12   1       6064.97       6237.33        79.18 o
  16  12   1          6.72         -7.84        25.30 o
  17  12   1       7726.04       7800.30        98.91 o
  18  12   1          2.38        -28.91        28.91 o
   1  13   1      63722.85      62665.78       389.70 o
   2  13   1         85.14         83.13        10.30 o
   3  13   1      45137.07      44714.30       318.85 o
   4  13   1        368.15        381.39        17.00 o
   5  13   1      43080.62      42408.34       283.01 o
   6  13   1        375.26        398.35        18.01 o
   7  13   1      26540.02      26095.12       192.06 o
   8  13   1        226.47        244.38        16.10 o
   9  13   1      11385.43      11470.36        93.14 o
  10  13   1        566.35        593.99        22.48 o
  11  13   1       9836.53       9891.20        89.42 o
  12  13   1        376.12        421.36        24.25 o
  13  13   1       3525.15       3563.85        55.98 o
  14  13   1         57.43         50.25        22.55 o
  15  13   1       1109.14       1111.77        41.57 o
  16  13   1        272.51        287.05        31.32 o
  17  13   1        116.85         99.79        32.30 o
  18  13   1        223.76        237.62        37.21 o
   0  14   1         27.58         98.62        15.52 o
   1  14   1        344.45        321.04        15.13 o
   2  14   1       1794.38       1827.67        28.44 o
   3  14   1       4575.19       4546.22        54.33 o
   4  14   1        375.17        414.01        19.09 o
   5  14   1       5346.42       5353.46        57.83 o
   6  14   1       1150.96       1167.10        31.37 o
   7  14   1      14289.33      14281.07       119.29 o
   8  14   1        179.61        177.08        17.62 o
   9  14   1      16310.79      16354.48       134.82 o
  10  14   1        972.40        978.57        31.29 o
  11  14   1      18343.41      18438.44       156.84 o
  12  14   1        129.83        128.44        22.01 o
  13  14   1      15193.19      14903.23       135.58 o
  14  14   1        138.69        179.42        28.24 o
  15  14   1      15472.60      15529.76       185.73 o
  16  14   1         12.00          1.79        37.55 o
  17  14   1      11014.40      11045.59       202.55 o
   1  15   1      45586.96      44526.55       286.95 o
   2  15   1         73.61         57.18        11.90 o
   3  15   1      53760.70      52614.89       375.84 o
   4  15   1        108.95         99.88        15.28 o
   5  15   1      36249.22      36117.96       269.10 o
   6  15   1         82.54        119.75        17.11 o
   7  15   1      26902.73      26841.72       220.50 o
   8  15   1        863.80        890.35        32.93 o
   9  15   1      22248.89      22396.29       183.85 o
  10  15   1        268.30        292.68        24.43 o
  11  15   1       8890.54       8915.11       105.42 o
  12  15   1        441.24        489.16        32.69 o
  13  15   1       3703.24       3691.59        72.36 o
  14  15   1        423.47        440.87        42.54 o
  15  15   1       1053.06       1116.21       103.23 o
  16  15   1        342.45        514.94       119.09 o
  17  15   1         97.03         43.51        58.95 o
   0  16   1       1535.99       1540.52        42.07 o
   1  16   1        103.37         97.94        13.57 o
   2  16   1        753.93        780.22        25.78 o
   3  16   1       1175.17       1203.91        32.64 o
   4  16   1        588.98        646.18        25.87 o
   5  16   1       8258.37       8199.42        90.06 o
   6  16   1        388.24        422.70        24.42 o
   7  16   1       6311.69       6399.59        82.64 o
   8  16   1        658.56        698.35        38.35 o
   9  16   1      12511.86      12283.67       130.12 o
  10  16   1         13.35         14.42        21.91 o
  11  16   1      11177.76      11262.32       154.69 o
  12  16   1        120.45        110.14        28.69 o
  13  16   1      12214.64      12346.87       137.24 o
  14  16   1          4.78         -0.47        35.04 o
  15  16   1       9870.83       9514.66       143.03 o
  16  16   1         37.36         24.19        88.69 o
   1  17   1      19019.84      18932.44       144.91 o
   2  17   1        247.22        214.30        18.88 o
   3  17   1      13277.97      12911.06       117.80 o
   4  17   1          6.73         14.07        16.22 o
   5  17   1      14061.10      14101.63       133.23 o
   6  17   1          4.36         -3.91        17.86 o
   7  17   1      14404.58      14315.27       145.01 o
   8  17   1          3.06         24.93        21.41 o
   9  17   1       8019.35       8004.71       115.41 o
  10  17   1         32.81        145.93        29.87 o
  11  17   1       3264.69       3403.52        86.27 o
  12  17   1        315.66        319.72        34.53 o
  13  17   1       2533.37       2743.32        75.20 o
  14  17   1        207.38        164.58        45.67 o
  15  17   1        313.95        329.52        54.63 o
   0  18   1        288.89        275.65        29.09 o
   1  18   1         65.61         41.11        15.51 o
   2  18   1        736.17        778.09        31.22 o
   3  18   1        756.70        727.75        29.61 o
   4  18   1         40.92         44.53        18.05 o
   5  18   1       1108.92       1107.76        37.80 o
   6  18   1        179.02        197.73        25.90 o
   7  18   1       3019.08       2955.04        58.73 o
   8  18   1          3.11         31.84        23.15 o
   9  18   1       1664.29       1719.78        55.71 o
  10  18   1         15.88        -23.76        27.21 o
  11  18   1       1931.74       2018.57        62.48 o
  12  18   1         39.06          7.17        30.03 o
  13  18   1       2080.14       2212.79        67.74 o
  14  18   1          3.07        -35.42        35.42 o
  15  18   1       1721.98       1842.15        86.83 o
   1  19   1        512.64        583.47        29.55 o
   2  19   1          8.08        -13.87        17.29 o
   3  19   1        450.41        478.45        27.22 o
   4  19   1         16.11         24.26        19.80 o
   5  19   1        361.32        375.60        27.60 o
   6  19   1          1.39         26.72        23.89 o
   7  19   1        129.51        148.84        28.20 o
   8  19   1         17.10         56.36        25.79 o
   9  19   1        116.67        115.13        29.87 o
  10  19   1          5.16        -16.82        28.98 o
  11  19   1        212.29        221.57        34.56 o
  12  19   1         12.00         54.67        32.44 o
  13  19   1         16.71        -17.50        31.79 o
  14  19   1         11.84         53.32        41.33 o
   0  20   1          7.38        -20.48        27.32 o
   1  20   1          0.90         -7.70        19.60 o
   2  20   1        210.62        196.91        24.98 o
   3  20   1         11.43          0.40        19.65 o
   4  20   1          8.56         45.35        21.55 o
   5  20   1         22.62          4.71        22.23 o
   6  20   1         49.72        101.32        23.98 o
   7  20   1        131.79        141.92        27.90 o
   8  20   1         11.31         40.88        27.04 o
   9  20   1        666.19        686.28        40.66 o
  10  20   1         25.96         31.46        30.12 o
  11  20   1        388.75        461.45        41.82 o
  12  20   1          2.45        -15.86        32.15 o
  13  20   1        594.45        646.64        44.35 o
   1  21   1       4796.18       4790.18        68.48 o
   2  21   1          9.99         34.07        21.56 o
   3  21   1       5379.98       5351.46        74.18 o
   4  21   1          0.83        -23.78        23.78 o
   5  21   1       4114.24       4216.75        81.80 o
   6  21   1         25.14         10.61        26.67 o
   7  21   1       3769.67       3928.70        78.58 o
   8  21   1        101.98        111.92        30.47 o
   9  21   1       3067.09       3067.56        70.89 o
  10  21   1         18.21         10.85        31.58 o
  11  21   1       1484.07       1508.33        60.47 o
  12  21   1        125.23         93.58        37.01 o
   0  22   1        379.64        365.48        51.11 o
   1  22   1         34.11         27.08        23.05 o
   2  22   1        407.74        471.56        31.62 o
   3  22   1        573.94        624.97        34.23 o
   4  22   1         40.19         49.30        25.83 o
   5  22   1       2171.35       2135.73        61.41 o
   6  22   1        358.98        317.92        34.82 o
   7  22   1       3605.68       3824.32        77.69 o
   8  22   1         82.39         86.39        30.99 o
   9  22   1       2953.35       3008.94        79.00 o
  10  22   1         38.72         57.25        35.91 o
  11  22   1       4763.96       4712.16        91.70 o
   1  23   1      17338.93      17123.88       175.18 o
   2  23   1          0.86         24.09        28.19 o
   3  23   1      11501.98      11400.58       121.50 o
   4  23   1         50.82         49.47        27.40 o
   5  23   1      12469.20      12126.41       141.48 o
   6  23   1        215.35        213.44        33.63 o
   7  23   1       9194.52       8866.00       117.73 o
   8  23   1         44.93        109.79        33.47 o
   9  23   1       5190.97       4964.36        98.75 o
  10  23   1        152.91        167.61        40.91 o
   0  24   1        607.78        682.97        65.94 o
   1  24   1        366.04        426.81        53.03 o
   2  24   1        126.45        182.35        29.16 o
   3  24   1       1199.96       1243.67        46.31 o
   4  24   1        458.81        535.28        39.60 o
   5  24   1       3161.77       3262.49        86.63 o
   6  24   1         48.12         58.68        31.91 o
   7  24   1       4664.10       4650.43        90.41 o
   8  24   1        205.58        236.41        39.95 o
   1  25   1      12857.54      12772.33       171.54 o
   2  25   1         35.98         26.66        35.06 o
   3  25   1      13419.98      13170.56       143.42 o
   4  25   1          9.77         32.18        31.25 o
   5  25   1       9195.15       8995.09       119.97 o
   6  25   1         70.69         85.60        34.16 o
   0  26   1        239.82        304.63        60.00 o
   1  26   1          5.99         26.31        35.69 o
   2  26   1        319.72        347.73        44.21 o
   3  26   1       1070.31       1209.57        59.67 o
   0   0   2     337220.78     384984.56     10310.19 o
   1   0   2         79.66        103.85         6.14 o
   2   0   2     273865.72     281424.56      1953.02 o
   3   0   2        686.48        748.37        15.97 o
   4   0   2     114417.13     111952.86       679.88 o
   5   0   2      44155.55      44035.61       294.00 o
   6   0   2     139479.11     137432.00       857.82 o
   7   0   2       4094.09       4207.63        47.58 o
   8   0   2      42604.42      42252.66       226.50 o
   9   0   2       2907.83       2993.69        32.77 o
  10   0   2      29647.85      29485.94       222.49 o
  11   0   2       2661.34       2728.15        37.53 o
  12   0   2      13866.00      13545.70       125.01 o
  13   0   2       3594.83       3551.34        49.11 o
  14   0   2       5435.54       5267.77        69.11 o
  15   0   2        371.81        414.13        33.34 o
  16   0   2       2020.29       2028.72        47.25 o
  17   0   2       1820.55       1863.30        48.60 o
  18   0   2         64.11         68.61        23.02 o
  19   0   2        843.63        793.39        36.41 o
  20   0   2         38.43         50.69        26.95 o
  21   0   2       1005.98        974.63        47.66 o
   1   1   2      17125.66      17193.12        84.09 o
   2   1   2      12073.72      12291.62        64.47 o
   3   1   2       5019.25       4690.77        28.75 o
   4   1   2      26229.29      25630.86       116.62 o
   5   1   2       8423.95       8219.24        53.56 o
   6   1   2      37585.59      36993.05       176.99 o
   7   1   2       9640.29       9630.41        56.10 o
   8   1   2      41824.23      41731.74       157.25 o
   9   1   2       4745.68       4786.67        33.66 o
  10   1   2      30169.77      29800.90       162.10 o
  11   1   2       1953.97       1922.69        21.82 o
  12   1   2      35323.96      34633.71       202.52 o
  13   1   2        637.24        618.68        16.76 o
  14   1   2      22847.58      22329.66       147.97 o
  15   1   2        476.62        519.36        17.91 o
  16   1   2      20006.81      19697.42       137.46 o
  17   1   2         27.66         55.48        14.57 o
  18   1   2      13846.17      13785.86       101.23 o
  19   1   2         88.79         95.69        17.90 o
  20   1   2       9549.46       9479.08        78.45 o
  21   1   2         33.63         33.60        25.90 o
   0   2   2     170653.70     178911.88      1711.87 o
   1   2   2        126.47        136.02         4.38 o
   2   2   2     180929.38     184753.75       927.90 o
   3   2   2      11408.67      11218.34        58.47 o
   4   2   2     128748.03     125695.80       556.01 o
   5   2   2        531.15        544.04        11.68 o
   6   2   2      51485.62      51051.24       268.35 o
   7   2   2       9124.96       9158.79        49.59 o
   8   2   2      38303.42      37943.73       152.74 o
   9   2   2       1434.82       1491.26        16.43 o
  10   2   2      18416.98      18223.48       104.73 o
  11   2   2       1250.62       1238.99        20.33 o
  12   2   2       7225.07       7095.25        53.22 o
  13   2   2       1069.34       1106.32        25.38 o
  14   2   2       2451.42       2417.29        30.64 o
  15   2   2       2142.50       2176.05        31.38 o
  16   2   2        945.81        979.21        24.49 o
  17   2   2        410.27        453.76        19.87 o
  18   2   2         12.08          9.01        15.55 o
  19   2   2        778.32        880.26        26.67 o
  20   2   2        101.56         94.74        19.30 o
   1   3   2       5294.80       5137.07        30.04 o
   2   3   2         37.23         90.35         4.20 o
   3   3   2      10394.27      10469.27        54.92 o
   4   3   2       3233.35       3334.32        26.52 o
   5   3   2       3200.50       3234.51        27.61 o
   6   3   2       4647.50       4867.09        36.20 o
   7   3   2       3307.39       3393.20        24.93 o
   8   3   2       7302.43       7505.23        42.89 o
   9   3   2        826.14        853.87        15.81 o
  10   3   2      14574.42      14491.83        88.65 o
  11   3   2        692.74        697.13        19.95 o
  12   3   2       8721.40       8610.52        64.36 o
  13   3   2        141.21        169.69        10.47 o
  14   3   2      11396.29      11180.23        81.58 o
  15   3   2         20.37         13.49        11.07 o
  16   3   2       6935.78       6997.15        61.21 o
  17   3   2         47.01         63.88        14.67 o
  18   3   2       5128.61       5242.77        54.52 o
  19   3   2         15.51         41.78        17.44 o
  20   3   2       3486.21       3543.99        46.70 o
   0   4   2      17611.22      16519.29       127.30 o
   1   4   2         30.21         26.08         3.94 o
   2   4   2      11172.20      10862.31        55.56 o
   3   4   2       1824.62       1869.59        17.44 o
   4   4   2      11762.32      12040.57        64.70 o
   5   4   2       1108.92       1184.51        17.18 o
   6   4   2       8431.53       8429.26        55.44 o
   7   4   2       2082.75       2064.43        20.65 o
   8   4   2       7492.50       7561.16        46.21 o
   9   4   2        509.77        526.82        11.64 o
  10   4   2       1307.16       1359.83        19.00 o
  11   4   2        836.36        838.51        23.15 o
  12   4   2       1183.73       1231.94        23.27 o
  13   4   2        153.86        158.39        12.70 o
  14   4   2        465.34        487.33        15.67 o
  15   4   2        123.97        126.17        12.97 o
  16   4   2        128.88        125.85        14.29 o
  17   4   2        413.04        452.12        20.08 o
  18   4   2         12.08         18.76        15.54 o
  19   4   2        146.56        177.01        19.30 o
  20   4   2         42.09         38.31        19.75 o
   1   5   2        699.07        842.21        12.92 o
   2   5   2          9.85         14.86         4.22 o
   3   5   2        117.14        149.61         6.87 o
   4   5   2        663.40        688.02        11.72 o
   5   5   2        544.83        587.35        14.09 o
   6   5   2        248.24        250.61        10.71 o
   7   5   2       1634.46       1655.46        19.56 o
   8   5   2        139.94        166.03         7.33 o
   9   5   2        114.16        156.16        10.24 o
  10   5   2         17.50         46.00         7.93 o
  11   5   2         82.96         74.98         9.78 o
  12   5   2        113.14        133.18        11.95 o
  13   5   2        127.67        139.24        13.90 o
  14   5   2          1.74         23.12        11.89 o
  15   5   2        312.63        306.37        17.35 o
  16   5   2         51.23         92.43        15.72 o
  17   5   2         65.51         68.92        15.02 o
  18   5   2         58.25         63.30        17.62 o
  19   5   2          0.86         -1.66        18.65 o
  20   5   2         49.24         67.90        23.57 o
   0   6   2      40705.84      40952.49       277.88 o
   1   6   2       5754.65       5699.72        38.61 o
   2   6   2      37459.25      37241.12       177.56 o
   3   6   2        808.37        797.21        14.02 o
   4   6   2      14186.55      14233.62        73.52 o
   5   6   2       4106.94       4135.94        32.39 o
   6   6   2      12275.93      12486.92        63.33 o
   7   6   2        424.39        444.92        11.37 o
   8   6   2       5973.55       6140.21        40.27 o
   9   6   2         49.33         63.43         8.33 o
  10   6   2       1101.00       1199.75        20.52 o
  11   6   2        618.64        633.77        16.51 o
  12   6   2       1221.88       1242.54        30.42 o
  13   6   2        129.04        120.87        14.31 o
  14   6   2        593.91        636.71        22.05 o
  15   6   2         41.53         76.72        17.70 o
  16   6   2         52.79         40.84        15.69 o
  17   6   2        143.83        217.51        21.47 o
  18   6   2         19.70          9.51        23.22 o
  19   6   2        221.97        243.88        29.91 o
  20   6   2          1.92        -27.43        27.43 o
   1   7   2       3136.33       3183.35        28.00 o
   2   7   2        160.51        188.17         9.04 o
   3   7   2       4564.06       4639.70        35.30 o
   4   7   2       5212.54       5267.05        38.17 o
   5   7   2       3636.51       3702.21        28.52 o
   6   7   2       4761.36       4902.91        32.06 o
   7   7   2       2373.29       2494.40        24.38 o
   8   7   2      10772.39      11072.16        66.91 o
   9   7   2       3377.92       3431.83        32.42 o
  10   7   2      13185.29      13170.52        87.77 o
  11   7   2        280.94        324.13        14.14 o
  12   7   2      10812.20      10735.92        87.87 o
  13   7   2        571.97        571.79        24.29 o
  14   7   2      11740.74      11745.84       111.17 o
  15   7   2          1.98         -7.99        18.12 o
  16   7   2       8595.81       8812.08       105.09 o
  17   7   2          3.94          2.33        22.36 o
  18   7   2       5305.13       5313.32        78.21 o
  19   7   2        100.50         73.78        27.20 o
  20   7   2       4536.81       4609.40        91.22 o
   0   8   2      74833.17      75280.01       544.47 o
   1   8   2       6319.28       6375.44        45.20 o
   2   8   2      94061.14      93527.16       415.28 o
   3   8   2         93.02        101.58         7.45 o
   4   8   2      78334.98      78606.16       333.74 o
   5   8   2       1459.03       1500.52        16.92 o
   6   8   2      43784.84      43938.57       205.55 o
   7   8   2        936.17        992.95        15.71 o
   8   8   2      33972.68      34081.49       198.15 o
   9   8   2       5467.01       5445.67        45.71 o
  10   8   2      18671.16      18823.75       122.51 o
  11   8   2        472.70        504.69        17.48 o
  12   8   2       6876.39       6870.88        65.05 o
  13   8   2       1668.89       1714.28        39.44 o
  14   8   2       2890.64       2901.44        50.76 o
  15   8   2       1353.94       1282.95        39.05 o
  16   8   2        392.38        396.91        28.24 o
  17   8   2        679.08        742.79        35.03 o
  18   8   2         37.83         53.52        26.32 o
  19   8   2        615.61        583.24        36.78 o
  20   8   2        225.50        268.99        37.57 o
   1   9   2       4217.43       4283.88        29.92 o
   2   9   2       3057.49       3140.79        24.92 o
   3   9   2       5512.62       5547.23        37.72 o
   4   9   2       7221.34       7289.83        44.45 o
   5   9   2       8035.72       8252.20        50.53 o
   6   9   2      19830.82      20144.05       109.26 o
   7   9   2       4431.72       4434.71        36.06 o
   8   9   2      21745.15      21873.61       133.62 o
   9   9   2       3250.62       3247.28        35.07 o
  10   9   2      30797.37      30453.16       194.30 o
  11   9   2       2413.76       2471.71        34.46 o
  12   9   2      25404.98      25438.53       175.17 o
  13   9   2       1016.24        995.01        34.08 o
  14   9   2      23201.13      22888.34       190.90 o
  15   9   2         26.60         29.66        19.47 o
  16   9   2      15496.82      15599.05       151.80 o
  17   9   2          1.46        -12.58        23.55 o
  18   9   2      12325.56      12192.67       131.32 o
  19   9   2          0.68        -27.87        27.87 o
   0  10   2     116682.84     115998.99       621.87 o
   1  10   2        315.64        360.90        10.10 o
   2  10   2      66662.82      66796.59       276.26 o
   3  10   2       2199.94       2302.24        25.06 o
   4  10   2      77831.05      76944.34       383.34 o
   5  10   2        670.10        736.02        17.72 o
   6  10   2      58859.34      58661.66       277.59 o
   7  10   2       2517.45       2570.63        25.85 o
   8  10   2      36686.58      36599.89       208.20 o
   9  10   2       1256.80       1236.17        23.69 o
  10  10   2      20163.39      19863.19       134.76 o
  11  10   2       5277.02       5338.63        50.14 o
  12  10   2      11339.32      11279.76        88.94 o
  13  10   2        992.01       1010.64        29.47 o
  14  10   2       3090.78       3249.28        52.93 o
  15  10   2       1339.74       1386.11        40.13 o
  16  10   2        662.03        692.11        34.80 o
  17  10   2       1518.27       1402.54        45.35 o
  18  10   2         10.82         28.57        27.19 o
  19  10   2        983.68       1026.32        43.88 o
   1  11   2       5368.72       5523.07        42.86 o
   2  11   2       3663.36       3805.69        34.30 o
   3  11   2       7335.67       7436.75        57.87 o
   4  11   2       4775.56       4921.15        44.42 o
   5  11   2       5429.90       5486.86        47.20 o
   6  11   2      14470.11      14718.88       105.34 o
   7  11   2       1555.43       1708.00        44.31 o
   8  11   2      17202.11      17156.57       102.14 o
   9  11   2       1469.13       1542.84        24.86 o
  10  11   2      18477.66      18287.70       119.49 o
  11  11   2       1459.60       1557.90        31.55 o
  12  11   2      18557.58      18655.46       136.73 o
  13  11   2        169.09        155.54        18.14 o
  14  11   2      14971.37      14824.64       136.89 o
  15  11   2         78.28         44.48        22.45 o
  16  11   2      12267.42      12417.90       130.46 o
  17  11   2         28.46         42.98        26.07 o
  18  11   2       9518.81       9503.38       119.20 o
  19  11   2          0.66          7.92        29.66 o
   0  12   2      39719.90      40097.39       348.62 o
   1  12   2       1469.35       1528.33        22.11 o
   2  12   2      48529.06      48342.18       291.92 o
   3  12   2         15.17         61.25         9.64 o
   4  12   2      34222.38      33994.92       236.66 o
   5  12   2         62.47         97.77        10.69 o
   6  12   2      23370.70      23141.90       157.32 o
   7  12   2        295.25        330.67        15.19 o
   8  12   2      12541.60      12542.87        93.32 o
   9  12   2       1769.41       1751.74        30.90 o
  10  12   2       9469.54       9456.90        73.02 o
  11  12   2        229.89        266.18        16.06 o
  12  12   2       2889.81       2925.40        41.91 o
  13  12   2       1285.82       1319.77        33.68 o
  14  12   2       1274.29       1322.78        37.78 o
  15  12   2        946.83       1020.00        37.75 o
  16  12   2        474.56        487.07        33.33 o
  17  12   2        742.35        750.40        39.38 o
  18  12   2          3.62         -6.90        29.68 o
   1  13   2       4112.63       4121.57        40.77 o
   2  13   2        200.74        220.79        12.29 o
   3  13   2       1644.08       1708.22        31.55 o
   4  13   2       3356.31       3376.29        41.94 o
   5  13   2        702.89        730.71        22.42 o
   6  13   2       2364.93       2317.08        35.34 o
   7  13   2        484.89        523.08        20.16 o
   8  13   2       3872.95       3899.66        46.66 o
   9  13   2         53.44         91.34        15.72 o
  10  13   2       3059.90       3163.22        46.49 o
  11  13   2         21.85         28.91        15.81 o
  12  13   2       3477.02       3566.22        51.66 o
  13  13   2         63.58         51.57        22.07 o
  14  13   2       2556.72       2767.49        54.20 o
  15  13   2         23.23         12.79        25.61 o
  16  13   2       3089.12       3110.62        65.74 o
  17  13   2         43.66         55.93        32.44 o
  18  13   2       2033.72       2225.60        77.45 o
   0  14   2       1965.84       2029.00        43.52 o
   1  14   2       1369.00       1370.83        25.07 o
   2  14   2       3164.87       3273.24        38.12 o
   3  14   2         12.00          5.26        11.48 o
   4  14   2        748.98        794.79        23.90 o
   5  14   2        113.01        133.18        14.29 o
   6  14   2       1020.95       1037.33        32.07 o
   7  14   2          7.38          8.36        13.79 o
   8  14   2        766.88        769.46        27.81 o
   9  14   2         84.50         96.26        19.62 o
  10  14   2         35.67         45.32        17.25 o
  11  14   2        182.00        209.43        20.63 o
  12  14   2        215.38        228.40        24.81 o
  13  14   2         79.85         91.69        24.80 o
  14  14   2        150.34        135.53        28.36 o
  15  14   2         59.44         58.09        33.53 o
  16  14   2          7.38         44.33        40.99 o
  17  14   2         34.52         86.13        55.51 o
   1  15   2         15.02          7.93        12.22 o
   2  15   2          6.68         -1.56        11.61 o
   3  15   2          9.64         60.40        13.51 o
   4  15   2         25.98         24.11        13.46 o
   5  15   2        604.52        580.56        24.88 o
   6  15   2        119.22        144.19        17.54 o
   7  15   2          6.58         30.53        17.85 o
   8  15   2         67.74         85.18        18.74 o
   9  15   2        165.23        168.66        22.30 o
  10  15   2        382.12        480.83        34.79 o
  11  15   2         52.88         76.89        22.54 o
  12  15   2        596.95        629.83        35.26 o
  13  15   2        122.07        162.30        28.52 o
  14  15   2        309.57        346.22        35.39 o
  15  15   2        127.77        123.32        42.72 o
  16  15   2        386.22        457.74        79.13 o
  17  15   2          0.40         68.86        66.40 o
   0  16   2      12434.55      12261.98       144.67 o
   1  16   2          0.17        -11.48        11.48 o
   2  16   2      10813.97      10774.63        92.28 o
   3  16   2         58.32         53.71        15.95 o
   4  16   2       7971.14       7864.33        81.37 o
   5  16   2        356.66        340.38        23.03 o
   6  16   2       6221.64       6269.30        75.75 o
   7  16   2         17.17         19.08        18.57 o
   8  16   2       3323.09       3379.11        56.49 o
   9  16   2        224.28        244.14        26.16 o
  10  16   2       1534.37       1551.95        45.44 o
  11  16   2        367.00        399.57        29.96 o
  12  16   2        867.93        885.90        49.53 o
  13  16   2         62.67         60.89        32.73 o
  14  16   2        402.11        406.85        43.98 o
  15  16   2         83.98         93.49        37.17 o
  16  16   2         33.83         12.90        96.76 o
   1  17   2       1657.79       1763.50        35.41 o
   2  17   2        588.49        591.68        25.75 o
   3  17   2       2982.08       3002.59        48.12 o
   4  17   2       3030.61       2985.15        48.41 o
   5  17   2        817.63        834.60        32.11 o
   6  17   2       3378.98       3405.45        56.28 o
   7  17   2        807.75        872.69        36.86 o
   8  17   2       5900.81       5934.82        82.99 o
   9  17   2        374.28        408.79        30.69 o
  10  17   2       6067.32       6093.71        87.22 o
  11  17   2        405.55        471.70        34.62 o
  12  17   2       5060.63       5051.18        86.40 o
  13  17   2         17.50        -19.72        35.07 o
  14  17   2       5634.55       5739.33       108.41 o
  15  17   2        109.08        132.14        35.17 o
  16  17   2       4851.25       4864.45       150.41 o
   0  18   2      25085.74      24779.29       259.12 o
   1  18   2         16.15         14.16        15.14 o
   2  18   2      30726.13      30106.77       234.93 o
   3  18   2        725.44        685.38        29.20 o
   4  18   2      22335.49      22199.21       184.10 o
   5  18   2         84.63         75.41        21.02 o
   6  18   2      14699.49      14740.39       142.28 o
   7  18   2       1365.00       1362.69        45.04 o
   8  18   2      11585.74      11617.94       136.85 o
   9  18   2        668.27        674.14        37.15 o
  10  18   2       6103.36       6041.73        88.85 o
  11  18   2        535.78        518.68        38.51 o
  12  18   2       3336.26       3411.15        81.15 o
  13  18   2        664.79        605.18        50.29 o
  14  18   2       1511.84       1570.38        74.02 o
  15  18   2       1014.86       1109.25        61.73 o
   1  19   2       3622.84       3564.32        50.69 o
   2  19   2        905.71        836.12        32.42 o
   3  19   2       1718.57       1770.97        44.62 o
   4  19   2       5051.01       5024.31        68.28 o
   5  19   2       1294.72       1335.32        40.95 o
   6  19   2       6803.50       6787.67        85.80 o
   7  19   2       1680.44       1643.80        56.71 o
   8  19   2       9505.99       9427.84       115.46 o
   9  19   2        522.09        530.51        36.10 o
  10  19   2       8800.33       8919.86       130.47 o
  11  19   2        213.72        314.23        36.79 o
  12  19   2       9813.31       9479.04       127.40 o
  13  19   2        270.58        268.19        41.78 o
  14  19   2       8053.96       8313.65       159.89 o
   0  20   2      25277.21      25387.03       266.04 o
   1  20   2          1.55        -18.72        20.58 o
   2  20   2      22904.67      22142.80       187.00 o
   3  20   2         19.65          3.15        19.81 o
   4  20   2      17728.45      17797.13       159.97 o
   5  20   2        969.11        992.35        40.06 o
   6  20   2      17737.86      18085.86       180.41 o
   7  20   2        255.15        274.24        29.71 o
   8  20   2      10029.56       9921.43       121.80 o
   9  20   2        509.07        521.94        38.28 o
  10  20   2       6686.78       6759.31        98.73 o
  11  20   2        769.85        853.89        48.90 o
  12  20   2       3620.25       3596.97        85.39 o
  13  20   2       1363.51       1382.76        59.35 o
   1  21   2       1949.33       2050.58        49.58 o
   2  21   2        622.65        657.03        34.34 o
   3  21   2       1325.29       1383.69        45.76 o
   4  21   2       1012.68       1049.09        44.11 o
   5  21   2       1148.72       1188.83        61.80 o
   6  21   2       3400.29       3488.31        68.88 o
   7  21   2        575.01        636.58        38.85 o
   8  21   2       4604.17       4758.48        92.71 o
   9  21   2        521.37        560.35        45.50 o
  10  21   2       5174.18       5245.80        99.37 o
  11  21   2        152.33        170.33        36.43 o
  12  21   2       6393.06       6642.48       142.71 o
   0  22   2       8971.32       8816.74       172.66 o
   1  22   2          0.74         -6.97        21.96 o
   2  22   2       6797.54       6997.13        92.21 o
   3  22   2          5.70        -13.09        22.67 o
   4  22   2       8303.48       8216.61       102.90 o
   5  22   2         55.17         43.62        26.50 o
   6  22   2       5386.22       5369.27        87.42 o
   7  22   2        188.75        131.86        34.04 o
   8  22   2       4323.49       4391.16        86.51 o
   9  22   2        100.47        118.49        33.54 o
  10  22   2       2827.44       2906.89       119.38 o
  11  22   2        368.35        396.58        42.77 o
   1  23   2        251.93        304.54        32.94 o
   2  23   2         11.45         26.64        24.95 o
   3  23   2        175.36        175.04        28.49 o
   4  23   2         98.78         80.42        29.47 o
   5  23   2        236.34        250.58        35.37 o
   6  23   2        392.91        410.00        38.44 o
   7  23   2        154.06        153.27        36.62 o
   8  23   2        366.25        359.46        38.75 o
   9  23   2         33.74        -28.03        33.04 o
  10  23   2       1216.98       1310.93        59.47 o
   0  24   2         20.62        -19.40        45.68 o
   1  24   2          1.75        -22.47        31.84 o
   2  24   2         36.48         62.93        27.22 o
   3  24   2          3.66         45.51        29.15 o
   4  24   2         54.01        103.30        30.80 o
   5  24   2         25.16        -10.06        31.17 o
   6  24   2         45.92         80.91        33.11 o
   7  24   2         52.25         15.45        34.95 o
   8  24   2        106.64         24.43        36.64 o
   1  25   2        267.81        432.10        43.69 o
   2  25   2         10.14        -11.12        32.71 o
   3  25   2         13.88        102.82        31.69 o
   4  25   2         21.19        -31.93        31.93 o
   5  25   2         45.85        153.30        34.54 o
   6  25   2        192.65        229.92        39.22 o
   0  26   2       3715.37       3921.36       124.85 o
   1  26   2         19.11         -9.12        36.30 o
   2  26   2       2794.98       2973.43       148.13 o
   3  26   2         13.00         20.74        35.16 o
   1   1   3      27018.48      26571.53       120.82 o
   2   1   3       6778.53       6661.69        36.19 o
   3   1   3      16749.45      16263.22        84.14 o
   4   1   3        513.25        573.58        10.48 o
   5   1   3      21224.20      20858.95       100.66 o
   6   1   3       1724.06       1706.42        18.87 o
   7   1   3       6306.43       6419.27        38.80 o
   8   1   3       3961.07       3929.48        23.90 o
   9   1   3       4254.60       4359.53        28.86 o
  10   1   3        233.03        269.04         9.10 o
  11   1   3       2176.63       2197.27        23.87 o
  12   1   3        568.03        575.89        14.60 o
  13   1   3        584.87        568.94        15.56 o
  14   1   3       1143.89       1129.45        22.28 o
  15   1   3         25.77         41.01        11.78 o
  16   1   3        313.30        317.83        16.96 o
  17   1   3         26.54         10.96        13.78 o
  18   1   3         56.12         69.58        16.30 o
  19   1   3         84.15        106.71        17.84 o
  20   1   3        261.03        318.05        22.16 o
   0   2   3      14873.56      14800.34       130.27 o
   1   2   3       2442.24       2725.56        19.05 o
   2   2   3        149.82        143.87         7.09 o
   3   2   3        530.11        582.04         9.37 o
   4   2   3       3630.30       3548.15        26.26 o
   5   2   3       2701.27       2628.57        21.58 o
   6   2   3      13036.73      12866.39        72.33 o
   7   2   3       7991.24       8098.37        43.78 o
   8   2   3       7945.87       7906.95        41.71 o
   9   2   3      12137.95      12195.76        66.59 o
  10   2   3       4729.03       4708.43        37.68 o
  11   2   3      11679.63      11525.26        76.14 o
  12   2   3       1032.39       1051.76        18.51 o
  13   2   3      12329.34      12163.36        83.35 o
  14   2   3        545.17        527.99        16.85 o
  15   2   3       6895.38       6765.38        56.89 o
  16   2   3         66.54        107.41        14.02 o
  17   2   3       8285.47       8391.75        69.39 o
  18   2   3         59.85         32.85        16.10 o
  19   2   3       3576.05       3572.31        45.24 o
  20   2   3        162.36        187.71        21.03 o
   1   3   3     106774.02     106501.19       580.76 o
   2   3   3       1476.91       1583.88        14.94 o
   3   3   3     118903.88     116694.05       552.05 o
   4   3   3       6906.03       6657.08        41.06 o
   5   3   3      77287.98      76692.77       388.33 o
   6   3   3      14973.29      14947.96        82.88 o
   7   3   3      53827.02      53674.02       225.98 o
   8   3   3        991.47       1067.78        14.42 o
   9   3   3      22829.01      22917.09       113.66 o
  10   3   3       5734.30       5841.30        46.24 o
  11   3   3      18716.02      18421.37       114.40 o
  12   3   3       5767.18       5745.01        45.78 o
  13   3   3       3330.57       3284.08        33.49 o
  14   3   3       3101.54       3106.26        34.30 o
  15   3   3       1619.12       1543.11        26.43 o
  16   3   3       1742.30       1776.51        37.50 o
  17   3   3         13.57         -7.10        13.73 o
  18   3   3       2338.39       2409.30        38.91 o
  19   3   3          7.75         22.58        20.82 o
  20   3   3       1009.69       1018.90        29.92 o
   0   4   3      39079.27      38166.54       243.71 o
   1   4   3       1260.24       1242.54        13.24 o
   2   4   3      20577.63      19851.25        95.16 o
   3   4   3      31048.64      30801.36       135.31 o
   4   4   3      28739.87      27865.36       127.31 o
   5   4   3      11962.81      11753.84        69.64 o
   6   4   3      13986.38      14107.56        83.10 o
   7   4   3      38956.55      38836.80       162.97 o
   8   4   3      17075.01      17295.51        84.61 o
   9   4   3      28169.02      28004.88       134.32 o
  10   4   3       5069.96       5124.27        41.25 o
  11   4   3      34380.27      33806.06       204.27 o
  12   4   3       2303.75       2288.55        27.47 o
  13   4   3      21703.86      21484.64       139.03 o
  14   4   3        695.99        668.00        20.27 o
  15   4   3      21108.16      20777.82       134.09 o
  16   4   3         78.19         62.82        13.82 o
  17   4   3      13467.19      13334.62        99.39 o
  18   4   3         34.40         52.84        16.03 o
  19   4   3      10128.88      10043.51        89.64 o
  20   4   3        128.69        122.60        20.83 o
   1   5   3     142890.39     142581.78       713.94 o
   2   5   3       5668.29       5622.47        35.40 o
   3   5   3     135467.91     134866.58       544.85 o
   4   5   3       2974.32       2953.05        24.34 o
   5   5   3      85910.14      86173.05       376.22 o
   6   5   3       2654.21       2738.66        24.19 o
   7   5   3      61366.82      61914.52       252.05 o
   8   5   3      11189.07      11374.50        64.97 o
   9   5   3      37482.36      37328.25       186.25 o
  10   5   3       5078.14       5102.16        41.48 o
  11   5   3      15367.96      15070.14        97.75 o
  12   5   3       2963.73       2939.66        33.25 o
  13   5   3       9010.48       8944.23        68.57 o
  14   5   3       5523.43       5497.83        51.90 o
  15   5   3       2029.19       2068.32        32.47 o
  16   5   3       3520.14       3512.42        41.80 o
  17   5   3        316.19        349.38        19.27 o
  18   5   3       1951.89       2058.34        37.53 o
  19   5   3          1.85         -2.95        18.46 o
  20   5   3       2689.66       2727.72        55.11 o
   0   6   3      15772.89      15405.88       110.30 o
   1   6   3       6736.58       6652.25        43.78 o
   2   6   3      42883.31      42369.24       196.50 o
   3   6   3       2949.82       2853.25        25.70 o
   4   6   3      15920.06      15930.51        82.55 o
   5   6   3      37822.53      37869.34       170.10 o
   6   6   3      15218.98      15356.43        77.91 o
   7   6   3      15714.41      16013.90        77.98 o
   8   6   3       5393.62       5494.40        35.70 o
   9   6   3      33729.38      33769.21       175.46 o
  10   6   3       3716.21       3687.42        32.49 o
  11   6   3      18835.41      18550.15       116.98 o
  12   6   3       1946.58       1971.30        27.76 o
  13   6   3      21949.36      21757.21       151.82 o
  14   6   3        806.08        816.35        22.60 o
  15   6   3      16181.71      15976.01       120.21 o
  16   6   3         37.82         25.62        16.29 o
  17   6   3      11756.34      11465.69       112.77 o
  18   6   3         33.73         83.56        22.41 o
  19   6   3       9325.26       9062.08        99.94 o
  20   6   3          4.78         25.29        27.88 o
   1   7   3     101696.94     100589.19       449.59 o
   2   7   3        125.24        150.41         8.65 o
   3   7   3      63719.55      63922.21       285.04 o
   4   7   3       7951.39       7948.66        50.48 o
   5   7   3      51728.85      51388.61       227.99 o
   6   7   3       2873.00       2880.10        22.25 o
   7   7   3      24632.18      24655.68       114.93 o
   8   7   3       2799.42       2831.46        26.06 o
   9   7   3      18749.62      18691.69       116.11 o
  10   7   3       3954.31       3918.59        38.44 o
  11   7   3       4807.46       4855.70        45.95 o
  12   7   3       4051.25       4103.30        44.90 o
  13   7   3       4121.37       4110.57        50.19 o
  14   7   3        808.02        838.85        29.70 o
  15   7   3        791.74        740.52        29.88 o
  16   7   3       2292.80       2251.35        59.12 o
  17   7   3        447.42        479.68        41.63 o
  18   7   3       2005.82       1946.55        52.04 o
  19   7   3         46.76         44.51        27.46 o
  20   7   3        870.71        869.14        42.15 o
   0   8   3       5163.90       5241.55        63.03 o
   1   8   3         40.89         72.29         7.70 o
   2   8   3       6286.92       6255.62        47.71 o
   3   8   3       1758.38       1778.71        20.25 o
   4   8   3       7711.85       7706.03        47.25 o
   5   8   3       2350.93       2397.03        21.20 o
   6   8   3       2098.16       2160.85        21.20 o
   7   8   3       7818.98       7899.90        47.91 o
   8   8   3        564.12        619.22        14.32 o
   9   8   3       3258.79       3334.21        32.70 o
  10   8   3       1287.07       1267.02        23.54 o
  11   8   3       6992.00       7162.09        60.85 o
  12   8   3        848.29        863.30        24.57 o
  13   8   3       5482.33       5453.80        59.99 o
  14   8   3         54.01         45.58        18.91 o
  15   8   3       5135.21       5218.22        72.28 o
  16   8   3        232.94        261.46        25.84 o
  17   8   3       3532.41       3640.20        74.96 o
  18   8   3         24.60         12.12        24.91 o
  19   8   3       3237.05       3331.83        66.17 o
  20   8   3          5.43        -12.09        62.60 o
   1   9   3       7857.02       8057.86        47.92 o
   2   9   3       2246.73       2229.12        21.75 o
   3   9   3       3505.40       3661.96        29.90 o
   4   9   3       1050.43       1065.22        16.52 o
   5   9   3       3705.03       3804.74        31.12 o
   6   9   3          2.77          5.36         6.11 o
   7   9   3       2573.21       2633.34        25.70 o
   8   9   3        999.79       1041.50        19.44 o
   9   9   3        494.11        527.32        15.80 o
  10   9   3        211.27        213.17        13.12 o
  11   9   3        945.59        976.27        24.37 o
  12   9   3        155.20        158.60        16.01 o
  13   9   3         12.44         28.27        15.88 o
  14   9   3        554.11        582.87        28.82 o
  15   9   3        260.51        286.10        23.92 o
  16   9   3        265.18        250.60        25.88 o
  17   9   3          0.58         -9.26        24.07 o
  18   9   3        116.10        108.03        28.76 o
  19   9   3          0.18         21.91        28.30 o
   0  10   3        304.21        361.84        15.04 o
   1  10   3         25.07         35.20         6.85 o
   2  10   3        212.82        226.21         9.33 o
   3  10   3        119.40        130.59         9.16 o
   4  10   3        110.88        158.36        10.16 o
   5  10   3        462.01        498.44        14.49 o
   6  10   3         38.97         72.03         9.60 o
   7  10   3        118.51        147.33         9.24 o
   8  10   3        176.28        182.59        11.46 o
   9  10   3        253.85        288.72        13.53 o
  10  10   3        176.27        205.42        14.55 o
  11  10   3         68.17         96.31        14.26 o
  12  10   3         82.47         84.13        15.35 o
  13  10   3         58.82         51.68        18.22 o
  14  10   3         18.10         19.01        19.18 o
  15  10   3        160.91        173.16        23.18 o
  16  10   3          5.09         16.33        22.10 o
  17  10   3         53.71         84.20        26.85 o
  18  10   3          1.69        -20.92        26.94 o
  19  10   3        180.05        199.57        36.34 o
   1  11   3      19466.75      19417.42       113.90 o
   2  11   3       3676.24       3654.70        34.54 o
   3  11   3      12179.34      12168.29        79.65 o
   4  11   3        661.78        687.95        17.75 o
   5  11   3       9618.74       9712.47        76.54 o
   6  11   3        949.29        995.34        21.81 o
   7  11   3       5734.09       5715.42        47.37 o
   8  11   3       3231.30       3252.62        42.61 o
   9  11   3       2637.83       2647.25        31.49 o
  10  11   3        492.76        515.19        17.71 o
  11  11   3       1393.85       1467.80        27.91 o
  12  11   3        159.87        168.56        17.42 o
  13  11   3        442.13        430.48        21.78 o
  14  11   3        279.47        285.79        25.09 o
  15  11   3        324.46        352.58        27.25 o
  16  11   3        257.19        272.66        28.17 o
  17  11   3         33.47         25.48        26.98 o
  18  11   3        246.03        271.98        32.72 o
  19  11   3          0.10        -30.23        30.23 o
   0  12   3       6345.33       6374.58        74.88 o
   1  12   3        419.81        417.93        13.94 o
   2  12   3       4935.80       5007.89        41.88 o
   3  12   3       2016.01       2052.25        29.15 o
   4  12   3       5242.90       5279.35        52.99 o
   5  12   3       4746.92       4693.44        49.36 o
   6  12   3       4775.13       4840.09        49.49 o
   7  12   3       9161.16       9233.85        75.81 o
   8  12   3       1433.69       1467.61        31.02 o
   9  12   3       5531.59       5465.59        54.41 o
  10  12   3       1631.67       1622.90        30.13 o
  11  12   3       8132.59       8206.59        65.59 o
  12  12   3       1415.77       1438.68        31.64 o
  13  12   3       6916.94       6920.06        69.43 o
  14  12   3        155.97        142.42        21.79 o
  15  12   3       6097.36       6310.02        73.34 o
  16  12   3         80.30         72.19        25.73 o
  17  12   3       4726.79       4689.41        80.02 o
  18  12   3          0.15        -12.51        29.38 o
   1  13   3      48913.80      48451.02       306.06 o
   2  13   3        207.04        215.81        12.02 o
   3  13   3      35409.88      34979.21       227.64 o
   4  13   3       1850.63       1824.98        30.34 o
   5  13   3      34552.34      33750.80       248.67 o
   6  13   3       1951.23       1993.46        43.90 o
   7  13   3      20250.33      20219.63       154.36 o
   8  13   3       1778.73       1779.67        44.76 o
   9  13   3      14924.40      14877.03       128.44 o
  10  13   3       2760.35       2765.66        43.58 o
  11  13   3       6377.65       6459.35        70.95 o
  12  13   3       3267.50       3300.20        49.87 o
  13  13   3       3252.45       3449.00        57.78 o
  14  13   3        948.95       1019.10        37.69 o
  15  13   3       1039.36       1119.43        44.70 o
  16  13   3       2167.07       2179.70        56.48 o
  17  13   3        279.10        269.95        36.79 o
  18  13   3       1962.45       1932.10        67.61 o
   0  14   3       8514.92       8393.95        96.28 o
   1  14   3        970.88       1001.74        23.79 o
   2  14   3      12556.18      12499.73        95.55 o
   3  14   3       1905.88       1920.73        33.69 o
   4  14   3      10141.23       9995.83        88.38 o
   5  14   3      10488.50      10541.84        96.98 o
   6  14   3       6071.16       6157.42        67.44 o
   7  14   3      10357.21      10460.24        98.35 o
   8  14   3       3311.09       3334.23        54.50 o
   9  14   3      16100.99      16244.39       148.28 o
  10  14   3       3097.56       3232.89        56.83 o
  11  14   3      14129.61      14224.69       129.42 o
  12  14   3        817.68        844.66        35.23 o
  13  14   3      15247.44      15334.87       172.99 o
  14  14   3        269.26        274.03        32.06 o
  15  14   3      10916.99      10670.58       161.47 o
  16  14   3         56.76         37.60        47.01 o
  17  14   3       9352.44       8903.09       368.00 o
   1  15   3      39331.14      38858.98       245.62 o
   2  15   3        289.18        292.19        16.90 o
   3  15   3      40182.79      39460.71       289.65 o
   4  15   3        105.29        127.73        15.95 o
   5  15   3      28764.39      28456.12       219.43 o
   6  15   3        670.66        657.76        26.41 o
   7  15   3      25035.25      24611.54       195.68 o
   8  15   3       2488.18       2481.96        69.94 o
   9  15   3      14398.20      14181.33       142.29 o
  10  15   3       2949.32       2845.79        56.11 o
  11  15   3       8134.95       8080.82        89.94 o
  12  15   3       2152.16       2289.68        67.50 o
  13  15   3       3500.00       3536.36        69.18 o
  14  15   3       4239.03       4300.78        80.37 o
  15  15   3       1116.17       1175.51        52.45 o
  16  15   3       2390.31       2335.46        89.05 o
  17  15   3         52.12         31.65        56.96 o
   0  16   3       9313.87       9269.81       109.41 o
   1  16   3        138.06        133.76        14.01 o
   2  16   3       5109.57       5140.72        56.20 o
   3  16   3       3261.09       3232.25        56.51 o
   4  16   3       5185.29       5204.97        63.21 o
   5  16   3       1887.76       1879.70        55.46 o
   6  16   3       3507.49       3583.04        53.41 o
   7  16   3       7132.86       7150.92        80.24 o
   8  16   3       4314.80       4301.50        67.62 o
   9  16   3       8471.12       8467.90        97.51 o
  10  16   3        803.90        785.46        33.50 o
  11  16   3      11292.52      11430.72       116.25 o
  12  16   3        708.05        794.78        38.67 o
  13  16   3       8891.74       8912.32       134.29 o
  14  16   3        388.56        445.89        46.81 o
  15  16   3       9440.37       9199.84       168.73 o
  16  16   3         20.61         20.33        52.22 o
   1  17   3      16721.48      16632.87       126.39 o
   2  17   3        177.01        141.36        17.47 o
   3  17   3      18282.51      18149.98       153.50 o
   4  17   3        374.66        401.81        22.39 o
   5  17   3      11629.54      11513.10       110.73 o
   6  17   3        959.28        955.47        33.50 o
   7  17   3       9430.92       9663.92       104.48 o
   8  17   3        303.05        334.33        26.60 o
   9  17   3       4400.49       4482.00        69.09 o
  10  17   3       1529.27       1640.99        49.13 o
  11  17   3       3283.69       3479.47        63.76 o
  12  17   3       1742.30       1874.89        57.36 o
  13  17   3        940.82        951.10        54.53 o
  14  17   3       1585.66       1615.48        66.87 o
  15  17   3        320.51        366.24        42.04 o
  16  17   3        767.70        888.73       148.37 o
   0  18   3       1479.27       1546.37        53.19 o
   1  18   3        220.99        194.87        18.89 o
   2  18   3       1389.53       1348.90        37.68 o
   3  18   3         90.36         66.65        18.80 o
   4  18   3        714.73        771.23        30.71 o
   5  18   3        612.58        573.83        28.64 o
   6  18   3        603.49        602.37        29.68 o
   7  18   3        749.83        787.95        35.08 o
   8  18   3        348.89        379.95        30.12 o
   9  18   3       1843.08       1899.44        55.46 o
  10  18   3        282.37        362.50        32.74 o
  11  18   3       1505.95       1522.28        51.86 o
  12  18   3         26.30         27.59        30.56 o
  13  18   3       2049.37       2027.70        79.30 o
  14  18   3         76.11         78.37        35.27 o
  15  18   3       1339.50       1438.78        68.26 o
   1  19   3        709.20        691.40        27.28 o
   2  19   3         76.99         85.30        19.30 o
   3  19   3        230.61        226.93        22.69 o
   4  19   3         28.06          8.90        20.64 o
   5  19   3        591.63        623.81        32.20 o
   6  19   3         12.34         37.30        22.07 o
   7  19   3         16.51         31.96        24.63 o
   8  19   3        141.61        170.76        28.81 o
   9  19   3         90.31         65.00        27.37 o
  10  19   3         19.88         30.98        28.22 o
  11  19   3         26.61         11.68        28.93 o
  12  19   3         60.23        112.52        36.66 o
  13  19   3         44.94         60.67        42.09 o
  14  19   3         40.99         32.85        42.17 o
   0  20   3          6.91         37.40        25.48 o
   1  20   3         47.36         -6.70        20.01 o
   2  20   3         58.10         81.18        21.54 o
   3  20   3         28.22         22.63        20.30 o
   4  20   3        217.28        255.46        26.24 o
   5  20   3         11.79          4.81        22.89 o
   6  20   3         47.09         48.02        24.28 o
   7  20   3         49.12         61.82        28.94 o
   8  20   3        391.16        459.11        37.39 o
   9  20   3        314.69        296.55        35.63 o
  10  20   3        225.30        268.66        36.55 o
  11  20   3        314.23        361.37        41.95 o
  12  20   3         39.14         55.94        37.04 o
  13  20   3        454.54        476.91        45.49 o
   1  21   3       4918.62       4802.36        72.07 o
   2  21   3         43.91         19.75        22.57 o
   3  21   3       4950.54       5114.18        72.88 o
   4  21   3          9.48        -19.00        22.55 o
   5  21   3       4081.82       4162.47        69.96 o
   6  21   3        214.52        173.54        29.78 o
   7  21   3       2998.64       2849.12        88.35 o
   8  21   3        508.67        502.94        44.80 o
   9  21   3       1738.85       1747.95        61.19 o
  10  21   3        325.38        372.86        39.41 o
  11  21   3       1038.94       1120.75        56.45 o
  12  21   3        398.61        431.56        47.19 o
   0  22   3       3478.14       3393.03       106.68 o
   1  22   3        180.52        189.89        26.14 o
   2  22   3       1729.63       1668.51        47.91 o
   3  22   3        470.23        485.20        36.05 o
   4  22   3       1191.31       1260.30        46.71 o
   5  22   3       1135.75       1088.90        44.49 o
   6  22   3       1826.90       1838.89        89.80 o
   7  22   3       2291.35       2244.76        67.99 o
   8  22   3        964.74       1043.37        51.67 o
   9  22   3       3295.03       3396.42        77.09 o
  10  22   3        393.57        426.79        42.45 o
  11  22   3       3599.85       3890.84        89.35 o
   1  23   3      12910.64      12554.32       140.88 o
   2  23   3          2.88         -8.01        23.92 o
   3  23   3      11424.48      11333.67       144.60 o
   4  23   3        207.65        233.74        31.66 o
   5  23   3      10017.07       9781.12       129.82 o
   6  23   3        748.20        835.20        50.20 o
   7  23   3       6445.56       6251.08       103.75 o
   8  23   3        385.40        360.73        39.26 o
   9  23   3       4102.73       4117.66        81.13 o
  10  23   3        793.27        845.06        53.60 o
   0  24   3       3925.30       3786.26       132.26 o
   1  24   3        121.92        211.25        38.25 o
   2  24   3       3544.21       3593.99        73.46 o
   3  24   3       1217.65       1302.97        49.06 o
   4  24   3       2767.50       2779.63        66.93 o
   5  24   3       2165.60       2199.96        84.96 o
   6  24   3       1378.97       1470.89        59.06 o
   7  24   3       4191.78       4145.28        85.60 o
   8  24   3        849.65        847.23        61.29 o
   1  25   3      11668.68      11645.21       165.52 o
   2  25   3        130.10         87.83        35.36 o
   3  25   3      10149.42       9951.09       125.78 o
   4  25   3        218.09        266.64        34.03 o
   5  25   3       7977.28       7896.97       117.89 o
   6  25   3        303.32        259.49        39.62 o
   0  26   3       1405.33       1489.69        90.55 o
   1  26   3        104.33        139.61        39.47 o
   2  26   3       1880.69       1877.66        79.97 o
   3  26   3        246.13        301.92        55.07 o
   0   0   4     118040.98     118041.69      1042.88 o
   1   0   4        843.14       1006.74        13.61 o
   2   0   4     209070.59     210892.56      2036.82 o
   3   0   4       2893.11       2982.44        41.32 o
   4   0   4     136949.45     134993.14      1385.57 o
   5   0   4      20096.03      20244.11       154.15 o
   6   0   4      85799.79      85846.42       600.23 o
   7   0   4      13516.96      13659.71        88.47 o
   8   0   4      28251.83      28329.31       154.69 o
   9   0   4       4439.73       4554.47        43.98 o
  10   0   4      35308.02      34977.43       270.35 o
  11   0   4      14008.61      13998.90       127.22 o
  12   0   4       8716.94       8561.88        87.56 o
  13   0   4       7165.90       6968.00        77.51 o
  14   0   4       3308.72       3231.55        49.37 o
  15   0   4       5826.64       5795.68        69.94 o
  16   0   4        632.94        609.80        28.68 o
  17   0   4       5998.86       6090.99        80.19 o
  18   0   4         48.94         58.16        22.67 o
  19   0   4       5334.73       5198.15        82.79 o
  20   0   4        241.21        244.74        30.42 o
   1   1   4     103307.30     106838.38       568.11 o
   2   1   4      19087.93      20475.15       105.96 o
   3   1   4      45686.50      44532.47       203.67 o
   4   1   4      17014.24      17103.22        89.90 o
   5   1   4      44533.95      43824.33       238.12 o
   6   1   4      24576.34      24642.95       119.75 o
   7   1   4      18793.85      18822.99        78.67 o
   8   1   4      28376.17      28288.99       115.76 o
   9   1   4      12019.48      12108.20        67.60 o
  10   1   4      26384.26      26097.71       145.78 o
  11   1   4       4575.05       4542.73        38.07 o
  12   1   4      21149.95      20636.41       127.79 o
  13   1   4       1994.35       1966.04        25.89 o
  14   1   4      15230.97      15116.80       101.65 o
  15   1   4        662.64        709.47        19.41 o
  16   1   4      14469.43      14085.36        99.21 o
  17   1   4        133.86        116.44        15.69 o
  18   1   4      11121.74      11081.53        86.53 o
  19   1   4         49.15         37.83        17.54 o
  20   1   4       7159.84       7214.16        67.84 o
   0   2   4     145342.27     147776.62       886.98 o
   1   2   4      11650.89      11520.10        61.36 o
   2   2   4      61034.11      61121.90       322.42 o
   3   2   4       2573.38       2745.62        25.05 o
   4   2   4      85896.30      86314.11       371.38 o
   5   2   4       7105.26       7064.00        45.51 o
   6   2   4      44870.57      44883.55       194.02 o
   7   2   4       8699.19       8813.58        44.59 o
   8   2   4      35773.68      35550.16       142.97 o
   9   2   4      13274.74      13399.35        81.13 o
  10   2   4      10514.09      10355.38        65.16 o
  11   2   4       3945.38       3924.36        33.51 o
  12   2   4       9736.48       9552.81        67.45 o
  13   2   4       6532.43       6581.91        52.70 o
  14   2   4       2082.28       2096.76        27.69 o
  15   2   4       5237.91       5236.50        47.34 o
  16   2   4        324.24        356.05        17.07 o
  17   2   4       2793.38       2879.25        38.51 o
  18   2   4          6.95          0.69        15.56 o
  19   2   4       2316.94       2375.32        40.59 o
  20   2   4         41.12         41.09        19.26 o
   1   3   4       5134.42       4848.91        31.59 o
   2   3   4        486.28        433.66         9.02 o
   3   3   4      15576.17      15295.16        77.52 o
   4   3   4       6730.08       6693.08        41.27 o
   5   3   4       7556.02       7664.64        50.10 o
   6   3   4       8855.43       8815.24        57.06 o
   7   3   4      10073.44      10139.46        53.35 o
   8   3   4       8209.16       8404.29        47.00 o
   9   3   4       6064.34       5938.18        40.69 o
  10   3   4      10772.55      10790.92        71.76 o
  11   3   4       2425.33       2408.14        26.49 o
  12   3   4       6693.41       6552.33        49.44 o
  13   3   4       1739.58       1690.97        23.95 o
  14   3   4       8411.24       8318.31        62.54 o
  15   3   4        187.93        191.20        13.98 o
  16   3   4       4336.06       4291.69        43.86 o
  17   3   4         11.60         20.59        14.43 o
  18   3   4       3505.62       3546.03        45.16 o
  19   3   4          0.85         17.77        17.61 o
  20   3   4       2338.51       2408.75        48.95 o
   0   4   4       1178.39       1183.96        23.97 o
   1   4   4      10519.59      10643.75        61.35 o
   2   4   4      18313.94      18327.71        91.71 o
   3   4   4       1682.02       1714.74        18.08 o
   4   4   4       3799.89       3830.03        29.03 o
   5   4   4        794.59        794.93        15.28 o
   6   4   4       4327.57       4381.44        34.21 o
   7   4   4        166.98        192.10         7.28 o
   8   4   4       4744.57       4707.97        31.26 o
   9   4   4        846.65        890.67        14.75 o
  10   4   4       2592.17       2634.70        26.61 o
  11   4   4       2718.27       2676.04        27.53 o
  12   4   4        199.38        199.57        11.31 o
  13   4   4        795.04        820.03        18.55 o
  14   4   4        384.19        410.14        15.02 o
  15   4   4        565.61        585.32        18.95 o
  16   4   4        119.42         99.24        14.00 o
  17   4   4        606.82        646.30        22.14 o
  18   4   4          2.32          0.96        15.61 o
  19   4   4        185.76        278.13        21.78 o
  20   4   4         56.13         74.22        20.19 o
   1   5   4       1720.04       1751.83        18.13 o
   2   5   4       4386.61       4521.91        32.13 o
   3   5   4        521.60        581.88        12.11 o
   4   5   4         90.53         96.06         7.29 o
   5   5   4        491.63        505.03        13.15 o
   6   5   4        561.70        593.49        12.18 o
   7   5   4         93.76        131.14         9.54 o
   8   5   4         42.42         55.04         6.46 o
   9   5   4        278.03        333.45        13.09 o
  10   5   4        682.17        718.39        15.99 o
  11   5   4        178.07        182.13        10.02 o
  12   5   4        176.25        195.39        11.35 o
  13   5   4        231.89        234.72        13.86 o
  14   5   4          5.77         42.23        10.86 o
  15   5   4          0.06         16.77        11.53 o
  16   5   4          2.98         -2.70        13.37 o
  17   5   4         89.03         80.24        16.34 o
  18   5   4        166.16        241.86        19.60 o
  19   5   4         19.64         41.36        23.42 o
  20   5   4          1.68         37.03        23.93 o
   0   6   4       3993.18       4143.29        41.41 o
   1   6   4         72.75         92.23         6.87 o
   2   6   4      11597.95      11435.05        62.61 o
   3   6   4        836.97        907.83        14.85 o
   4   6   4      21277.80      21135.32       104.60 o
   5   6   4      12750.32      12866.16        65.29 o
   6   6   4       3522.88       3688.32        26.43 o
   7   6   4       1005.40       1067.14        14.33 o
   8   6   4       5933.05       6015.47        38.28 o
   9   6   4       1771.16       1813.17        24.87 o
  10   6   4       4144.30       4213.48        37.61 o
  11   6   4       1886.44       1840.52        26.10 o
  12   6   4       1757.17       1785.26        25.34 o
  13   6   4        689.04        738.79        20.82 o
  14   6   4        359.11        399.31        17.86 o
  15   6   4        443.88        449.40        20.22 o
  16   6   4         79.59         90.90        17.82 o
  17   6   4        460.39        509.36        26.30 o
  18   6   4          6.58         -4.68        21.19 o
  19   6   4        585.25        657.11        30.69 o
  20   6   4         40.92         -8.16        27.27 o
   1   7   4       8350.45       8424.68        55.33 o
   2   7   4       1352.25       1420.18        20.71 o
   3   7   4      16869.46      16664.26        91.51 o
   4   7   4      10233.67      10226.35        55.30 o
   5   7   4       7120.49       7317.61        44.42 o
   6   7   4       6840.95       6935.31        38.65 o
   7   7   4      10389.02      10553.69        56.21 o
   8   7   4      11699.29      11838.10        70.31 o
   9   7   4       6153.53       6218.01        48.66 o
  10   7   4       9646.55       9620.00        72.95 o
  11   7   4       2995.84       3064.77        36.86 o
  12   7   4       8301.37       8281.58        70.93 o
  13   7   4       1282.64       1299.16        26.40 o
  14   7   4       5952.30       6078.56        61.50 o
  15   7   4        413.37        399.21        21.60 o
  16   7   4       5994.07       6024.88        70.00 o
  17   7   4          1.15         -1.00        19.14 o
  18   7   4       3458.92       3506.92        58.51 o
  19   7   4          0.21        -10.85        27.14 o
  20   7   4       3398.62       3456.62        71.52 o
   0   8   4      54853.83      55077.53       376.80 o
   1   8   4          3.42         21.81         7.18 o
   2   8   4      70704.92      70751.34       327.95 o
   3   8   4       5400.00       5443.90        39.87 o
   4   8   4      33385.90      33309.03       145.96 o
   5   8   4        270.98        320.99         9.92 o
   6   8   4      51479.75      51568.14       230.87 o
   7   8   4       8053.17       8229.42        49.76 o
   8   8   4      24840.90      24976.36       139.15 o
   9   8   4       7590.22       7725.15        55.91 o
  10   8   4      13890.79      13712.39        94.65 o
  11   8   4       5490.12       5560.42        51.50 o
  12   8   4       5851.17       5818.12        58.66 o
  13   8   4       5496.78       5444.90        56.02 o
  14   8   4       2756.34       2706.39        40.88 o
  15   8   4       5978.01       6102.42        71.99 o
  16   8   4        128.11        120.71        21.42 o
  17   8   4       2800.23       2983.00        62.35 o
  18   8   4          3.41          0.27        25.72 o
  19   8   4       2315.01       2399.86        62.80 o
   1   9   4      30560.21      30871.34       139.37 o
   2   9   4       1278.02       1308.06        17.33 o
   3   9   4      29167.24      29247.61       142.56 o
   4   9   4       6444.61       6575.98        46.18 o
   5   9   4      23385.90      23416.96       138.63 o
   6   9   4      14529.49      14632.68        76.01 o
   7   9   4      19179.61      19150.20       108.23 o
   8   9   4      17395.19      17474.25       107.27 o
   9   9   4       7685.58       7605.00        57.75 o
  10   9   4      16400.52      16212.16       117.12 o
  11   9   4       5922.05       5853.83        65.76 o
  12   9   4      18610.82      18838.65       136.80 o
  13   9   4       1258.81       1327.56        28.88 o
  14   9   4      16727.71      16562.73       145.04 o
  15   9   4        250.18        273.43        21.92 o
  16   9   4      11376.22      11370.25       116.33 o
  17   9   4          5.47         19.39        24.38 o
  18   9   4       8453.08       8146.83       101.77 o
  19   9   4         32.88         61.33        29.29 o
   0  10   4      89259.70      88689.40       524.04 o
   1  10   4         61.04        101.16         7.22 o
   2  10   4      58427.18      58984.06       256.80 o
   3  10   4        291.87        307.50        12.18 o
   4  10   4      64390.99      64204.04       344.62 o
   5  10   4       3990.93       4119.70        39.51 o
   6  10   4      35174.34      34773.57       196.81 o
   7  10   4       3461.41       3476.47        34.27 o
   8  10   4      32127.63      31812.68       188.91 o
   9  10   4       5688.67       5645.49        49.70 o
  10  10   4      14137.31      14009.55        98.71 o
  11  10   4       8867.34       8802.56        78.32 o
  12  10   4       6197.47       6343.77        62.26 o
  13  10   4       8020.22       8100.53        80.65 o
  14  10   4       1612.78       1646.88        36.76 o
  15  10   4       4154.06       4228.08        57.12 o
  16  10   4       1222.75       1322.00        45.45 o
  17  10   4       6448.64       6417.50        87.22 o
  18  10   4         44.90         34.09        28.17 o
  19  10   4       2773.42       2912.56        65.79 o
   1  11   4      21894.16      22067.38       130.80 o
   2  11   4        749.60        882.48        23.21 o
   3  11   4      20289.47      20258.23       121.60 o
   4  11   4       4243.73       4321.78        41.85 o
   5  11   4      17285.29      17190.45       126.19 o
   6  11   4      11636.38      11563.38        90.37 o
   7  11   4       8545.82       8470.14        78.12 o
   8  11   4      10910.07      10978.99        77.41 o
   9  11   4       5717.87       5664.14        50.85 o
  10  11   4      12393.52      12437.05        90.90 o
  11  11   4       4073.32       4184.16        60.10 o
  12  11   4      15452.49      15474.19       114.58 o
  13  11   4        755.68        747.76        25.72 o
  14  11   4      12075.50      12035.83       102.66 o
  15  11   4        407.79        426.30        24.69 o
  16  11   4       8884.92       8958.66       100.64 o
  17  11   4         87.17         88.70        28.20 o
  18  11   4       7217.09       7214.42       102.36 o
  19  11   4         23.30        114.98        68.34 o
   0  12   4      34575.04      34809.29       306.04 o
   1  12   4        628.44        628.96        15.95 o
   2  12   4      34217.27      34225.34       194.32 o
   3  12   4       1800.92       1851.63        25.01 o
   4  12   4      17897.81      17907.84       129.38 o
   5  12   4        874.66        898.52        23.07 o
   6  12   4      22310.89      22340.62       165.11 o
   7  12   4       5122.11       5110.03        57.27 o
   8  12   4       8472.34       8367.58        77.60 o
   9  12   4       3858.76       3930.75        49.10 o
  10  12   4       5662.63       5656.97        55.02 o
  11  12   4       3168.71       3285.55        40.54 o
  12  12   4       2404.27       2452.05        37.92 o
  13  12   4       2726.25       2748.87        41.54 o
  14  12   4       1712.90       1751.45        43.57 o
  15  12   4       3233.66       3200.97        51.97 o
  16  12   4        200.53        191.19        27.30 o
  17  12   4       1553.66       1617.14        56.94 o
  18  12   4         58.14         73.91        32.27 o
   1  13   4       6010.87       6097.59        53.08 o
   2  13   4        495.88        503.86        15.47 o
   3  13   4       3762.36       3765.20        40.58 o
   4  13   4       1311.93       1300.54        27.59 o
   5  13   4       2436.63       2465.62        35.60 o
   6  13   4       1364.63       1373.58        29.67 o
   7  13   4       1634.00       1628.84        34.24 o
   8  13   4       3286.27       3302.07        46.99 o
   9  13   4       1013.99       1074.85        31.29 o
  10  13   4       3476.94       3487.21        51.18 o
  11  13   4        217.09        244.16        20.76 o
  12  13   4       2907.44       2847.49        54.83 o
  13  13   4        678.95        692.90        33.34 o
  14  13   4       2615.19       2675.52        53.77 o
  15  13   4        214.08        246.88        28.95 o
  16  13   4       2653.87       2802.78        64.35 o
  17  13   4         71.79         74.44        33.88 o
  18  13   4       1491.12       1668.88        64.21 o
   0  14   4       1178.19       1312.24        53.89 o
   1  14   4         24.45         19.16        10.07 o
   2  14   4       1966.01       1988.72        30.05 o
   3  14   4         10.47          2.16        10.43 o
   4  14   4       3067.94       3218.43        44.79 o
   5  14   4       1555.46       1597.28        34.46 o
   6  14   4         30.90         39.85        14.51 o
   7  14   4         19.90         17.24        15.88 o
   8  14   4        253.68        317.95        21.31 o
   9  14   4        209.91        193.18        20.94 o
  10  14   4         81.00        110.91        19.34 o
  11  14   4        158.92        216.37        24.36 o
  12  14   4        121.79        128.29        25.00 o
  13  14   4         79.43        122.28        28.36 o
  14  14   4         33.08         72.62        24.35 o
  15  14   4        111.11        134.94        31.98 o
  16  14   4         27.74         80.27        36.16 o
  17  14   4         58.48         45.27        53.80 o
   1  15   4         41.08         64.01        13.41 o
   2  15   4          9.22         14.64        11.81 o
   3  15   4         45.79        100.50        14.87 o
   4  15   4        194.92        204.85        16.57 o
   5  15   4        305.73        365.27        20.77 o
   6  15   4        458.27        512.58        24.13 o
   7  15   4        605.59        567.59        27.16 o
   8  15   4        561.52        543.12        27.78 o
   9  15   4         85.76        105.52        21.48 o
  10  15   4         22.40         19.34        19.02 o
  11  15   4        624.31        652.25        30.96 o
  12  15   4        550.60        615.92        37.36 o
  13  15   4         12.34         -6.04        29.67 o
  14  15   4        137.70        127.05        27.83 o
  15  15   4         35.38        105.92        37.26 o
  16  15   4        206.58        158.89        54.59 o
  17  15   4         31.95        128.66        88.10 o
   0  16   4       5667.16       5544.82        77.51 o
   1  16   4          2.26          9.78        11.48 o
   2  16   4       6934.83       6909.76        67.98 o
   3  16   4        517.38        514.56        23.31 o
   4  16   4       5023.48       4971.38        71.76 o
   5  16   4       1509.06       1472.93        36.11 o
   6  16   4       4001.05       3949.61        53.79 o
   7  16   4        856.01        857.83        31.87 o
   8  16   4       3536.00       3530.40        55.62 o
   9  16   4       1036.57       1062.19        39.49 o
  10  16   4       2129.64       2229.26        50.60 o
  11  16   4       1428.65       1531.54        44.51 o
  12  16   4        568.79        569.43        36.90 o
  13  16   4        559.50        597.51        46.20 o
  14  16   4        440.43        462.06        41.68 o
  15  16   4        479.43        544.90        50.26 o
  16  16   4        151.35        126.13        46.59 o
   1  17   4       6075.36       5901.00        59.21 o
   2  17   4        319.56        349.86        20.28 o
   3  17   4       6980.07       6794.42        75.93 o
   4  17   4       2314.46       2360.29        46.39 o
   5  17   4       4062.05       4098.57        61.21 o
   6  17   4       3698.89       3742.80        56.73 o
   7  17   4       2096.57       2115.40        54.30 o
   8  17   4       3323.12       3373.49        59.33 o
   9  17   4       2575.58       2644.70        55.28 o
  10  17   4       5387.59       5354.54        77.57 o
  11  17   4        577.81        628.27        34.50 o
  12  17   4       3888.89       3935.73        69.00 o
  13  17   4        740.42        755.67        50.40 o
  14  17   4       4525.69       4564.12       116.78 o
  15  17   4        121.87         99.59        34.93 o
   0  18   4      25661.53      25049.96       261.59 o
   1  18   4        414.47        419.89        22.58 o
   2  18   4      19608.60      19186.79       162.62 o
   3  18   4        381.03        373.07        23.97 o
   4  18   4      19266.42      19277.08       172.24 o
   5  18   4       1721.10       1679.82        45.40 o
   6  18   4      11271.57      11172.57       117.15 o
   7  18   4       1523.72       1589.15        48.68 o
   8  18   4       8793.48       8951.96       110.08 o
   9  18   4       3411.74       3530.19        64.65 o
  10  18   4       3308.42       3350.30        67.69 o
  11  18   4       1540.40       1525.40        50.07 o
  12  18   4       3003.11       3062.08        75.08 o
  13  18   4       2462.33       2461.74        73.88 o
  14  18   4       1038.93       1007.72        52.70 o
  15  18   4       2848.95       2929.35        81.28 o
   1  19   4      12894.54      12817.24       111.72 o
   2  19   4        989.79        998.42        34.58 o
   3  19   4       8608.60       8649.75        93.59 o
   4  19   4       1860.38       1815.62        48.15 o
   5  19   4       6741.87       6811.71        86.16 o
   6  19   4       3130.15       3147.16        58.23 o
   7  19   4       4326.34       4385.09        82.77 o
   8  19   4       6161.84       6139.93        94.70 o
   9  19   4       2203.99       2150.09        64.11 o
  10  19   4       7398.74       7499.17       128.11 o
  11  19   4        774.65        852.41        47.44 o
  12  19   4       6673.35       6595.45       110.08 o
  13  19   4        814.47        853.08        66.11 o
  14  19   4       6757.83       6831.88       123.60 o
   0  20   4      16795.11      16478.43       209.44 o
   1  20   4          2.66         11.72        18.66 o
   2  20   4      21051.17      20732.81       177.99 o
   3  20   4        286.86        356.28        26.94 o
   4  20   4      16214.91      16160.23       156.10 o
   5  20   4       1026.95        987.18        40.35 o
   6  20   4      11794.50      11698.25       132.74 o
   7  20   4       1753.14       1791.57        59.16 o
   8  20   4       5526.69       5598.64        97.62 o
   9  20   4       1397.32       1370.94        58.92 o
  10  20   4       5547.47       5610.48        95.26 o
  11  20   4       3286.78       3407.90        78.23 o
  12  20   4       2071.03       2154.98        72.66 o
  13  20   4       2723.02       2740.04       102.35 o
   1  21   4       4938.55       4985.09        74.05 o
   2  21   4        348.82        361.64        30.03 o
   3  21   4       4297.32       4451.67        70.83 o
   4  21   4        805.07        919.26        39.68 o
   5  21   4       3967.05       4099.42        70.04 o
   6  21   4       1975.19       2011.59        76.42 o
   7  21   4       2608.25       2742.24        82.13 o
   8  21   4       3356.74       3406.12        76.00 o
   9  21   4       1814.62       1928.61        65.26 o
  10  21   4       4462.20       4622.29       139.26 o
  11  21   4       1348.22       1514.49        63.67 o
  12  21   4       5337.39       5438.29        98.56 o
   0  22   4       7596.21       7871.14       145.14 o
   1  22   4         79.73         90.11        27.71 o
   2  22   4       5005.42       5035.66        76.64 o
   3  22   4         70.38         90.56        26.09 o
   4  22   4       5542.69       5675.43        83.72 o
   5  22   4        140.11        137.86        28.68 o
   6  22   4       4024.93       4019.32        77.15 o
   7  22   4        798.98        800.55        46.26 o
   8  22   4       3002.87       3073.42        80.52 o
   9  22   4       1068.06       1223.78        55.40 o
  10  22   4       1522.74       1643.06        61.57 o
  11  22   4       1058.18       1085.70        51.97 o
   1  23   4        472.13        506.80        36.04 o
   2  23   4         18.25         49.42        25.43 o
   3  23   4        474.61        503.61        35.67 o
   4  23   4         84.31        111.85        31.29 o
   5  23   4        513.13        608.34        38.85 o
   6  23   4        313.35        253.86        36.84 o
   7  23   4        727.26        837.63        48.81 o
   8  23   4        562.88        556.78        43.28 o
   9  23   4        301.15        330.15        41.16 o
  10  23   4        726.92        661.44        58.69 o
   0  24   4          5.91          1.12        44.60 o
   1  24   4         97.89         88.40        34.68 o
   2  24   4        146.42        209.55        35.66 o
   3  24   4          8.84         -0.03        28.49 o
   4  24   4          6.95         32.98        29.95 o
   5  24   4          0.33         23.13        31.21 o
   6  24   4         33.40         42.73        33.93 o
   7  24   4          8.46          4.89        34.10 o
   8  24   4         79.46         66.77        32.17 o
   1  25   4        286.45        335.82        42.15 o
   2  25   4        122.82        119.80        36.30 o
   3  25   4         37.83         55.38        32.21 o
   4  25   4          5.96        -28.65        28.65 o
   5  25   4        262.66        366.05        41.49 o
   6  25   4         90.81         89.19        34.53 o
   0  26   4       2151.64       2034.90       132.42 o
   1  26   4          6.49         44.48        40.32 o
   2  26   4       2465.74       2437.07        90.63 o
   1   1   5       6820.51       6319.45        36.76 o
   2   1   5       3721.06       3829.45        26.78 o
   3   1   5        305.64        368.85        11.76 o
   4   1   5       1527.71       1555.87        17.51 o
   5   1   5      13161.60      13301.04        76.58 o
   6   1   5       1493.49       1532.95        20.58 o
   7   1   5       6767.50       6852.15        35.85 o
   8   1   5       1632.05       1716.86        14.75 o
   9   1   5       2550.84       2591.55        22.77 o
  10   1   5       2332.09       2391.27        24.78 o
  11   1   5       1969.79       2002.46        22.47 o
  12   1   5       1404.83       1439.82        22.25 o
  13   1   5       2082.54       2059.92        33.28 o
  14   1   5       2267.51       2263.37        28.45 o
  15   1   5         13.40          8.16        11.35 o
  16   1   5        776.24        805.13        21.75 o
  17   1   5          6.04         21.49        14.42 o
  18   1   5       1048.74       1070.31        27.86 o
  19   1   5          2.59         10.08        17.02 o
  20   1   5        193.90        239.39        22.20 o
   0   2   5      48556.53      47549.61       391.09 o
   1   2   5      16404.82      17088.23        84.91 o
   2   2   5       9207.75       8792.67        50.20 o
   3   2   5       4844.48       4880.41        36.10 o
   4   2   5      35467.54      35023.12       165.03 o
   5   2   5      10735.91      10679.61        62.95 o
   6   2   5      16965.93      17167.95        92.11 o
   7   2   5       9529.03       9464.09        45.88 o
   8   2   5      11618.93      11697.99        54.77 o
   9   2   5      13124.79      13145.74        72.51 o
  10   2   5       6025.39       6040.10        41.98 o
  11   2   5       8860.68       8664.57        58.26 o
  12   2   5       3507.44       3483.96        32.16 o
  13   2   5       5085.94       5105.79        43.72 o
  14   2   5        221.92        231.55        12.94 o
  15   2   5       4599.32       4641.53        43.24 o
  16   2   5        200.40        187.84        14.68 o
  17   2   5       3781.56       3925.84        44.65 o
  18   2   5         61.61         72.24        16.47 o
  19   2   5       2720.86       2779.83        42.61 o
  20   2   5         34.74         35.47        19.43 o
   1   3   5      37693.04      36573.20       170.84 o
   2   3   5        320.62        330.84         8.75 o
   3   3   5      84876.60      84754.56       400.70 o
   4   3   5       3961.78       3928.47        29.65 o
   5   3   5      58418.93      58331.76       261.27 o
   6   3   5       6366.20       6411.48        44.46 o
   7   3   5      18935.71      19095.08        84.79 o
   8   3   5       9792.06       9941.40        51.43 o
   9   3   5      27690.15      27820.71       148.35 o
  10   3   5      11378.93      11308.03        67.30 o
  11   3   5      11497.52      11271.41        71.80 o
  12   3   5      14797.72      14755.57        91.57 o
  13   3   5       3237.86       3198.89        32.82 o
  14   3   5       7230.38       7160.65        55.02 o
  15   3   5        568.65        584.31        18.16 o
  16   3   5       7850.88       7666.61        62.83 o
  17   3   5        162.82        182.27        16.70 o
  18   3   5       4849.05       4852.78        54.57 o
  19   3   5        121.09        133.78        19.40 o
  20   3   5       2819.79       2940.75        53.20 o
   0   4   5      38654.42      38241.17       277.61 o
   1   4   5       2296.89       2289.08        21.80 o
   2   4   5     103691.99     104650.15       500.33 o
   3   4   5       7766.05       7742.37        48.44 o
   4   4   5      40395.38      40129.52       188.36 o
   5   4   5      13764.68      13653.29        78.32 o
   6   4   5      48598.54      48536.70       196.90 o
   7   4   5      15035.62      15135.29        72.24 o
   8   4   5      18087.09      18055.44        88.20 o
   9   4   5      20146.71      20138.74       108.19 o
  10   4   5      15396.50      15259.29        89.65 o
  11   4   5      17892.40      17637.83       108.28 o
  12   4   5       3954.91       3925.17        34.73 o
  13   4   5      13266.59      13127.92        89.38 o
  14   4   5       2441.85       2517.80        30.49 o
  15   4   5      12454.36      12230.57        85.70 o
  16   4   5        110.79        127.91        16.22 o
  17   4   5       9764.64       9768.10        79.51 o
  18   4   5         33.28         45.76        17.34 o
  19   4   5       7425.28       7344.89        73.49 o
  20   4   5        113.86        121.04        21.15 o
   1   5   5     123856.66     124122.01       701.55 o
   2   5   5       3092.13       3002.83        26.22 o
   3   5   5      75850.18      75499.65       320.51 o
   4   5   5      10433.17      10315.20        60.08 o
   5   5   5      63163.21      62656.14       272.41 o
   6   5   5       9607.33       9715.41        51.55 o
   7   5   5      53808.39      54007.89       222.73 o
   8   5   5      17763.84      17975.71        91.52 o
   9   5   5      18085.50      18047.97        98.10 o
  10   5   5      15915.38      15811.32        95.06 o
  11   5   5       9833.24       9610.02        66.14 o
  12   5   5      10681.15      10615.90        75.11 o
  13   5   5       5368.63       5430.78        45.67 o
  14   5   5      13109.84      13153.37        89.30 o
  15   5   5        779.38        799.26        25.02 o
  16   5   5       8880.13       8872.14        81.45 o
  17   5   5         13.48         22.59        15.31 o
  18   5   5       5697.14       5611.59        66.69 o
  19   5   5          0.40        -11.90        19.07 o
  20   5   5       5264.64       5263.12        70.91 o
   0   6   5      94536.81      93974.91       610.12 o
   1   6   5         14.73         35.98         5.63 o
   2   6   5      49638.80      48935.74       225.44 o
   3   6   5       7121.69       7249.75        46.58 o
   4   6   5      59891.04      59769.25       256.88 o
   5   6   5      10769.52      10844.00        59.71 o
   6   6   5      17623.78      17899.33        79.91 o
   7   6   5      16694.04      16804.10        86.00 o
   8   6   5      24389.30      24533.10       124.40 o
   9   6   5      15168.96      15098.54        91.28 o
  10   6   5       4746.01       4732.65        39.66 o
  11   6   5      13559.25      13486.29        89.92 o
  12   6   5       5139.27       5189.10        46.70 o
  13   6   5      14397.20      14129.11        99.58 o
  14   6   5       1494.95       1496.80        35.10 o
  15   6   5      11088.10      10968.36        84.04 o
  16   6   5        536.61        577.16        21.53 o
  17   6   5       8053.95       8025.10        77.43 o
  18   6   5         41.07         41.70        21.83 o
  19   6   5       5893.13       5859.18        80.45 o
  20   6   5         22.81         16.32        24.96 o
   1   7   5      42092.59      42350.40       203.71 o
   2   7   5        635.43        671.10        13.20 o
   3   7   5      50622.81      50726.32       224.61 o
   4   7   5       6850.29       6877.64        43.62 o
   5   7   5      21525.99      21567.63       102.73 o
   6   7   5      10700.51      10830.01        52.63 o
   7   7   5      19959.31      19957.12       101.75 o
   8   7   5       5590.63       5670.42        42.10 o
   9   7   5      13083.57      12908.51        85.31 o
  10   7   5       8044.31       8017.54        60.14 o
  11   7   5       6536.49       6417.58        54.72 o
  12   7   5       6213.41       6118.90        54.65 o
  13   7   5       1177.53       1186.65        26.62 o
  14   7   5       5683.05       5652.13        59.27 o
  15   7   5       1928.31       1925.07        43.04 o
  16   7   5       3832.78       3846.16        55.29 o
  17   7   5        207.61        209.22        23.16 o
  18   7   5       4223.42       4166.18        63.38 o
  19   7   5         61.51         43.46        27.21 o
  20   7   5       2439.55       2428.26        71.88 o
   0   8   5      17536.86      17518.48       149.78 o
   1   8   5        216.18        260.53        11.78 o
   2   8   5      20251.25      20256.07        93.31 o
   3   8   5       1502.54       1500.96        18.65 o
   4   8   5       7592.20       7763.45        44.81 o
   5   8   5       4395.21       4484.62        35.88 o
   6   8   5      10890.16      10916.87        59.18 o
   7   8   5       6720.12       6747.14        44.08 o
   8   8   5       2094.45       2205.43        23.66 o
   9   8   5       3253.73       3282.27        32.96 o
  10   8   5       3480.09       3544.01        37.01 o
  11   8   5       5355.58       5327.20        49.12 o
  12   8   5        614.01        605.26        19.12 o
  13   8   5       5479.08       5515.10        55.24 o
  14   8   5        543.54        563.26        22.39 o
  15   8   5       2817.89       2822.55        45.99 o
  16   8   5        251.40        299.74        24.31 o
  17   8   5       2376.62       2419.35        54.92 o
  18   8   5         14.72          4.79        22.47 o
  19   8   5       1494.73       1563.41        50.21 o
   1   9   5       7525.34       7681.24        46.13 o
   2   9   5        579.07        565.69        12.71 o
   3   9   5        338.79        416.73        11.55 o
   4   9   5          6.78         13.82         7.03 o
   5   9   5       2137.26       2241.03        24.19 o
   6   9   5        340.57        381.22        10.74 o
   7   9   5       2703.86       2759.88        25.82 o
   8   9   5       1368.75       1377.23        19.75 o
   9   9   5        102.28        133.81        10.16 o
  10   9   5         60.05         65.60        11.30 o
  11   9   5        209.72        261.90        19.80 o
  12   9   5       1170.96       1230.40        26.97 o
  13   9   5        327.63        333.18        18.59 o
  14   9   5        255.32        290.03        19.89 o
  15   9   5        131.64        145.45        23.19 o
  16   9   5        587.11        647.75        34.94 o
  17   9   5          9.53        -20.70        20.70 o
  18   9   5        143.96        214.31        30.72 o
  19   9   5         17.98        -17.41        28.34 o
   0  10   5        386.79        437.01        18.53 o
   1  10   5         62.85         56.82         6.94 o
   2  10   5       1316.88       1389.96        18.28 o
   3  10   5        941.25        966.88        17.10 o
   4  10   5        401.95        431.29        14.10 o
   5  10   5        959.39        980.25        20.85 o
   6  10   5         72.77        107.33        10.08 o
   7  10   5        681.95        702.35        17.09 o
   8  10   5         91.93        112.25        10.44 o
   9  10   5        196.38        224.02        12.77 o
  10  10   5         15.61         46.77        12.25 o
  11  10   5        112.06        109.94        14.63 o
  12  10   5         11.35          4.82        14.41 o
  13  10   5         28.35         62.90        15.42 o
  14  10   5         34.77         48.20        16.80 o
  15  10   5          5.72         43.19        20.09 o
  16  10   5          7.77        -16.51        19.88 o
  17  10   5         39.65         94.85        26.50 o
  18  10   5         27.52        -27.82        27.82 o
  19  10   5         37.10         70.88        32.44 o
   1  11   5       7789.35       7613.07        54.87 o
   2  11   5        958.08       1002.34        17.97 o
   3  11   5       2510.24       2562.29        27.33 o
   4  11   5       1018.06       1065.24        22.06 o
   5  11   5       4355.39       4421.24        46.31 o
   6  11   5       1582.00       1586.84        30.59 o
   7  11   5       8816.75       8740.73        80.51 o
   8  11   5       3094.84       3104.61        38.62 o
   9  11   5       1847.87       1903.80        29.00 o
  10  11   5        640.52        664.49        19.95 o
  11  11   5       2266.90       2292.74        38.02 o
  12  11   5       1584.41       1619.78        34.38 o
  13  11   5        883.16        882.87        27.08 o
  14  11   5        873.87        949.02        30.73 o
  15  11   5        420.81        431.85        25.33 o
  16  11   5       1217.38       1247.88        45.08 o
  17  11   5          0.96          6.48        35.61 o
  18  11   5        605.89        601.62        39.62 o
   0  12   5      21094.59      21221.16       185.10 o
   1  12   5         54.07         68.08         8.92 o
   2  12   5      17603.55      17634.39       109.81 o
   3  12   5       2755.86       2730.39        29.23 o
   4  12   5       9672.19       9656.68        79.18 o
   5  12   5       4013.19       4060.84        44.17 o
   6  12   5      11519.37      11358.63        99.59 o
   7  12   5       8724.30       8703.01        82.68 o
   8  12   5       3262.25       3342.22        42.43 o
   9  12   5       4619.77       4646.68        56.71 o
  10  12   5       3401.44       3440.03        47.21 o
  11  12   5       4749.86       4771.69        53.18 o
  12  12   5       1062.28       1074.66        28.86 o
  13  12   5       5436.43       5435.84        55.40 o
  14  12   5        658.78        682.21        25.77 o
  15  12   5       3525.38       3580.17        57.41 o
  16  12   5        315.39        331.07        27.36 o
  17  12   5       2872.37       2892.70        63.83 o
  18  12   5         13.38         25.66        30.11 o
   1  13   5      30188.56      29824.31       190.32 o
   2  13   5        604.74        592.19        16.88 o
   3  13   5      29705.08      29583.15       195.80 o
   4  13   5       2151.34       2154.13        32.13 o
   5  13   5      19559.28      19288.58       141.48 o
   6  13   5       6599.75       6595.13        65.87 o
   7  13   5      14641.80      14510.92       119.13 o
   8  13   5       4326.11       4416.47        53.69 o
   9  13   5      10429.59      10455.88        99.78 o
  10  13   5       6215.13       6189.53        68.25 o
  11  13   5       4732.67       4818.74        69.99 o
  12  13   5       6659.01       6740.12        87.12 o
  13  13   5       1088.24       1123.35        37.86 o
  14  13   5       5125.41       5080.27        80.55 o
  15  13   5       1103.10       1158.91        40.07 o
  16  13   5       4051.87       4011.25        69.82 o
  17  13   5        104.20        183.09        34.66 o
  18  13   5       4138.43       4141.96        98.85 o
   0  14   5      29403.88      29236.54       267.41 o
   1  14   5         51.88         53.35        10.77 o
   2  14   5      19070.95      18704.59       144.48 o
   3  14   5        887.96        930.83        24.93 o
   4  14   5      24457.33      24111.74       179.93 o
   5  14   5       5036.35       4960.85        56.07 o
   6  14   5      12156.32      12008.02       109.02 o
   7  14   5       5555.35       5589.61        62.30 o
   8  14   5      12484.65      12414.25       108.86 o
   9  14   5       7217.55       7270.62        79.67 o
  10  14   5       5136.51       5268.10        66.85 o
  11  14   5       9650.48       9692.02       104.85 o
  12  14   5       3117.92       3221.04        63.86 o
  13  14   5       9678.49       9867.46       106.37 o
  14  14   5        791.57        890.56        40.25 o
  15  14   5       7741.97       7884.32       115.71 o
  16  14   5        340.07        387.08        41.34 o
  17  14   5       6419.17       6763.12       153.21 o
   1  15   5      35125.98      34565.75       221.73 o
   2  15   5        400.17        462.41        20.68 o
   3  15   5      24890.60      24574.64       184.56 o
   4  15   5       1715.47       1714.90        47.07 o
   5  15   5      22936.12      22535.66       173.44 o
   6  15   5       2659.02       2593.99        44.04 o
   7  15   5      15250.59      14875.16       131.96 o
   8  15   5       6001.53       6132.75        72.95 o
   9  15   5       7925.57       7788.34        85.05 o
  10  15   5       7407.02       7489.23        84.73 o
  11  15   5       3305.93       3486.52        56.96 o
  12  15   5       6446.40       6589.91       104.94 o
  13  15   5       2867.04       2975.53        58.69 o
  14  15   5       7278.82       7351.42       105.29 o
  15  15   5        328.65        330.07        37.21 o
  16  15   5       5340.23       5343.20       120.63 o
  17  15   5         54.05         55.12        62.62 o
   0  16   5       9427.42       9385.89       110.84 o
   1  16   5        487.77        496.16        19.84 o
   2  16   5      17754.98      17778.68       131.87 o
   3  16   5        789.64        762.30        27.47 o
   4  16   5       9935.03       9960.19       104.58 o
   5  16   5       1962.55       1940.54        40.60 o
   6  16   5      11840.92      11462.04       110.57 o
   7  16   5       3372.99       3440.37        53.77 o
   8  16   5       6946.16       6915.97        80.45 o
   9  16   5       7546.79       7471.28        89.92 o
  10  16   5       4551.79       4506.19        69.03 o
  11  16   5       6697.88       6607.69        86.69 o
  12  16   5       1725.40       1813.52        61.82 o
  13  16   5       6183.68       6196.75       101.94 o
  14  16   5       1010.37       1039.30        51.40 o
  15  16   5       6646.14       6474.09       153.49 o
  16  16   5          8.14        -14.60        39.25 o
   1  17   5       9037.69       9113.46        84.09 o
   2  17   5         46.42         26.30        14.79 o
   3  17   5      12612.68      12446.02       115.29 o
   4  17   5        987.71        975.18        33.91 o
   5  17   5       8295.37       8401.22        93.70 o
   6  17   5        945.17        948.69        44.22 o
   7  17   5       3344.94       3374.03        58.01 o
   8  17   5       2172.36       2188.95        53.25 o
   9  17   5       4150.07       4226.41        74.01 o
  10  17   5       2961.42       3067.19        57.86 o
  11  17   5       2074.57       2151.01        56.45 o
  12  17   5       3179.99       3216.93        90.73 o
  13  17   5        943.94        922.33        45.96 o
  14  17   5       2366.12       2409.93        68.00 o
  15  17   5        253.08        215.80        48.04 o
   0  18   5       3457.99       3558.62        65.26 o
   1  18   5         63.38         49.67        15.83 o
   2  18   5       1988.87       1997.55        43.82 o
   3  18   5        201.66        232.31        21.49 o
   4  18   5       3234.31       3293.38        56.28 o
   5  18   5        478.97        534.55        30.26 o
   6  18   5       1299.62       1362.00        45.22 o
   7  18   5        705.89        664.70        35.20 o
   8  18   5       1191.16       1252.80        45.78 o
   9  18   5       1440.68       1551.74        64.73 o
  10  18   5        595.40        637.97        38.33 o
  11  18   5       1824.84       1857.37        57.36 o
  12  18   5        517.63        488.33        38.10 o
  13  18   5       1213.33       1315.24        58.72 o
  14  18   5         33.93         51.95        32.72 o
  15  18   5       1030.00       1076.05        56.36 o
   1  19   5        611.72        664.80        27.10 o
   2  19   5        238.37        235.79        23.11 o
   3  19   5        154.50        125.27        21.98 o
   4  19   5          1.55         -8.79        20.51 o
   5  19   5        264.55        310.23        27.78 o
   6  19   5        204.63        227.79        38.38 o
   7  19   5        131.69        140.28        26.80 o
   8  19   5         85.98         94.07        29.20 o
   9  19   5         13.24         34.78        27.47 o
  10  19   5         33.03         48.27        29.08 o
  11  19   5         63.10         69.06        32.28 o
  12  19   5         13.93         44.05        34.59 o
  13  19   5         22.08         -8.48        34.55 o
  14  19   5         46.38         69.02        36.92 o
   0  20   5         86.39         89.22        30.98 o
   1  20   5         12.70         20.55        18.25 o
   2  20   5        364.72        415.76        27.65 o
   3  20   5         25.98        -20.87        20.87 o
   4  20   5        458.56        511.02        31.80 o
   5  20   5        449.06        473.82        33.28 o
   6  20   5        259.74        269.94        31.32 o
   7  20   5         96.75        105.59        27.50 o
   8  20   5        618.33        708.97        42.62 o
   9  20   5        322.93        328.46        35.71 o
  10  20   5        186.66        155.43        34.13 o
  11  20   5        360.29        383.06        36.04 o
  12  20   5        119.58         96.66        34.87 o
  13  20   5        192.35        188.28        40.76 o
   1  21   5       2934.72       3014.43        58.07 o
   2  21   5         85.81         66.16        23.08 o
   3  21   5       2162.67       2312.95        56.14 o
   4  21   5         57.39         37.46        25.16 o
   5  21   5       2994.67       3100.55        66.72 o
   6  21   5        308.85        296.24        32.64 o
   7  21   5       1748.06       1708.17        64.69 o
   8  21   5        725.82        707.32        44.56 o
   9  21   5       1183.51       1306.67        56.07 o
  10  21   5       1152.93       1189.66        55.14 o
  11  21   5        706.88        772.02        43.19 o
  12  21   5        889.30        901.52        55.85 o
   0  22   5       5787.25       5854.58       149.13 o
   1  22   5        288.69        282.80        31.83 o
   2  22   5       3887.72       3962.60        68.62 o
   3  22   5        348.39        357.67        32.80 o
   4  22   5       4447.27       4479.31        74.72 o
   5  22   5        521.76        585.75        38.67 o
   6  22   5       3503.28       3475.05        72.50 o
   7  22   5       1459.64       1444.06        57.43 o
   8  22   5       2158.44       2073.12        66.49 o
   9  22   5       2594.25       2720.36        76.42 o
  10  22   5       1335.74       1360.97        53.24 o
  11  22   5       2406.94       2465.43        71.43 o
   1  23   5       9254.14       9086.49       114.35 o
   2  23   5        280.42        272.57        33.48 o
   3  23   5       9992.13       9940.04       123.10 o
   4  23   5        695.72        695.34        39.76 o
   5  23   5       6948.33       6731.52        99.76 o
   6  23   5       1559.31       1536.47        56.66 o
   7  23   5       3484.88       3513.58       120.53 o
   8  23   5       1995.39       2017.00        62.43 o
   9  23   5       2717.61       2699.57        73.71 o
   0  24   5       6758.71       6659.93       153.68 o
   1  24   5          7.09         43.12        34.27 o
   2  24   5       7770.70       7625.49       111.18 o
   3  24   5        440.97        463.15        35.10 o
   4  24   5       5299.05       5283.21        87.66 o
   5  24   5        897.79        912.54        46.36 o
   6  24   5       4444.64       4389.10        92.03 o
   7  24   5       1791.46       1737.04        59.78 o
   8  24   5       2027.35       1941.66        64.65 o
   1  25   5       8634.57       8518.88       161.86 o
   2  25   5        266.40        254.67        40.22 o
   3  25   5       6834.62       6924.56       111.90 o
   4  25   5        829.56        911.84        67.21 o
   5  25   5       5092.17       5070.18        89.06 o
   6  25   5       1346.16       1479.11       113.00 o
   0  26   5       4458.35       4393.19       132.04 o
   1  26   5         11.70         10.33        39.82 o
   0   0   6      78669.42      77606.06       663.43 o
   1   0   6        918.68       1117.67        22.55 o
   2   0   6      60738.24      60440.24       559.46 o
   3   0   6      35665.55      35924.69       321.88 o
   4   0   6     123010.80     123666.77       894.37 o
   5   0   6       6008.80       5991.60        61.42 o
   6   0   6      22129.84      22283.47       162.29 o
   7   0   6      40111.61      40497.80       210.55 o
   8   0   6      31824.74      31881.20       208.24 o
   9   0   6      19347.08      19460.74       142.62 o
  10   0   6      16970.25      16945.46       134.67 o
  11   0   6      25999.09      25644.03       196.96 o
  12   0   6       6759.03       6561.48        66.04 o
  13   0   6      15757.78      15732.77       139.18 o
  14   0   6        972.01        976.15        29.36 o
  15   0   6      12686.60      12591.08       121.22 o
  16   0   6        766.49        828.57        30.75 o
  17   0   6      12728.99      12637.35       136.49 o
  18   0   6          8.76         63.21        22.73 o
  19   0   6       7088.68       6873.64        97.57 o
  20   0   6        169.63        144.98        28.59 o
   1   1   6     123321.70     126462.84       754.35 o
   2   1   6       6956.69       7062.84        44.05 o
   3   1   6     105030.65     105024.74       623.66 o
   4   1   6       8525.33       8668.18        59.90 o
   5   1   6      64438.48      64280.17       340.30 o
   6   1   6      13693.95      13735.37        87.98 o
   7   1   6      32753.96      32936.20       128.74 o
   8   1   6      14330.76      14518.81        71.68 o
   9   1   6      13443.96      13507.97        73.06 o
  10   1   6      16286.14      16179.61        91.47 o
  11   1   6      13759.28      13495.07        79.83 o
  12   1   6      11209.43      10949.92        70.39 o
  13   1   6       3060.81       3045.87        31.63 o
  14   1   6       9993.80       9881.99        69.74 o
  15   1   6       1915.56       1917.87        28.75 o
  16   1   6       7833.26       7821.37        62.65 o
  17   1   6        292.65        317.04        18.33 o
  18   1   6       6669.13       6674.84        62.48 o
  19   1   6         24.30         35.34        17.95 o
  20   1   6       3974.36       4056.04        58.31 o
   0   2   6      58941.63      55878.92       464.71 o
   1   2   6       1367.81       1444.22        15.68 o
   2   2   6      51640.36      51526.25       261.86 o
   3   2   6       1486.78       1577.07        17.22 o
   4   2   6      19538.74      19280.75       103.66 o
   5   2   6      10529.70      10621.94        63.99 o
   6   2   6      47853.34      47887.60       205.68 o
   7   2   6       6859.73       6978.72        35.57 o
   8   2   6      13532.96      13741.06        66.66 o
   9   2   6      16202.16      16321.20        87.87 o
  10   2   6       7907.93       7916.45        50.82 o
  11   2   6      11857.87      11567.88        70.31 o
  12   2   6       4649.85       4516.63        37.25 o
  13   2   6      12360.73      12193.68        80.24 o
  14   2   6       2110.92       2078.11        27.41 o
  15   2   6       9033.05       8982.34        67.06 o
  16   2   6         17.64         31.86        13.15 o
  17   2   6       7866.64       7978.32        69.82 o
  18   2   6         35.41         35.21        16.98 o
  19   2   6       4777.09       4739.12        54.24 o
  20   2   6         33.58         34.13        19.26 o
   1   3   6      43450.77      43576.61       220.54 o
   2   3   6        521.69        559.63        11.32 o
   3   3   6      38565.15      38828.51       203.87 o
   4   3   6       4695.70       4720.40        34.75 o
   5   3   6      21506.11      21665.17       111.07 o
   6   3   6       3789.36       3818.58        24.85 o
   7   3   6      13373.79      13563.65        61.68 o
   8   3   6       7179.17       7201.89        40.69 o
   9   3   6      10550.83      10531.24        62.11 o
  10   3   6       4027.85       4078.48        31.63 o
  11   3   6       1248.84       1262.42        18.22 o
  12   3   6       5245.22       5244.84        41.24 o
  13   3   6       2044.44       2020.31        25.36 o
  14   3   6       3283.27       3311.40        34.62 o
  15   3   6         63.55         70.38        12.57 o
  16   3   6       3198.68       3226.34        38.06 o
  17   3   6         34.38         41.05        15.16 o
  18   3   6       1566.36       1589.92        33.51 o
  19   3   6         31.69          7.39        18.53 o
  20   3   6       1755.31       1744.50        38.45 o
   0   4   6       1562.19       1669.68        30.38 o
   1   4   6        794.15        812.09        13.78 o
   2   4   6       7769.48       7751.91        49.01 o
   3   4   6        470.73        494.83        12.07 o
   4   4   6       8138.43       8207.01        53.17 o
   5   4   6        542.68        579.68        13.71 o
   6   4   6        254.50        307.37         7.69 o
   7   4   6        151.62        189.18         6.08 o
   8   4   6       2496.91       2522.52        20.46 o
   9   4   6       1357.11       1381.46        16.37 o
  10   4   6       1571.10       1579.68        18.38 o
  11   4   6       1338.32       1344.56        19.70 o
  12   4   6        111.74        116.07         9.72 o
  13   4   6       1707.32       1757.76        24.70 o
  14   4   6         73.31         97.99        11.84 o
  15   4   6       2340.80       2383.38        32.02 o
  16   4   6        333.33        340.48        17.25 o
  17   4   6        307.22        313.55        20.07 o
  18   4   6          5.49         16.10        16.81 o
  19   4   6        732.22        789.63        27.78 o
  20   4   6         26.17          7.61        20.09 o
   1   5   6       1655.07       1773.81        20.93 o
   2   5   6       1001.81       1040.13        16.47 o
   3   5   6       2649.85       2686.81        27.45 o
   4   5   6        170.52        205.65         9.58 o
   5   5   6        356.27        364.85         9.63 o
   6   5   6          2.78         18.99         4.93 o
   7   5   6        220.64        273.86         8.10 o
   8   5   6        455.20        498.46        10.07 o
   9   5   6        286.70        321.59         9.85 o
  10   5   6         31.27         62.80         6.86 o
  11   5   6         31.14         42.63         7.61 o
  12   5   6          9.47         18.30         8.35 o
  13   5   6          2.26         13.71         9.88 o
  14   5   6         24.21         64.51        12.14 o
  15   5   6          0.78         -4.53        12.20 o
  16   5   6         61.65         77.11        14.95 o
  17   5   6         51.79         67.57        16.50 o
  18   5   6          0.72         47.40        17.24 o
  19   5   6         33.68         29.83        19.88 o
  20   5   6         29.01         63.71        26.07 o
   0   6   6        147.22        149.93        11.71 o
   1   6   6          1.10          9.34         5.81 o
   2   6   6       9267.73       9246.53        57.26 o
   3   6   6       1017.66       1052.58        17.37 o
   4   6   6      10593.36      10611.05        58.26 o
   5   6   6        240.13        274.10         8.80 o
   6   6   6       2072.39       2210.30        22.13 o
   7   6   6        496.02        536.27        10.97 o
   8   6   6       2931.33       3012.52        25.64 o
   9   6   6       3110.75       3202.43        28.14 o
  10   6   6       4516.60       4555.07        36.64 o
  11   6   6       1730.01       1731.65        22.00 o
  12   6   6        617.97        609.11        15.60 o
  13   6   6       1698.22       1698.08        27.03 o
  14   6   6        185.33        187.08        13.85 o
  15   6   6       2080.92       2147.19        32.47 o
  16   6   6        100.30        115.18        16.55 o
  17   6   6       1830.36       1912.78        38.37 o
  18   6   6          0.82          7.54        18.36 o
  19   6   6       1051.12       1126.67        39.60 o
  20   6   6         84.82         61.76        26.04 o
   1   7   6      37228.57      37229.77       177.29 o
   2   7   6       1148.42       1207.85        19.29 o
   3   7   6      42537.60      42197.61       174.87 o
   4   7   6       4422.30       4465.38        32.08 o
   5   7   6      17459.87      17662.17        86.19 o
   6   7   6       6498.54       6561.16        37.92 o
   7   7   6      14372.24      14550.27        75.30 o
   8   7   6       4909.92       4952.30        38.39 o
   9   7   6       6412.40       6351.17        46.91 o
  10   7   6       6637.29       6625.97        47.40 o
  11   7   6       2702.72       2695.06        29.08 o
  12   7   6       3861.09       3821.40        39.71 o
  13   7   6       1420.46       1425.67        25.80 o
  14   7   6       3874.24       3962.42        43.80 o
  15   7   6        320.91        362.40        18.53 o
  16   7   6       2526.37       2640.22        41.55 o
  17   7   6          9.63         37.84        20.47 o
  18   7   6       2678.53       2675.71        53.14 o
  19   7   6         33.04         20.61        25.02 o
   0   8   6      57509.62      58030.14       353.26 o
   1   8   6        148.51        169.34         8.38 o
   2   8   6      23639.07      23676.30       110.58 o
   3   8   6       1856.91       1917.14        19.14 o
   4   8   6      25311.88      25454.10       118.30 o
   5   8   6       4609.49       4688.54        32.80 o
   6   8   6      24809.30      24765.88       119.50 o
   7   8   6       8277.99       8509.40        53.86 o
   8   8   6      17671.46      17778.11       101.11 o
   9   8   6      11335.64      11360.19        76.54 o
  10   8   6       4702.37       4676.18        42.90 o
  11   8   6      13949.49      14086.54        95.61 o
  12   8   6       5195.31       5245.82        51.03 o
  13   8   6      11738.90      11721.32        91.19 o
  14   8   6       1253.92       1308.04        30.48 o
  15   8   6      11568.56      11544.42       103.98 o
  16   8   6        118.29        108.91        20.44 o
  17   8   6       5746.61       5820.97        80.32 o
  18   8   6          0.70         -7.42        22.36 o
  19   8   6       5051.37       5141.63        80.22 o
   1   9   6      53961.98      54299.50       231.24 o
   2   9   6       1262.77       1344.61        17.22 o
   3   9   6      38126.72      38535.86       181.90 o
   4   9   6       4728.04       4816.21        37.66 o
   5   9   6      41297.55      41583.58       196.97 o
   6   9   6       7802.57       7879.07        49.64 o
   7   9   6      27477.97      27422.92       151.52 o
   8   9   6      11407.11      11344.04        70.35 o
   9   9   6      21616.05      21390.89       130.40 o
  10   9   6       8504.72       8590.31        65.64 o
  11   9   6       7180.73       7275.19        57.48 o
  12   9   6      10313.57      10293.10        84.44 o
  13   9   6       4290.60       4360.59        49.67 o
  14   9   6       8493.68       8396.34        97.63 o
  15   9   6        858.24        907.48        39.14 o
  16   9   6       6996.41       7185.72        84.80 o
  17   9   6        224.99        239.72        29.36 o
  18   9   6       4574.04       4523.74        67.22 o
  19   9   6        135.13         95.84        30.14 o
   0  10   6      27696.06      27960.74       182.21 o
   1  10   6       2754.40       2770.00        24.39 o
   2  10   6      52857.00      52889.43       245.55 o
   3  10   6        294.04        347.74        11.56 o
   4  10   6      29295.33      29080.33       171.05 o
   5  10   6      11728.76      11765.15        84.23 o
   6  10   6      23679.09      23596.70       139.40 o
   7  10   6      11749.26      11822.50        76.35 o
   8  10   6      12697.24      12565.44        81.17 o
   9  10   6      14354.41      14260.20        93.84 o
  10  10   6      11858.22      11879.00        93.27 o
  11  10   6      14118.77      14185.18       108.97 o
  12  10   6       2002.38       2008.43        32.77 o
  13  10   6      16795.99      16796.49       131.30 o
  14  10   6       1472.62       1518.64        36.25 o
  15  10   6      10095.83      10205.54       101.04 o
  16  10   6        560.99        595.51        30.33 o
  17  10   6       7667.82       7588.05        86.25 o
  18  10   6          0.77        -27.44        27.44 o
  19  10   6       5227.51       5181.65        86.04 o
   1  11   6      43668.77      43779.82       222.90 o
   2  11   6        242.12        276.61        10.69 o
   3  11   6      27804.89      28103.13       161.20 o
   4  11   6       3244.27       3324.77        36.29 o
   5  11   6      30853.15      30642.02       224.90 o
   6  11   6       5950.49       5912.52        60.73 o
   7  11   6      19195.20      19077.17       138.91 o
   8  11   6       6207.15       6173.89        55.08 o
   9  11   6      12468.55      12404.88        87.58 o
  10  11   6       7184.31       7244.84        68.67 o
  11  11   6       5836.10       5949.53        60.00 o
  12  11   6       9111.01       9071.76        77.06 o
  13  11   6       2188.40       2199.13        44.47 o
  14  11   6       6583.71       6622.84        70.11 o
  15  11   6        920.29        927.67        31.84 o
  16  11   6       5473.39       5706.08        74.88 o
  17  11   6        123.63        125.77        30.51 o
  18  11   6       4145.37       4187.55        74.50 o
   0  12   6      30663.90      30582.09       272.58 o
   1  12   6          6.66         10.60         7.82 o
   2  12   6      11850.49      11999.17        81.38 o
   3  12   6       2798.87       2882.19        36.03 o
   4  12   6      13662.42      13433.84       107.10 o
   5  12   6       2592.58       2619.44        35.07 o
   6  12   6      10408.72      10252.33        88.98 o
   7  12   6       6659.25       6696.47        66.57 o
   8  12   6       7504.21       7380.98        75.20 o
   9  12   6       3898.79       3926.70        61.47 o
  10  12   6       1661.66       1718.54        39.67 o
  11  12   6       6491.59       6582.04        73.15 o
  12  12   6       2556.34       2532.93        40.57 o
  13  12   6       4625.28       4641.88        52.69 o
  14  12   6        726.59        839.74        28.84 o
  15  12   6       4419.51       4460.07        62.36 o
  16  12   6        129.87        125.96        25.22 o
  17  12   6       3753.38       3820.00        60.85 o
  18  12   6         16.81         17.33        28.73 o
   1  13   6      10014.61      10096.50        75.00 o
   2  13   6        382.09        402.52        15.33 o
   3  13   6      12257.74      12155.21        89.45 o
   4  13   6        185.98        192.39        14.71 o
   5  13   6       4652.29       4652.66        50.23 o
   6  13   6        869.02        902.46        25.87 o
   7  13   6       4406.01       4353.33        52.30 o
   8  13   6       1518.17       1544.33        34.72 o
   9  13   6       1257.25       1368.00        38.70 o
  10  13   6       2579.67       2656.88        46.48 o
  11  13   6       1294.96       1298.10        41.42 o
  12  13   6       1436.83       1441.25        39.82 o
  13  13   6        307.16        323.52        25.11 o
  14  13   6       2387.46       2403.19        53.88 o
  15  13   6        284.98        201.19        30.78 o
  16  13   6       1275.19       1281.36        50.74 o
  17  13   6          1.70        -31.26        31.26 o
   0  14   6        121.60        155.78        17.42 o
   1  14   6          0.13         11.78         9.94 o
   2  14   6       1782.10       1771.50        29.42 o
   3  14   6       1034.28       1023.38        24.78 o
   4  14   6       1424.58       1452.32        35.94 o
   5  14   6        345.74        355.84        20.50 o
   6  14   6         57.32        121.81        20.69 o
   7  14   6        150.93        124.20        16.26 o
   8  14   6         50.89         63.08        16.59 o
   9  14   6        757.39        821.22        28.88 o
  10  14   6        348.09        373.84        24.64 o
  11  14   6         48.07         62.65        24.04 o
  12  14   6          4.40         -4.17        20.91 o
  13  14   6         24.36         59.32        23.37 o
  14  14   6         17.58        -14.16        24.20 o
  15  14   6         93.37        133.51        31.62 o
  16  14   6         37.17         34.32        36.32 o
  17  14   6        179.44        158.21        42.29 o
   1  15   6       1537.22       1511.11        29.38 o
   2  15   6        113.83        101.82        13.34 o
   3  15   6        348.28        369.17        18.46 o
   4  15   6         85.83         91.68        16.54 o
   5  15   6        739.19        767.67        28.02 o
   6  15   6        451.97        434.68        24.97 o
   7  15   6        453.59        485.71        25.18 o
   8  15   6        224.99        229.38        20.33 o
   9  15   6        235.71        297.08        23.58 o
  10  15   6        111.30        149.16        22.12 o
  11  15   6         36.70         59.46        25.45 o
  12  15   6         38.42         90.76        23.80 o
  13  15   6          7.49         48.07        24.40 o
  14  15   6        211.48        268.38        29.75 o
  15  15   6         55.05         55.19        32.61 o
  16  15   6         21.68         21.33        40.82 o
   0  16   6       2628.67       2715.92        52.86 o
   1  16   6          5.46         39.53        12.48 o
   2  16   6       3545.39       3584.68        44.99 o
   3  16   6        150.12        134.93        17.57 o
   4  16   6       3831.88       3786.43        54.02 o
   5  16   6        603.30        607.54        28.26 o
   6  16   6       1657.93       1667.70        43.10 o
   7  16   6        981.51        942.67        34.74 o
   8  16   6       2271.67       2249.02        48.69 o
   9  16   6       1000.88       1007.81        39.97 o
  10  16   6       1532.21       1596.05        49.73 o
  11  16   6       1559.51       1631.16        50.96 o
  12  16   6        358.67        437.46        34.73 o
  13  16   6       1689.23       1690.05        50.35 o
  14  16   6        185.70        184.34        31.36 o
  15  16   6       1681.60       1766.04        82.50 o
  16  16   6        139.50         54.85        47.48 o
   1  17   6      13601.76      13565.18       108.82 o
   2  17   6         90.51         73.36        15.77 o
   3  17   6      12874.43      12683.40       146.12 o
   4  17   6       1333.79       1355.27        43.94 o
   5  17   6       7092.28       7171.38        86.05 o
   6  17   6       1822.52       1818.10        53.81 o
   7  17   6       5802.27       5688.56        76.78 o
   8  17   6       2069.17       2073.66        53.49 o
   9  17   6       3059.28       3037.90        61.60 o
  10  17   6       2652.51       2636.11        62.32 o
  11  17   6       1190.71       1115.41        46.55 o
  12  17   6       3142.32       3109.77        94.01 o
  13  17   6       1053.81       1085.99        44.58 o
  14  17   6       2146.20       2172.22        85.04 o
  15  17   6        315.53        319.27        43.87 o
   0  18   6      13619.21      13313.88       152.72 o
   1  18   6         81.16         68.86        16.45 o
   2  18   6      12336.64      12183.44       111.29 o
   3  18   6       2241.10       2289.41        47.66 o
   4  18   6       8489.50       8458.38        95.96 o
   5  18   6       3828.35       3871.59        65.57 o
   6  18   6       9150.86       9167.14       108.90 o
   7  18   6       3907.66       3859.93        64.66 o
   8  18   6       4299.40       4355.01        70.19 o
   9  18   6       6301.13       6421.02        91.85 o
  10  18   6       2400.73       2530.66        83.12 o
  11  18   6       4455.14       4415.79        75.53 o
  12  18   6       1585.75       1670.43        53.72 o
  13  18   6       4406.40       4357.62        77.08 o
  14  18   6        762.95        720.91        45.29 o
   1  19   6      15006.11      14875.02       125.71 o
   2  19   6        563.40        526.57        28.11 o
   3  19   6      16429.45      16203.14       160.61 o
   4  19   6        678.14        676.91        33.03 o
   5  19   6      10994.28      10936.89       123.77 o
   6  19   6       1680.69       1683.63        52.78 o
   7  19   6       8698.15       8967.29       111.12 o
   8  19   6       3459.31       3589.53        72.26 o
   9  19   6       4637.08       4706.76        83.76 o
  10  19   6       4457.78       4642.35        81.37 o
  11  19   6       4137.25       4072.69        74.83 o
  12  19   6       3808.73       3695.82        77.10 o
  13  19   6       1598.96       1648.74        65.20 o
  14  19   6       4608.94       4575.50        96.45 o
   0  20   6      11385.15      11274.08       148.17 o
   1  20   6        161.49        154.82        22.34 o
   2  20   6      10578.93      10641.80       110.01 o
   3  20   6       1946.40       2021.87        63.69 o
   4  20   6      12003.78      11992.11       126.98 o
   5  20   6       1642.66       1717.29        53.74 o
   6  20   6       4842.50       4893.07        79.66 o
   7  20   6       4910.49       5006.49        81.93 o
   8  20   6       4349.60       4365.33        82.09 o
   9  20   6       4475.74       4610.36        85.08 o
  10  20   6       2672.24       2658.20        65.03 o
  11  20   6       5378.68       5481.92       104.86 o
  12  20   6       1360.95       1416.33        58.76 o
  13  20   6       4248.44       4198.21        93.55 o
   1  21   6       8902.10       8729.26       102.47 o
   2  21   6        110.85         90.02        25.25 o
   3  21   6       7852.24       8063.87        99.29 o
   4  21   6        627.46        664.85        36.88 o
   5  21   6       8606.93       8608.59       111.06 o
   6  21   6       1246.79       1243.92        48.33 o
   7  21   6       5133.76       5118.18        84.65 o
   8  21   6       1731.60       1670.54        60.45 o
   9  21   6       3650.41       3771.84        93.56 o
  10  21   6       2751.15       2945.59        69.17 o
  11  21   6       2701.17       2752.35        74.13 o
  12  21   6       3056.41       3206.88        82.09 o
   0  22   6       4020.71       4264.23       104.66 o
   1  22   6        199.84        185.87        30.00 o
   2  22   6       4130.42       4122.83        67.69 o
   3  22   6         15.36          4.09        25.84 o
   4  22   6       2201.83       2243.09        62.89 o
   5  22   6        605.81        651.34        40.33 o
   6  22   6       3205.99       3049.79        76.76 o
   7  22   6        725.84        793.66        43.24 o
   8  22   6       1181.67       1138.40        49.61 o
   9  22   6       1524.50       1538.47        56.25 o
  10  22   6        909.84        886.12        46.74 o
  11  22   6       1809.88       1959.00        78.60 o
   1  23   6       1249.87       1287.33        51.95 o
   2  23   6         42.58         25.66        28.09 o
   3  23   6       1083.29       1119.58        45.79 o
   4  23   6         78.88         28.75        28.11 o
   5  23   6       1328.59       1349.68        58.83 o
   6  23   6        147.01        176.80        31.89 o
   7  23   6        870.75        933.03        51.77 o
   8  23   6        536.49        618.26        48.10 o
   9  23   6       1138.95       1187.51        51.78 o
   0  24   6         21.23         62.64        49.95 o
   1  24   6         24.36         18.27        33.51 o
   2  24   6         44.70        107.41        34.74 o
   3  24   6          2.31        -29.82        29.82 o
   4  24   6         64.30         79.81        32.74 o
   5  24   6         23.80         22.59        30.45 o
   6  24   6          1.83        -22.13        31.61 o
   7  24   6          2.44          8.56        34.19 o
   1  25   6        515.85        604.60        50.69 o
   2  25   6         65.63         52.69        36.70 o
   3  25   6        478.92        501.61        48.00 o
   4  25   6         11.72        -23.31        32.68 o
   5  25   6        673.47        750.65        43.97 o
   1   1   7      14542.87      14614.95        77.00 o
   2   1   7         47.14         59.97         4.39 o
   3   1   7       3564.74       3647.84        36.48 o
   4   1   7         15.17         25.87         8.04 o
   5   1   7       2446.54       2533.40        27.64 o
   6   1   7        467.61        530.63         9.59 o
   7   1   7       7452.48       7541.40        36.83 o
   8   1   7       1081.81       1149.83        14.40 o
   9   1   7         16.00         34.29         5.85 o
  10   1   7       2511.66       2584.49        24.10 o
  11   1   7        876.76        884.25        17.53 o
  12   1   7       5187.73       5246.41        40.80 o
  13   1   7         94.13        131.46        10.77 o
  14   1   7       1334.02       1275.57        28.26 o
  15   1   7        137.46        130.95        13.75 o
  16   1   7       2477.11       2488.12        33.75 o
  17   1   7         88.26         90.99        15.43 o
  18   1   7       1740.89       1768.33        34.68 o
  19   1   7         82.15         54.61        17.84 o
  20   1   7        465.93        470.59        24.12 o
   0   2   7      43566.41      43508.30       286.10 o
   1   2   7       2351.54       2415.67        21.65 o
   2   2   7      54912.54      54873.64       281.63 o
   3   2   7       6763.23       6846.46        48.96 o
   4   2   7      43057.75      42545.73       203.91 o
   5   2   7        190.01        208.81         8.72 o
   6   2   7      31708.58      31775.81       129.33 o
   7   2   7       5873.49       5903.79        32.84 o
   8   2   7       7490.02       7600.65        43.42 o
   9   2   7       1770.10       1811.90        18.64 o
  10   2   7       9798.67       9779.76        59.47 o
  11   2   7       3644.70       3632.19        30.97 o
  12   2   7       3382.81       3337.62        34.70 o
  13   2   7       2446.29       2464.22        28.70 o
  14   2   7        367.99        378.37        16.27 o
  15   2   7       2637.10       2717.35        33.38 o
  16   2   7        192.83        184.61        15.44 o
  17   2   7       1985.41       2044.64        34.46 o
  18   2   7          1.57         -3.34        16.35 o
  19   2   7       1438.99       1502.06        33.23 o
  20   2   7          9.13         -3.78        19.41 o
   1   3   7      28534.74      28146.36       134.89 o
   2   3   7       5494.93       5654.88        42.58 o
   3   3   7      46282.03      46225.06       272.67 o
   4   3   7        418.37        470.58        11.25 o
   5   3   7      19071.34      19114.60       103.36 o
   6   3   7       4067.06       4163.91        25.69 o
   7   3   7      10626.20      10831.53        55.43 o
   8   3   7      19846.73      19934.48        96.81 o
   9   3   7      10462.97      10371.93        61.06 o
  10   3   7      18397.75      18340.81       100.54 o
  11   3   7       4286.75       4299.85        34.50 o
  12   3   7      18483.83      18035.38       106.78 o
  13   3   7        875.24        866.87        18.56 o
  14   3   7      15280.75      15019.59        99.55 o
  15   3   7        643.77        636.05        19.66 o
  16   3   7      13129.11      13081.90        93.09 o
  17   3   7        157.80        153.92        16.88 o
  18   3   7       7695.11       7546.93        69.53 o
  19   3   7         78.00         66.69        20.16 o
  20   3   7       4300.30       4333.76        63.96 o
   0   4   7     105572.57     105809.79       741.20 o
   1   4   7       3425.77       3506.22        29.75 o
   2   4   7     113436.22     112793.40       595.50 o
   3   4   7       1179.58       1249.01        18.51 o
   4   4   7      90331.49      91461.88       413.96 o
   5   4   7      15662.28      15675.69        76.57 o
   6   4   7      49054.08      49314.89       191.61 o
   7   4   7       6657.06       6693.64        39.59 o
   8   4   7      31990.59      32148.14       151.25 o
   9   4   7      13241.65      13226.78        76.60 o
  10   4   7      15512.81      15422.90        88.70 o
  11   4   7       7176.85       7045.98        48.66 o
  12   4   7       8801.23       8708.31        60.98 o
  13   4   7       9077.38       9015.37        64.47 o
  14   4   7       2720.21       2707.25        32.57 o
  15   4   7       4791.07       4853.36        46.61 o
  16   4   7        556.17        574.88        21.44 o
  17   4   7       5091.67       5078.45        53.76 o
  18   4   7         78.19         98.57        17.56 o
  19   4   7       2897.04       2878.38        45.87 o
  20   4   7         30.34         40.34        21.81 o
   1   5   7      44117.97      44001.16       221.17 o
   2   5   7        276.60        322.88        11.18 o
   3   5   7      21064.15      21145.28       111.47 o
   4   5   7      18199.61      18159.79        98.25 o
   5   5   7      29971.74      30278.45       131.38 o
   6   5   7      18010.29      17942.42        82.67 o
   7   5   7      23939.92      23884.30       110.49 o
   8   5   7      18855.51      18924.15        97.98 o
   9   5   7       9857.35       9917.51        61.04 o
  10   5   7      28405.05      27986.17       158.14 o
  11   5   7       5799.56       5713.46        44.49 o
  12   5   7      21433.42      21143.25       132.96 o
  13   5   7       3856.21       3793.23        38.64 o
  14   5   7      19161.64      19005.17       125.08 o
  15   5   7        562.06        574.50        20.14 o
  16   5   7      14206.31      14076.35       105.54 o
  17   5   7         56.87         70.43        16.11 o
  18   5   7      10310.58      10224.38        85.70 o
  19   5   7          0.79         -4.13        20.85 o
  20   5   7       7136.78       7176.44        89.05 o
   0   6   7     102424.38     103161.08       892.77 o
   1   6   7          2.08         24.57         6.79 o
   2   6   7     101680.81     102600.22       510.45 o
   3   6   7       5036.23       5161.45        41.24 o
   4   6   7      61945.83      62816.46       259.65 o
   5   6   7       2031.49       2084.44        17.51 o
   6   6   7      38480.25      38919.16       165.29 o
   7   6   7      10501.06      10607.09        60.06 o
   8   6   7      28301.67      28170.26       153.44 o
   9   6   7       6243.86       6228.84        41.94 o
  10   6   7      11472.95      11330.69        69.42 o
  11   6   7       9832.10       9732.69        64.37 o
  12   6   7       5088.23       5015.05        43.58 o
  13   6   7       5597.88       5514.39        47.56 o
  14   6   7       3477.53       3453.24        37.51 o
  15   6   7       6715.41       6796.20        59.51 o
  16   6   7        684.88        711.27        23.42 o
  17   6   7       3411.48       3469.47        49.36 o
  18   6   7        163.56        179.04        26.25 o
  19   6   7       3351.13       3412.05        63.63 o
  20   6   7        120.90        121.44        27.35 o
   1   7   7      19049.59      19181.17       115.75 o
   2   7   7       2858.45       2898.34        25.82 o
   3   7   7      28394.43      28433.32       129.70 o
   4   7   7       4894.16       4916.08        34.06 o
   5   7   7      15456.39      15567.50        74.43 o
   6   7   7      12783.03      12769.07        67.64 o
   7   7   7       6283.27       6196.44        40.27 o
   8   7   7      12469.97      12560.49        74.59 o
   9   7   7       7732.26       7668.91        52.61 o
  10   7   7       9431.04       9395.15        62.56 o
  11   7   7       2703.14       2755.40        37.31 o
  12   7   7       8915.38       8876.15        67.00 o
  13   7   7        616.52        614.97        19.07 o
  14   7   7      11229.09      11276.21        93.52 o
  15   7   7        337.34        380.26        21.94 o
  16   7   7       6447.62       6389.20        69.60 o
  17   7   7         47.91         57.19        21.05 o
  18   7   7       5115.34       5263.15        79.61 o
  19   7   7         23.33         11.84        23.36 o
   0   8   7      44211.88      44169.51       262.37 o
   1   8   7        850.03        884.54        13.93 o
   2   8   7      17709.96      17828.45        87.92 o
   3   8   7        311.91        316.29        10.16 o
   4   8   7      15694.17      15693.87        82.52 o
   5   8   7       2063.65       2041.60        19.72 o
   6   8   7      13477.06      13438.62        74.10 o
   7   8   7        159.34        172.80         9.18 o
   8   8   7       7785.26       7774.53        56.55 o
   9   8   7       2464.01       2515.26        27.21 o
  10   8   7       3169.61       3188.49        32.15 o
  11   8   7       1713.95       1834.38        27.51 o
  12   8   7       1365.81       1371.14        27.77 o
  13   8   7       2336.93       2436.07        35.98 o
  14   8   7        635.21        670.64        24.51 o
  15   8   7       1593.54       1636.54        36.90 o
  16   8   7        365.23        378.92        24.48 o
  17   8   7       1501.96       1515.93        41.49 o
  18   8   7          4.62          6.67        22.59 o
  19   8   7       1011.58       1096.28        47.49 o
   1   9   7       3934.64       4003.73        29.73 o
   2   9   7         16.40         46.47         9.98 o
   3   9   7        343.81        388.04        12.25 o
   4   9   7        532.29        571.09        14.05 o
   5   9   7       1861.45       1919.41        20.00 o
   6   9   7       2666.32       2722.61        24.75 o
   7   9   7        783.94        845.88        21.53 o
   8   9   7        250.99        272.61        11.97 o
   9   9   7        187.82        191.94        12.15 o
  10   9   7        461.28        460.07        15.17 o
  11   9   7          4.40          6.07        10.72 o
  12   9   7       1377.78       1376.49        30.23 o
  13   9   7        449.33        504.54        22.07 o
  14   9   7        302.55        348.29        20.89 o
  15   9   7         27.95         34.46        18.00 o
  16   9   7        331.50        381.15        27.09 o
  17   9   7         15.27        -21.32        23.04 o
  18   9   7        652.15        662.40        32.62 o
  19   9   7          0.75        -28.46        28.46 o
   0  10   7       3514.87       3584.40        38.61 o
   1  10   7         21.78         25.53         6.16 o
   2  10   7       2048.10       2057.33        23.95 o
   3  10   7         36.61         58.69         9.06 o
   4  10   7        874.22        955.98        21.47 o
   5  10   7        195.97        205.00        11.41 o
   6  10   7         75.72        115.86         9.81 o
   7  10   7          0.97          3.97         8.13 o
   8  10   7         66.74         87.13         9.88 o
   9  10   7         30.83         77.05        12.90 o
  10  10   7         87.47        104.83        11.84 o
  11  10   7         64.96         99.63        12.99 o
  12  10   7          2.06         26.69        13.67 o
  13  10   7         47.00         97.85        16.81 o
  14  10   7         34.07         38.65        17.40 o
  15  10   7         28.96         45.54        20.00 o
  16  10   7         12.82         -4.14        22.94 o
  17  10   7         46.34         82.78        23.92 o
  18  10   7         89.28         81.04        24.98 o
  19  10   7         54.51        126.21        37.74 o
   1  11   7       6150.70       6124.20        45.15 o
   2  11   7          5.45         12.50         7.12 o
   3  11   7       1643.06       1686.13        22.60 o
   4  11   7        773.45        798.74        18.73 o
   5  11   7       5002.83       5003.12        49.77 o
   6  11   7       3047.00       3081.46        39.59 o
   7  11   7       2072.06       2057.76        32.92 o
   8  11   7        863.58        901.39        21.90 o
   9  11   7       1559.29       1613.70        29.45 o
  10  11   7       2115.51       2196.66        34.81 o
  11  11   7        122.39        117.91        15.23 o
  12  11   7       2699.29       2770.06        40.43 o
  13  11   7        887.64        886.00        35.55 o
  14  11   7       2463.76       2554.34        55.92 o
  15  11   7         48.82         58.79        21.65 o
  16  11   7       1563.67       1619.38        42.47 o
  17  11   7          8.49         -1.08        23.84 o
  18  11   7       1974.20       2141.04        72.55 o
   0  12   7      42398.07      41985.72       343.65 o
   1  12   7        940.86        958.15        18.11 o
   2  12   7      23968.87      23672.28       145.15 o
   3  12   7         39.89         65.40        10.00 o
   4  12   7      20048.13      19758.62       142.49 o
   5  12   7       1720.79       1680.81        31.64 o
   6  12   7      12767.87      12531.30       108.75 o
   7  12   7       1040.20       1069.37        28.58 o
   8  12   7       7030.18       7034.77        73.50 o
   9  12   7       3381.99       3422.16        51.25 o
  10  12   7       3747.20       3806.49        58.57 o
  11  12   7       1991.48       2071.57        38.78 o
  12  12   7       1318.58       1336.31        33.96 o
  13  12   7       2540.71       2688.79        45.82 o
  14  12   7        792.13        890.29        36.26 o
  15  12   7       2282.63       2417.31        62.14 o
  16  12   7        754.36        744.81        37.29 o
  17  12   7       1580.02       1561.29        45.71 o
  18  12   7         14.65        -17.76        29.14 o
   1  13   7      11414.22      11223.16        81.87 o
   2  13   7       1496.12       1523.05        25.02 o
   3  13   7      15554.22      15410.11       116.76 o
   4  13   7       2320.92       2337.99        35.56 o
   5  13   7       9527.49       9322.27        87.83 o
   6  13   7       8716.36       8632.29        84.22 o
   7  13   7       5873.02       5899.86        66.29 o
   8  13   7       9511.50       9634.11        89.83 o
   9  13   7       5497.91       5539.00        64.45 o
  10  13   7       8010.39       7957.64        99.73 o
  11  13   7       2757.26       2814.00        52.33 o
  12  13   7      10592.60      10699.16       115.47 o
  13  13   7        709.43        759.54        32.86 o
  14  13   7       9503.43       9714.77       131.54 o
  15  13   7        474.27        473.53        34.32 o
  16  13   7       6884.72       6767.24       113.68 o
  17  13   7         45.32         24.97        34.62 o
   0  14   7      37278.56      36507.37       327.37 o
   1  14   7         50.58         60.90        11.21 o
   2  14   7      34904.17      34436.57       227.25 o
   3  14   7       2473.16       2498.49        38.24 o
   4  14   7      26427.16      26032.82       192.56 o
   5  14   7       2040.94       2037.39        51.97 o
   6  14   7      25787.20      25442.47       199.21 o
   7  14   7       5449.97       5509.50        65.11 o
   8  14   7      16720.73      16411.49       141.65 o
   9  14   7       3675.99       3743.55        54.89 o
  10  14   7       9552.58       9518.78       107.91 o
  11  14   7       6229.24       6169.54        81.61 o
  12  14   7       4336.96       4316.95        68.30 o
  13  14   7       3767.30       3896.12        65.97 o
  14  14   7       2174.76       2195.15        70.71 o
  15  14   7       3807.33       3801.68        92.18 o
  16  14   7        358.72        379.08        44.20 o
  17  14   7       2765.33       2914.51       151.12 o
   1  15   7      15293.23      15105.88       110.52 o
   2  15   7        328.95        353.33        18.38 o
   3  15   7      10491.52      10452.86        94.45 o
   4  15   7       5095.75       5053.51        61.35 o
   5  15   7       9429.98       9400.35        97.64 o
   6  15   7       5849.52       5655.99        71.38 o
   7  15   7       8498.79       8398.89        88.47 o
   8  15   7       8668.63       8805.21        91.76 o
   9  15   7       3117.64       3128.80        52.01 o
  10  15   7      11976.18      11732.05       126.80 o
  11  15   7       2621.67       2752.07        56.28 o
  12  15   7      11260.49      11007.48       122.11 o
  13  15   7       1334.28       1396.60        45.66 o
  14  15   7       8984.24       9009.32       115.06 o
  15  15   7        423.22        400.44        50.49 o
  16  15   7       7919.01       7819.36       152.85 o
   0  16   7      15236.64      15274.82       160.58 o
   1  16   7        313.45        298.55        17.59 o
   2  16   7      22642.61      22632.10       167.54 o
   3  16   7        352.35        383.99        23.50 o
   4  16   7      20880.97      20466.71       177.12 o
   5  16   7       1501.61       1465.57        40.56 o
   6  16   7      14555.52      14543.28       137.92 o
   7  16   7       1903.47       1885.06        47.41 o
   8  16   7      12712.98      12653.54       127.29 o
   9  16   7       3541.41       3606.68        70.36 o
  10  16   7       7060.48       7105.31        92.71 o
  11  16   7       2183.99       2190.34        72.26 o
  12  16   7       3833.34       3801.45        67.19 o
  13  16   7       3609.15       3604.33        89.80 o
  14  16   7        971.87       1060.22        43.84 o
  15  16   7       2341.66       2357.54        72.44 o
  16  16   7         66.40         60.97        41.13 o
   1  17   7       6214.66       6179.13        63.70 o
   2  17   7        794.91        778.68        26.84 o
   3  17   7       7013.64       7116.01        83.33 o
   4  17   7       1180.80       1167.53        45.24 o
   5  17   7       3712.82       3771.26        60.41 o
   6  17   7       1304.28       1236.16        42.07 o
   7  17   7       2129.43       2179.13        82.80 o
   8  17   7       4517.55       4645.14        69.76 o
   9  17   7       1673.44       1725.87        52.18 o
  10  17   7       4432.89       4569.34        73.60 o
  11  17   7        781.89        778.47        40.30 o
  12  17   7       3417.81       3385.01        70.42 o
  13  17   7        166.71        146.47        30.17 o
  14  17   7       3781.00       3849.96        73.60 o
  15  17   7        178.68        171.41        44.71 o
   0  18   7       3794.56       3966.05        70.62 o
   1  18   7        101.45         80.87        17.59 o
   2  18   7       3923.81       4044.25        55.96 o
   3  18   7        137.15        127.19        21.60 o
   4  18   7       3821.55       3880.92        61.62 o
   5  18   7         72.03         79.96        22.47 o
   6  18   7       3481.45       3609.94        62.26 o
   7  18   7        391.70        453.57        30.63 o
   8  18   7       1437.02       1457.14        46.61 o
   9  18   7        191.73        216.15        28.81 o
  10  18   7       1374.17       1417.02        46.92 o
  11  18   7        851.94        886.14        47.79 o
  12  18   7        817.19        820.60        42.24 o
  13  18   7        532.09        594.57        38.50 o
  14  18   7        107.70        172.42        35.84 o
   1  19   7        223.69        272.98        22.55 o
   2  19   7        154.16        138.03        22.37 o
   3  19   7         28.95         60.81        21.53 o
   4  19   7         98.24         82.36        24.06 o
   5  19   7         88.46        110.31        26.03 o
   6  19   7        349.22        334.43        31.52 o
   7  19   7        207.63        218.54        29.51 o
   8  19   7         83.15        126.29        28.69 o
   9  19   7          3.22         -3.27        24.64 o
  10  19   7         61.54         64.87        27.18 o
  11  19   7         26.65         15.83        28.68 o
  12  19   7         80.08        120.59        33.12 o
  13  19   7         27.42        -10.82        31.60 o
   0  20   7        358.40        363.91        38.86 o
   1  20   7         41.55         67.68        19.69 o
   2  20   7        958.25       1002.55        39.51 o
   3  20   7         54.79          8.54        22.61 o
   4  20   7        476.55        507.51        34.16 o
   5  20   7         22.90         22.60        25.94 o
   6  20   7        723.27        816.03        41.28 o
   7  20   7         69.10         83.40        27.94 o
   8  20   7        569.72        617.64        37.98 o
   9  20   7         11.50         16.54        27.91 o
  10  20   7        139.70        103.61        30.52 o
  11  20   7        114.89        163.54        34.09 o
  12  20   7        151.83        176.41        36.90 o
  13  20   7         69.39        190.07        46.82 o
   1  21   7       2333.92       2408.87        60.44 o
   2  21   7         34.19         57.34        24.39 o
   3  21   7       1564.45       1612.50        46.70 o
   4  21   7        301.80        306.16        30.67 o
   5  21   7       1041.33       1080.02        42.64 o
   6  21   7        316.16        310.13        30.49 o
   7  21   7       1364.06       1456.37        49.74 o
   8  21   7       1037.49       1026.56        46.03 o
   9  21   7        160.69        236.36        33.28 o
  10  21   7       1537.05       1581.66        58.07 o
  11  21   7        382.33        424.74        40.52 o
  12  21   7       1953.81       2064.84       115.36 o
   0  22   7       6406.69       6477.07       130.00 o
   1  22   7          2.87        -17.81        27.55 o
   2  22   7       7083.20       7046.69        93.94 o
   3  22   7        335.02        301.91        29.65 o
   4  22   7       7228.81       7087.42        95.38 o
   5  22   7        210.53        211.99        30.90 o
   6  22   7       5468.97       5434.09        84.28 o
   7  22   7       1001.70        982.72        44.56 o
   8  22   7       2952.51       2980.08        72.93 o
   9  22   7        942.78        933.47        58.73 o
  10  22   7       2937.23       2790.34        75.23 o
   1  23   7       3756.65       3651.41        80.61 o
   2  23   7       1025.03        898.89        49.97 o
   3  23   7       4059.36       4012.73        73.22 o
   4  23   7       1051.24       1091.90        45.95 o
   5  23   7       2989.38       3166.08        77.78 o
   6  23   7       2659.84       2758.42        67.47 o
   7  23   7       1931.68       1867.13        64.99 o
   8  23   7       3856.05       3899.05        84.47 o
   9  23   7       1949.27       1924.12        62.15 o
   0  24   7      11447.96      10972.44       318.77 o
   1  24   7         84.33        132.23        36.41 o
   2  24   7       9048.56       8886.99       129.70 o
   3  24   7         81.24         66.16        37.30 o
   4  24   7       9030.55       9077.09       125.44 o
   5  24   7       1170.54       1172.66        49.83 o
   6  24   7       6649.06       6607.08       106.44 o
   7  24   7        774.82        900.50        52.18 o
   1  25   7       3713.74       3744.17        92.58 o
   2  25   7        314.01        273.77        44.44 o
   3  25   7       2724.94       2951.19        88.01 o
   4  25   7       1656.33       1624.43        66.35 o
   5  25   7       2912.54       2936.81        83.20 o
   0   0   8      17835.17      17679.34       209.69 o
   1   0   8      32311.59      32865.40       235.42 o
   2   0   8      26533.55      25770.91       207.65 o
   3   0   8       1401.05       1485.34        35.91 o
   4   0   8      18918.44      18537.52       187.80 o
   5   0   8      12973.27      12908.97       150.24 o
   6   0   8      11665.78      11728.79        82.32 o
   7   0   8      20852.90      20981.22       134.21 o
   8   0   8      14376.23      14426.77       108.10 o
   9   0   8      36744.45      36204.12       248.89 o
  10   0   8       5531.47       5512.00        56.34 o
  11   0   8      21108.05      20624.67       163.91 o
  12   0   8       2296.05       2257.42        36.32 o
  13   0   8      26834.05      25953.94       205.34 o
  14   0   8        858.25        904.17        29.70 o
  15   0   8      20211.78      20022.65       177.18 o
  16   0   8        567.21        545.24        27.98 o
  17   0   8      17143.66      16875.94       167.25 o
  18   0   8          9.38         -9.24        21.61 o
  19   0   8      10515.88      10282.19       114.16 o
  20   0   8         28.31         27.97        27.84 o
   1   1   8     177673.39     183632.88       764.77 o
   2   1   8         26.80         46.83         4.94 o
   3   1   8     125134.38     127141.27       657.50 o
   4   1   8       3155.35       3173.17        35.79 o
   5   1   8      96732.29      98293.99       540.74 o
   6   1   8       4208.42       4218.62        25.45 o
   7   1   8      35442.10      35679.59       155.66 o
   8   1   8       5824.22       5757.52        36.35 o
   9   1   8      23203.87      23250.12       124.30 o
  10   1   8       4825.70       4778.37        36.10 o
  11   1   8      11540.24      11466.31        70.95 o
  12   1   8       6475.29       6403.17        47.21 o
  13   1   8       5270.56       5229.14        42.80 o
  14   1   8       4965.32       4931.45        44.54 o
  15   1   8       1367.55       1403.32        26.40 o
  16   1   8       3374.96       3408.91        39.49 o
  17   1   8        631.78        637.95        21.83 o
  18   1   8       1931.68       1961.58        34.19 o
  19   1   8          0.85          2.74        17.68 o
  20   1   8       1620.14       1679.54        35.23 o
   0   2   8      24651.25      25104.48       179.96 o
   1   2   8       2664.26       2599.92        25.21 o
   2   2   8      24735.96      24475.72       124.34 o
   3   2   8       9030.02       9012.09        54.88 o
   4   2   8       8109.06       8332.63        59.10 o
   5   2   8      12014.19      12269.02        69.27 o
   6   2   8      15404.78      15349.44        65.16 o
   7   2   8      15931.21      16025.51        80.47 o
   8   2   8       4503.89       4468.80        31.10 o
   9   2   8      13535.60      13382.24        76.06 o
  10   2   8       2509.23       2533.55        23.98 o
  11   2   8      25691.03      25335.55       139.02 o
  12   2   8       1082.39       1086.27        19.27 o
  13   2   8      13961.40      13727.26        87.28 o
  14   2   8        588.18        607.34        18.57 o
  15   2   8      12998.97      12672.82        87.28 o
  16   2   8         50.02         46.14        14.83 o
  17   2   8      10000.48       9905.71        75.91 o
  18   2   8          7.45         -8.98        15.77 o
  19   2   8       7215.14       7079.74        68.41 o
  20   2   8          6.47         -3.92        19.63 o
   1   3   8      32549.93      32483.35       200.22 o
   2   3   8        629.02        599.05        12.59 o
   3   3   8      42707.59      42761.63       249.12 o
   4   3   8        127.59        122.07         8.15 o
   5   3   8      17610.81      17833.01        79.09 o
   6   3   8        744.54        782.71        10.16 o
   7   3   8      23000.01      23115.43       114.18 o
   8   3   8       1178.61       1192.14        14.31 o
   9   3   8      10004.87       9995.25        59.90 o
  10   3   8       1377.90       1368.26        18.47 o
  11   3   8       5519.77       5397.19        40.69 o
  12   3   8       1530.39       1588.25        26.48 o
  13   3   8       1956.10       1931.65        26.55 o
  14   3   8       1186.89       1219.23        27.05 o
  15   3   8        973.03        932.09        23.03 o
  16   3   8       1290.75       1329.73        27.22 o
  17   3   8          6.41          1.13        14.86 o
  18   3   8       1016.23       1044.66        28.79 o
  19   3   8          9.93          6.26        18.67 o
  20   3   8        661.16        702.50        29.48 o
   0   4   8       4801.17       4911.31        51.84 o
   1   4   8         63.75         69.47         6.74 o
   2   4   8       1824.41       1868.86        22.36 o
   3   4   8        558.75        565.09        14.02 o
   4   4   8       7172.70       7194.65        51.85 o
   5   4   8        267.84        280.91         7.44 o
   6   4   8         81.11        105.88         6.86 o
   7   4   8       1970.75       2025.33        18.19 o
   8   4   8        187.20        232.86         8.59 o
   9   4   8       4451.51       4392.22        32.40 o
  10   4   8        311.19        321.86        10.68 o
  11   4   8        819.91        834.94        18.88 o
  12   4   8         91.48         84.71        10.09 o
  13   4   8       2901.77       2944.84        32.52 o
  14   4   8          2.67         35.27        12.38 o
  15   4   8       2306.58       2295.89        33.43 o
  16   4   8         19.27          2.36        14.16 o
  17   4   8        511.81        547.31        24.72 o
  18   4   8         14.73         -7.89        16.69 o
  19   4   8        479.75        550.43        26.85 o
  20   4   8          3.10         -0.54        21.50 o
   1   5   8       1082.73       1179.09        19.53 o
   2   5   8       1063.20       1041.55        18.26 o
   3   5   8       1854.27       1878.65        24.23 o
   4   5   8          1.09          3.58         5.10 o
   5   5   8        305.46        413.93        10.69 o
   6   5   8        121.97        131.67         6.19 o
   7   5   8        214.31        246.06         9.78 o
   8   5   8         85.65         93.35         7.27 o
   9   5   8        113.74        156.77         8.05 o
  10   5   8        174.97        195.90         9.79 o
  11   5   8         56.29         61.20         8.72 o
  12   5   8        339.14        379.68        14.10 o
  13   5   8          7.73         44.32        12.93 o
  14   5   8         31.58         76.79        12.41 o
  15   5   8         49.96         49.20        13.68 o
  16   5   8         82.85        137.28        16.19 o
  17   5   8         26.60         36.57        16.14 o
  18   5   8         17.90         96.09        19.79 o
  19   5   8        117.25         86.99        23.27 o
  20   5   8         35.07         66.72        26.16 o
   0   6   8       3290.36       3466.24        55.12 o
   1   6   8       1188.65       1280.22        21.78 o
   2   6   8       6604.13       6712.14        49.44 o
   3   6   8       2347.75       2400.20        21.26 o
   4   6   8       2117.55       2175.38        19.87 o
   5   6   8        165.16        198.77         7.41 o
   6   6   8       1949.93       2000.98        18.59 o
   7   6   8       3450.23       3574.68        28.14 o
   8   6   8        862.88        869.18        15.65 o
   9   6   8       6077.05       6035.52        42.99 o
  10   6   8        642.98        671.00        15.89 o
  11   6   8       2607.28       2582.52        27.57 o
  12   6   8         10.51         20.52         9.53 o
  13   6   8       2531.62       2547.55        31.42 o
  14   6   8         16.62         19.44        11.68 o
  15   6   8       4068.30       4054.76        44.23 o
  16   6   8         77.51         78.14        17.86 o
  17   6   8       1392.33       1402.48        36.96 o
  18   6   8         16.58         -8.69        21.49 o
  19   6   8       1314.90       1378.63        43.42 o
   1   7   8      42938.19      42850.22       194.82 o
   2   7   8         81.04        100.61         6.99 o
   3   7   8      40103.51      39759.10       167.22 o
   4   7   8        154.04        182.08         7.44 o
   5   7   8      24313.62      24407.80       121.85 o
   6   7   8       1417.95       1410.20        16.06 o
   7   7   8      16306.96      16334.12        96.95 o
   8   7   8        852.95        901.19        16.01 o
   9   7   8      10641.30      10602.17        66.70 o
  10   7   8       1688.59       1754.06        30.10 o
  11   7   8       3232.84       3330.10        34.66 o
  12   7   8       1902.19       1955.33        29.01 o
  13   7   8       3550.67       3502.61        43.89 o
  14   7   8       1910.31       2008.90        36.23 o
  15   7   8        408.01        413.31        22.26 o
  16   7   8       1192.08       1222.00        34.33 o
  17   7   8        217.40        193.96        22.11 o
  18   7   8       1291.27       1403.62        38.86 o
  19   7   8          6.31         12.02        24.77 o
   0   8   8      25281.17      25300.64       155.98 o
   1   8   8         71.01         92.25         6.22 o
   2   8   8       9246.59       9221.11        50.33 o
   3   8   8        584.23        649.35        13.24 o
   4   8   8      13366.78      13342.11        75.54 o
   5   8   8      12715.98      12757.55        66.51 o
   6   8   8       6559.49       6593.71        43.65 o
   7   8   8       6225.98       6265.21        45.80 o
   8   8   8       4363.24       4382.04        38.30 o
   9   8   8      16409.60      16344.61       101.01 o
  10   8   8       1455.28       1499.54        24.66 o
  11   8   8      17983.40      18014.46       115.38 o
  12   8   8       1603.95       1630.15        29.19 o
  13   8   8      18328.49      18149.42       126.56 o
  14   8   8        460.81        477.47        21.18 o
  15   8   8      12054.05      12021.87        98.66 o
  16   8   8        101.51        105.80        20.48 o
  17   8   8      10500.54      10423.98       104.79 o
  18   8   8         39.79          4.17        23.75 o
  19   8   8       6237.42       6086.89        83.93 o
   1   9   8      80569.98      81214.07       344.64 o
   2   9   8       1853.67       1898.43        20.49 o
   3   9   8      70458.11      70159.65       337.73 o
   4   9   8       2000.31       1986.27        22.29 o
   5   9   8      49562.60      49871.96       259.84 o
   6   9   8       3675.64       3702.17        32.22 o
   7   9   8      39988.81      39655.24       217.80 o
   8   9   8       4134.05       4154.44        36.43 o
   9   9   8      19907.48      19828.48       122.84 o
  10   9   8       5700.26       5735.74        48.86 o
  11   9   8      11313.15      11228.37        78.13 o
  12   9   8       2829.72       2889.20        37.45 o
  13   9   8       2836.76       2847.25        38.75 o
  14   9   8       3049.54       3166.74        44.86 o
  15   9   8       1622.00       1615.24        45.85 o
  16   9   8       2409.10       2501.38        52.79 o
  17   9   8         88.15         72.29        24.01 o
  18   9   8       2089.06       2005.31        50.51 o
  19   9   8         55.25         79.29        25.88 o
   0  10   8       9097.51       9158.31        78.04 o
   1  10   8        100.85        128.79         8.76 o
   2  10   8      15717.99      15678.98        86.35 o
   3  10   8       5456.91       5473.20        45.58 o
   4  10   8      13519.91      13380.98        93.51 o
   5  10   8       2400.20       2450.97        31.31 o
   6  10   8       6556.95       6574.44        52.89 o
   7  10   8      22431.14      22288.57       134.34 o
   8  10   8       4177.89       4278.47        38.12 o
   9  10   8      13264.91      13280.22        86.49 o
  10  10   8       4100.60       4154.59        45.73 o
  11  10   8      19256.96      19133.34       126.56 o
  12  10   8       1537.87       1567.78        35.41 o
  13  10   8      19311.48      19115.95       152.71 o
  14  10   8        839.35        911.86        30.81 o
  15  10   8      16308.76      16420.59       143.59 o
  16  10   8        116.42         66.07        22.50 o
  17  10   8      10348.51      10169.12       108.99 o
  18  10   8         91.33        121.53        26.18 o
   1  11   8      57206.66      57065.20       302.28 o
   2  11   8        457.42        523.95        14.00 o
   3  11   8      38938.05      38783.36       230.58 o
   4  11   8       1430.90       1442.56        24.75 o
   5  11   8      38555.94      38065.20       263.78 o
   6  11   8       1630.70       1631.28        29.41 o
   7  11   8      28855.15      28512.26       197.50 o
   8  11   8       2691.70       2735.43        46.11 o
   9  11   8      14336.79      14209.89       107.06 o
  10  11   8       3695.60       3771.09        44.35 o
  11  11   8       8935.92       8928.21        75.45 o
  12  11   8       2452.05       2427.45        37.08 o
  13  11   8       2817.09       2900.65        44.68 o
  14  11   8       2260.64       2329.49        46.65 o
  15  11   8       1389.42       1449.54        38.74 o
  16  11   8       2147.21       2147.62        49.12 o
  17  11   8         68.49         84.75        25.30 o
  18  11   8       1629.51       1617.22        44.99 o
   0  12   8       8222.96       8267.13        78.65 o
   1  12   8        607.65        646.25        15.85 o
   2  12   8       5820.72       5865.47        48.31 o
   3  12   8       1248.51       1264.51        23.67 o
   4  12   8       5486.44       5475.98        54.51 o
   5  12   8      12299.15      12219.31       102.31 o
   6  12   8       4299.64       4348.72        53.27 o
   7  12   8       5978.50       5850.04        67.44 o
   8  12   8       2883.48       2828.41        46.41 o
   9  12   8       8785.88       8738.80        90.24 o
  10  12   8       1022.57       1013.28        31.68 o
  11  12   8       8730.01       8628.76        83.19 o
  12  12   8        920.77        995.14        29.45 o
  13  12   8       7515.19       7465.53        81.43 o
  14  12   8        143.57        111.13        22.94 o
  15  12   8       4510.02       4463.58        64.30 o
  16  12   8         17.75        -24.04        24.04 o
  17  12   8       5686.99       5555.68        77.40 o
  18  12   8          0.19        -17.63        26.67 o
   1  13   8       9130.76       9103.32        65.77 o
   2  13   8          5.42         18.93         9.62 o
   3  13   8      11081.42      11157.89       116.41 o
   4  13   8         37.36         33.71        12.07 o
   5  13   8       7871.99       7698.64        77.37 o
   6  13   8        170.14        213.49        17.52 o
   7  13   8       3876.33       3882.33        52.03 o
   8  13   8        557.05        572.80        25.35 o
   9  13   8       5060.62       4952.38        61.22 o
  10  13   8        337.50        375.29        25.35 o
  11  13   8       1428.19       1491.31        57.92 o
  12  13   8        849.71        914.33        37.95 o
  13  13   8       1529.06       1551.92        45.47 o
  14  13   8        732.72        837.34        39.86 o
  15  13   8        170.64        184.81        29.06 o
  16  13   8        581.76        630.94        48.32 o
  17  13   8        116.98        183.10        38.22 o
   0  14   8         27.58         45.76        17.70 o
   1  14   8        260.61        260.90        14.84 o
   2  14   8        438.26        491.32        18.98 o
   3  14   8       1171.19       1188.77        28.05 o
   4  14   8         32.28         68.93        14.63 o
   5  14   8        289.97        290.52        19.62 o
   6  14   8        434.22        459.34        23.07 o
   7  14   8        645.86        683.06        30.47 o
   8  14   8        198.40        232.38        21.08 o
   9  14   8       1088.73       1118.32        37.56 o
  10  14   8        316.67        314.24        24.42 o
  11  14   8         63.16         60.69        21.90 o
  12  14   8          2.67          0.99        22.20 o
  13  14   8         16.43         59.69        24.36 o
  14  14   8          1.48        -23.81        27.34 o
  15  14   8        424.25        401.93        41.60 o
  16  14   8         31.21         13.41        37.38 o
  17  14   8         37.82         26.37        41.71 o
   1  15   8       1132.38       1110.11        27.22 o
   2  15   8         84.59         94.41        14.49 o
   3  15   8        551.26        556.32        23.07 o
   4  15   8          8.07         -7.22        15.68 o
   5  15   8        731.33        761.38        30.16 o
   6  15   8          4.26        -14.42        16.25 o
   7  15   8        320.81        320.23        22.33 o
   8  15   8          3.52         -2.32        17.43 o
   9  15   8        439.13        463.28        25.76 o
  10  15   8        185.21        228.48        25.09 o
  11  15   8         96.43         63.96        23.20 o
  12  15   8          6.71         45.54        23.80 o
  13  15   8         17.19         27.52        24.58 o
  14  15   8         89.78        154.32        32.62 o
  15  15   8         68.40        112.11        34.29 o
  16  15   8         40.69        113.91        40.00 o
   0  16   8       1451.65       1455.07        40.90 o
   1  16   8        182.25        211.93        17.33 o
   2  16   8       2017.93       2095.71        37.10 o
   3  16   8        408.92        441.66        24.31 o
   4  16   8       2103.14       2106.06        47.71 o
   5  16   8       1006.29        997.91        35.13 o
   6  16   8        683.58        673.89        33.48 o
   7  16   8       2155.39       2268.44        50.10 o
   8  16   8        395.73        453.39        29.09 o
   9  16   8       2714.82       2713.37        48.45 o
  10  16   8        383.23        428.33        29.11 o
  11  16   8       1917.55       1875.32        51.65 o
  12  16   8        129.12        177.39        27.84 o
  13  16   8       2654.96       2871.61        67.32 o
  14  16   8         11.00         38.34        28.41 o
  15  16   8       2378.24       2359.42        73.57 o
  16  16   8         11.77        -23.01        50.42 o
   1  17   8      17289.09      17141.82       130.97 o
   2  17   8         28.35         -0.46        15.62 o
   3  17   8      14901.98      14826.43       146.17 o
   4  17   8        195.78        184.68        22.86 o
   5  17   8       9830.58       9601.08       110.03 o
   6  17   8        305.77        314.41        27.41 o
   7  17   8       8560.27       8583.42        99.36 o
   8  17   8        896.86        871.23        34.14 o
   9  17   8       4248.74       4229.05        64.03 o
  10  17   8        752.27        803.22        38.17 o
  11  17   8       2070.86       2144.12        60.82 o
  12  17   8       1506.67       1485.57        52.81 o
  13  17   8       1633.08       1635.24        56.12 o
  14  17   8        803.74        917.24        44.77 o
  15  17   8        547.17        538.76        50.77 o
   0  18   8       3535.41       3439.96        70.59 o
   1  18   8          7.00         40.10        15.83 o
   2  18   8       4143.07       4197.88        57.18 o
   3  18   8       2329.92       2391.87        63.38 o
   4  18   8       2234.92       2286.77        53.49 o
   5  18   8       4720.28       4599.77        76.70 o
   6  18   8       4128.64       4168.10        67.45 o
   7  18   8       4792.72       4980.39        73.62 o
   8  18   8       1960.56       1941.50        49.11 o
   9  18   8       6346.72       6289.29       100.03 o
  10  18   8       1567.88       1493.52        47.74 o
  11  18   8       7643.47       7446.36       101.98 o
  12  18   8        674.59        665.61        42.32 o
  13  18   8       5293.29       5248.27        86.30 o
  14  18   8        266.10        277.30        35.79 o
   1  19   8      22799.06      22461.74       167.84 o
   2  19   8         91.72         68.84        21.42 o
   3  19   8      23428.35      22981.96       192.43 o
   4  19   8        591.43        619.77        32.65 o
   5  19   8      17657.11      17601.67       173.32 o
   6  19   8       1208.03       1217.16        42.83 o
   7  19   8      10138.36       9975.32       112.92 o
   8  19   8       1795.66       1832.80        70.46 o
   9  19   8       8190.03       8116.62       101.80 o
  10  19   8       1385.58       1352.53        50.09 o
  11  19   8       4103.12       4182.41        81.28 o
  12  19   8       1978.57       2016.26        64.35 o
  13  19   8       2138.49       2172.79        66.61 o
   0  20   8       3858.30       3949.24        87.95 o
   1  20   8       1146.57       1128.23        39.12 o
   2  20   8       3401.10       3525.13        70.35 o
   3  20   8       1115.13       1125.24        41.59 o
   4  20   8       3175.53       3322.74        64.77 o
   5  20   8       3022.71       3080.01        60.79 o
   6  20   8       2239.63       2214.35        72.28 o
   7  20   8       4888.78       4948.88        77.50 o
   8  20   8       2563.16       2621.19        65.43 o
   9  20   8       7461.56       7389.45       107.40 o
  10  20   8       1162.83       1247.42        51.75 o
  11  20   8       5362.41       5374.93        98.06 o
  12  20   8        552.52        596.61        52.11 o
   1  21   8      11822.40      11924.40       133.70 o
   2  21   8         25.57         34.36        22.75 o
   3  21   8       9637.86       9681.63       116.10 o
   4  21   8        440.02        453.95        37.30 o
   5  21   8      11144.58      11135.03       124.27 o
   6  21   8        767.41        899.46        41.46 o
   7  21   8       7874.41       7767.96       100.10 o
   8  21   8        598.92        643.57        39.84 o
   9  21   8       5037.11       5228.43        86.40 o
  10  21   8        915.06        927.70        56.11 o
  11  21   8       3704.44       3611.74        85.84 o
   0  22   8       2145.98       2197.82        85.90 o
   1  22   8          4.24         26.06        28.32 o
   2  22   8       1696.50       1847.58        60.18 o
   3  22   8        637.09        665.32        38.96 o
   4  22   8       1217.61       1306.24        47.98 o
   5  22   8        907.94        966.08        43.13 o
   6  22   8       1003.94       1017.28        51.85 o
   7  22   8       2282.45       2259.73        61.58 o
   8  22   8        557.37        606.49        41.24 o
   9  22   8       1685.58       1741.16        58.81 o
  10  22   8        225.69        217.69        38.01 o
   1  23   8       1205.75       1281.03        56.65 o
   2  23   8         68.81         57.49        35.72 o
   3  23   8       1847.28       1826.20        58.74 o
   4  23   8         37.54         26.52        30.31 o
   5  23   8       1213.75       1220.42        50.41 o
   6  23   8         86.33         92.51        31.97 o
   7  23   8       1518.62       1460.88        52.84 o
   8  23   8        109.80        164.13        35.04 o
   9  23   8       1119.58       1071.31        58.02 o
   0  24   8         12.81         -8.08        56.18 o
   1  24   8          2.22         29.75        33.80 o
   2  24   8          2.79         15.86        36.41 o
   3  24   8          0.84        -34.30        34.30 o
   4  24   8         83.36        146.01        35.20 o
   5  24   8          1.29        -19.51        32.15 o
   6  24   8          0.86         11.67        32.99 o
   7  24   8          1.75         24.01        34.58 o
   1  25   8        378.67        376.21        47.12 o
   2  25   8          2.37          8.27        39.80 o
   3  25   8        612.94        696.73        53.66 o
   4  25   8         12.37        -36.77        36.77 o
   1   1   9       3213.64       3288.04        29.23 o
   2   1   9        137.62        150.41         7.66 o
   3   1   9       1416.33       1457.40        26.09 o
   4   1   9       2370.43       2478.27        32.68 o
   5   1   9        316.55        366.75         8.47 o
   6   1   9       4614.48       4674.97        29.10 o
   7   1   9        159.45        190.58         8.09 o
   8   1   9       1627.28       1642.53        16.79 o
   9   1   9        518.56        526.05        11.64 o
  10   1   9       3994.94       3919.72        32.29 o
  11   1   9         50.93         53.40         8.48 o
  12   1   9       6212.39       6183.09        46.51 o
  13   1   9        170.54        214.58        12.44 o
  14   1   9       1532.35       1492.87        25.86 o
  15   1   9         52.06         28.66        12.52 o
  16   1   9       2233.34       2303.73        32.68 o
  17   1   9         93.55         46.99        15.55 o
  18   1   9       1597.25       1555.76        31.32 o
  19   1   9          0.29        -17.76        17.76 o
  20   1   9        613.22        661.14        28.02 o
   0   2   9      52254.37      52172.67       438.49 o
   1   2   9         12.05         18.87         5.44 o
   2   2   9      36611.72      37115.46       202.46 o
   3   2   9         61.29         73.35         5.76 o
   4   2   9      36058.23      36042.74       250.18 o
   5   2   9       3726.80       3733.83        24.33 o
   6   2   9      31305.94      31567.02       136.85 o
   7   2   9        463.23        471.18         9.40 o
   8   2   9      13727.90      13992.04        75.91 o
   9   2   9        989.43       1005.35        15.34 o
  10   2   9      12908.93      12853.62        73.81 o
  11   2   9        471.81        486.12        13.62 o
  12   2   9       3882.04       3866.45        34.67 o
  13   2   9       1204.84       1192.96        25.04 o
  14   2   9       1680.96       1718.01        32.92 o
  15   2   9        862.35        841.58        22.14 o
  16   2   9        347.56        360.33        18.29 o
  17   2   9        243.44        267.55        17.89 o
  18   2   9         25.79         -7.38        16.22 o
  19   2   9        436.05        493.51        24.72 o
  20   2   9        127.44        143.98        23.81 o
   1   3   9      20011.37      19840.18       105.22 o
   2   3   9       8198.82       8290.67        54.09 o
   3   3   9       6759.58       6842.74        48.60 o
   4   3   9        786.81        884.26        14.85 o
   5   3   9       3318.96       3437.09        22.00 o
   6   3   9      13209.30      13261.34        66.54 o
   7   3   9       3334.37       3368.81        24.51 o
   8   3   9      20759.46      20824.54       106.29 o
   9   3   9       1044.26       1047.86        15.60 o
  10   3   9      23540.30      23199.79       122.43 o
  11   3   9        101.28        148.66        10.67 o
  12   3   9      16807.94      16666.63        98.75 o
  13   3   9        362.86        355.15        14.07 o
  14   3   9      22599.68      22441.37       133.40 o
  15   3   9        408.63        440.63        17.81 o
  16   3   9      12324.50      12338.33        88.02 o
  17   3   9         95.41         72.74        16.73 o
  18   3   9       9098.61       8910.81        74.97 o
  19   3   9         17.00        -19.56        19.56 o
  20   3   9       5510.81       5480.51        65.78 o
   0   4   9     177671.23     180507.33      1642.33 o
   1   4   9        320.35        348.69        11.59 o
   2   4   9     105818.03     106548.90       643.29 o
   3   4   9        335.49        370.07        12.64 o
   4   4   9     119622.40     122225.49       467.70 o
   5   4   9        310.51        347.46         7.66 o
   6   4   9      50725.11      51385.92       238.85 o
   7   4   9       2574.99       2599.72        22.60 o
   8   4   9      45538.05      45527.31       220.79 o
   9   4   9        789.05        794.18        14.35 o
  10   4   9      14542.14      14380.35        82.97 o
  11   4   9       2656.65       2610.10        26.17 o
  12   4   9       9689.23       9634.30        65.81 o
  13   4   9       2330.25       2357.29        30.16 o
  14   4   9       2662.13       2707.15        34.34 o
  15   4   9       2116.15       2104.87        33.34 o
  16   4   9        663.89        678.75        23.10 o
  17   4   9       1108.12       1136.67        28.28 o
  18   4   9         27.58         40.05        18.66 o
  19   4   9       1047.69       1118.93        33.69 o
  20   4   9         83.94         88.93        24.23 o
   1   5   9      13688.02      13773.84        97.04 o
   2   5   9         31.23         69.87         8.23 o
   3   5   9      10015.46      10074.83        52.80 o
   4   5   9      17453.84      17399.76        80.83 o
   5   5   9       8351.27       8429.15        43.85 o
   6   5   9      15998.02      15973.98        80.59 o
   7   5   9       3559.29       3634.69        28.01 o
   8   5   9      17809.50      17696.95        97.32 o
   9   5   9       2001.74       2077.08        22.74 o
  10   5   9      28757.04      28478.80       158.32 o
  11   5   9       1378.87       1387.17        25.90 o
  12   5   9      27290.59      27040.23       154.11 o
  13   5   9        250.07        278.31        14.56 o
  14   5   9      20997.52      20696.85       131.93 o
  15   5   9        190.30        201.25        16.64 o
  16   5   9      18433.95      18209.32       126.51 o
  17   5   9         49.58         36.39        16.88 o
  18   5   9      13832.30      13769.08       112.03 o
  19   5   9          2.53         -0.45        23.36 o
   0   6   9      77167.60      77693.44       571.89 o
   1   6   9        764.23        792.37        15.30 o
   2   6   9     142100.83     143161.33       615.96 o
   3   6   9          5.52         36.71         5.80 o
   4   6   9      61171.79      61137.27       254.90 o
   5   6   9        309.13        358.67        11.16 o
   6   6   9      58376.96      58693.26       268.24 o
   7   6   9        587.02        610.74        12.53 o
   8   6   9      25468.19      25367.66       134.63 o
   9   6   9       2529.07       2583.94        25.95 o
  10   6   9      17723.54      17405.87       106.32 o
  11   6   9       2200.64       2263.10        27.77 o
  12   6   9       5950.76       5920.50        49.70 o
  13   6   9       2388.89       2449.34        33.21 o
  14   6   9       3599.98       3656.78        42.52 o
  15   6   9       1248.93       1311.56        29.56 o
  16   6   9        616.19        632.94        24.66 o
  17   6   9       1791.82       1674.58        41.56 o
  18   6   9         96.05         76.88        23.38 o
  19   6   9        591.39        619.64        31.08 o
   1   7   9       2287.54       2380.65        21.28 o
   2   7   9       5591.51       5605.99        35.93 o
   3   7   9       4651.72       4771.88        32.62 o
   4   7   9       7554.97       7631.49        44.18 o
   5   7   9       4464.16       4446.06        33.14 o
   6   7   9       9229.76       9091.83        55.36 o
   7   7   9       2395.16       2409.53        24.82 o
   8   7   9      24024.97      23825.02       127.87 o
   9   7   9       1509.96       1576.62        21.90 o
  10   7   9      10828.27      10688.76        69.14 o
  11   7   9       1620.65       1653.55        25.82 o
  12   7   9      13604.90      13545.93        92.83 o
  13   7   9        467.40        470.47        20.29 o
  14   7   9      10824.40      10731.43        91.88 o
  15   7   9          8.95        -16.40        16.40 o
  16   7   9       9768.67       9797.73        89.74 o
  17   7   9          0.66         20.99        19.85 o
  18   7   9       5343.82       5372.35        67.45 o
  19   7   9          0.66         19.37        24.56 o
   0   8   9      30281.07      30675.37       182.51 o
   1   8   9          9.32         18.53         5.70 o
   2   8   9      16633.45      16655.70        82.12 o
   3   8   9       1286.17       1328.56        16.63 o
   4   8   9      17988.16      18255.47        98.00 o
   5   8   9          4.41         17.90         6.42 o
   6   8   9      14346.06      14461.34        84.83 o
   7   8   9        511.55        525.96        13.76 o
   8   8   9       9063.80       9033.43        62.18 o
   9   8   9       1140.44       1178.65        20.91 o
  10   8   9       4772.35       4767.60        41.96 o
  11   8   9        889.68        906.42        25.19 o
  12   8   9       3626.37       3697.33        42.62 o
  13   8   9        199.51        268.57        17.56 o
  14   8   9        804.52        809.22        25.28 o
  15   8   9        489.52        548.49        24.35 o
  16   8   9        570.77        588.78        26.88 o
  17   8   9        339.95        447.02        27.94 o
  18   8   9          2.46        -12.11        23.60 o
  19   8   9        176.84        221.92        28.98 o
   1   9   9          9.66         46.03         7.29 o
   2   9   9         19.73         24.42         6.92 o
   3   9   9        853.35        899.52        16.20 o
   4   9   9       1013.11       1047.13        16.97 o
   5   9   9         96.60        126.91         9.98 o
   6   9   9       3154.57       3118.81        30.26 o
   7   9   9        261.72        298.28        11.76 o
   8   9   9        255.54        267.17        12.17 o
   9   9   9        213.99        227.49        12.31 o
  10   9   9       1486.89       1497.95        27.06 o
  11   9   9        279.48        315.55        15.08 o
  12   9   9       1471.27       1555.16        30.21 o
  13   9   9         44.73         51.09        15.32 o
  14   9   9        411.14        465.59        22.34 o
  15   9   9          2.61        -10.39        18.03 o
  16   9   9        362.08        437.02        27.05 o
  17   9   9          9.83         38.84        23.68 o
  18   9   9       1037.96       1033.13        39.76 o
  19   9   9          7.47        -30.54        30.54 o
   0  10   9       1124.89       1191.51        24.93 o
   1  10   9          9.62         11.25         6.45 o
   2  10   9       1620.10       1653.44        22.03 o
   3  10   9         65.82         80.79         8.99 o
   4  10   9        250.00        288.56        12.24 o
   5  10   9        208.11        231.17        11.56 o
   6  10   9        406.02        476.20        14.82 o
   7  10   9          1.48         12.98         8.78 o
   8  10   9        131.47        138.19        11.70 o
   9  10   9          1.93          8.18        10.46 o
  10  10   9          3.94         22.45        11.01 o
  11  10   9        132.47        177.87        14.49 o
  12  10   9         93.71         96.46        17.05 o
  13  10   9        132.03        183.82        18.51 o
  14  10   9         78.01        113.63        18.66 o
  15  10   9         64.11        126.92        21.64 o
  16  10   9         32.76         67.35        22.18 o
  17  10   9         52.19         87.83        25.79 o
  18  10   9         29.16         11.10        25.30 o
   1  11   9        371.65        404.85        12.53 o
   2  11   9         68.32         83.85         8.87 o
   3  11   9       1662.35       1718.82        25.18 o
   4  11   9       2905.97       2851.47        34.00 o
   5  11   9        531.79        564.42        18.53 o
   6  11   9       3990.96       4019.02        44.44 o
   7  11   9        450.34        484.70        18.39 o
   8  11   9       2419.34       2441.60        31.58 o
   9  11   9        151.21        184.24        14.14 o
  10  11   9       3530.40       3623.57        42.39 o
  11  11   9        415.10        404.14        19.98 o
  12  11   9       4270.94       4283.56        49.72 o
  13  11   9         27.18         15.60        17.33 o
  14  11   9       1975.39       1945.32        43.65 o
  15  11   9         25.74         19.12        21.01 o
  16  11   9       1862.14       1841.70        44.79 o
  17  11   9          4.09         -3.02        24.20 o
  18  11   9       2273.77       2260.82        58.36 o
   0  12   9      32172.94      31672.81       253.44 o
   1  12   9         38.25         38.70         8.44 o
   2  12   9      27052.22      26642.42       157.70 o
   3  12   9        294.19        307.39        14.00 o
   4  12   9      23400.95      22872.41       157.55 o
   5  12   9         19.58         31.02        11.17 o
   6  12   9      15245.33      14836.44       115.71 o
   7  12   9        155.63        183.37        16.05 o
   8  12   9       8503.50       8537.54        87.98 o
   9  12   9       1085.60       1065.74        32.22 o
  10  12   9       6036.02       6015.54        71.96 o
  11  12   9       1197.12       1224.74        33.38 o
  12  12   9       3069.83       3086.35        47.65 o
  13  12   9        597.41        666.52        29.29 o
  14  12   9        853.93        836.38        33.07 o
  15  12   9        841.47        934.97        35.79 o
  16  12   9        919.56       1029.94        48.10 o
  17  12   9        599.33        668.11        39.06 o
   1  13   9       2925.65       3010.63        30.69 o
   2  13   9       2409.61       2502.23        30.30 o
   3  13   9       4390.33       4324.55        46.40 o
   4  13   9       2596.14       2579.04        36.38 o
   5  13   9       2670.92       2630.17        39.20 o
   6  13   9       6523.67       6481.34        66.87 o
   7  13   9       1460.59       1469.38        33.12 o
   8  13   9      13442.70      13213.94       118.46 o
   9  13   9        907.95        897.18        32.86 o
  10  13   9       9270.86       9412.46       104.46 o
  11  13   9        667.37        670.79        32.86 o
  12  13   9      12624.10      12615.73       139.23 o
  13  13   9        394.70        379.44        30.92 o
  14  13   9      10411.75      10401.51       131.11 o
  15  13   9          7.71         34.11        26.29 o
  16  13   9       9675.67       9619.10       120.61 o
  17  13   9         13.55         84.72        36.62 o
   0  14   9      47741.77      46898.38       411.75 o
   1  14   9        266.59        306.01        14.81 o
   2  14   9      49803.59      48570.91       301.66 o
   3  14   9        182.92        190.12        15.10 o
   4  14   9      34118.54      33554.64       241.86 o
   5  14   9        624.99        649.45        23.82 o
   6  14   9      32774.07      32316.72       235.92 o
   7  14   9        567.86        580.35        24.43 o
   8  14   9      16968.01      16841.53       144.90 o
   9  14   9       1568.24       1564.90        39.44 o
  10  14   9      10846.20      10797.43       112.10 o
  11  14   9        801.63        768.18        38.03 o
  12  14   9       4297.02       4337.45        70.22 o
  13  14   9        961.74        949.24        40.03 o
  14  14   9       2202.02       2186.87        63.22 o
  15  14   9        806.50        897.12        47.38 o
  16  14   9        198.45        150.15        40.58 o
  17  14   9        889.90        980.56       180.63 o
   1  15   9       4202.05       4228.13        45.17 o
   2  15   9        263.63        288.57        18.08 o
   3  15   9       3085.01       3040.03        56.02 o
   4  15   9       4554.78       4591.67        59.23 o
   5  15   9       2772.09       2795.85        43.68 o
   6  15   9       7367.16       7315.00        76.00 o
   7  15   9       1410.37       1432.83        36.27 o
   8  15   9       7460.57       7367.26        78.76 o
   9  15   9       1080.14       1046.63        34.86 o
  10  15   9      14610.19      14826.47       143.01 o
  11  15   9        603.10        666.31        34.69 o
  12  15   9      12269.71      12162.84       133.06 o
  13  15   9        205.14        187.22        28.13 o
  14  15   9      11748.45      11389.49       163.99 o
  15  15   9        122.64         75.06        33.21 o
  16  15   9       9515.07       9190.84       184.04 o
   0  16   9      27280.09      27129.49       258.00 o
   1  16   9         20.74          0.09        13.38 o
   2  16   9      22119.73      22303.04       172.89 o
   3  16   9        398.99        432.78        22.71 o
   4  16   9      28923.02      28280.26       222.36 o
   5  16   9        916.78        884.70        31.54 o
   6  16   9      13978.77      13779.90       127.35 o
   7  16   9       1561.33       1574.98        41.43 o
   8  16   9      17256.98      17154.31       145.28 o
   9  16   9        319.56        343.35        26.02 o
  10  16   9       7245.37       7303.61        94.38 o
  11  16   9        683.52        722.28        36.43 o
  12  16   9       4318.43       4253.45        72.35 o
  13  16   9        494.36        567.81        36.60 o
  14  16   9       1230.16       1222.83        72.60 o
  15  16   9        479.72        560.05        42.47 o
   1  17   9       1588.19       1558.31        35.33 o
   2  17   9       1143.35       1131.91        35.88 o
   3  17   9        555.58        618.25        35.33 o
   4  17   9       1459.06       1381.22        41.21 o
   5  17   9        853.47        872.07        34.24 o
   6  17   9       3615.94       3607.69        56.88 o
   7  17   9       1004.00       1031.80        36.51 o
   8  17   9       5517.77       5359.27        72.04 o
   9  17   9        662.91        663.90        34.21 o
  10  17   9       6080.06       6176.29        94.15 o
  11  17   9        210.30        209.09        31.49 o
  12  17   9       3829.13       3990.69        77.16 o
  13  17   9        139.57        186.82        36.21 o
  14  17   9       5997.23       6024.15       103.09 o
  15  17   9        148.06        117.64        35.23 o
   0  18   9       4401.13       4437.13        81.81 o
   1  18   9          6.75         -2.28        16.72 o
   2  18   9       4268.99       4297.06        58.60 o
   3  18   9         11.01         13.05        20.13 o
   4  18   9       2953.31       3046.59        55.54 o
   5  18   9        504.81        536.82        33.80 o
   6  18   9       4574.36       4575.32        67.06 o
   7  18   9        175.69        188.93        25.69 o
   8  18   9       2061.15       2154.22        51.79 o
   9  18   9        146.36        140.74        26.49 o
  10  18   9       1805.83       1892.60        55.99 o
  11  18   9         70.24        116.31        30.27 o
  12  18   9        863.46        927.93        45.70 o
  13  18   9        190.71        271.76        41.02 o
  14  18   9        402.26        460.29        41.07 o
   1  19   9          1.18         41.28        19.26 o
   2  19   9          6.47         -0.84        19.16 o
   3  19   9         11.40         50.97        21.88 o
   4  19   9        216.46        212.50        25.86 o
   5  19   9          7.86         81.68        23.63 o
   6  19   9        230.24        235.73        27.73 o
   7  19   9        119.82        160.39        26.30 o
   8  19   9        108.19         94.71        29.46 o
   9  19   9        147.71        178.15        28.55 o
  10  19   9         17.33         35.08        28.23 o
  11  19   9          2.39        -22.56        29.36 o
  12  19   9        341.82        362.09        38.35 o
  13  19   9         29.48         39.66        33.65 o
   0  20   9        665.47        655.24        46.80 o
   1  20   9         49.30         51.89        22.72 o
   2  20   9        424.45        493.67        31.51 o
   3  20   9          5.74         -8.93        23.25 o
   4  20   9        584.11        736.45        42.41 o
   5  20   9         71.04        122.88        29.38 o
   6  20   9        613.61        675.36        45.45 o
   7  20   9         78.92         86.37        26.79 o
   8  20   9        836.26        884.18        41.99 o
   9  20   9         16.36         43.64        30.46 o
  10  20   9        221.52        216.58        34.06 o
  11  20   9          7.40         16.18        34.20 o
  12  20   9        258.97        246.12        40.19 o
   1  21   9        603.67        643.16        37.20 o
   2  21   9         48.81         65.56        28.09 o
   3  21   9        259.16        236.94        31.04 o
   4  21   9        678.58        705.83        38.00 o
   5  21   9        243.34        284.72        31.10 o
   6  21   9       1224.62       1342.44        48.40 o
   7  21   9        129.19        227.28        31.01 o
   8  21   9       1278.52       1297.83        48.35 o
   9  21   9        212.36        242.94        36.20 o
  10  21   9       2177.16       2170.48       120.62 o
  11  21   9         14.73         81.74        36.59 o
   0  22   9       8707.80       8850.38       158.42 o
   1  22   9          0.23        -19.41        29.28 o
   2  22   9       8706.28       8688.89       118.80 o
   3  22   9         27.34          0.63        28.50 o
   4  22   9       8196.92       7993.17       108.05 o
   5  22   9        453.54        522.96        42.96 o
   6  22   9       6421.25       6510.55        93.30 o
   7  22   9        219.87        225.76        32.97 o
   8  22   9       4045.74       4082.86        78.88 o
   9  22   9        213.81        207.82        36.66 o
  10  22   9       3553.09       3520.54        99.45 o
   1  23   9        979.35       1131.79        52.76 o
   2  23   9        777.36        807.19        50.14 o
   3  23   9        784.85        837.75        48.70 o
   4  23   9        929.34       1029.88        49.95 o
   5  23   9        617.22        699.84        43.10 o
   6  23   9       2810.59       2775.29        99.20 o
   7  23   9       1018.12       1092.28        50.89 o
   8  23   9       4090.77       4081.54        85.23 o
   0  24   9      15853.34      15791.14       309.64 o
   1  24   9          7.06        -10.21        35.42 o
   2  24   9      12466.83      12408.59       172.82 o
   3  24   9         88.73         75.94        39.33 o
   4  24   9      11179.16      11003.57       135.44 o
   5  24   9        110.34        114.39        34.12 o
   6  24   9       8687.38       8458.29       121.39 o
   1  25   9        586.80        447.10        63.10 o
   2  25   9        226.43        351.28        46.17 o
   3  25   9        711.45        770.64        55.73 o
   0   0  10       8845.95       8902.76       135.06 o
   1   0  10       5934.33       5979.18        59.51 o
   2   0  10       9069.09       9448.76       100.44 o
   3   0  10       7578.09       7877.19       102.77 o
   4   0  10        118.73        221.65        24.29 o
   5   0  10      15926.88      15779.21       109.06 o
   6   0  10       5209.35       5319.45        44.62 o
   7   0  10      35617.70      35456.42       245.81 o
   8   0  10       1013.04       1078.37        20.86 o
   9   0  10      30726.90      30314.44       210.37 o
  10   0  10         78.71        123.82        15.46 o
  11   0  10      25847.15      25541.59       191.18 o
  12   0  10         32.82         47.01        13.08 o
  13   0  10      29205.05      28765.46       216.90 o
  14   0  10        441.60        485.67        22.77 o
  15   0  10      21925.84      21585.24       181.58 o
  16   0  10        152.11        168.29        22.45 o
  17   0  10      15718.53      15589.69       144.33 o
  18   0  10         59.49         69.59        25.32 o
  19   0  10      11246.72      10870.98       125.40 o
  20   0  10         12.70         -1.01        29.69 o
   1   1  10     150890.55     153237.64      1052.58 o
   2   1  10       1437.27       1437.09        19.02 o
   3   1  10     104617.06     106584.81       546.61 o
   4   1  10        305.08        326.74         9.39 o
   5   1  10      82128.04      83130.12       318.87 o
   6   1  10          4.88         35.18         6.57 o
   7   1  10      52753.41      53256.52       239.56 o
   8   1  10          7.40         49.91         8.35 o
   9   1  10      28625.22      28475.85       140.42 o
  10   1  10        651.50        635.25        13.43 o
  11   1  10      14287.05      14104.50        81.47 o
  12   1  10        756.42        787.23        19.06 o
  13   1  10       5560.04       5463.77        42.95 o
  14   1  10       1643.35       1648.58        25.63 o
  15   1  10       2354.43       2396.40        31.83 o
  16   1  10        513.28        566.95        21.12 o
  17   1  10        374.04        385.41        19.53 o
  18   1  10        224.36        269.18        19.45 o
  19   1  10         41.63         93.28        19.34 o
  20   1  10        242.81        283.88        26.31 o
   0   2  10       4662.34       4655.69        55.77 o
   1   2  10        144.16        181.72         9.73 o
   2   2  10        146.93        237.20        12.59 o
   3   2  10       4945.82       5023.64        42.25 o
   4   2  10       6039.54       6143.55        37.45 o
   5   2  10      17791.86      17692.42        86.21 o
   6   2  10        100.44        179.06         7.61 o
   7   2  10      14810.92      14755.98        76.74 o
   8   2  10       1455.96       1511.22        16.55 o
   9   2  10      16677.64      16598.30        88.86 o
  10   2  10        188.04        193.93         9.55 o
  11   2  10      22363.37      22012.19       118.77 o
  12   2  10        175.52        191.95        11.37 o
  13   2  10      16588.29      16299.32        94.93 o
  14   2  10          4.56         -7.03        10.90 o
  15   2  10      12741.49      12731.94        86.27 o
  16   2  10        270.26        290.20        17.30 o
  17   2  10      10845.98      10734.81        79.63 o
  18   2  10          0.12         -9.07        16.91 o
  19   2  10       7589.18       7637.55        78.32 o
  20   2  10          0.37        -14.45        22.45 o
   1   3  10      37197.50      37298.38       185.60 o
   2   3  10        966.49        987.88        17.06 o
   3   3  10      43426.66      43710.44       184.59 o
   4   3  10        191.16        216.76         6.11 o
   5   3  10      24960.99      25188.86       110.27 o
   6   3  10       1107.98       1153.86        14.58 o
   7   3  10      18998.65      18859.78        98.22 o
   8   3  10        453.11        456.87        10.93 o
   9   3  10      11216.74      11121.60        65.15 o
  10   3  10        365.27        371.27        12.55 o
  11   3  10       5096.79       5068.45        38.48 o
  12   3  10        238.31        296.59        15.45 o
  13   3  10       2458.78       2422.36        28.41 o
  14   3  10         60.56        106.52        12.62 o
  15   3  10        515.44        505.18        18.34 o
  16   3  10         34.79         57.72        15.19 o
  17   3  10         33.16         26.23        16.43 o
  18   3  10        188.03        213.58        21.78 o
  19   3  10          0.33         27.67        20.75 o
  20   3  10          3.25         94.53        31.46 o
   0   4  10         15.48         23.64        10.18 o
   1   4  10        772.29        780.96        17.02 o
   2   4  10        591.56        658.61        14.27 o
   3   4  10        892.28        889.95        12.62 o
   4   4  10        401.12        455.51         9.98 o
   5   4  10         49.28         65.34         5.87 o
   6   4  10       1551.75       1561.10        16.71 o
   7   4  10       1390.14       1401.64        20.35 o
   8   4  10        487.64        531.54        12.24 o
   9   4  10       4261.67       4216.26        33.98 o
  10   4  10         85.39        107.43         9.15 o
  11   4  10       1409.91       1435.06        21.61 o
  12   4  10        209.49        219.72        13.06 o
  13   4  10       1821.61       1815.37        33.45 o
  14   4  10         27.74         26.21        12.53 o
  15   4  10       2428.78       2498.32        34.31 o
  16   4  10         16.71          5.44        15.81 o
  17   4  10        856.41        877.36        27.69 o
  18   4  10         12.11         12.99        18.91 o
  19   4  10        802.88        838.73        31.37 o
   1   5  10       1190.92       1268.99        16.62 o
   2   5  10        701.62        730.60        13.27 o
   3   5  10        236.36        339.92        13.75 o
   4   5  10        784.71        808.01        12.45 o
   5   5  10         51.04        130.73        11.67 o
   6   5  10        200.23        213.66         8.20 o
   7   5  10        141.70        212.27        11.31 o
   8   5  10        662.54        679.40        14.37 o
   9   5  10         27.80         62.70         8.33 o
  10   5  10        306.53        325.59        12.63 o
  11   5  10          4.45         17.14         9.91 o
  12   5  10          0.05         17.62        10.75 o
  13   5  10          2.43          7.38        12.07 o
  14   5  10        747.04        763.93        22.51 o
  15   5  10         97.19        113.47        16.17 o
  16   5  10         48.84        102.65        17.81 o
  17   5  10         13.16         26.88        18.35 o
  18   5  10         29.64        110.02        21.57 o
  19   5  10          1.02        -13.03        22.46 o
   0   6  10       4693.73       4661.49        46.41 o
   1   6  10        314.07        348.69        10.04 o
   2   6  10        457.49        524.91        11.75 o
   3   6  10       1420.52       1499.44        17.88 o
   4   6  10          3.79         33.41         5.99 o
   5   6  10       1164.16       1205.26        16.09 o
   6   6  10        343.71        414.73        13.15 o
   7   6  10       4062.15       4127.47        31.83 o
   8   6  10        312.36        345.74        11.02 o
   9   6  10       4369.07       4362.80        35.77 o
  10   6  10         23.56         41.01         9.76 o
  11   6  10       2176.56       2141.82        27.13 o
  12   6  10         94.88         86.94        12.13 o
  13   6  10       3341.82       3307.83        42.28 o
  14   6  10         80.06         65.51        14.78 o
  15   6  10       3390.27       3463.73        42.17 o
  16   6  10         25.29          6.53        18.03 o
  17   6  10       1353.25       1325.09        37.55 o
  18   6  10          7.23          1.40        21.12 o
  19   6  10       1389.23       1372.11        44.60 o
   1   7  10      42704.57      42696.58       183.68 o
   2   7  10         43.58         52.64         6.63 o
   3   7  10      38394.32      38653.22       181.37 o
   4   7  10          1.14          4.26         6.66 o
   5   7  10      25590.24      25799.94       128.87 o
   6   7  10        120.97        149.70         7.94 o
   7   7  10      21021.46      21050.42       116.55 o
   8   7  10        589.20        598.01        13.91 o
   9   7  10      11764.50      11585.88        71.14 o
  10   7  10         35.02         55.31         9.89 o
  11   7  10       4657.94       4634.74        42.46 o
  12   7  10        993.96       1009.06        22.74 o
  13   7  10       3112.17       3133.44        39.19 o
  14   7  10        111.00        107.01        17.20 o
  15   7  10        634.49        682.77        26.20 o
  16   7  10        315.79        356.54        23.91 o
  17   7  10         67.86         79.94        21.61 o
  18   7  10         41.67         87.94        22.87 o
  19   7  10          1.74         -1.80        25.05 o
   0   8  10        270.74        341.40        16.81 o
   1   8  10         10.57         28.92         6.24 o
   2   8  10       7495.94       7467.78        46.34 o
   3   8  10       3082.08       3184.84        26.95 o
   4   8  10        724.60        761.71        15.51 o
   5   8  10      12244.56      12145.25        76.05 o
   6   8  10        977.03       1044.52        16.82 o
   7   8  10      10326.84      10193.53        67.88 o
   8   8  10        225.36        267.40        16.11 o
   9   8  10      17108.21      17080.83       106.00 o
  10   8  10        580.49        596.17        17.22 o
  11   8  10      19912.79      19692.12       129.07 o
  12   8  10         16.28          5.56        12.86 o
  13   8  10      15828.69      15655.00       113.86 o
  14   8  10         39.07         41.66        16.31 o
  15   8  10      12628.24      12663.96       113.04 o
  16   8  10        170.45        171.64        21.34 o
  17   8  10      10600.71      10327.43        95.74 o
  18   8  10         34.64         54.29        24.99 o
  19   8  10       7487.39       7666.42        98.71 o
   1   9  10      74002.73      74394.38       345.47 o
   2   9  10         36.21         46.41         7.73 o
   3   9  10      73299.24      73347.16       375.99 o
   4   9  10        230.33        242.79        10.80 o
   5   9  10      57574.07      57226.90       324.36 o
   6   9  10         10.17         10.87         8.41 o
   7   9  10      35912.03      35266.93       203.00 o
   8   9  10        267.72        275.73        12.57 o
   9   9  10      23239.44      22930.71       137.04 o
  10   9  10        226.55        237.23        13.79 o
  11   9  10      13260.75      13088.40        89.14 o
  12   9  10        310.26        333.45        17.71 o
  13   9  10       4737.36       4821.51        52.13 o
  14   9  10        102.28        119.24        17.70 o
  15   9  10       1238.57       1289.71        33.62 o
  16   9  10        495.44        540.42        28.24 o
  17   9  10        164.70        175.62        25.28 o
  18   9  10        381.69        411.95        31.79 o
   0  10  10       4620.95       4630.98        60.88 o
   1  10  10       2117.45       2144.39        23.45 o
   2  10  10       2002.65       2032.86        25.44 o
   3  10  10       4855.64       4908.36        45.31 o
   4  10  10       2939.01       3007.01        38.52 o
   5  10  10       5763.91       5787.68        47.20 o
   6  10  10        350.46        395.68        15.74 o
   7  10  10      18529.76      18395.88       121.88 o
   8  10  10        545.99        596.07        17.39 o
   9  10  10      20778.79      20579.86       132.93 o
  10  10  10         61.84         83.98        12.41 o
  11  10  10      20138.41      20167.74       126.51 o
  12  10  10        487.57        475.41        20.60 o
  13  10  10      18950.52      18853.52       133.34 o
  14  10  10          3.79         11.08        17.89 o
  15  10  10      16497.81      16593.73       150.19 o
  16  10  10          4.22         13.53        22.58 o
  17  10  10      12512.97      12368.29       121.50 o
  18  10  10         14.88         -2.14        25.93 o
   1  11  10      57374.91      56817.88       306.93 o
   2  11  10        184.44        216.52        12.16 o
   3  11  10      47198.45      46907.36       288.32 o
   4  11  10        327.71        323.26        14.49 o
   5  11  10      43111.05      42456.24       272.57 o
   6  11  10         27.12         47.07        11.22 o
   7  11  10      26347.06      25812.71       182.14 o
   8  11  10        524.67        556.83        18.96 o
   9  11  10      15396.32      15185.99       111.06 o
  10  11  10        515.32        533.24        19.26 o
  11  11  10       9813.16       9745.16        79.43 o
  12  11  10         52.98         81.65        17.59 o
  13  11  10       3550.36       3558.83        50.49 o
  14  11  10        243.54        263.94        23.26 o
  15  11  10       1051.04       1112.04        35.96 o
  16  11  10        234.21        268.62        26.61 o
  17  11  10        131.52        144.15        27.38 o
  18  11  10        156.62        204.46        29.17 o
   0  12  10        423.36        530.61        21.72 o
   1  12  10        119.46        150.01        10.92 o
   2  12  10        633.99        664.04        20.09 o
   3  12  10       1826.20       1867.40        28.10 o
   4  12  10        217.69        268.45        14.29 o
   5  12  10       6947.32       6808.47        74.40 o
   6  12  10        545.61        648.66        21.36 o
   7  12  10       6541.12       6513.91        66.58 o
   8  12  10        377.00        398.79        21.59 o
   9  12  10       8180.50       8032.80        86.13 o
  10  12  10       1309.14       1360.53        37.00 o
  11  12  10      10340.99      10231.65        95.43 o
  12  12  10        100.46         98.20        20.54 o
  13  12  10       8030.61       8021.49        90.93 o
  14  12  10        120.44         76.94        24.17 o
  15  12  10       6432.47       6437.49        79.81 o
  16  12  10          0.68         34.35        26.20 o
  17  12  10       6546.72       6570.29        94.77 o
   1  13  10      12665.84      12608.76        87.84 o
   2  13  10         13.80         11.25        10.26 o
   3  13  10      12762.12      12691.90        95.22 o
   4  13  10         80.99         96.94        13.20 o
   5  13  10       7609.97       7606.29        71.70 o
   6  13  10        540.40        544.73        22.65 o
   7  13  10       5489.81       5458.91        64.59 o
   8  13  10        134.98        126.07        17.89 o
   9  13  10       3997.29       4086.20        69.83 o
  10  13  10        125.29        165.13        22.68 o
  11  13  10       1514.46       1586.38        44.68 o
  12  13  10        210.21        234.61        27.28 o
  13  13  10        838.79        936.90        43.38 o
  14  13  10         45.17         77.35        29.41 o
  15  13  10        332.00        289.06        35.09 o
  16  13  10         16.76         35.51        33.53 o
  17  13  10         78.35         95.88        41.83 o
   0  14  10        486.98        546.04        27.08 o
   1  14  10         12.50          9.61        10.76 o
   2  14  10        941.94       1023.91        26.24 o
   3  14  10        264.08        317.38        18.18 o
   4  14  10          1.98         68.60        14.10 o
   5  14  10        208.32        218.14        18.22 o
   6  14  10        192.99        219.19        18.88 o
   7  14  10        500.22        516.48        24.01 o
   8  14  10        551.43        597.40        26.63 o
   9  14  10        610.44        646.18        29.70 o
  10  14  10         68.07        115.48        21.98 o
  11  14  10         87.31        118.69        23.87 o
  12  14  10        105.73        131.92        25.39 o
  13  14  10        358.31        387.63        32.19 o
  14  14  10          3.00          2.94        29.47 o
  15  14  10        553.51        624.16        45.26 o
  16  14  10          5.92         -8.37        35.30 o
   1  15  10        670.83        771.91        24.94 o
   2  15  10          0.17         -4.33        13.37 o
   3  15  10       1072.03       1134.78        29.86 o
   4  15  10        151.10        138.43        17.59 o
   5  15  10       1137.96       1144.23        32.20 o
   6  15  10        116.25        121.17        17.72 o
   7  15  10        216.46        196.38        20.01 o
   8  15  10        128.31        112.67        20.86 o
   9  15  10        423.67        455.20        27.19 o
  10  15  10          8.52         19.07        21.60 o
  11  15  10        344.95        378.43        29.86 o
  12  15  10         61.33        141.04        26.05 o
  13  15  10         42.29         14.73        27.40 o
  14  15  10         26.26         65.62        31.28 o
  15  15  10          9.82         -4.20        32.64 o
  16  15  10         83.55        136.07        48.94 o
   0  16  10         63.64        103.93        23.70 o
   1  16  10        302.52        324.04        19.82 o
   2  16  10         47.94         73.77        17.42 o
   3  16  10        666.65        659.64        26.80 o
   4  16  10         28.15         69.61        18.24 o
   5  16  10        750.77        696.16        29.30 o
   6  16  10        186.62        220.23        21.04 o
   7  16  10       1984.92       1940.22        44.37 o
   8  16  10          7.37         45.20        19.77 o
   9  16  10       3083.07       3101.58        54.30 o
  10  16  10         41.14         58.52        22.71 o
  11  16  10       2124.27       2269.32        57.79 o
  12  16  10        152.59        138.85        28.15 o
  13  16  10       2198.08       2269.69        63.46 o
  14  16  10         24.17         44.45        32.76 o
  15  16  10       2462.57       2492.58        87.59 o
   1  17  10      17921.74      17787.15       140.82 o
   2  17  10         85.85         61.95        19.77 o
   3  17  10      16221.46      16169.29       150.34 o
   4  17  10         87.07         86.94        20.33 o
   5  17  10      11499.94      11337.88       113.59 o
   6  17  10        116.07        108.98        21.45 o
   7  17  10       9155.85       9002.23        98.46 o
   8  17  10         52.95         79.74        23.68 o
   9  17  10       5157.79       5071.31        75.51 o
  10  17  10        268.83        296.30        29.25 o
  11  17  10       2634.82       2630.16        62.33 o
  12  17  10         82.13        124.61        29.69 o
  13  17  10       1680.81       1767.03        84.31 o
  14  17  10        321.64        324.84        37.81 o
   0  18  10        916.78       1019.89        69.72 o
   1  18  10         10.89         14.56        18.80 o
   2  18  10         24.65         87.02        21.86 o
   3  18  10       1804.57       1767.67        47.33 o
   4  18  10       1032.70       1078.42        39.05 o
   5  18  10       4965.94       5091.47        70.83 o
   6  18  10        139.21        156.25        24.69 o
   7  18  10       5376.43       5525.89        75.51 o
   8  18  10        662.85        722.31        36.47 o
   9  18  10       7112.14       7158.55        93.10 o
  10  18  10        296.24        296.19        34.48 o
  11  18  10       8065.84       7790.76       111.50 o
  12  18  10         67.01        108.05        34.09 o
  13  18  10       7333.26       7435.85       117.54 o
  14  18  10          1.62         58.92        34.79 o
   1  19  10      26032.66      25850.99       221.30 o
   2  19  10         26.10         39.33        22.69 o
   3  19  10      23706.10      23596.52       217.59 o
   4  19  10          3.04         31.85        23.77 o
   5  19  10      17374.41      17338.49       165.53 o
   6  19  10        177.99        196.69        27.61 o
   7  19  10      13170.16      12883.43       136.58 o
   8  19  10          7.46          2.49        25.57 o
   9  19  10       8700.50       8562.16       105.98 o
  10  19  10        113.88        202.77        34.31 o
  11  19  10       4464.07       4384.02        80.59 o
  12  19  10        220.27        218.78        41.20 o
  13  19  10       1998.89       2024.59        65.05 o
   0  20  10        350.55        453.07        41.90 o
   1  20  10        309.44        417.22        39.55 o
   2  20  10        545.43        570.16        35.68 o
   3  20  10       1196.74       1202.88        45.41 o
   4  20  10         59.37         98.09        25.88 o
   5  20  10       2966.24       2984.15        61.93 o
   6  20  10        767.28        749.95        38.58 o
   7  20  10       6125.02       5958.08        95.71 o
   8  20  10        357.50        435.07        45.00 o
   9  20  10       6635.02       6584.30        97.54 o
  10  20  10        184.80        196.90        44.80 o
  11  20  10       6780.93       6679.29       112.23 o
  12  20  10         16.95         22.77        36.24 o
   1  21  10      15392.01      15476.00       161.13 o
   2  21  10         26.14         16.03        28.17 o
   3  21  10      11359.54      11331.66       131.08 o
   4  21  10        339.69        351.80        33.77 o
   5  21  10      11476.50      11448.98       133.41 o
   6  21  10        192.51        218.52        32.84 o
   7  21  10       8764.44       8624.82       113.15 o
   8  21  10        255.38        254.98        36.76 o
   9  21  10       5087.56       5066.53        97.25 o
  10  21  10         62.30        110.61        37.80 o
  11  21  10       3072.90       2930.63        88.07 o
   0  22  10         45.07         68.08        53.54 o
   1  22  10         14.31        -13.29        31.28 o
   2  22  10        105.78        109.02        34.38 o
   3  22  10        315.83        270.67        34.21 o
   4  22  10        164.11        199.28        33.67 o
   5  22  10       1182.15       1315.35        51.93 o
   6  22  10         10.83         44.32        30.73 o
   7  22  10       1738.47       1641.59        81.10 o
   8  22  10        182.16        178.42        41.47 o
   9  22  10       2034.41       2136.42        71.38 o
   1  23  10       1761.12       1954.64        72.68 o
   2  23  10         40.04         35.13        35.39 o
   3  23  10       2296.37       2245.93        69.55 o
   4  23  10        165.72        151.97        33.24 o
   5  23  10       1712.57       1785.18        59.14 o
   6  23  10         81.14         88.61        34.14 o
   7  23  10       1159.57       1192.81        52.65 o
   8  23  10         54.75         70.38        38.46 o
   0  24  10          5.54         66.12        75.26 o
   1  24  10          8.03         -2.67        40.40 o
   2  24  10         38.58        133.54        39.30 o
   3  24  10          9.52        -19.48        36.66 o
   4  24  10          0.82         -2.99        35.53 o
   5  24  10          2.20        -32.95        33.46 o
   6  24  10         54.21         71.76        35.94 o
   1  25  10        753.70        755.55        65.65 o
   2  25  10          6.50         17.12        40.40 o
   1   1  11         61.23         98.73         8.42 o
   2   1  11         29.05         35.60         6.36 o
   3   1  11       1715.47       1766.03        21.78 o
   4   1  11        921.40        957.27        12.82 o
   5   1  11        160.91        199.99         7.27 o
   6   1  11       2881.21       2936.45        23.25 o
   7   1  11        935.07        954.82        15.14 o
   8   1  11       1403.35       1431.37        17.35 o
   9   1  11        251.41        266.08         9.54 o
  10   1  11       2041.92       2046.34        21.90 o
  11   1  11        250.01        294.27        11.77 o
  12   1  11       3553.62       3573.77        32.81 o
  13   1  11          1.66          5.25        10.32 o
  14   1  11       2369.05       2324.17        29.27 o
  15   1  11          6.26         -0.65        12.51 o
  16   1  11       1705.50       1703.14        30.78 o
  17   1  11        153.25        161.86        18.07 o
  18   1  11       1758.67       1776.62        35.61 o
  19   1  11          5.91          8.14        20.88 o
   0   2  11      62535.58      64468.36       677.08 o
   1   2  11         21.49         22.95         7.18 o
   2   2  11      44872.75      45776.72       264.60 o
   3   2  11         43.31         41.69         4.78 o
   4   2  11      32468.90      33040.75       139.99 o
   5   2  11       1080.97       1105.79        14.00 o
   6   2  11      29616.51      29867.47       141.54 o
   7   2  11        266.74        289.30         8.95 o
   8   2  11      18853.88      18683.88       102.55 o
   9   2  11        146.01        165.95         9.49 o
  10   2  11       8097.58       7930.86        50.61 o
  11   2  11        107.85        119.33         9.72 o
  12   2  11       3369.74       3316.74        32.27 o
  13   2  11          0.34         12.91        10.84 o
  14   2  11        843.28        845.54        20.34 o
  15   2  11          0.14         38.84        13.34 o
  16   2  11        597.83        602.08        21.45 o
  17   2  11         16.55         41.84        17.60 o
  18   2  11         99.97         80.94        20.42 o
  19   2  11          6.05         49.57        21.04 o
   1   3  11       2383.53       2456.43        25.37 o
   2   3  11       1838.61       1927.34        23.31 o
   3   3  11        183.67        245.50         9.56 o
   4   3  11       9218.15       9310.32        50.97 o
   5   3  11         84.42        165.84        14.63 o
   6   3  11      14782.75      14695.70        77.66 o
   7   3  11         99.12        144.96         9.53 o
   8   3  11      23455.38      23220.49       130.24 o
   9   3  11        916.38        924.33        17.35 o
  10   3  11      13974.13      13818.59        83.72 o
  11   3  11        296.40        322.07        12.28 o
  12   3  11      21535.81      21209.36       119.76 o
  13   3  11         79.52         79.32        11.47 o
  14   3  11      15230.33      15170.31        98.26 o
  15   3  11         16.10         -2.20        13.24 o
  16   3  11      12763.82      12823.64       100.58 o
  17   3  11          6.10        -17.55        17.55 o
  18   3  11       7528.29       7502.18        72.96 o
  19   3  11        191.44        188.02        23.15 o
   0   4  11      84640.59      85030.60       510.17 o
   1   4  11        326.92        380.19        10.76 o
   2   4  11     113171.95     114077.05       457.52 o
   3   4  11         45.05         61.76         5.51 o
   4   4  11      62363.93      63528.86       276.39 o
   5   4  11        967.49       1006.44        15.35 o
   6   4  11      70691.65      71457.19       335.10 o
   7   4  11         91.39        115.66         7.63 o
   8   4  11      38659.20      38664.71       203.04 o
   9   4  11        306.08        336.98        12.35 o
  10   4  11      24638.28      24101.70       145.18 o
  11   4  11         35.55         74.66        10.65 o
  12   4  11       9079.54       9015.80        65.23 o
  13   4  11          0.03         23.33        12.60 o
  14   4  11       4766.92       4782.08        48.05 o
  15   4  11         28.40         39.21        15.83 o
  16   4  11        740.26        797.35        26.85 o
  17   4  11          0.23         15.70        18.22 o
  18   4  11          8.90         18.82        19.80 o
  19   4  11          6.17         28.04        21.15 o
   1   5  11          4.06         48.45         6.70 o
   2   5  11       2907.32       2933.72        23.29 o
   3   5  11        492.52        579.03        15.87 o
   4   5  11      18105.15      18275.69        96.07 o
   5   5  11         49.09         84.19         7.00 o
   6   5  11      24372.12      24388.82       128.29 o
   7   5  11        465.46        545.40        12.45 o
   8   5  11      25687.70      25366.18       138.79 o
   9   5  11         13.23         44.18         8.51 o
  10   5  11      31318.84      30804.84       176.09 o
  11   5  11         39.75         57.65        10.97 o
  12   5  11      24402.53      23991.28       144.52 o
  13   5  11        298.87        302.92        16.24 o
  14   5  11      21028.16      20765.01       138.22 o
  15   5  11         30.83         30.60        15.96 o
  16   5  11      15850.27      15801.13       117.81 o
  17   5  11         41.35         44.86        18.86 o
  18   5  11      12495.37      12083.43       100.56 o
  19   5  11         23.87         16.24        22.85 o
   0   6  11     100500.16     101899.20       583.00 o
   1   6  11        339.11        348.54         9.88 o
   2   6  11      69975.60      71082.55       291.91 o
   3   6  11       1410.40       1465.91        16.74 o
   4   6  11      89488.98      89907.06       428.23 o
   5   6  11         28.65         40.80         6.33 o
   6   6  11      38706.43      38695.38       203.42 o
   7   6  11        280.98        317.10        10.43 o
   8   6  11      36289.29      35728.80       189.71 o
   9   6  11          0.27         10.70         8.27 o
  10   6  11      15388.55      15328.23        95.00 o
  11   6  11         12.91         40.10        10.82 o
  12   6  11      10330.76      10297.88        72.54 o
  13   6  11        162.46        169.67        14.98 o
  14   6  11       2874.31       2941.57        41.41 o
  15   6  11          5.91         41.92        15.77 o
  16   6  11        563.63        577.07        24.19 o
  17   6  11         82.43        140.27        22.03 o
  18   6  11         63.54        107.52        22.79 o
  19   6  11         19.47         11.33        24.68 o
   1   7  11         32.43         98.79        10.41 o
   2   7  11       4341.95       4314.09        36.91 o
   3   7  11        863.40        920.95        16.41 o
   4   7  11       2993.47       2973.88        29.18 o
   5   7  11         72.16        126.51         8.76 o
   6   7  11       8574.80       8585.67        55.35 o
   7   7  11        374.38        402.20        14.24 o
   8   7  11      11547.95      11523.86        73.20 o
   9   7  11          1.36          6.40         8.86 o
  10   7  11      17267.57      17021.02       104.16 o
  11   7  11         38.56         52.83        11.57 o
  12   7  11       9957.91      10036.69        73.39 o
  13   7  11        140.55        129.19        15.21 o
  14   7  11      12736.04      12694.97       102.21 o
  15   7  11         55.60         68.46        18.08 o
  16   7  11       8993.00       8959.63        83.52 o
  17   7  11         35.63         55.85        21.31 o
  18   7  11       8236.06       8059.86        86.63 o
  19   7  11          2.34        -24.24        24.24 o
   0   8  11      28199.96      28612.65       194.09 o
   1   8  11        211.94        243.70         9.31 o
   2   8  11      27524.20      27573.65       139.13 o
   3   8  11        307.50        325.63        11.20 o
   4   8  11      23151.28      23133.31       144.06 o
   5   8  11        157.73        183.86         9.98 o
   6   8  11      14768.39      14621.67        92.90 o
   7   8  11         21.31         40.60         8.70 o
   8   8  11       5090.32       5064.24        42.78 o
   9   8  11         43.37         74.60        10.94 o
  10   8  11       4893.27       4918.50        45.55 o
  11   8  11         12.36         44.45        12.73 o
  12   8  11       1814.83       1846.93        32.24 o
  13   8  11         28.57         58.28        15.60 o
  14   8  11        601.09        646.10        25.21 o
  15   8  11         45.28         87.25        18.72 o
  16   8  11         47.83         68.69        20.06 o
  17   8  11         26.49         92.30        22.52 o
  18   8  11         57.92         75.72        24.65 o
   1   9  11        768.59        821.58        16.22 o
   2   9  11         49.74         62.21         8.33 o
   3   9  11        741.63        766.18        17.55 o
   4   9  11        113.50        103.57         9.75 o
   5   9  11        193.46        276.96        12.39 o
   6   9  11        246.07        246.09        12.21 o
   7   9  11          0.73         29.56         9.55 o
   8   9  11        617.35        658.28        17.79 o
   9   9  11        220.60        243.64        13.63 o
  10   9  11        867.60        885.99        28.26 o
  11   9  11         58.63         80.87        13.59 o
  12   9  11       1606.08       1609.41        30.86 o
  13   9  11         17.96         12.46        15.20 o
  14   9  11        511.98        567.69        24.31 o
  15   9  11         16.48         63.59        18.90 o
  16   9  11       1201.64       1225.63        34.86 o
  17   9  11          9.09         21.12        23.42 o
  18   9  11        691.27        709.08        35.71 o
   0  10  11       1044.81       1200.66        28.17 o
   1  10  11          0.14         -2.85         7.59 o
   2  10  11        611.41        648.72        17.35 o
   3  10  11        133.62        169.48        12.28 o
   4  10  11        844.08        916.63        20.49 o
   5  10  11        509.38        511.61        16.32 o
   6  10  11        427.58        456.92        15.94 o
   7  10  11          6.00         10.89        10.61 o
   8  10  11        436.29        479.79        17.83 o
   9  10  11          6.16         32.85        11.93 o
  10  10  11        110.25        133.76        14.14 o
  11  10  11         39.22         50.83        14.11 o
  12  10  11         91.63         99.80        15.70 o
  13  10  11         67.85        115.59        17.42 o
  14  10  11         46.11         55.80        18.48 o
  15  10  11         42.41        135.95        21.90 o
  16  10  11          8.37        -12.84        22.80 o
  17  10  11         11.07         34.28        25.11 o
  18  10  11          0.92          3.48        27.08 o
   1  11  11        396.69        431.24        16.00 o
   2  11  11        527.48        525.69        16.57 o
   3  11  11        398.96        460.18        16.71 o
   4  11  11       1081.93       1065.49        23.57 o
   5  11  11         83.73        104.35        17.32 o
   6  11  11       1973.92       2037.44        32.40 o
   7  11  11         13.01         38.52        12.18 o
   8  11  11       1913.07       1913.79        32.60 o
   9  11  11         48.89         70.94        14.19 o
  10  11  11       3274.27       3258.19        41.86 o
  11  11  11         65.78         94.85        15.14 o
  12  11  11       2584.96       2644.32        41.06 o
  13  11  11         99.20         93.71        20.18 o
  14  11  11       1884.43       1967.75        46.57 o
  15  11  11         34.62         73.62        24.60 o
  16  11  11       2245.79       2283.32        52.25 o
  17  11  11          7.91          3.27        27.13 o
   0  12  11      27978.47      27625.40       226.42 o
   1  12  11        544.63        577.04        17.31 o
   2  12  11      25875.08      25392.58       172.56 o
   3  12  11          1.23         -5.48        10.55 o
   4  12  11      26340.85      25886.71       177.01 o
   5  12  11        182.66        216.10        14.86 o
   6  12  11      16435.34      16265.33       130.12 o
   7  12  11        120.92        107.42        15.51 o
   8  12  11       8294.45       8244.88        84.03 o
   9  12  11          2.24         18.64        15.40 o
  10  12  11       7215.87       7227.28        83.35 o
  11  12  11         98.66         99.61        19.30 o
  12  12  11       2997.67       3072.75        53.47 o
  13  12  11          4.17         44.44        23.19 o
  14  12  11        941.65       1022.27        38.54 o
  15  12  11         67.16        102.99        26.24 o
  16  12  11        127.92        133.83        30.33 o
  17  12  11          0.12         48.12        30.64 o
   1  13  11         12.45         40.67        12.22 o
   2  13  11       2932.19       2978.06        38.30 o
   3  13  11         32.65         83.16        12.63 o
   4  13  11       3233.64       3284.25        39.90 o
   5  13  11          0.54         71.57        16.27 o
   6  13  11       8105.13       7900.06        87.51 o
   7  13  11         60.68         79.96        16.08 o
   8  13  11      11150.27      11007.54       109.86 o
   9  13  11         16.05         19.41        18.40 o
  10  13  11      13807.05      13680.99       138.84 o
  11  13  11         35.93         54.49        22.39 o
  12  13  11      10371.67      10321.11       130.74 o
  13  13  11        120.57        115.10        30.46 o
  14  13  11      10531.01      10602.26       136.41 o
  15  13  11         55.55         71.30        35.01 o
  16  13  11       8634.58       8459.39       120.78 o
  17  13  11          0.76         17.66        37.61 o
   0  14  11      44419.38      44348.64       370.01 o
   1  14  11        232.22        252.44        14.86 o
   2  14  11      37777.33      37367.89       256.36 o
   3  14  11         33.44         43.04        13.85 o
   4  14  11      38684.68      38212.66       254.54 o
   5  14  11         11.76         30.70        15.35 o
   6  14  11      25255.18      24943.32       190.98 o
   7  14  11         28.72         32.75        17.48 o
   8  14  11      19397.67      19251.59       163.23 o
   9  14  11         51.91         44.64        20.25 o
  10  14  11      10719.85      10642.37       113.13 o
  11  14  11        117.04        164.46        24.33 o
  12  14  11       6613.41       6559.52        95.10 o
  13  14  11          0.04         50.45        27.98 o
  14  14  11       1949.26       1964.03        63.52 o
  15  14  11          4.51         31.12        33.09 o
  16  14  11        570.12        547.82        47.31 o
   1  15  11          4.72         80.88        15.03 o
   2  15  11        625.51        620.04        24.69 o
   3  15  11         52.93         82.25        16.54 o
   4  15  11       5231.07       5201.20        61.54 o
   5  15  11          6.23         25.28        15.78 o
   6  15  11       7239.86       7259.11        77.64 o
   7  15  11        154.55        159.23        20.30 o
   8  15  11      11500.90      11491.51       112.71 o
   9  15  11          2.51         18.59        20.95 o
  10  15  11      12692.59      12682.62       129.70 o
  11  15  11          3.01         13.33        22.62 o
  12  15  11      13867.18      13603.06       153.55 o
  13  15  11         48.33          4.59        30.84 o
  14  15  11      11397.84      11178.97       147.41 o
  15  15  11         19.83         -2.46        33.61 o
   0  16  11      25325.53      25269.85       262.91 o
   1  16  11          0.01         -9.18        15.17 o
   2  16  11      34498.39      34250.01       272.88 o
   3  16  11        165.25        157.32        19.96 o
   4  16  11      19269.10      18987.37       162.52 o
   5  16  11        109.65         92.71        18.76 o
   6  16  11      19806.03      19263.46       158.67 o
   7  16  11        255.96        276.15        24.30 o
   8  16  11      11650.80      11660.44       115.45 o
   9  16  11        142.77        156.08        24.82 o
  10  16  11       7284.66       7371.83        92.73 o
  11  16  11          2.25        -16.95        24.69 o
  12  16  11       2646.54       2613.07        66.66 o
  13  16  11         79.39         59.16        30.14 o
  14  16  11       1522.04       1537.34        59.29 o
  15  16  11         77.44         98.08        37.49 o
   1  17  11         17.81         44.88        18.66 o
   2  17  11         84.18         71.58        20.25 o
   3  17  11        186.84        228.03        24.46 o
   4  17  11       1175.44       1256.93        40.02 o
   5  17  11          2.92         24.55        19.09 o
   6  17  11       2053.54       2110.05        63.78 o
   7  17  11         53.77         50.96        23.02 o
   8  17  11       4280.21       4347.57        69.65 o
   9  17  11         13.41          6.53        24.07 o
  10  17  11       3511.00       3600.38        65.65 o
  11  17  11          9.46        -19.91        28.46 o
  12  17  11       5912.67       5731.74        93.50 o
  13  17  11         21.97         14.90        31.60 o
  14  17  11       5557.97       5631.49       100.88 o
   0  18  11       8767.01       9013.80       134.67 o
   1  18  11         40.85         75.23        22.14 o
   2  18  11       5327.08       5369.77        79.97 o
   3  18  11          4.80        -21.09        21.09 o
   4  18  11       4337.21       4333.25        70.41 o
   5  18  11         67.82         26.96        23.31 o
   6  18  11       3316.42       3431.03        79.60 o
   7  18  11          1.55         20.15        21.20 o
   8  18  11       2486.57       2527.48        58.53 o
   9  18  11         37.70         56.43        26.77 o
  10  18  11        716.75        720.10        45.40 o
  11  18  11         36.53         49.44        32.65 o
  12  18  11        498.40        562.57        44.55 o
  13  18  11          1.48         89.04        35.38 o
   1  19  11        150.82        144.14        26.01 o
   2  19  11          0.99        -21.65        21.65 o
   3  19  11         41.17        102.42        26.12 o
   4  19  11          7.14          0.79        23.97 o
   5  19  11          8.96         18.09        24.27 o
   6  19  11        248.48        248.55        31.55 o
   7  19  11          4.34         20.46        25.95 o
   8  19  11          9.69        -15.48        27.10 o
   9  19  11        204.84        171.87        31.24 o
  10  19  11        142.54        164.30        34.41 o
  11  19  11          0.29        -19.69        31.71 o
  12  19  11        158.93        156.30        37.20 o
  13  19  11          4.24        -10.45        80.74 o
   0  20  11        796.88        743.27        54.02 o
   1  20  11        115.18        127.49        29.98 o
   2  20  11       1286.17       1323.49        55.87 o
   3  20  11          7.46         22.47        24.46 o
   4  20  11        611.79        719.68        38.75 o
   5  20  11          7.90        -15.57        26.40 o
   6  20  11        751.29        794.02        40.66 o
   7  20  11         50.58         88.62        29.33 o
   8  20  11        533.13        604.93        41.59 o
   9  20  11          0.13         56.86        29.81 o
  10  20  11        185.98        149.53        38.98 o
  11  20  11         22.62         66.96        36.32 o
   1  21  11          0.03         25.61        29.58 o
   2  21  11         12.43         14.21        29.03 o
   3  21  11         12.19         40.09        28.58 o
   4  21  11        429.06        431.49        35.38 o
   5  21  11          2.76         47.54        29.37 o
   6  21  11        832.66        808.73        43.30 o
   7  21  11         94.47         97.16        31.40 o
   8  21  11       1159.10       1166.09        52.91 o
   9  21  11         14.19          2.04        34.76 o
  10  21  11       1343.99       1311.46        63.91 o
   0  22  11      11134.39      10881.41       240.07 o
   1  22  11          9.29        -19.63        31.57 o
   2  22  11       9439.10       9493.38       134.31 o
   3  22  11          0.52        -31.14        31.14 o
   4  22  11       7560.83       7390.90       104.64 o
   5  22  11        129.33        100.78        42.47 o
   6  22  11       6409.34       6148.92        95.09 o
   7  22  11         11.61         42.49        32.23 o
   8  22  11       4595.24       4587.74        92.90 o
   9  22  11          0.04          7.00        35.38 o
   1  23  11          9.88        -18.13        40.61 o
   2  23  11        352.55        384.40        41.74 o
   3  23  11         14.40        115.40        35.31 o
   4  23  11       1258.23       1316.66        55.84 o
   5  23  11         10.71         50.18        32.74 o
   6  23  11       3112.77       3238.69        75.13 o
   7  23  11         92.18        111.31        36.40 o
   0  24  11      13995.64      14054.89       359.40 o
   1  24  11         17.81        -13.30        41.53 o
   2  24  11      12549.60      12436.79       187.05 o
   3  24  11          9.02         66.40        37.43 o
   4  24  11      10151.00      10005.55       143.05 o
   5  24  11         73.35         76.48        35.64 o
   0   0  12       6071.44       6311.46        86.09 o
   1   0  12        477.84        480.00        16.54 o
   2   0  12       3600.06       3783.38        50.21 o
   3   0  12      17593.10      17871.11       128.69 o
   4   0  12       5490.39       5606.83        48.98 o
   5   0  12      17207.13      17231.37       120.83 o
   6   0  12        307.68        388.65        19.23 o
   7   0  12      39995.71      39453.07       291.07 o
   8   0  12        193.49        237.11        13.31 o
   9   0  12      19975.32      19397.73       148.92 o
  10   0  12        964.41        968.19        31.34 o
  11   0  12      31015.60      30695.20       237.41 o
  12   0  12         43.62         74.77        15.27 o
  13   0  12      22572.64      22507.92       185.42 o
  14   0  12          2.79         11.53        16.74 o
  15   0  12      18626.32      18360.83       161.09 o
  16   0  12        207.03        171.95        24.40 o
  17   0  12      13064.35      12847.22       147.44 o
  18   0  12          1.04          0.40        29.87 o
  19   0  12      10732.21      10572.70       142.44 o
   1   1  12      99394.80     101092.64       417.47 o
   2   1  12        492.41        524.08        10.51 o
   3   1  12      80321.80      81648.52       328.04 o
   4   1  12        205.06        218.42         7.95 o
   5   1  12      64546.11      65826.26       282.23 o
   6   1  12       2044.50       2082.19        20.16 o
   7   1  12      55295.27      55305.72       282.95 o
   8   1  12        225.64        262.61         9.78 o
   9   1  12      29039.79      28336.90       147.13 o
  10   1  12        260.42        291.56        11.43 o
  11   1  12      15888.68      15720.75        94.58 o
  12   1  12        237.35        267.86        13.33 o
  13   1  12       5238.12       5195.43        44.74 o
  14   1  12        276.60        309.37        16.27 o
  15   1  12       2530.20       2574.64        35.57 o
  16   1  12        165.84        171.67        17.55 o
  17   1  12         99.42        115.94        19.00 o
  18   1  12        355.88        430.32        24.86 o
  19   1  12         74.87        101.61        24.05 o
   0   2  12       5243.11       5360.59        63.24 o
   1   2  12       2660.02       2703.18        23.42 o
   2   2  12        265.01        325.92        11.06 o
   3   2  12       2202.46       2206.58        19.91 o
   4   2  12        201.98        254.91         8.75 o
   5   2  12      15224.81      15188.40        81.22 o
   6   2  12       1913.55       1984.84        20.33 o
   7   2  12      12191.54      12055.82        68.19 o
   8   2  12        942.65        985.79        17.88 o
   9   2  12      19970.49      19405.90       107.99 o
  10   2  12          6.45         15.20         8.62 o
  11   2  12      13548.00      13411.01        83.38 o
  12   2  12        421.29        405.68        15.29 o
  13   2  12      16378.61      16200.96       102.50 o
  14   2  12        161.66        163.14        14.79 o
  15   2  12      11314.07      11246.32        85.04 o
  16   2  12         17.39        -11.01        16.90 o
  17   2  12       9455.33       9220.70        81.94 o
  18   2  12          3.39         -1.12        19.34 o
  19   2  12       6565.31       6570.94        73.68 o
   1   3  12      37589.87      37913.94       180.84 o
   2   3  12          2.74          7.36         5.25 o
   3   3  12      33470.38      34007.45       150.30 o
   4   3  12        615.79        637.38        12.11 o
   5   3  12      26614.83      26666.05       135.61 o
   6   3  12          8.73         29.48         6.26 o
   7   3  12      13169.27      13052.83        74.73 o
   8   3  12        581.37        593.31        15.23 o
   9   3  12      10519.83      10283.12        67.20 o
  10   3  12        580.40        606.95        15.78 o
  11   3  12       3303.80       3314.70        33.52 o
  12   3  12        167.93        198.75        13.72 o
  13   3  12       2595.61       2658.36        34.63 o
  14   3  12        275.06        293.27        17.70 o
  15   3  12        170.84        171.73        17.53 o
  16   3  12        142.85        182.47        19.52 o
  17   3  12        131.16        110.47        19.68 o
  18   3  12         18.11         53.83        20.69 o
  19   3  12         28.07         58.93        21.92 o
   0   4  12       5950.82       5949.76        52.00 o
   1   4  12          8.83         16.28         5.52 o
   2   4  12        904.92        944.09        13.47 o
   3   4  12        613.31        626.05        12.74 o
   4   4  12        300.13        359.20        11.99 o
   5   4  12        311.39        319.16        10.12 o
   6   4  12         50.03         82.04         7.50 o
   7   4  12        732.51        754.06        14.67 o
   8   4  12        322.37        349.47        11.53 o
   9   4  12       1971.97       1986.01        24.94 o
  10   4  12        613.81        675.45        17.31 o
  11   4  12       2376.13       2357.17        29.55 o
  12   4  12         21.88         27.67        11.51 o
  13   4  12       1152.62       1178.79        25.74 o
  14   4  12          0.45         -2.33        13.58 o
  15   4  12       1722.88       1788.68        43.33 o
  16   4  12          1.34         -4.48        16.82 o
  17   4  12       1234.47       1272.17        36.77 o
  18   4  12         14.27         16.27        19.82 o
  19   4  12        998.38       1032.03        37.03 o
   1   5  12        401.98        491.17        10.44 o
   2   5  12        306.52        319.41        10.71 o
   3   5  12         11.02         54.63         7.09 o
   4   5  12         76.34         91.92         7.40 o
   5   5  12        137.56        200.35        10.56 o
   6   5  12        918.83        902.43        15.86 o
   7   5  12        447.62        510.29        16.27 o
   8   5  12          0.10         23.47         7.85 o
   9   5  12        404.08        422.75        13.55 o
  10   5  12          0.90         19.75         9.69 o
  11   5  12          1.30         19.70        10.57 o
  12   5  12        129.36        151.98        13.84 o
  13   5  12         49.22         71.71        13.76 o
  14   5  12          0.64         40.68        15.09 o
  15   5  12          8.05          5.97        15.50 o
  16   5  12         44.80        134.45        18.41 o
  17   5  12          3.18         15.23        18.86 o
  18   5  12          1.25         49.99        21.22 o
  19   5  12         92.98        115.49        25.11 o
   0   6  12        247.14        323.04        14.29 o
   1   6  12          1.18         14.62         5.64 o
   2   6  12        260.85        343.32        10.31 o
   3   6  12        523.02        564.01        13.11 o
   4   6  12        764.72        817.49        14.87 o
   5   6  12       3849.37       3876.72        31.95 o
   6   6  12        297.03        344.51        11.65 o
   7   6  12       2473.18       2546.74        25.77 o
   8   6  12        432.98        484.81        13.68 o
   9   6  12       2484.37       2470.83        27.09 o
  10   6  12        296.87        325.53        14.15 o
  11   6  12       2432.29       2485.52        32.44 o
  12   6  12          1.11         19.68        11.84 o
  13   6  12       2972.24       3051.99        36.41 o
  14   6  12         71.16         99.40        16.01 o
  15   6  12       1897.05       1942.74        35.67 o
  16   6  12         66.77         92.46        18.88 o
  17   6  12       1585.48       1617.83        40.86 o
  18   6  12          3.39         14.58        22.49 o
  19   6  12       1392.10       1493.25        41.22 o
   1   7  12      33719.88      33772.08       152.57 o
   2   7  12         30.99         35.71         6.36 o
   3   7  12      32799.05      32705.85       177.06 o
   4   7  12       1101.57       1122.86        19.54 o
   5   7  12      22653.56      22509.27       126.72 o
   6   7  12        227.18        240.28        10.47 o
   7   7  12      20489.59      20376.82       115.20 o
   8   7  12        321.79        344.27        12.81 o
   9   7  12      10564.24      10534.36        68.92 o
  10   7  12        483.78        531.39        16.09 o
  11   7  12       5862.78       5758.26        50.12 o
  12   7  12        127.25        166.43        14.54 o
  13   7  12       1939.84       1996.75        35.54 o
  14   7  12        203.90        261.54        20.59 o
  15   7  12        776.92        812.45        28.85 o
  16   7  12        103.72        145.91        21.47 o
  17   7  12          4.58         10.36        21.36 o
  18   7  12         36.82         81.84        23.79 o
   0   8  12        646.64        748.45        22.69 o
   1   8  12        242.20        271.95         9.52 o
   2   8  12        992.06       1074.31        19.71 o
   3   8  12       7211.64       7218.21        55.24 o
   4   8  12         89.18        232.46        36.67 o
   5   8  12       6971.12       6873.33        54.31 o
   6   8  12       2495.49       2606.31        31.84 o
   7   8  12      15667.06      15689.17       100.51 o
   8   8  12       1003.90       1080.61        21.62 o
   9   8  12      14944.71      14719.79        98.10 o
  10   8  12        121.16        157.99        13.42 o
  11   8  12      16007.17      15846.39       110.15 o
  12   8  12        440.10        450.91        19.93 o
  13   8  12      11530.99      11391.57        89.00 o
  14   8  12         77.40         80.92        17.88 o
  15   8  12      12043.72      11976.09       101.13 o
  16   8  12        122.57        111.13        21.82 o
  17   8  12       8190.33       8083.81        83.24 o
  18   8  12          6.55         -9.43        23.25 o
   1   9  12      61698.90      61920.23       333.56 o
   2   9  12         22.88         20.57         8.73 o
   3   9  12      58669.29      58678.34       353.17 o
   4   9  12         16.77         17.68         9.22 o
   5   9  12      52079.88      50972.10       320.78 o
   6   9  12         54.01         66.86        10.42 o
   7   9  12      30376.04      29762.79       192.07 o
   8   9  12        538.03        546.41        18.15 o
   9   9  12      22557.54      22441.02       143.84 o
  10   9  12        228.58        230.44        15.08 o
  11   9  12      11737.83      11613.31        85.15 o
  12   9  12        779.30        786.01        24.26 o
  13   9  12       5906.92       5931.02        60.54 o
  14   9  12        393.00        465.92        24.07 o
  15   9  12        926.61        916.77        30.60 o
  16   9  12        513.79        549.03        27.77 o
  17   9  12        245.92        247.65        27.89 o
  18   9  12        230.48        277.32        29.24 o
   0  10  12        303.71        372.44        22.35 o
   1  10  12       3050.82       3053.97        32.32 o
   2  10  12       1738.72       1815.62        30.11 o
   3  10  12       2590.68       2614.67        32.58 o
   4  10  12       2324.59       2365.59        34.30 o
   5  10  12      13196.10      13300.05        99.40 o
   6  10  12        785.24        866.42        21.81 o
   7  10  12      11656.68      11458.13        93.26 o
   8  10  12        270.07        305.80        16.62 o
   9  10  12      22572.08      22376.65       153.28 o
  10  10  12       1063.46       1078.06        26.32 o
  11  10  12      17551.17      17321.46       123.50 o
  12  10  12         76.75         85.96        16.80 o
  13  10  12      16923.48      17091.74       125.54 o
  14  10  12         63.50         63.02        19.26 o
  15  10  12      12646.58      12635.75       109.17 o
  16  10  12         55.99         30.18        22.97 o
  17  10  12      12674.67      12540.85       119.68 o
  18  10  12         89.83         87.38        29.28 o
   1  11  12      49317.38      48779.29       282.72 o
   2  11  12         54.24         70.32        10.72 o
   3  11  12      46193.62      45449.64       291.12 o
   4  11  12         10.73         18.08        11.17 o
   5  11  12      37519.71      36891.25       259.92 o
   6  11  12        219.46        244.54        16.38 o
   7  11  12      20996.41      20768.88       158.83 o
   8  11  12        210.21        191.83        16.58 o
   9  11  12      14476.51      14262.47       114.93 o
  10  11  12        244.12        246.30        17.94 o
  11  11  12       8297.09       8300.52        77.66 o
  12  11  12        729.64        748.77        26.49 o
  13  11  12       3371.80       3509.84        52.31 o
  14  11  12        110.08        121.32        23.50 o
  15  11  12        847.79        824.78        37.10 o
  16  11  12        280.72        303.25        30.55 o
  17  11  12        230.56        269.01        31.23 o
   0  12  12       1898.77       1992.77        37.02 o
   1  12  12          3.87         16.81        10.23 o
   2  12  12        290.74        347.34        18.47 o
   3  12  12       2476.49       2447.73        34.69 o
   4  12  12        141.49        203.89        16.78 o
   5  12  12       1475.88       1467.56        31.34 o
   6  12  12        655.97        685.11        25.20 o
   7  12  12       7133.18       7156.53        75.40 o
   8  12  12         55.93         77.56        17.78 o
   9  12  12       6404.65       6389.57        72.42 o
  10  12  12          9.57         63.11        17.80 o
  11  12  12       9500.44       9433.78        95.84 o
  12  12  12        122.99        137.31        21.72 o
  13  12  12       7521.43       7593.64        94.68 o
  14  12  12        103.48         86.60        26.71 o
  15  12  12       8238.62       8185.70       103.17 o
  16  12  12          0.19          5.06        29.01 o
  17  12  12       5663.23       5693.36        89.25 o
   1  13  12      14036.41      13861.46       102.71 o
   2  13  12        113.11         99.23        13.72 o
   3  13  12      11786.82      11651.37        93.55 o
   4  13  12        205.54        237.94        16.14 o
   5  13  12       6517.75       6482.61        65.72 o
   6  13  12        284.04        327.17        20.26 o
   7  13  12       6140.78       6059.35        68.05 o
   8  13  12        149.93        179.91        21.37 o
   9  13  12       2071.85       2125.37        57.47 o
  10  13  12        203.41        241.66        26.62 o
  11  13  12       1462.92       1493.26        51.06 o
  12  13  12         12.36         43.46        26.18 o
  13  13  12        352.68        370.40        37.67 o
  14  13  12        115.17        143.75        31.66 o
  15  13  12        456.25        481.65        40.64 o
  16  13  12         19.14         65.73        33.54 o
   0  14  12         30.41         65.88        19.66 o
   1  14  12         66.07         69.76        13.62 o
   2  14  12        211.80        234.92        16.82 o
   3  14  12         14.56         22.50        13.46 o
   4  14  12        258.88        333.86        19.65 o
   5  14  12        201.97        209.82        18.71 o
   6  14  12        442.28        483.58        26.06 o
   7  14  12         88.08        102.47        19.44 o
   8  14  12         28.61         91.89        21.81 o
   9  14  12        240.39        258.42        26.76 o
  10  14  12         14.93         44.96        23.09 o
  11  14  12        335.28        402.19        34.55 o
  12  14  12         59.35         68.68        27.58 o
  13  14  12        837.21        837.90        42.69 o
  14  14  12         27.50        -13.63        30.54 o
  15  14  12        438.53        465.35        42.31 o
  16  14  12         34.09         17.44        36.53 o
   1  15  12        522.03        573.62        24.21 o
   2  15  12        121.25         91.16        16.66 o
   3  15  12       1011.89       1006.93        30.33 o
   4  15  12          5.91         14.15        15.79 o
   5  15  12        883.94        876.50        31.04 o
   6  15  12          0.15          5.58        18.41 o
   7  15  12        458.91        462.05        27.73 o
   8  15  12        163.95        165.25        23.20 o
   9  15  12        227.39        235.29        27.94 o
  10  15  12          5.20         36.61        23.74 o
  11  15  12        511.43        563.20        38.14 o
  12  15  12         66.67         77.47        28.88 o
  13  15  12         34.84         41.98        31.55 o
  14  15  12          1.33         -3.82        32.78 o
  15  15  12          9.06         24.12        35.00 o
   0  16  12         35.52         81.76        22.16 o
   1  16  12         42.47         83.45        19.26 o
   2  16  12        172.22        252.66        22.13 o
   3  16  12        699.05        690.74        29.33 o
   4  16  12        312.22        382.27        25.11 o
   5  16  12        784.66        801.14        31.67 o
   6  16  12          2.91         15.93        20.36 o
   7  16  12       1516.05       1416.02        42.37 o
   8  16  12         68.45        121.00        23.86 o
   9  16  12       2132.29       2203.60        56.08 o
  10  16  12        212.21        244.10        29.09 o
  11  16  12       2352.48       2473.45        61.90 o
  12  16  12         10.46         10.29        31.78 o
  13  16  12       1714.15       1729.20        59.04 o
  14  16  12          9.35         39.97        34.01 o
  15  16  12       1947.23       1941.02        70.96 o
   1  17  12      15349.41      15146.04       150.61 o
   2  17  12          2.74         -6.21        19.67 o
   3  17  12      14976.43      14867.01       138.87 o
   4  17  12        399.86        394.02        28.12 o
   5  17  12      11201.48      10973.84       116.93 o
   6  17  12        234.76        260.82        26.36 o
   7  17  12       7761.32       7768.97       125.15 o
   8  17  12         51.31         51.37        24.43 o
   9  17  12       5492.31       5463.17        82.77 o
  10  17  12        291.55        340.02        32.27 o
  11  17  12       2633.77       2713.19        68.62 o
  12  17  12         15.62         26.32        35.33 o
  13  17  12       1360.11       1349.94        54.42 o
  14  17  12         79.09        112.34        37.49 o
   0  18  12       1780.00       1845.18       112.04 o
   1  18  12        174.19        165.93        25.90 o
   2  18  12        682.55        793.22        34.87 o
   3  18  12       1027.38       1034.61        40.99 o
   4  18  12        423.32        462.81        33.55 o
   5  18  12       3667.89       3767.29        68.07 o
   6  18  12        167.09        133.54        25.23 o
   7  18  12       4878.82       4916.29        79.18 o
   8  18  12        201.49        208.13        29.47 o
   9  18  12       7356.82       7338.49       107.51 o
  10  18  12         39.95         36.31        30.70 o
  11  18  12       6653.64       6449.58       123.51 o
  12  18  12         41.01         40.74        34.66 o
  13  18  12       8188.53       8167.43       125.63 o
   1  19  12      24200.53      23753.33       219.22 o
   2  19  12         40.00         23.78        23.74 o
   3  19  12      19895.00      19946.05       215.26 o
   4  19  12         20.40         22.30        25.26 o
   5  19  12      15408.87      15244.94       180.88 o
   6  19  12        109.56        101.10        27.57 o
   7  19  12      13466.14      13306.42       154.89 o
   8  19  12        110.28         95.92        32.29 o
   9  19  12       7392.65       7204.53       107.95 o
  10  19  12        103.96         91.48        32.59 o
  11  19  12       4266.23       4241.36        89.17 o
  12  19  12         33.63         24.83        35.16 o
   0  20  12        638.52        705.99        86.58 o
   1  20  12          4.99         24.36        28.18 o
   2  20  12        549.91        581.39        38.62 o
   3  20  12       1253.39       1297.77        48.08 o
   4  20  12        487.29        511.03        36.68 o
   5  20  12       2430.68       2349.56        62.95 o
   6  20  12        154.26        200.41        30.85 o
   7  20  12       5748.83       5738.50        94.19 o
   8  20  12         89.61         91.49        32.47 o
   9  20  12       4953.58       4730.90       104.23 o
  10  20  12        159.75        115.16        38.47 o
  11  20  12       8101.18       8103.94       126.99 o
   1  21  12      15403.17      15253.02       170.08 o
   2  21  12          2.82        -11.12        35.29 o
   3  21  12      12257.33      12184.82       148.40 o
   4  21  12          1.29         56.38        29.20 o
   5  21  12      10081.05       9646.70       121.06 o
   6  21  12        107.13        122.41        31.23 o
   7  21  12       7156.71       7188.78       108.45 o
   8  21  12         36.62         62.47        34.22 o
   9  21  12       4425.93       4443.66        92.21 o
  10  21  12         75.15         90.57        42.31 o
   0  22  12        102.04        130.91        69.63 o
   1  22  12        177.31        180.70        42.33 o
   2  22  12          9.94         38.24        33.60 o
   3  22  12         86.65         95.01        34.01 o
   4  22  12         12.53         29.99        31.28 o
   5  22  12       1079.07       1172.06        64.19 o
   6  22  12        313.46        313.74        37.60 o
   7  22  12       1094.66       1085.94        52.78 o
   8  22  12         87.59        126.13        38.53 o
   9  22  12       2424.80       2749.84       206.46 o
   1  23  12       2351.04       2387.82        97.11 o
   2  23  12          0.43        -16.16        35.24 o
   3  23  12       2051.98       2139.78        90.38 o
   4  23  12          3.95         19.82        34.86 o
   5  23  12       1830.73       1875.13        61.99 o
   6  23  12         16.26         32.12        34.13 o
   7  23  12        862.85        912.23        56.58 o
   0  24  12        162.74        218.41        80.75 o
   1  24  12          0.03        -46.25        46.25 o
   2  24  12         30.41         13.45        43.90 o
   3  24  12         33.23        -33.23        38.27 o
   4  24  12          7.67         15.48        37.32 o
   1   1  13       1435.20       1466.83        15.73 o
   2   1  13       1971.26       2014.72        18.23 o
   3   1  13        944.60       1029.28        13.86 o
   4   1  13        684.35        733.92        12.61 o
   5   1  13       1724.54       1776.87        18.41 o
   6   1  13       3553.49       3507.02        27.97 o
   7   1  13        873.26        952.91        16.58 o
   8   1  13       3292.18       3268.92        29.77 o
   9   1  13        573.03        601.58        14.64 o
  10   1  13       2835.39       2825.95        29.29 o
  11   1  13         51.36         77.86        10.80 o
  12   1  13       1295.67       1290.09        24.20 o
  13   1  13        408.57        471.17        18.43 o
  14   1  13       2714.99       2754.99        36.81 o
  15   1  13          3.70         14.71        14.50 o
  16   1  13       1023.77       1092.49        29.10 o
  17   1  13         21.46         34.18        18.67 o
  18   1  13       1008.28        991.33        34.32 o
  19   1  13         63.84         42.11        23.97 o
   0   2  13      41629.47      42334.82       261.01 o
   1   2  13       1237.03       1234.78        17.32 o
   2   2  13      23071.38      23415.58       105.92 o
   3   2  13       1073.74       1117.02        15.71 o
   4   2  13      28399.28      28661.57       137.14 o
   5   2  13       1485.64       1515.07        17.77 o
   6   2  13      17855.98      17849.03        97.42 o
   7   2  13        709.81        740.58        14.32 o
   8   2  13      16292.20      16011.23        93.60 o
   9   2  13        747.02        775.91        16.53 o
  10   2  13       7144.68       7121.75        52.94 o
  11   2  13        968.41        975.83        21.21 o
  12   2  13       3796.12       3727.64        38.47 o
  13   2  13       2087.28       2106.54        31.90 o
  14   2  13       1584.75       1640.45        33.19 o
  15   2  13        569.49        658.30        23.12 o
  16   2  13        311.86        294.86        21.40 o
  17   2  13        422.94        524.27        25.30 o
  18   2  13          1.69        -16.00        21.33 o
  19   2  13        181.98        214.54        30.60 o
   1   3  13       4260.22       4336.65        30.12 o
   2   3  13       1005.22       1061.14        17.29 o
   3   3  13       4676.61       4799.47        32.57 o
   4   3  13      11292.33      11183.92        63.06 o
   5   3  13       3689.56       3751.60        29.49 o
   6   3  13      18080.26      17924.30       101.45 o
   7   3  13       2354.91       2420.96        24.27 o
   8   3  13      12360.31      12198.12        73.39 o
   9   3  13       3337.75       3305.32        31.13 o
  10   3  13      16189.54      15965.59        98.26 o
  11   3  13        775.21        804.75        19.96 o
  12   3  13      15014.04      14835.47       100.59 o
  13   3  13         39.48         53.65        13.42 o
  14   3  13      11027.69      10899.87        82.91 o
  15   3  13        232.68        243.00        19.25 o
  16   3  13       8998.31       8891.19        89.59 o
  17   3  13          7.51         -1.31        18.83 o
  18   3  13       7875.86       7782.88        78.58 o
  19   3  13        116.82        138.72        23.72 o
   0   4  13      77800.33      79490.03       640.41 o
   1   4  13        971.27       1000.21        14.80 o
   2   4  13      84064.27      84719.70       388.51 o
   3   4  13        570.96        592.00        12.09 o
   4   4  13      61024.50      61274.96       297.17 o
   5   4  13        161.74        171.54         9.00 o
   6   4  13      52340.62      52026.10       274.44 o
   7   4  13       1572.62       1604.51        21.85 o
   8   4  13      31069.79      30588.13       162.05 o
   9   4  13        735.80        750.83        17.37 o
  10   4  13      19140.88      18866.27       113.71 o
  11   4  13       2588.09       2619.01        31.75 o
  12   4  13       7149.25       7116.17        58.11 o
  13   4  13       1661.24       1682.93        34.83 o
  14   4  13       3171.77       3301.36        43.21 o
  15   4  13       2344.92       2366.24        45.86 o
  16   4  13        428.82        516.80        23.61 o
  17   4  13        796.09        840.23        28.76 o
  18   4  13          3.30         30.80        20.62 o
  19   4  13       1010.06        974.46        33.98 o
   1   5  13      12388.54      12557.87        67.18 o
   2   5  13       4450.70       4428.30        33.69 o
   3   5  13       7890.45       7947.83        48.79 o
   4   5  13       7404.70       7336.80        47.48 o
   5   5  13       4133.15       4144.16        34.59 o
   6   5  13      13569.63      13391.53        81.96 o
   7   5  13       4876.13       4943.43        38.68 o
   8   5  13      23003.30      22574.40       124.20 o
   9   5  13        793.67        778.96        17.78 o
  10   5  13      19748.33      19653.81       118.09 o
  11   5  13        260.84        286.12        14.95 o
  12   5  13      18406.96      18216.68       114.00 o
  13   5  13        682.34        702.88        22.08 o
  14   5  13      18237.10      18128.74       119.56 o
  15   5  13         23.78         23.09        16.43 o
  16   5  13      14234.80      14362.31       105.78 o
  17   5  13          3.46          8.32        18.71 o
  18   5  13      10203.24      10075.91        90.27 o
  19   5  13         43.36         25.58        25.82 o
   0   6  13      69858.16      70329.84       414.41 o
   1   6  13        439.42        460.05        11.59 o
   2   6  13      62623.42      62554.33       300.27 o
   3   6  13        524.77        542.84        16.31 o
   4   6  13      57679.62      57842.76       311.69 o
   5   6  13       1769.73       1746.75        21.70 o
   6   6  13      39907.52      39564.68       213.28 o
   7   6  13        383.40        374.41        12.58 o
   8   6  13      27976.60      27670.27       156.07 o
   9   6  13       3357.10       3344.93        32.76 o
  10   6  13      13997.24      13918.31        89.47 o
  11   6  13        682.27        710.48        19.60 o
  12   6  13       8096.67       8220.37        63.43 o
  13   6  13       1211.35       1233.74        26.55 o
  14   6  13       2005.27       2081.74        36.58 o
  15   6  13        929.92        972.65        32.98 o
  16   6  13        520.87        557.43        25.32 o
  17   6  13       1147.65       1185.17        36.58 o
  18   6  13          0.90          3.83        23.24 o
   1   7  13       2426.76       2461.61        24.97 o
   2   7  13        652.41        692.50        14.56 o
   3   7  13       7263.13       7295.83        52.92 o
   4   7  13       5749.71       5674.22        46.49 o
   5   7  13       2180.50       2238.80        26.55 o
   6   7  13       7433.82       7321.68        53.35 o
   7   7  13        413.68        449.13        13.62 o
   8   7  13      10013.49       9987.31        67.52 o
   9   7  13        739.29        761.24        22.81 o
  10   7  13      12836.80      12714.70        86.29 o
  11   7  13        930.25        923.69        22.62 o
  12   7  13      12969.66      12860.78        90.07 o
  13   7  13        123.22        145.04        16.57 o
  14   7  13       8711.27       8788.90        80.80 o
  15   7  13        116.92         86.16        19.79 o
  16   7  13       8333.39       8301.23        81.21 o
  17   7  13        101.45        108.15        23.59 o
  18   7  13       6593.30       6657.13        76.10 o
   0   8  13      13390.33      13394.95       105.16 o
   1   8  13         17.42         46.17         7.71 o
   2   8  13      20802.38      20852.63       120.38 o
   3   8  13       1791.30       1781.43        24.85 o
   4   8  13      13515.80      13476.11        95.16 o
   5   8  13         86.26         98.44        10.45 o
   6   8  13      11418.29      11274.60        81.71 o
   7   8  13       1841.15       1807.97        26.36 o
   8   8  13       5395.66       5338.60        46.91 o
   9   8  13        308.15        352.88        15.66 o
  10   8  13       4878.82       4857.10        46.94 o
  11   8  13        917.30        912.58        24.42 o
  12   8  13       1959.95       1988.31        35.80 o
  13   8  13        108.16        129.91        17.62 o
  14   8  13        683.07        698.94        26.60 o
  15   8  13        103.70        157.49        21.55 o
  16   8  13        238.98        255.53        24.24 o
  17   8  13        395.60        445.38        27.69 o
  18   8  13         21.44         22.62        24.82 o
   1   9  13        270.65        314.82        13.21 o
   2   9  13        328.41        342.97        12.97 o
   3   9  13         39.60         88.92        14.12 o
   4   9  13         23.71         18.89         9.69 o
   5   9  13        449.60        480.63        17.01 o
   6   9  13        102.18        105.66        15.18 o
   7   9  13        337.41        382.20        17.00 o
   8   9  13       1514.53       1536.60        39.41 o
   9   9  13         23.91         44.58        12.77 o
  10   9  13        722.16        762.41        21.80 o
  11   9  13        505.74        513.74        20.79 o
  12   9  13       1010.16       1051.62        27.70 o
  13   9  13          8.70         13.71        16.80 o
  14   9  13       1003.37       1013.03        30.22 o
  15   9  13         21.58         15.54        20.02 o
  16   9  13        978.98       1048.92        34.16 o
  17   9  13         14.69          4.72        22.77 o
  18   9  13        303.74        298.25        29.71 o
   0  10  13         11.52         51.75        13.70 o
   1  10  13         95.75         97.66        10.87 o
   2  10  13        274.44        316.20        16.61 o
   3  10  13        249.27        245.06        13.57 o
   4  10  13        297.61        376.22        17.29 o
   5  10  13         97.04        110.58        12.68 o
   6  10  13        502.16        536.45        19.02 o
   7  10  13         45.69         43.40        12.90 o
   8  10  13        490.42        546.18        21.66 o
   9  10  13         31.85         42.91        14.07 o
  10  10  13        522.16        547.17        21.53 o
  11  10  13         19.67         56.69        15.63 o
  12  10  13        185.85        197.81        19.58 o
  13  10  13          1.27         67.39        18.54 o
  14  10  13         25.56         25.11        19.03 o
  15  10  13          1.99         60.77        20.78 o
  16  10  13          2.50         13.40        23.23 o
  17  10  13          5.46         46.70        26.01 o
   1  11  13       1254.57       1358.16        25.13 o
   2  11  13       1051.52       1033.37        24.25 o
   3  11  13        479.34        551.26        20.27 o
   4  11  13       1377.62       1445.46        30.73 o
   5  11  13        423.34        435.60        19.62 o
   6  11  13       1521.94       1555.06        33.38 o
   7  11  13        576.84        637.19        24.59 o
   8  11  13       4733.79       4779.89        53.95 o
   9  11  13        117.39        169.26        19.29 o
  10  11  13       2138.69       2197.96        38.88 o
  11  11  13        484.11        496.01        23.68 o
  12  11  13       2536.39       2601.69        46.05 o
  13  11  13         42.80         41.65        21.16 o
  14  11  13       1752.65       1869.89        45.73 o
  15  11  13        117.74        102.01        25.77 o
  16  11  13       2007.85       2077.88        53.70 o
  17  11  13          0.04        -16.89        27.62 o
   0  12  13      16466.52      16407.52       156.32 o
   1  12  13        145.37        142.31        13.50 o
   2  12  13      20649.70      20279.50       144.44 o
   3  12  13       1156.86       1157.84        26.96 o
   4  12  13      15246.88      15166.63       115.10 o
   5  12  13         24.85         53.34        14.08 o
   6  12  13      15816.18      15869.22       134.96 o
   7  12  13       1612.71       1575.19        51.18 o
   8  12  13       8696.38       8730.17       104.75 o
   9  12  13        459.37        505.58        25.65 o
  10  12  13       6469.20       6461.03        75.53 o
  11  12  13        770.70        835.94        29.41 o
  12  12  13       3179.65       3198.64        54.09 o
  13  12  13        275.24        310.31        29.90 o
  14  12  13        957.22        993.38        48.70 o
  15  12  13        262.22        264.30        32.33 o
  16  12  13        150.92        118.64        33.02 o
  17  12  13        605.42        570.51       104.25 o
   1  13  13       2724.08       2811.38        41.95 o
   2  13  13        715.28        722.92        23.02 o
   3  13  13       3948.77       4053.66        47.28 o
   4  13  13       3954.58       3907.76        47.00 o
   5  13  13       2875.47       2883.37        42.36 o
   6  13  13       6104.88       5891.78        65.85 o
   7  13  13        421.81        450.39        23.70 o
   8  13  13       7776.34       7710.70        87.89 o
   9  13  13        804.93        800.54        34.71 o
  10  13  13      10321.20      10096.50       120.76 o
  11  13  13        749.97        826.14        39.42 o
  12  13  13      10108.81      10219.57       124.87 o
  13  13  13         45.43         31.65        32.22 o
  14  13  13       7959.00       8035.25       117.08 o
  15  13  13         48.24         17.98        33.62 o
  16  13  13       7600.55       7725.75       131.74 o
   0  14  13      40191.97      40090.60       387.54 o
   1  14  13        193.76        207.01        16.30 o
   2  14  13      35839.40      35661.70       239.01 o
   3  14  13         10.90         13.47        14.30 o
   4  14  13      34338.77      33824.33       229.60 o
   5  14  13        579.18        569.54        26.34 o
   6  14  13      20356.52      20117.85       168.97 o
   7  14  13        121.71        132.80        21.69 o
   8  14  13      15234.41      15010.51       150.60 o
   9  14  13       1216.20       1216.98        41.69 o
  10  14  13       8264.13       8215.58       101.95 o
  11  14  13        938.93        998.55        41.82 o
  12  14  13       4255.03       4292.31        91.64 o
  13  14  13       1153.80       1132.96        52.23 o
  14  14  13       1319.28       1255.40        55.99 o
  15  14  13        818.33        875.84        54.24 o
  16  14  13        462.32        505.53       149.98 o
   1  15  13       2866.62       2933.19        42.08 o
   2  15  13       1170.91       1209.93        31.91 o
   3  15  13       2120.41       2123.61        39.97 o
   4  15  13       2326.73       2374.56        43.78 o
   5  15  13       2136.17       2253.82        46.50 o
   6  15  13       5646.43       5573.08        73.34 o
   7  15  13       2220.15       2382.02        53.48 o
   8  15  13       8784.37       8876.35       107.79 o
   9  15  13       1286.95       1236.15        57.05 o
  10  15  13      10114.00      10070.98       118.95 o
  11  15  13        262.25        259.31        30.58 o
  12  15  13       9560.37       9272.26       121.74 o
  13  15  13        453.70        487.06        39.53 o
  14  15  13      11047.92      10922.90       146.57 o
  15  15  13          2.84        -18.98        35.23 o
   0  16  13      27928.51      27703.37       288.54 o
   1  16  13         76.58         66.88        19.65 o
   2  16  13      24476.65      24110.65       196.77 o
   3  16  13        117.48        100.88        19.70 o
   4  16  13      18372.69      18403.03       159.20 o
   5  16  13        133.83        147.87        21.71 o
   6  16  13      14949.27      14788.05       143.01 o
   7  16  13        504.82        521.51        30.47 o
   8  16  13       8989.39       8878.41       108.36 o
   9  16  13        699.06        720.85        37.89 o
  10  16  13       5026.46       5068.38        80.40 o
  11  16  13        838.77        812.19        40.76 o
  12  16  13       2436.16       2575.76        71.26 o
  13  16  13        724.95        720.79        45.78 o
  14  16  13       1512.32       1488.88        60.97 o
   1  17  13        497.43        547.75        31.52 o
   2  17  13        108.30        112.26        22.58 o
   3  17  13        801.38        834.25        40.79 o
   4  17  13       1371.26       1365.47        43.34 o
   5  17  13        454.10        527.29        31.95 o
   6  17  13       2964.57       3048.80        58.03 o
   7  17  13        833.15        884.54        37.91 o
   8  17  13       2841.87       2992.97        60.25 o
   9  17  13       1036.96       1046.55        45.48 o
  10  17  13       4562.23       4669.36        78.41 o
  11  17  13        205.85        206.72        32.24 o
  12  17  13       5139.04       5176.39        89.95 o
  13  17  13         87.72         90.30        40.42 o
  14  17  13       4360.10       4490.79       215.80 o
   0  18  13       5384.25       5426.22       148.11 o
   1  18  13         20.91          3.34        22.48 o
   2  18  13       4085.22       4106.94        68.50 o
   3  18  13          1.21         -2.17        21.93 o
   4  18  13       3928.16       4042.39        69.63 o
   5  18  13        515.40        529.49        32.82 o
   6  18  13       2140.78       2188.23        66.49 o
   7  18  13        174.62        166.20        29.96 o
   8  18  13       1861.37       1846.78        56.86 o
   9  18  13        109.19        145.05        32.43 o
  10  18  13        932.17       1049.60        49.50 o
  11  18  13        104.00         40.14        36.19 o
  12  18  13        486.82        550.46        51.82 o
  13  18  13        280.18        337.58        41.44 o
   1  19  13        202.57        248.23        29.70 o
   2  19  13          9.87         34.22        24.78 o
   3  19  13         44.45         83.05        26.90 o
   4  19  13          7.04        -14.67        24.97 o
   5  19  13         61.77        138.00        28.21 o
   6  19  13         15.35         39.45        29.58 o
   7  19  13         18.02         40.76        28.85 o
   8  19  13         97.09        141.09        30.61 o
   9  19  13         19.69         46.83        33.39 o
  10  19  13         94.37         76.95        34.56 o
  11  19  13          0.24         56.34        35.70 o
  12  19  13        125.54        184.05        39.87 o
   0  20  13        668.82        621.66        68.22 o
   1  20  13          9.85          6.50        33.05 o
   2  20  13        539.75        640.01        38.98 o
   3  20  13         25.30        -27.10        27.10 o
   4  20  13        743.24        800.10        42.04 o
   5  20  13         57.16         61.98        29.22 o
   6  20  13        304.38        324.89        37.22 o
   7  20  13          7.92         -6.03        31.48 o
   8  20  13        396.01        432.81        55.16 o
   9  20  13        116.73         79.92        35.04 o
  10  20  13        271.43        258.73        39.11 o
  11  20  13         69.69         99.59        40.26 o
   1  21  13        286.91        319.09        43.96 o
   2  21  13        233.71        270.84        38.13 o
   3  21  13         39.91         68.72        30.85 o
   4  21  13        343.60        364.40        35.82 o
   5  21  13        344.72        406.05        37.79 o
   6  21  13       1168.18       1132.95        52.03 o
   7  21  13        412.44        408.15        40.83 o
   8  21  13       1271.88       1356.13        55.48 o
   9  21  13        357.63        303.78        43.59 o
   0  22  13      10332.68       9923.32       227.00 o
   1  22  13         61.91         61.97        45.11 o
   2  22  13       7499.07       7176.41       115.58 o
   3  22  13          2.02        -31.24        31.24 o
   4  22  13       6739.91       6728.45       112.89 o
   5  22  13        151.29        164.98        34.47 o
   6  22  13       5223.21       5276.22        98.78 o
   7  22  13        312.97        298.29        38.32 o
   8  22  13       3798.64       3926.00        83.70 o
   1  23  13       1305.04       1347.09        88.91 o
   2  23  13        107.89         63.98        47.64 o
   3  23  13        887.92        917.46        54.64 o
   4  23  13        966.58        986.46        53.93 o
   5  23  13        752.31        851.22        47.53 o
   6  23  13       1979.52       2070.28        68.10 o
   0  24  13      11229.81      11084.52       613.45 o
   1  24  13         11.19        -46.30        46.30 o
   2  24  13      12431.95      11897.59       227.71 o
   3  24  13        189.02        130.98        41.88 o
   0   0  14      21238.53      21631.72       184.65 o
   1   0  14        646.43        690.46        17.15 o
   2   0  14      27878.26      28374.77       182.67 o
   3   0  14       1394.40       1405.20        26.30 o
   4   0  14       6969.25       6990.01        59.45 o
   5   0  14      18271.98      17945.52       133.85 o
   6   0  14      12825.56      12945.81       104.93 o
   7   0  14       9170.85       8943.92        82.81 o
   8   0  14       2193.50       2296.29        38.75 o
   9   0  14      19158.65      18886.86       155.32 o
  10   0  14       3676.16       3706.15        49.48 o
  11   0  14      21366.96      21073.51       182.96 o
  12   0  14        322.56        381.34        23.69 o
  13   0  14      17672.66      17327.04       160.42 o
  14   0  14        741.23        724.88        32.28 o
  15   0  14      13737.56      13827.37       146.65 o
  16   0  14        667.39        669.81        38.33 o
  17   0  14      12776.08      12435.49       147.79 o
  18   0  14          8.54         21.34        31.12 o
  19   0  14       9315.75       9180.29       134.19 o
   1   1  14      69440.23      71179.89       293.33 o
   2   1  14        193.28        204.04         8.08 o
   3   1  14      63066.54      63578.90       280.41 o
   4   1  14       1432.10       1452.67        20.20 o
   5   1  14      53996.61      53745.52       255.76 o
   6   1  14       3814.34       3769.55        30.68 o
   7   1  14      32625.61      32266.97       169.16 o
   8   1  14       3861.90       3802.87        33.35 o
   9   1  14      23536.74      23159.93       130.79 o
  10   1  14       2289.60       2284.28        27.51 o
  11   1  14       9603.43       9350.60        66.80 o
  12   1  14       5275.08       5239.91        49.32 o
  13   1  14       4937.37       5016.63        49.57 o
  14   1  14       3089.08       3092.61        41.80 o
  15   1  14        742.72        761.02        25.16 o
  16   1  14       2693.66       2785.52        42.78 o
  17   1  14        111.93        117.60        22.42 o
  18   1  14       1815.90       1869.02        43.84 o
  19   1  14         58.46         73.72        24.37 o
   0   2  14      21548.44      21584.88       203.09 o
   1   2  14       1466.10       1481.11        19.08 o
   2   2  14       7926.06       8024.16        47.25 o
   3   2  14       5529.40       5426.80        35.62 o
   4   2  14      10404.55      10299.62        59.26 o
   5   2  14       4097.67       4068.16        30.91 o
   6   2  14       4242.62       4277.95        34.28 o
   7   2  14      15009.42      14708.84        85.42 o
   8   2  14       5019.04       5025.26        40.04 o
   9   2  14      14186.98      14117.80        86.63 o
  10   2  14        621.30        608.51        17.46 o
  11   2  14      11143.65      11057.27        75.43 o
  12   2  14       1100.58       1118.45        23.87 o
  13   2  14      10682.68      10671.18        81.60 o
  14   2  14        254.53        271.07        18.14 o
  15   2  14      10610.04      10673.03        86.75 o
  16   2  14        116.13         95.54        19.85 o
  17   2  14       6076.19       6004.12        67.29 o
  18   2  14          0.58        -11.77        21.72 o
  19   2  14       5227.34       5241.31        66.90 o
   1   3  14      21594.49      21860.37       114.67 o
   2   3  14         20.56         29.25         6.44 o
   3   3  14      18826.75      18957.70        99.03 o
   4   3  14        318.22        334.41        10.39 o
   5   3  14      14398.08      14418.48        86.31 o
   6   3  14        306.06        324.54        11.27 o
   7   3  14      12773.72      12573.94        77.04 o
   8   3  14        615.36        618.88        15.34 o
   9   3  14       6059.25       6011.68        47.80 o
  10   3  14       2613.32       2660.58        30.67 o
  11   3  14       4775.40       4776.14        43.66 o
  12   3  14        641.46        664.14        19.96 o
  13   3  14       1466.36       1427.12        30.76 o
  14   3  14       1943.20       1922.05        34.41 o
  15   3  14        859.63        890.43        27.10 o
  16   3  14        810.29        895.86        28.92 o
  17   3  14         63.03         31.34        20.46 o
  18   3  14        791.69        892.63        32.45 o
  19   3  14          0.67          9.60        22.90 o
   0   4  14        226.70        313.44        14.53 o
   1   4  14        342.68        365.38        11.03 o
   2   4  14       1547.86       1581.83        21.32 o
   3   4  14        712.06        711.55        14.62 o
   4   4  14       1696.03       1797.63        20.50 o
   5   4  14       2836.82       2796.61        28.06 o
   6   4  14        405.75        449.53        13.14 o
   7   4  14       1461.85       1451.97        21.49 o
   8   4  14        713.53        749.37        17.31 o
   9   4  14        886.55        891.68        19.29 o
  10   4  14        686.56        702.30        18.35 o
  11   4  14       2115.67       2062.43        33.37 o
  12   4  14        161.92        198.50        14.28 o
  13   4  14       1304.93       1333.26        28.02 o
  14   4  14         43.82         53.90        15.41 o
  15   4  14        468.74        506.99        22.30 o
  16   4  14        103.38         78.11        18.60 o
  17   4  14       1154.51       1211.36        34.45 o
  18   4  14          3.61        -16.88        21.88 o
   1   5  14          3.63         57.69        10.02 o
   2   5  14         28.95         25.11         6.83 o
   3   5  14          3.04         77.60         8.76 o
   4   5  14          2.99          2.22         7.27 o
   5   5  14        304.64        333.40        12.38 o
   6   5  14        352.28        348.31        12.15 o
   7   5  14        151.02        169.66        10.67 o
   8   5  14         15.68         40.39         9.34 o
   9   5  14        322.53        368.45        16.76 o
  10   5  14         21.81         32.13        11.12 o
  11   5  14         76.96        101.91        12.79 o
  12   5  14          2.16          5.54        13.10 o
  13   5  14        120.74        115.11        15.41 o
  14   5  14         80.24        121.14        16.70 o
  15   5  14          7.94         16.71        17.03 o
  16   5  14         11.23         40.74        18.81 o
  17   5  14         11.84          3.86        20.70 o
  18   5  14         26.04        103.12        23.87 o
   0   6  14       3737.56       3892.86        57.02 o
   1   6  14          1.36         -3.24         6.61 o
   2   6  14       3801.21       3927.49        35.24 o
   3   6  14        764.41        788.86        20.83 o
   4   6  14       1773.58       1824.86        22.08 o
   5   6  14       4356.95       4363.40        38.27 o
   6   6  14        350.30        398.04        13.51 o
   7   6  14       2054.44       2068.86        25.48 o
   8   6  14        967.22       1021.04        20.87 o
   9   6  14       2313.01       2340.54        28.69 o
  10   6  14         27.54         57.45        12.02 o
  11   6  14       3800.89       3864.98        39.63 o
  12   6  14          9.42          6.16        13.05 o
  13   6  14       1735.11       1751.32        31.43 o
  14   6  14         88.98         64.99        16.30 o
  15   6  14       1163.22       1202.17        31.28 o
  16   6  14         92.66         89.81        20.20 o
  17   6  14       1423.34       1447.77        38.66 o
  18   6  14          1.70         13.76        24.49 o
   1   7  14      20496.63      20478.26       116.99 o
   2   7  14         99.48        109.90         9.30 o
   3   7  14      20318.72      20289.12       125.86 o
   4   7  14        736.80        734.77        19.13 o
   5   7  14      17749.10      17373.32       118.46 o
   6   7  14        164.98        175.76        11.38 o
   7   7  14      12136.00      12004.74        79.80 o
   8   7  14       1158.92       1138.49        22.37 o
   9   7  14       9128.07       9072.77        65.09 o
  10   7  14       1441.22       1436.16        26.68 o
  11   7  14       4987.30       5086.69        50.44 o
  12   7  14       1786.22       1860.45        32.90 o
  13   7  14       1987.89       2066.31        35.53 o
  14   7  14       1730.16       1800.92        53.10 o
  15   7  14        556.41        646.69        27.68 o
  16   7  14       1515.85       1502.02        38.28 o
  17   7  14        105.73        123.06        23.88 o
  18   7  14        563.58        605.10        33.89 o
   0   8  14       6123.48       6130.79        67.67 o
   1   8  14       1275.76       1309.37        19.98 o
   2   8  14      11303.31      11276.14        73.31 o
   3   8  14       3823.68       3818.33        37.17 o
   4   8  14       5506.12       5490.59        49.39 o
   5   8  14       4967.21       4933.22        48.61 o
   6   8  14       6654.84       6708.19        60.71 o
   7   8  14      11713.13      11559.94        82.82 o
   8   8  14       2775.78       2833.34        35.41 o
   9   8  14      12486.44      12475.05        88.12 o
  10   8  14       1844.05       1834.32        30.72 o
  11   8  14       8463.64       8436.24        71.06 o
  12   8  14        776.19        796.06        25.11 o
  13   8  14      10392.29      10383.23        85.27 o
  14   8  14        498.37        477.13        23.72 o
  15   8  14       8686.16       8879.55        84.53 o
  16   8  14          9.21         28.17        21.34 o
  17   8  14       6689.54       6704.25        79.30 o
  18   8  14         34.89         64.49        26.64 o
   1   9  14      56315.33      55637.02       301.69 o
   2   9  14        521.12        528.32        15.89 o
   3   9  14      47142.13      46574.86       296.03 o
   4   9  14        208.90        197.44        13.57 o
   5   9  14      33293.96      32687.00       215.87 o
   6   9  14       1121.13       1127.78        26.51 o
   7   9  14      27189.75      26535.80       195.55 o
   8   9  14       2437.10       2462.86        36.25 o
   9   9  14      12064.54      11865.77        90.74 o
  10   9  14       4640.92       4541.49        49.93 o
  11   9  14       7844.75       7797.70        70.32 o
  12   9  14       3315.13       3419.49        44.26 o
  13   9  14       2589.69       2637.71        41.71 o
  14   9  14       3385.39       3467.06        49.28 o
  15   9  14       1276.86       1306.48        36.59 o
  16   9  14       2415.35       2371.10        47.50 o
  17   9  14         74.88         99.08        25.47 o
   0  10  14      11195.43      10999.74       118.73 o
   1  10  14        146.46        158.22        12.36 o
   2  10  14       4955.49       4952.32        46.37 o
   3  10  14       3726.62       3759.59        43.33 o
   4  10  14      13506.69      13283.07       104.99 o
   5  10  14       7083.33       7038.12        63.60 o
   6  10  14       4278.23       4283.80        48.83 o
   7  10  14      10191.11      10194.39        91.67 o
   8  10  14       3908.00       3906.42        48.29 o
   9  10  14       9538.68       9503.43        83.40 o
  10  10  14       2797.31       2804.89        41.88 o
  11  10  14      15050.54      14993.58       112.53 o
  12  10  14       1838.71       1898.18        39.18 o
  13  10  14      11835.23      11958.48       101.24 o
  14  10  14         84.74         76.89        21.78 o
  15  10  14      10289.75      10169.01        99.71 o
  16  10  14        129.80        132.69        25.60 o
  17  10  14       9599.30       9495.51       109.83 o
   1  11  14      36988.67      36561.30       225.57 o
   2  11  14        777.53        784.74        22.35 o
   3  11  14      35181.68      34623.18       229.65 o
   4  11  14        359.10        362.58        18.98 o
   5  11  14      24259.20      23848.95       172.18 o
   6  11  14       1721.52       1686.00        34.95 o
   7  11  14      17594.24      17564.87       147.27 o
   8  11  14       1977.70       1993.99        38.69 o
   9  11  14      10948.75      10755.38        95.01 o
  10  11  14       2649.71       2736.84        44.00 o
  11  11  14       5769.10       5969.36        65.56 o
  12  11  14       2366.79       2418.70        46.75 o
  13  11  14       2233.21       2271.11        47.43 o
  14  11  14       1582.46       1640.65        44.60 o
  15  11  14       1010.58        994.57        45.85 o
  16  11  14       1691.07       1727.34        53.30 o
  17  11  14        154.67         76.29        31.46 o
   0  12  14       3753.86       3774.73        61.55 o
   1  12  14        882.78        942.47        23.56 o
   2  12  14       5561.18       5583.88        56.28 o
   3  12  14        838.57        848.91        24.25 o
   4  12  14       2458.78       2512.16        47.87 o
   5  12  14       2609.03       2604.13        39.93 o
   6  12  14       3970.72       4003.39        54.19 o
   7  12  14       4924.86       4945.00        67.41 o
   8  12  14        974.77        977.03        34.23 o
   9  12  14       8025.34       7872.32        85.35 o
  10  12  14       1378.68       1399.56        43.50 o
  11  12  14       5527.23       5549.96        65.69 o
  12  12  14        355.41        378.74        25.61 o
  13  12  14       7192.96       7164.79        94.17 o
  14  12  14        251.64        230.40        31.55 o
  15  12  14       6151.29       6251.34        89.98 o
  16  12  14          9.69         -3.09        31.17 o
   1  13  14       7621.08       7682.82        68.59 o
   2  13  14         51.58         38.02        14.05 o
   3  13  14       5362.24       5327.33        58.75 o
   4  13  14       1022.47        974.50        28.21 o
   5  13  14       6404.69       6412.32        67.18 o
   6  13  14        495.81        517.54        24.89 o
   7  13  14       3798.29       3695.43        55.20 o
   8  13  14        827.73        859.04        33.11 o
   9  13  14       3060.87       3155.86        59.53 o
  10  13  14        209.50        285.32        28.55 o
  11  13  14       1183.02       1276.43        51.99 o
  12  13  14        276.63        318.71        33.59 o
  13  13  14       1193.55       1197.96        55.61 o
  14  13  14        199.09        176.22        36.98 o
  15  13  14        133.93        270.48        40.35 o
  16  13  14        378.46        452.56        48.74 o
   0  14  14        128.84        164.29        25.11 o
   1  14  14          4.69         12.23        22.12 o
   2  14  14        341.87        407.62        20.62 o
   3  14  14         20.65         13.38        14.78 o
   4  14  14         76.24        111.24        16.73 o
   5  14  14        224.97        225.09        20.29 o
   6  14  14          3.42         30.80        17.30 o
   7  14  14         30.32         31.15        20.79 o
   8  14  14        430.29        470.97        30.59 o
   9  14  14        182.68        237.21        28.01 o
  10  14  14          1.36         43.61        24.28 o
  11  14  14        871.41        821.31        41.74 o
  12  14  14          6.36         45.91        27.56 o
  13  14  14        378.38        466.63        40.73 o
  14  14  14         36.46         24.78        33.83 o
  15  14  14        280.42        329.40        41.75 o
   1  15  14        491.04        499.78        23.76 o
   2  15  14         51.69         57.48        16.47 o
   3  15  14        263.81        283.60        21.08 o
   4  15  14        105.63         84.60        18.08 o
   5  15  14        303.11        308.64        23.89 o
   6  15  14         49.13         53.51        21.39 o
   7  15  14        642.57        656.92        32.28 o
   8  15  14         49.36         39.06        24.09 o
   9  15  14        235.44        170.97        27.93 o
  10  15  14         78.67        106.96        27.14 o
  11  15  14        165.08        179.75        31.07 o
  12  15  14        185.43        178.04        34.83 o
  13  15  14        142.70        102.42        34.31 o
  14  15  14         14.72         48.06        35.73 o
  15  15  14         31.90        -18.97        44.95 o
   0  16  14        928.32       1074.48        55.75 o
   1  16  14          2.16        -14.34        19.51 o
   2  16  14       1809.83       1883.75        41.44 o
   3  16  14        399.27        442.34        25.07 o
   4  16  14       1519.41       1607.17        52.42 o
   5  16  14       1899.30       2035.99        50.19 o
   6  16  14        481.81        469.74        29.75 o
   7  16  14       1409.41       1466.25        53.92 o
   8  16  14        229.45        264.51        29.79 o
   9  16  14       1612.81       1567.78        51.44 o
  10  16  14        311.10        330.51        33.22 o
  11  16  14       2244.65       2231.14        61.67 o
  12  16  14         76.29         93.19        32.10 o
  13  16  14       1711.46       1644.68        58.89 o
  14  16  14         34.51         32.99        36.35 o
   1  17  14      10289.39      10246.00       116.62 o
   2  17  14         62.75         36.35        22.78 o
   3  17  14      10214.30      10169.48       106.65 o
   4  17  14        619.10        632.79        33.65 o
   5  17  14       8706.38       8908.22       121.36 o
   6  17  14        537.11        623.91        33.92 o
   7  17  14       5851.14       5898.43        81.86 o
   8  17  14        661.91        718.74        41.36 o
   9  17  14       4821.87       4862.83        80.44 o
  10  17  14       1125.09       1214.18        49.26 o
  11  17  14       2455.64       2433.13        64.87 o
  12  17  14        444.07        551.70        47.66 o
  13  17  14        980.34       1059.11        64.12 o
   0  18  14       4371.06       4577.69       135.14 o
   1  18  14        322.74        352.15        34.95 o
   2  18  14       3581.23       3679.39        67.17 o
   3  18  14        597.62        659.05        34.85 o
   4  18  14       2749.35       2901.81        72.29 o
   5  18  14       1360.52       1391.21        48.33 o
   6  18  14       1565.70       1695.07        54.73 o
   7  18  14       3640.44       3651.07        70.99 o
   8  18  14       1983.21       1965.00        62.90 o
   9  18  14       5155.43       4987.86        94.02 o
  10  18  14        378.97        420.96        37.69 o
  11  18  14       5445.33       5377.71        89.06 o
  12  18  14        537.99        550.84        42.90 o
   1  19  14      19492.40      19535.04       299.34 o
   2  19  14        106.36        129.62        28.67 o
   3  19  14      15616.53      15596.97       161.72 o
   4  19  14        936.47        902.13        42.95 o
   5  19  14      14357.04      14118.55       169.63 o
   6  19  14       1221.76       1257.57        49.12 o
   7  19  14       9192.01       9110.14       116.16 o
   8  19  14       1553.03       1581.35        59.28 o
   9  19  14       5894.16       5854.49       147.25 o
  10  19  14        875.01        963.65        50.13 o
  11  19  14       2793.68       2826.85        80.93 o
   0  20  14       2684.40       2605.05       145.61 o
   1  20  14         71.21         85.90        36.29 o
   2  20  14       3288.85       3305.01        69.38 o
   3  20  14        471.74        434.16        38.24 o
   4  20  14       1565.83       1523.27        64.36 o
   5  20  14       2473.68       2457.09        67.35 o
   6  20  14       2809.18       2805.71        71.82 o
   7  20  14       2560.92       2588.37        72.32 o
   8  20  14       1302.04       1295.54        56.97 o
   9  20  14       4726.98       4812.70        97.82 o
  10  20  14       1296.82       1349.41        58.36 o
   1  21  14      10341.03      10235.95       162.76 o
   2  21  14         48.04         31.73        36.09 o
   3  21  14      10658.61      10320.70       184.57 o
   4  21  14        163.06        193.58        44.30 o
   5  21  14       7365.96       7309.90       109.62 o
   6  21  14        732.61        765.69        46.24 o
   7  21  14       5008.62       4989.30        91.60 o
   8  21  14        584.89        618.00        48.36 o
   9  21  14       3574.69       3585.36        88.23 o
   0  22  14       1381.11       1709.94       103.53 o
   1  22  14         31.43        -13.65        40.70 o
   2  22  14        393.62        452.36        55.48 o
   3  22  14        727.40        685.26        49.81 o
   4  22  14       1091.08       1052.24        52.92 o
   5  22  14        572.63        575.69        44.92 o
   6  22  14        838.29        817.61        49.50 o
   7  22  14       2010.56       2048.68        67.45 o
   1  23  14       1839.07       1765.52        93.65 o
   2  23  14         14.09        -44.49        44.49 o
   3  23  14       1345.63       1361.75        66.13 o
   4  23  14          3.00        -35.43        35.43 o
   5  23  14        983.14        842.10        54.31 o
   0  24  14         74.96         37.11        80.36 o
   1  24  14          9.53        -46.44        46.44 o
   1   1  15       4424.42       4529.64        32.61 o
   2   1  15       1732.24       1758.79        20.71 o
   3   1  15       2692.54       2751.18        23.65 o
   4   1  15        609.03        602.61        13.56 o
   5   1  15       2334.89       2393.30        23.27 o
   6   1  15        278.66        272.11        10.82 o
   7   1  15       1283.03       1294.54        20.47 o
   8   1  15       3997.70       3878.41        33.86 o
   9   1  15        441.55        456.42        14.44 o
  10   1  15       1086.06       1129.86        21.87 o
  11   1  15        384.82        432.25        17.28 o
  12   1  15       1010.78       1013.40        24.38 o
  13   1  15          9.21         -3.28        14.16 o
  14   1  15       1132.93       1139.25        28.11 o
  15   1  15         65.18         43.38        16.99 o
  16   1  15       1459.50       1523.78        36.47 o
  17   1  15          2.17         11.74        21.21 o
  18   1  15        429.31        427.55        28.04 o
   0   2  15      16843.59      17057.32       136.50 o
   1   2  15         44.92         56.82         7.02 o
   2   2  15      29265.76      29787.16       140.84 o
   3   2  15          9.11         12.22         6.15 o
   4   2  15      16825.38      17005.36        92.02 o
   5   2  15         47.70         34.58         7.30 o
   6   2  15      13571.53      13510.55        79.82 o
   7   2  15       1600.65       1582.06        23.97 o
   8   2  15       5508.83       5467.99        44.36 o
   9   2  15        832.09        837.41        18.60 o
  10   2  15       4654.70       4709.51        42.34 o
  11   2  15       2972.53       2917.46        33.92 o
  12   2  15       2134.80       2147.24        32.87 o
  13   2  15       4157.73       4210.72        47.47 o
  14   2  15       1013.71       1038.95        28.48 o
  15   2  15       2026.09       2040.48        38.65 o
  16   2  15         89.76         70.67        19.72 o
  17   2  15       2208.79       2218.21        44.05 o
  18   2  15         78.16        101.62        23.83 o
   1   3  15      21599.72      21602.54       111.08 o
   2   3  15        809.12        825.22        14.62 o
   3   3  15      13709.20      13897.41        78.53 o
   4   3  15       7199.90       7132.83        47.16 o
   5   3  15      10651.91      10731.37        67.25 o
   6   3  15       8340.83       8209.39        55.50 o
   7   3  15      10329.22      10172.88        67.93 o
   8   3  15       7119.06       6939.99        53.86 o
   9   3  15       2953.45       2939.27        32.10 o
  10   3  15      13082.34      12953.06        87.78 o
  11   3  15       2379.51       2430.68        34.86 o
  12   3  15       9414.39       9423.79        72.28 o
  13   3  15        449.41        446.37        20.08 o
  14   3  15       6985.64       7038.02        64.29 o
  15   3  15        549.69        542.02        24.85 o
  16   3  15       6690.23       6716.56        67.34 o
  17   3  15          6.21         -4.83        20.69 o
  18   3  15       6997.10       6942.64        73.17 o
   0   4  15      63115.13      63148.36       431.22 o
   1   4  15         55.21         60.68         7.28 o
   2   4  15      42906.77      43304.55       217.37 o
   3   4  15       1445.75       1467.95        19.03 o
   4   4  15      53262.98      52831.45       274.30 o
   5   4  15       2307.51       2322.99        25.44 o
   6   4  15      24706.59      24356.08       142.32 o
   7   4  15       4975.59       4915.67        41.04 o
   8   4  15      21089.34      20727.57       122.82 o
   9   4  15       5971.41       5920.23        49.71 o
  10   4  15       9536.80       9419.31        69.64 o
  11   4  15       7182.83       7097.85        58.59 o
  12   4  15       6638.40       6681.12        57.81 o
  13   4  15       6746.19       6748.80        61.40 o
  14   4  15       1357.85       1405.41        31.77 o
  15   4  15       5562.75       5689.12        58.33 o
  16   4  15        676.98        665.41        27.53 o
  17   4  15       3403.38       3369.31        50.02 o
  18   4  15         10.78          8.18        22.19 o
   1   5  15      21072.81      21195.05       122.36 o
   2   5  15       3519.35       3467.54        30.94 o
   3   5  15      23373.62      22981.06       127.64 o
   4   5  15       2808.14       2798.63        29.08 o
   5   5  15      12653.94      12618.52        81.36 o
   6   5  15       8553.50       8494.17        62.48 o
   7   5  15       8953.70       8850.34        61.80 o
   8   5  15      16310.50      16213.37       100.39 o
   9   5  15       6643.81       6620.44        55.44 o
  10   5  15      13134.95      12903.09        90.77 o
  11   5  15       2346.51       2406.64        34.86 o
  12   5  15      13486.07      13321.66        93.59 o
  13   5  15       1959.58       1980.26        34.47 o
  14   5  15      13965.88      13887.99       102.02 o
  15   5  15        510.38        520.69        23.65 o
  16   5  15      10351.90      10227.73        89.67 o
  17   5  15        149.36        159.93        23.19 o
  18   5  15       7007.42       6967.48        85.04 o
   0   6  15      40125.64      39799.26       326.23 o
   1   6  15        513.59        509.83        14.51 o
   2   6  15      46861.88      46853.42       264.07 o
   3   6  15       1010.00       1043.82        19.83 o
   4   6  15      26699.24      26362.98       164.80 o
   5   6  15       4485.66       4438.70        39.44 o
   6   6  15      34052.89      33382.44       194.31 o
   7   6  15       2805.33       2854.11        31.46 o
   8   6  15      15726.13      15657.18        98.13 o
   9   6  15       7081.23       6977.76        56.25 o
  10   6  15      12140.90      12073.75        86.79 o
  11   6  15       4671.16       4693.93        47.54 o
  12   6  15       3604.41       3605.29        41.71 o
  13   6  15       4099.65       4099.63        45.72 o
  14   6  15       2170.55       2142.84        37.91 o
  15   6  15       4333.15       4366.05        56.57 o
  16   6  15        276.12        289.12        25.02 o
  17   6  15       2791.82       2741.54        54.97 o
  18   6  15          8.44         -8.40        26.63 o
   1   7  15      14868.02      14789.13        94.20 o
   2   7  15         30.54         35.93         8.71 o
   3   7  15      11448.20      11289.01        78.06 o
   4   7  15       3539.33       3462.06        36.14 o
   5   7  15      10202.02      10014.49        77.14 o
   6   7  15       5974.28       5817.33        50.23 o
   7   7  15       3533.20       3562.64        36.80 o
   8   7  15       4849.63       4885.52        44.44 o
   9   7  15       2933.85       3012.58        34.95 o
  10   7  15       7393.29       7382.62        61.81 o
  11   7  15       1023.68        982.68        26.07 o
  12   7  15      10471.73      10442.61        81.68 o
  13   7  15       1058.04       1100.88        28.71 o
  14   7  15       6494.91       6516.95        66.96 o
  15   7  15         42.26         21.67        21.16 o
  16   7  15       5869.18       5923.64        70.77 o
  17   7  15         91.24        107.93        25.72 o
  18   7  15       4081.02       4192.33        67.06 o
   0   8  15      14549.61      14546.22       129.21 o
   1   8  15        606.47        623.36        16.06 o
   2   8  15       9074.71       8996.71        65.80 o
   3   8  15        259.04        279.43        13.48 o
   4   8  15      10963.12      10976.08        83.00 o
   5   8  15        491.95        504.40        18.00 o
   6   8  15       5634.40       5587.59        54.46 o
   7   8  15       1131.03       1092.53        25.77 o
   8   8  15       7616.02       7508.40        64.29 o
   9   8  15       1024.86       1039.31        30.76 o
  10   8  15       2371.39       2394.85        41.35 o
  11   8  15       1146.82       1178.61        29.63 o
  12   8  15       1265.98       1230.77        30.27 o
  13   8  15        787.35        846.57        27.48 o
  14   8  15        463.78        465.06        24.40 o
  15   8  15        898.84        928.42        33.93 o
  16   8  15        194.29        212.24        25.53 o
  17   8  15       1069.01       1148.69        38.96 o
   1   9  15        563.70        589.77        16.60 o
   2   9  15        274.51        293.09        13.77 o
   3   9  15        564.68        596.00        19.30 o
   4   9  15         22.22         29.53        11.38 o
   5   9  15       1127.23       1131.30        27.10 o
   6   9  15        407.25        454.19        19.66 o
   7   9  15        284.28        310.81        18.69 o
   8   9  15        737.39        750.20        25.23 o
   9   9  15        336.74        360.30        20.02 o
  10   9  15        668.06        703.42        24.76 o
  11   9  15        521.81        481.93        23.52 o
  12   9  15        169.88        213.89        21.36 o
  13   9  15          1.77         14.54        18.65 o
  14   9  15       1324.23       1348.78        43.32 o
  15   9  15         12.31         -6.66        21.96 o
  16   9  15        236.53        330.83        28.90 o
  17   9  15          0.67          5.30        25.06 o
   0  10  15        178.31        260.84        20.75 o
   1  10  15          2.58         -9.13        10.82 o
   2  10  15        206.68        253.31        14.12 o
   3  10  15         33.32         21.21        12.44 o
   4  10  15        410.32        478.12        18.76 o
   5  10  15          0.61          3.34        11.95 o
   6  10  15        220.08        268.78        17.32 o
   7  10  15         37.92         49.05        15.24 o
   8  10  15        250.52        294.25        21.54 o
   9  10  15         64.92         43.33        15.99 o
  10  10  15        265.14        293.15        20.61 o
  11  10  15         23.69         25.33        18.07 o
  12  10  15         40.92         59.94        20.19 o
  13  10  15         71.04        129.13        21.44 o
  14  10  15          1.49         14.94        22.12 o
  15  10  15        149.87        196.10        27.23 o
  16  10  15          7.40         32.22        24.67 o
  17  10  15         36.18         83.29        29.61 o
   1  11  15       5207.74       5176.82        51.77 o
   2  11  15        299.60        303.55        16.85 o
   3  11  15       3807.76       3820.82        47.32 o
   4  11  15         78.50         60.56        14.53 o
   5  11  15       2656.46       2699.88        40.03 o
   6  11  15       1037.60       1022.11        29.44 o
   7  11  15        247.21        292.66        19.68 o
   8  11  15       1678.26       1719.26        39.18 o
   9  11  15        268.74        299.13        21.49 o
  10  11  15       1821.74       1930.59        40.05 o
  11  11  15         81.99        116.96        20.36 o
  12  11  15       1226.76       1208.00        37.35 o
  13  11  15         59.09         48.50        22.19 o
  14  11  15       2971.08       2993.95        57.08 o
  15  11  15         17.12        -11.35        26.68 o
  16  11  15       1125.71       1202.54        49.62 o
   0  12  15      17133.46      17374.50       190.21 o
   1  12  15        442.00        481.70        20.02 o
   2  12  15      11356.32      11359.14        93.29 o
   3  12  15        121.42        136.57        16.25 o
   4  12  15      11121.77      11029.50        95.84 o
   5  12  15        539.64        518.72        22.41 o
   6  12  15       8827.86       8641.49        92.75 o
   7  12  15       1180.97       1132.99        35.72 o
   8  12  15       8852.69       8556.29        90.46 o
   9  12  15       1386.32       1329.71        38.57 o
  10  12  15       2932.15       3059.89        53.17 o
  11  12  15       2104.18       2097.13        48.87 o
  12  12  15       1784.78       1851.74        45.33 o
  13  12  15       1634.30       1796.17        46.26 o
  14  12  15        748.31        824.14        41.20 o
  15  12  15       1574.25       1662.93        53.32 o
  16  12  15        122.56        169.94        34.82 o
   1  13  15       9821.25       9721.53        88.02 o
   2  13  15         34.02          9.92        14.20 o
   3  13  15       7366.98       7326.02        70.59 o
   4  13  15       3173.01       3186.27        45.30 o
   5  13  15       7942.77       7906.13        78.24 o
   6  13  15       4702.73       4734.20        60.20 o
   7  13  15       3360.68       3362.25        54.13 o
   8  13  15       4585.23       4698.27        67.54 o
   9  13  15       2555.26       2609.65        53.11 o
  10  13  15       6483.73       6666.58        85.04 o
  11  13  15       1709.10       1779.94        56.33 o
  12  13  15       8165.60       8223.82       112.26 o
  13  13  15        736.40        817.68        46.88 o
  14  13  15       5946.18       5891.11       108.31 o
  15  13  15        184.77        178.05        39.15 o
   0  14  15      22676.15      22529.86       258.00 o
   1  14  15        178.69        208.77        19.72 o
   2  14  15      27721.79      27640.14       193.83 o
   3  14  15        835.26        841.25        27.12 o
   4  14  15      17913.70      17696.27       140.87 o
   5  14  15       1788.64       1818.40        39.97 o
   6  14  15      16284.14      16171.99       138.28 o
   7  14  15       2879.98       2906.00        52.32 o
   8  14  15       9069.52       8900.84       102.31 o
   9  14  15       4006.80       4165.45        70.69 o
  10  14  15       6791.71       6748.38        93.03 o
  11  14  15       3698.59       3877.80        71.60 o
  12  14  15       2269.88       2262.00        64.56 o
  13  14  15       3263.20       3210.59        82.20 o
  14  14  15       1470.10       1604.55        65.97 o
  15  14  15       2900.57       2882.63        81.05 o
   1  15  15       6372.16       6242.02        71.53 o
   2  15  15       1438.00       1468.71        34.68 o
   3  15  15       8302.42       8310.67        79.63 o
   4  15  15       1916.80       1941.40        41.37 o
   5  15  15       5362.84       5373.48        70.31 o
   6  15  15       4347.16       4544.58        65.90 o
   7  15  15       6158.16       6121.30        86.02 o
   8  15  15       7336.78       7281.27        96.62 o
   9  15  15       4019.28       3958.10        70.78 o
  10  15  15       6455.47       6541.07        93.53 o
  11  15  15       2273.68       2162.57        60.19 o
  12  15  15       6524.62       6464.28        95.78 o
  13  15  15        832.44        703.98        49.18 o
  14  15  15       7026.81       7112.44       123.22 o
   0  16  15      21047.99      20622.14       246.51 o
   1  16  15         95.68         56.01        23.12 o
   2  16  15      13922.43      13613.71       118.28 o
   3  16  15        748.98        779.96        31.01 o
   4  16  15      15387.00      15296.84       153.05 o
   5  16  15        944.08        941.05        42.40 o
   6  16  15       9041.73       9171.95       104.87 o
   7  16  15       1686.09       1850.60        54.14 o
   8  16  15       6401.92       6364.59        90.73 o
   9  16  15       2073.43       2155.89        59.63 o
  10  16  15       2949.86       3058.44        69.69 o
  11  16  15       2258.55       2208.16        62.49 o
  12  16  15       2772.36       2835.39        69.87 o
  13  16  15       2303.36       2457.57        71.82 o
  14  16  15        696.20        732.71        70.24 o
   1  17  15       3413.48       3505.75        72.18 o
   2  17  15        279.16        316.59        28.70 o
   3  17  15       3101.77       3184.58        57.94 o
   4  17  15       1254.91       1290.71        42.56 o
   5  17  15       2242.57       2316.88        55.67 o
   6  17  15       1884.81       1850.96        51.56 o
   7  17  15       3347.72       3582.69        68.50 o
   8  17  15       1958.19       2026.19        58.84 o
   9  17  15       1321.33       1320.01        49.65 o
  10  17  15       3484.18       3624.69        73.07 o
  11  17  15        749.49        735.13        42.72 o
  12  17  15       3060.93       3137.63        79.16 o
  13  17  15        245.57        196.39        38.82 o
   0  18  15       1683.23       1735.89        97.65 o
   1  18  15         18.66         34.76        30.27 o
   2  18  15       3823.38       3839.04        69.66 o
   3  18  15         68.58         48.76        25.76 o
   4  18  15       2631.85       2775.60        70.25 o
   5  18  15        253.33        267.77        32.37 o
   6  18  15       1932.36       1973.52        58.13 o
   7  18  15        415.72        485.44        36.41 o
   8  18  15        866.00       1046.94        46.01 o
   9  18  15        230.18        300.28        34.86 o
  10  18  15       1271.28       1317.70        52.14 o
  11  18  15        255.18        291.15        37.66 o
  12  18  15        363.99        270.96        40.03 o
   1  19  15        107.28        168.50        36.22 o
   2  19  15         36.41         11.23        29.38 o
   3  19  15          5.94         54.20        30.19 o
   4  19  15          1.02        -28.94        28.94 o
   5  19  15        147.34        157.87        35.99 o
   6  19  15         10.81         -0.92        28.81 o
   7  19  15          9.45         19.14        30.11 o
   8  19  15        238.01        309.14        38.53 o
   9  19  15         48.33         95.87        34.13 o
  10  19  15         59.30         30.34        35.21 o
  11  19  15         18.10          3.78        37.78 o
   0  20  15        555.47        657.09       101.32 o
   1  20  15         75.97         92.90        38.10 o
   2  20  15        696.67        706.15        61.24 o
   3  20  15          2.56         -8.34        29.43 o
   4  20  15        541.55        547.79        38.71 o
   5  20  15         29.34         -4.81        31.40 o
   6  20  15        239.20        206.29        36.41 o
   7  20  15          5.06        -31.06        32.16 o
   8  20  15         80.52         45.62        36.54 o
   9  20  15         78.13         32.82        37.52 o
  10  20  15        157.23        112.08        36.63 o
   1  21  15       1276.62       1419.33        68.29 o
   2  21  15        310.39        339.21        51.37 o
   3  21  15       1235.02       1200.94        57.71 o
   4  21  15        326.17        312.47        41.24 o
   5  21  15        848.40        874.45        49.61 o
   6  21  15        424.50        417.91        40.95 o
   7  21  15       1024.93       1108.82        54.14 o
   8  21  15       1304.45       1304.29        80.37 o
   0  22  15       5320.53       4870.68       156.34 o
   1  22  15         12.18         55.67        41.00 o
   2  22  15       6026.81       5934.89       133.58 o
   3  22  15        129.52         61.37        42.13 o
   4  22  15       4503.14       4267.56        98.23 o
   5  22  15        452.44        615.19        99.73 o
   6  22  15       4021.58       4039.65        91.41 o
   7  22  15        858.19        772.57        51.26 o
   1  23  15       3065.19       2983.26       108.10 o
   2  23  15        136.41        159.04        50.21 o
   3  23  15       2070.02       1942.33        97.77 o
   4  23  15        881.89        724.38        56.67 o
   0   0  16      57632.40      57686.20       617.45 o
   1   0  16         93.31         86.32        15.38 o
   2   0  16      27839.71      27672.03       203.99 o
   3   0  16       2085.73       2081.23        29.36 o
   4   0  16      28194.72      28167.43       206.37 o
   5   0  16       7252.42       7135.41        67.56 o
   6   0  16      20092.98      19890.34       153.82 o
   7   0  16       5586.62       5495.96        61.15 o
   8   0  16      10409.81      10284.55        96.65 o
   9   0  16      16069.25      15891.57       131.60 o
  10   0  16       4290.78       4265.58        53.94 o
  11   0  16      14625.43      14486.02       131.57 o
  12   0  16       3958.32       3894.11        60.23 o
  13   0  16      12408.16      12352.00       132.85 o
  14   0  16       1057.91       1075.58        40.80 o
  15   0  16       8760.50       8730.14       109.88 o
  16   0  16        528.54        542.46        35.54 o
  17   0  16       9196.23       9116.63       145.24 o
  18   0  16         12.72         17.45        32.71 o
   1   1  16      34033.54      34762.85       189.27 o
   2   1  16       1093.80       1119.58        16.97 o
   3   1  16      40106.62      40720.28       190.66 o
   4   1  16       2215.80       2196.37        22.81 o
   5   1  16      26810.74      26570.90       142.29 o
   6   1  16       5812.17       5691.55        42.35 o
   7   1  16      19485.29      19212.78       111.48 o
   8   1  16       7298.94       7192.89        52.75 o
   9   1  16      11122.88      11043.84        71.74 o
  10   1  16       8103.98       8124.36        59.87 o
  11   1  16       7667.91       7683.78        60.09 o
  12   1  16       9061.15       8989.07        70.10 o
  13   1  16       2780.48       2801.89        37.62 o
  14   1  16       7048.12       7047.24        62.74 o
  15   1  16        668.10        665.98        26.11 o
  16   1  16       5862.59       5804.14        62.71 o
  17   1  16         88.00         89.84        22.97 o
  18   1  16       4578.25       4788.53        60.86 o
   0   2  16      16093.76      16281.99       134.84 o
   1   2  16        157.44        156.65         8.82 o
   2   2  16      29135.25      29115.84       147.55 o
   3   2  16       2787.49       2764.04        26.10 o
   4   2  16      17346.37      17267.33        95.15 o
   5   2  16        606.65        587.13        13.90 o
   6   2  16      11103.46      11044.61        70.25 o
   7   2  16       7461.21       7323.56        52.65 o
   8   2  16       5883.76       5822.98        46.99 o
   9   2  16       6668.85       6662.30        52.63 o
  10   2  16       5261.55       5305.26        45.35 o
  11   2  16       7357.65       7297.57        58.33 o
  12   2  16       1124.88       1146.30        26.82 o
  13   2  16       6684.14       6691.76        61.36 o
  14   2  16        799.84        821.36        26.21 o
  15   2  16       7181.46       7230.49        67.45 o
  16   2  16        233.47        228.27        21.84 o
  17   2  16       4433.23       4346.13        57.17 o
  18   2  16         21.56         47.67        23.29 o
   1   3  16      20028.22      20162.61       117.45 o
   2   3  16         15.79         24.55         7.17 o
   3   3  16      12648.41      12599.67        77.80 o
   4   3  16       1198.77       1223.37        19.11 o
   5   3  16      10628.60      10650.20        67.98 o
   6   3  16        905.30        903.13        18.68 o
   7   3  16       6175.54       6042.22        47.71 o
   8   3  16       2356.24       2321.38        30.35 o
   9   3  16       2822.34       2777.53        32.84 o
  10   3  16       3007.67       2992.26        36.16 o
  11   3  16       1579.59       1531.75        28.56 o
  12   3  16       2771.86       2793.94        36.49 o
  13   3  16        433.09        436.10        21.02 o
  14   3  16       2768.35       2823.94        41.53 o
  15   3  16        360.10        360.82        22.35 o
  16   3  16       2332.24       2333.36        46.74 o
  17   3  16         40.55         28.37        21.24 o
  18   3  16       1266.88       1375.13        40.66 o
   0   4  16       3200.73       3130.30        45.91 o
   1   4  16         72.87         73.70         8.77 o
   2   4  16       1349.55       1404.03        19.76 o
   3   4  16         58.46         68.99         8.76 o
   4   4  16       1505.61       1538.80        21.56 o
   5   4  16       2911.00       2887.88        30.16 o
   6   4  16       1573.63       1593.88        23.49 o
   7   4  16        421.03        416.05        14.66 o
   8   4  16       2039.79       2139.73        30.58 o
   9   4  16        187.13        195.63        13.57 o
  10   4  16        141.81        154.94        14.26 o
  11   4  16        694.14        696.70        21.85 o
  12   4  16        485.27        515.24        20.81 o
  13   4  16        736.73        760.85        24.61 o
  14   4  16        112.42        134.69        18.54 o
  15   4  16        307.75        382.75        22.88 o
  16   4  16         26.96         35.44        20.38 o
  17   4  16        513.92        550.01        28.48 o
  18   4  16          0.44        -17.97        24.06 o
   1   5  16          6.64         74.47        12.01 o
   2   5  16          2.77         -1.61         8.26 o
   3   5  16        610.20        666.17        15.51 o
   4   5  16         18.22         17.90         8.57 o
   5   5  16         29.94         60.47        10.51 o
   6   5  16          1.07         12.22         8.99 o
   7   5  16        257.08        276.72        13.53 o
   8   5  16         30.43         50.74        11.19 o
   9   5  16         55.45         72.76        13.23 o
  10   5  16          2.01          1.97        12.53 o
  11   5  16        436.18        493.61        19.74 o
  12   5  16        144.58        167.98        16.58 o
  13   5  16         32.39         44.47        16.50 o
  14   5  16          2.03         44.41        18.09 o
  15   5  16          0.09        -18.17        18.17 o
  16   5  16         84.09        121.57        22.14 o
  17   5  16         81.26         63.19        23.37 o
  18   5  16          6.77         32.14        25.38 o
   0   6  16       6702.08       6576.59        73.46 o
   1   6  16        123.37        115.80        10.80 o
   2   6  16       5836.78       5854.51        48.03 o
   3   6  16        167.47        177.58        11.50 o
   4   6  16       2349.20       2357.84        30.68 o
   5   6  16         35.32         40.14         9.94 o
   6   6  16       2760.55       2762.84        31.41 o
   7   6  16        382.54        405.71        16.04 o
   8   6  16        952.67        996.56        22.22 o
   9   6  16        684.62        686.55        20.10 o
  10   6  16        148.70        184.03        15.41 o
  11   6  16       2338.67       2359.68        41.31 o
  12   6  16        282.66        276.34        18.74 o
  13   6  16       1301.19       1336.57        31.32 o
  14   6  16        267.51        312.69        22.02 o
  15   6  16       1025.45       1141.61        33.71 o
  16   6  16          1.82        -20.99        21.28 o
  17   6  16       1713.50       1784.53        44.96 o
  18   6  16         42.30         18.87        28.27 o
   1   7  16      18598.07      18422.12       120.86 o
   2   7  16         65.90         80.20        10.32 o
   3   7  16      14627.10      14455.72        96.58 o
   4   7  16        676.71        647.75        18.87 o
   5   7  16      12721.07      12538.65        92.94 o
   6   7  16       1039.12       1025.91        23.97 o
   7   7  16       4995.17       4925.48        47.02 o
   8   7  16       2171.72       2193.17        30.75 o
   9   7  16       3764.11       3750.41        40.97 o
  10   7  16       4159.66       4185.12        48.00 o
  11   7  16       1786.58       1779.52        33.87 o
  12   7  16       2704.41       2806.98        40.97 o
  13   7  16        713.16        733.02        26.86 o
  14   7  16       4272.93       4264.92        56.00 o
  15   7  16        167.20        154.19        24.32 o
  16   7  16       2451.06       2500.34        51.23 o
  17   7  16        166.62        183.70        27.11 o
   0   8  16      18162.98      18035.29       173.61 o
   1   8  16       1752.32       1685.66        28.16 o
   2   8  16      17827.42      17519.21       113.67 o
   3   8  16        541.82        564.32        17.26 o
   4   8  16      19168.41      19125.17       126.94 o
   5   8  16       4234.15       4135.75        45.60 o
   6   8  16       7164.50       7115.16        65.29 o
   7   8  16       5376.21       5338.68        55.29 o
   8   8  16       8384.82       8217.19        74.46 o
   9   8  16       7463.01       7496.93        69.27 o
  10   8  16       3560.72       3634.88        45.46 o
  11   8  16       5046.07       4933.69        56.01 o
  12   8  16       1777.52       1820.63        37.85 o
  13   8  16       7169.02       7239.64        71.80 o
  14   8  16        519.53        535.10        26.42 o
  15   8  16       5794.63       5775.58        70.00 o
  16   8  16        267.09        289.09        27.44 o
  17   8  16       4133.76       4198.28        62.32 o
   1   9  16      33195.46      32925.17       192.80 o
   2   9  16        362.59        396.11        15.91 o
   3   9  16      22664.31      22188.01       148.87 o
   4   9  16       1643.12       1609.32        29.79 o
   5   9  16      19152.21      19042.21       142.84 o
   6   9  16       3852.13       3862.37        49.80 o
   7   9  16      13430.32      13371.95       109.76 o
   8   9  16       5462.80       5452.17        62.71 o
   9   9  16       9098.99       9122.96        86.26 o
  10   9  16       6908.64       6851.52        70.03 o
  11   9  16       3209.63       3239.86        47.86 o
  12   9  16       7671.79       7858.77        79.17 o
  13   9  16       2685.02       2635.71        63.29 o
  14   9  16       6389.45       6433.46        73.46 o
  15   9  16       1105.92       1154.33        38.75 o
  16   9  16       5056.68       5151.73        69.86 o
  17   9  16        270.96        334.39        30.19 o
   0  10  16      22349.56      22114.22       228.47 o
   1  10  16         38.87         52.89        12.11 o
   2  10  16      19192.70      18953.14       132.31 o
   3  10  16       2309.82       2264.72        34.87 o
   4  10  16      13116.15      13128.49       102.22 o
   5  10  16       7622.57       7385.62        70.67 o
   6  10  16      17182.23      16837.15       131.26 o
   7  10  16       7674.20       7603.43        77.04 o
   8  10  16       7063.69       7146.58        82.97 o
   9  10  16       6408.57       6282.03        76.16 o
  10  10  16       5537.20       5515.43        67.29 o
  11  10  16       9623.18       9676.17        92.85 o
  12  10  16       2415.56       2430.94        48.27 o
  13  10  16       7102.85       7156.11        79.89 o
  14  10  16        998.21       1004.37        34.88 o
  15  10  16       7001.90       6968.41        84.24 o
  16  10  16        122.58        174.54        28.56 o
   1  11  16      21649.03      21326.12       153.00 o
   2  11  16        854.14        891.77        33.23 o
   3  11  16      19271.03      19024.09       144.67 o
   4  11  16       1266.16       1245.11        31.88 o
   5  11  16      13516.40      13363.57       110.07 o
   6  11  16       3625.37       3596.82        49.95 o
   7  11  16      11581.72      11418.29       103.47 o
   8  11  16       4856.26       4933.04        61.22 o
   9  11  16       7668.34       7723.25        81.75 o
  10  11  16       4374.28       4336.44        59.99 o
  11  11  16       2947.25       3009.23        52.09 o
  12  11  16       5285.35       5377.65        73.37 o
  13  11  16       1788.58       1794.56        46.44 o
  14  11  16       4115.69       4235.17        67.51 o
  15  11  16        732.12        831.73        43.28 o
  16  11  16       3794.38       3915.97        99.85 o
   0  12  16       9272.59       9057.58       117.75 o
   1  12  16        293.93        278.56        18.04 o
   2  12  16       8259.68       8272.35        78.58 o
   3  12  16        371.78        378.63        20.42 o
   4  12  16       9620.20       9553.22        87.56 o
   5  12  16       1299.88       1320.68        33.99 o
   6  12  16       4351.01       4335.71        62.24 o
   7  12  16       2259.62       2347.88        47.56 o
   8  12  16       4304.67       4340.52        61.41 o
   9  12  16       4109.03       4134.39        61.26 o
  10  12  16       2523.40       2411.46        52.04 o
  11  12  16       2779.32       2844.93        56.96 o
  12  12  16       1044.48       1068.36        39.54 o
  13  12  16       4482.45       4380.02        75.55 o
  14  12  16        252.56        215.85        32.69 o
  15  12  16       3450.85       3640.35        76.12 o
  16  12  16        214.57        272.15        63.20 o
   1  13  16       4370.20       4316.48        53.89 o
   2  13  16        105.58        123.73        17.70 o
   3  13  16       4093.98       4099.84        52.62 o
   4  13  16       1034.86       1054.26        30.78 o
   5  13  16       4258.39       4281.75        55.32 o
   6  13  16       1038.04        993.35        33.87 o
   7  13  16       3358.75       3351.90        59.24 o
   8  13  16        865.25        860.64        35.43 o
   9  13  16       1569.66       1571.24        46.11 o
  10  13  16       1181.59       1235.80        42.40 o
  11  13  16       1337.10       1395.26        45.91 o
  12  13  16        714.41        736.04        43.78 o
  13  13  16        364.22        359.69        40.30 o
  14  13  16        795.69        831.69        52.51 o
  15  13  16         30.93         -5.88        43.55 o
   0  14  16        209.17        262.88        31.65 o
   1  14  16         37.72         37.88        17.62 o
   2  14  16        545.60        554.02        25.18 o
   3  14  16        148.54        116.16        18.75 o
   4  14  16         85.30        105.60        18.43 o
   5  14  16          5.88         -9.19        16.94 o
   6  14  16        453.20        466.27        26.62 o
   7  14  16        152.30         92.54        22.48 o
   8  14  16        255.45        300.79        26.53 o
   9  14  16         77.45         95.35        25.61 o
  10  14  16         38.70         77.11        26.89 o
  11  14  16        580.76        646.60        39.35 o
  12  14  16         91.72        112.80        37.63 o
  13  14  16        142.67        188.53        35.79 o
  14  14  16         98.20         53.12        37.19 o
   1  15  16       1294.72       1266.58        36.07 o
   2  15  16          3.67         17.53        17.83 o
   3  15  16        267.49        268.47        21.93 o
   4  15  16         21.96         20.04        18.66 o
   5  15  16        256.19        236.45        23.17 o
   6  15  16         53.89         59.65        22.38 o
   7  15  16        165.09        156.74        25.93 o
   8  15  16          6.00         19.18        25.93 o
   9  15  16        133.34        151.89        28.93 o
  10  15  16        157.68        120.09        30.21 o
  11  15  16         96.72        104.21        30.73 o
  12  15  16        219.39        223.00        34.00 o
  13  15  16        100.22         77.46        34.92 o
  14  15  16        191.78        171.20        39.84 o
   0  16  16       3748.59       3744.33       117.28 o
   1  16  16         17.88         18.31        20.25 o
   2  16  16       2753.32       2795.69        53.25 o
   3  16  16          9.77          9.94        19.25 o
   4  16  16       1928.53       2020.21        47.23 o
   5  16  16        565.81        611.98        33.13 o
   6  16  16       1695.00       1718.88        49.83 o
   7  16  16        378.54        382.58        31.80 o
   8  16  16        957.23        973.81        46.58 o
   9  16  16        483.99        503.07        37.31 o
  10  16  16        311.92        302.81        35.47 o
  11  16  16       1177.30       1194.14        49.67 o
  12  16  16        287.02        286.27        36.88 o
  13  16  16       1398.40       1376.97        59.66 o
   1  17  16       6655.11       6556.90        95.53 o
   2  17  16        151.06        136.04        25.40 o
   3  17  16       6396.19       6488.16        84.05 o
   4  17  16        866.00        962.95        39.26 o
   5  17  16       5170.09       5147.28        92.29 o
   6  17  16        830.58        787.36        38.40 o
   7  17  16       4416.04       4381.37        76.64 o
   8  17  16       1947.19       2028.72        59.37 o
   9  17  16       2274.14       2126.50        61.18 o
  10  17  16       1735.09       1815.61        59.75 o
  11  17  16       1946.31       2027.01        61.75 o
  12  17  16       1695.55       1776.98        68.71 o
   0  18  16       5704.84       5785.69       181.14 o
   1  18  16         48.67         22.99        30.34 o
   2  18  16       8980.39       8882.75       111.48 o
   3  18  16        999.32       1048.40        73.44 o
   4  18  16       6011.09       5854.84        95.69 o
   5  18  16        504.26        499.85        37.36 o
   6  18  16       4384.30       4500.13        89.63 o
   7  18  16       3324.40       3368.57        72.51 o
   8  18  16       3215.25       3518.37        74.21 o
   9  18  16       3121.83       3147.62        73.59 o
  10  18  16       2228.89       2261.00        65.84 o
  11  18  16       4097.32       4083.76        86.96 o
   1  19  16       8410.89       8370.13       139.94 o
   2  19  16        289.62        288.68        39.41 o
   3  19  16       8830.57       8725.31       126.63 o
   4  19  16       1466.00       1465.08        52.67 o
   5  19  16       8150.88       7961.92       119.80 o
   6  19  16       2205.53       2137.60        63.11 o
   7  19  16       6515.32       6611.83       105.71 o
   8  19  16       2499.72       2748.21        77.67 o
   9  19  16       3964.19       3928.78        84.19 o
  10  19  16       2953.67       2864.39        79.00 o
   0  20  16       8072.72       7634.08       191.73 o
   1  20  16        121.20        163.05        42.41 o
   2  20  16       5100.07       5051.47       109.35 o
   3  20  16        665.82        658.64        46.96 o
   4  20  16       5816.24       5717.27       102.18 o
   5  20  16       1980.81       2080.92        65.89 o
   6  20  16       4894.96       4916.31       100.60 o
   7  20  16       1851.49       1865.54        68.06 o
   8  20  16       3575.22       3652.49        81.17 o
   9  20  16       3945.09       3874.99       108.95 o
   1  21  16       6098.69       5982.87       121.44 o
   2  21  16        322.67        312.63        51.63 o
   3  21  16       7127.51       6946.93       145.59 o
   4  21  16        358.77        310.13        46.02 o
   5  21  16       4873.25       4762.25        90.28 o
   6  21  16       1206.46       1186.25        54.75 o
   7  21  16       3025.30       3073.54        95.34 o
   8  21  16       1582.55       1729.36        69.35 o
   0  22  16       1809.55       1892.99       119.24 o
   1  22  16         52.85         34.67        42.42 o
   2  22  16       2268.41       2222.15       206.51 o
   3  22  16        385.10        339.56        56.53 o
   4  22  16       2055.06       2123.49        78.16 o
   5  22  16        438.87        424.48        45.61 o
   6  22  16       1840.47       1809.23        65.05 o
   1  23  16       1583.39       1647.20        84.03 o
   2  23  16          1.48         -1.22        58.82 o
   3  23  16        859.44        773.31        77.62 o
   1   1  17       2034.30       2063.17        23.55 o
   2   1  17        161.49        164.22         9.55 o
   3   1  17       5328.11       5363.16        40.60 o
   4   1  17        338.96        341.41        12.60 o
   5   1  17       2970.86       3018.67        28.32 o
   6   1  17         69.51         64.30         9.29 o
   7   1  17        858.41        897.04        19.88 o
   8   1  17        913.74        906.45        20.39 o
   9   1  17       1700.82       1780.46        27.12 o
  10   1  17        797.26        834.04        20.75 o
  11   1  17       1448.73       1450.15        28.05 o
  12   1  17        443.36        470.94        19.40 o
  13   1  17         51.71         67.31        15.90 o
  14   1  17        727.88        731.92        26.88 o
  15   1  17        262.77        271.03        21.46 o
  16   1  17        793.14        886.43        29.64 o
  17   1  17         22.02         10.25        21.58 o
  18   1  17        440.82        479.54        30.47 o
   0   2  17      12269.48      12613.55       110.84 o
   1   2  17        352.15        355.17        12.38 o
   2   2  17      18228.33      18474.22       110.09 o
   3   2  17       1142.03       1200.08        19.10 o
   4   2  17      10877.53      10844.12        67.29 o
   5   2  17       1365.70       1385.07        20.81 o
   6   2  17       4728.71       4691.65        39.28 o
   7   2  17       4260.98       4208.68        37.50 o
   8   2  17       2313.80       2366.93        30.92 o
   9   2  17       3944.48       3958.13        39.20 o
  10   2  17       1093.35       1085.30        23.90 o
  11   2  17       6155.04       6263.61        57.21 o
  12   2  17        848.34        869.50        24.85 o
  13   2  17       3427.48       3516.39        43.87 o
  14   2  17        377.37        380.11        22.00 o
  15   2  17       3462.82       3451.43        47.10 o
  16   2  17        104.55         86.07        21.26 o
  17   2  17       2561.94       2501.85        48.26 o
  18   2  17        120.96        177.95        25.97 o
   1   3  17      30390.04      30162.57       174.26 o
   2   3  17        492.05        491.26        13.91 o
   3   3  17      18248.93      18006.11       105.90 o
   4   3  17       2476.08       2449.67        27.89 o
   5   3  17      23533.10      23172.48       137.32 o
   6   3  17       2203.18       2220.91        26.88 o
   7   3  17      11772.13      11721.76        78.30 o
   8   3  17       4744.98       4681.62        43.52 o
   9   3  17       7066.14       6988.75        57.34 o
  10   3  17       5792.73       5798.24        53.39 o
  11   3  17       3325.00       3347.74        40.49 o
  12   3  17       5169.11       5127.91        52.21 o
  13   3  17       3140.02       3211.21        44.07 o
  14   3  17       4099.73       4197.99        51.80 o
  15   3  17        148.22        142.02        21.06 o
  16   3  17       4635.21       4673.09        57.09 o
  17   3  17         92.81         94.95        24.12 o
  18   3  17       3289.48       3469.81        55.52 o
   0   4  17      28237.11      28705.05       258.60 o
   1   4  17       1360.46       1367.80        22.40 o
   2   4  17      27804.13      27791.30       162.82 o
   3   4  17        497.50        491.08        14.31 o
   4   4  17      21724.40      21519.16       127.89 o
   5   4  17       5648.58       5579.13        46.04 o
   6   4  17      14831.73      14668.56        94.65 o
   7   4  17       4131.16       4133.17        38.96 o
   8   4  17       7224.30       7185.42        56.07 o
   9   4  17      12146.42      11926.08        86.08 o
  10   4  17       5425.54       5315.73        51.07 o
  11   4  17       8554.46       8500.91        69.83 o
  12   4  17       2714.73       2772.47        39.00 o
  13   4  17      10139.70      10303.98        88.44 o
  14   4  17       1031.05       1060.30        30.60 o
  15   4  17       8062.18       7943.96        78.50 o
  16   4  17        450.60        441.58        26.25 o
  17   4  17       6779.56       6820.72        73.17 o
  18   4  17         86.09         66.75        25.56 o
   1   5  17      36547.43      36003.67       225.09 o
   2   5  17       1105.72       1094.60        22.26 o
   3   5  17      44528.97      44091.80       256.49 o
   4   5  17       1184.99       1164.74        25.73 o
   5   5  17      23003.62      22505.05       137.64 o
   6   5  17       4992.07       4900.82        43.51 o
   7   5  17      14980.07      14848.51        96.95 o
   8   5  17       7047.22       7061.20        55.80 o
   9   5  17      11283.17      11265.31        82.91 o
  10   5  17       7502.99       7499.68        63.50 o
  11   5  17       4705.24       4664.66        48.92 o
  12   5  17       8728.55       8818.17        73.50 o
  13   5  17       1538.58       1581.53        34.01 o
  14   5  17       7483.87       7424.65        70.49 o
  15   5  17        776.20        776.01        29.34 o
  16   5  17       5644.04       5711.84        65.29 o
  17   5  17        124.76        115.15        25.03 o
   0   6  17      26121.71      26010.96       238.14 o
   1   6  17        418.13        457.95        16.60 o
   2   6  17      17085.78      17021.73       113.90 o
   3   6  17       3990.40       3952.70        38.57 o
   4   6  17      17514.21      17227.74       119.85 o
   5   6  17       2789.15       2751.42        34.14 o
   6   6  17      14261.88      14236.59        95.38 o
   7   6  17       8599.02       8514.60        64.24 o
   8   6  17       9924.08       9907.22        72.76 o
   9   6  17       6170.97       6039.05        54.86 o
  10   6  17       5531.75       5551.78        53.19 o
  11   6  17       9512.36       9428.32        76.08 o
  12   6  17       2460.69       2502.22        38.99 o
  13   6  17       7476.79       7470.22        68.40 o
  14   6  17        887.79        873.71        29.02 o
  15   6  17       7596.65       7646.21        76.51 o
  16   6  17        309.60        323.20        27.79 o
  17   6  17       4976.66       5054.61        68.13 o
   1   7  17      21630.00      21308.17       142.69 o
   2   7  17          9.73         10.60         9.95 o
   3   7  17      12742.14      12628.67        87.87 o
   4   7  17        768.21        786.34        21.36 o
   5   7  17      10939.34      10978.98        85.24 o
   6   7  17       2693.67       2645.84        35.48 o
   7   7  17      13928.02      13695.76        99.91 o
   8   7  17       2196.70       2201.61        32.19 o
   9   7  17       3672.01       3746.37        43.18 o
  10   7  17       4189.63       4137.22        48.07 o
  11   7  17       3395.19       3375.66        43.84 o
  12   7  17       4822.18       5015.93        55.00 o
  13   7  17       1320.54       1357.50        33.67 o
  14   7  17       4632.94       4723.20        58.57 o
  15   7  17        745.53        747.66        31.26 o
  16   7  17       2912.02       2965.19        54.97 o
  17   7  17          8.46         34.53        25.31 o
   0   8  17       5980.18       5905.70        71.73 o
   1   8  17        306.08        330.95        15.52 o
   2   8  17       5727.84       5675.48        50.91 o
   3   8  17        458.04        447.94        16.65 o
   4   8  17       4572.71       4554.96        46.59 o
   5   8  17       2285.92       2277.95        34.18 o
   6   8  17       3911.57       3915.20        46.29 o
   7   8  17       2918.77       2958.65        45.01 o
   8   8  17       4266.64       4255.59        52.13 o
   9   8  17       2618.31       2560.86        44.12 o
  10   8  17       1425.09       1451.68        36.80 o
  11   8  17       1891.50       1990.94        44.39 o
  12   8  17        522.43        580.09        26.39 o
  13   8  17       3027.83       3096.48        49.31 o
  14   8  17        362.26        361.59        26.00 o
  15   8  17       1458.54       1514.01        40.21 o
  16   8  17         12.04          4.98        24.08 o
  17   8  17       1583.02       1633.44        44.41 o
   1   9  17        765.56        828.97        22.23 o
   2   9  17         12.61          7.88        11.30 o
   3   9  17       1118.79       1171.74        25.97 o
   4   9  17        385.06        389.64        17.76 o
   5   9  17       1137.89       1169.63        29.09 o
   6   9  17        237.20        245.13        18.01 o
   7   9  17        267.99        263.33        18.29 o
   8   9  17        368.53        401.82        22.72 o
   9   9  17       1189.51       1207.08        34.36 o
  10   9  17        262.72        288.03        22.31 o
  11   9  17        289.09        322.68        25.08 o
  12   9  17        113.61        138.48        22.57 o
  13   9  17         36.72         26.80        21.57 o
  14   9  17        330.25        414.51        27.90 o
  15   9  17         57.04         70.62        25.88 o
  16   9  17        136.73        178.26        29.63 o
   0  10  17        572.94        589.65        31.66 o
   1  10  17          0.40          3.21        13.20 o
   2  10  17        179.54        238.84        16.13 o
   3  10  17         75.92         82.88        15.17 o
   4  10  17        288.38        337.42        18.37 o
   5  10  17          9.82         -1.28        14.71 o
   6  10  17        102.04        129.90        16.87 o
   7  10  17        116.52        116.06        18.34 o
   8  10  17         32.77         37.71        17.23 o
   9  10  17        198.11        198.71        21.06 o
  10  10  17         31.29         30.89        19.46 o
  11  10  17         53.35         65.66        22.41 o
  12  10  17          0.78         19.25        21.40 o
  13  10  17        131.95        126.47        25.34 o
  14  10  17          0.40        -23.75        23.75 o
  15  10  17        112.44        106.96        28.96 o
  16  10  17          4.85         19.17        29.34 o
   1  11  17       3636.87       3651.37        48.23 o
   2  11  17         33.12         20.12        17.31 o
   3  11  17       4275.09       4299.75        52.27 o
   4  11  17         14.97          1.31        13.86 o
   5  11  17       2343.50       2363.59        57.21 o
   6  11  17        117.00         79.47        18.08 o
   7  11  17       1412.46       1384.04        36.23 o
   8  11  17        321.89        313.78        22.61 o
   9  11  17       1646.04       1675.70        51.04 o
  10  11  17       1005.12       1035.20        35.51 o
  11  11  17        761.09        832.21        33.63 o
  12  11  17       1161.72       1248.03        45.87 o
  13  11  17        166.87        200.82        28.38 o
  14  11  17       1881.86       1776.34        49.82 o
  15  11  17        252.57        287.44        33.95 o
  16  11  17        948.12       1025.98        58.91 o
   0  12  17       8595.08       8549.69       115.31 o
   1  12  17         50.30         34.73        15.25 o
   2  12  17       7488.31       7573.73        78.14 o
   3  12  17        439.88        453.14        22.46 o
   4  12  17       5834.69       5802.29        64.61 o
   5  12  17       2304.12       2308.59        41.94 o
   6  12  17       4375.13       4384.23        61.17 o
   7  12  17       3015.35       3092.96        58.22 o
   8  12  17       4434.53       4470.15        63.50 o
   9  12  17       2614.52       2694.25        56.25 o
  10  12  17       1328.94       1413.99        50.82 o
  11  12  17       3310.12       3281.40        58.92 o
  12  12  17        636.70        685.60        37.24 o
  13  12  17       4061.77       4192.81        67.45 o
  14  12  17        469.34        422.62        35.13 o
  15  12  17       2194.29       2246.35        65.63 o
   1  13  17      18544.87      18540.50       151.89 o
   2  13  17         26.36         26.41        17.40 o
   3  13  17      11265.42      11218.12       100.10 o
   4  13  17       1324.76       1321.71        34.93 o
   5  13  17      10834.85      10735.30        98.63 o
   6  13  17       2164.33       2146.69        47.75 o
   7  13  17      10118.67       9946.32       103.97 o
   8  13  17       2513.51       2427.42        53.46 o
   9  13  17       3546.44       3684.33        64.06 o
  10  13  17       3811.63       3887.04        79.47 o
  11  13  17       2763.17       2837.86        61.85 o
  12  13  17       3917.89       3853.38        72.14 o
  13  13  17       1008.53       1076.45        53.04 o
  14  13  17       4069.40       4263.65        94.34 o
  15  13  17        561.42        579.58        51.14 o
   0  14  17      12782.87      12778.63       169.69 o
   1  14  17         10.75         -2.39        17.08 o
   2  14  17      12186.57      12099.92       115.99 o
   3  14  17       1329.30       1411.54        36.56 o
   4  14  17       9618.91       9729.59       115.43 o
   5  14  17       1481.36       1488.99        38.21 o
   6  14  17       7954.83       7957.57        90.42 o
   7  14  17       4726.80       4782.95        78.00 o
   8  14  17       5673.81       5768.50        77.43 o
   9  14  17       4180.53       4231.57        66.61 o
  10  14  17       3189.28       3212.18        64.88 o
  11  14  17       5974.23       5889.84        89.89 o
  12  14  17       1770.74       1767.97        57.20 o
  13  14  17       5297.48       5450.13        94.64 o
  14  14  17        813.84        893.38        53.15 o
   1  15  17      14436.43      14307.01       136.35 o
   2  15  17        899.24        836.80        31.76 o
   3  15  17      16630.01      16277.31       140.83 o
   4  15  17       1749.03       1687.46        41.35 o
   5  15  17      11495.28      11415.92       110.28 o
   6  15  17       3161.14       3331.28        58.24 o
   7  15  17       7203.79       7185.68        92.35 o
   8  15  17       4292.22       4261.35        74.88 o
   9  15  17       6732.70       6721.37        99.64 o
  10  15  17       3193.65       3337.34        81.52 o
  11  15  17       2489.10       2575.90        67.10 o
  12  15  17       3771.88       3782.23        80.77 o
  13  15  17       1204.08       1198.63        54.98 o
   0  16  17       8807.15       8684.00       145.46 o
   1  16  17        323.43        324.04        27.43 o
   2  16  17       8494.83       8460.24        90.58 o
   3  16  17        320.66        305.59        26.47 o
   4  16  17       6937.61       7021.14       104.09 o
   5  16  17       3098.43       3187.67        58.03 o
   6  16  17       5972.56       5969.61        83.61 o
   7  16  17       1582.76       1633.91        52.25 o
   8  16  17       2630.84       2627.05        80.40 o
   9  16  17       4870.37       4935.31        83.75 o
  10  16  17       2521.86       2664.97        67.42 o
  11  16  17       3753.09       3672.37        76.85 o
  12  16  17       1325.90       1267.25        52.26 o
  13  16  17       3990.62       3881.85        90.77 o
   1  17  17       5350.13       5445.62        81.05 o
   2  17  17        379.21        390.25        29.85 o
   3  17  17       4309.98       4570.39       104.12 o
   4  17  17        756.89        722.24        36.69 o
   5  17  17       5123.09       5239.81        78.79 o
   6  17  17       1071.08       1019.48        42.33 o
   7  17  17       3412.52       3505.26        93.03 o
   8  17  17       1401.87       1522.92        54.62 o
   9  17  17       2334.70       2324.92        92.30 o
  10  17  17       1464.56       1411.13        52.90 o
  11  17  17       1191.70       1226.27        52.13 o
  12  17  17       1386.01       1287.64        53.32 o
   0  18  17       1105.52       1204.62        81.94 o
   1  18  17         69.95          1.81        31.52 o
   2  18  17       1522.23       1503.93        60.97 o
   3  18  17        454.20        430.64        40.47 o
   4  18  17       1758.60       1718.65        54.89 o
   5  18  17        157.58        155.70        29.16 o
   6  18  17        944.80        947.17        43.42 o
   7  18  17        992.85       1088.60        55.26 o
   8  18  17        834.89        882.51        45.55 o
   9  18  17        791.87        847.56        46.92 o
  10  18  17        623.66        694.04        44.37 o
  11  18  17        859.60        877.59        47.11 o
   1  19  17         65.94         59.21        35.89 o
   2  19  17          5.78          3.31        33.95 o
   3  19  17        272.93        372.83        40.41 o
   4  19  17         15.24         -8.19        33.72 o
   5  19  17         96.89        153.40        33.78 o
   6  19  17          2.77          8.93        30.45 o
   7  19  17         27.94         16.91        33.72 o
   8  19  17         49.29         76.04        36.45 o
   9  19  17         32.04         72.48        36.11 o
  10  19  17        115.61         73.16        39.44 o
   0  20  17        624.08        598.82        73.14 o
   1  20  17         24.67         51.68        37.46 o
   2  20  17        514.08        464.40        50.57 o
   3  20  17         28.90         91.04        54.26 o
   4  20  17        278.80        299.41        43.01 o
   5  20  17         58.20         14.15        33.68 o
   6  20  17        150.32        154.08        37.16 o
   7  20  17        103.24        121.15        37.29 o
   8  20  17          6.36        -17.23        36.95 o
   9  20  17        298.45        267.70       161.27 o
   1  21  17       1484.60       1585.67        90.44 o
   2  21  17        139.97        136.01        50.15 o
   3  21  17       2161.36       2184.76        94.25 o
   4  21  17        212.15        170.65        43.56 o
   5  21  17       1608.48       1700.90        72.61 o
   6  21  17        264.61        203.87        39.11 o
   7  21  17        954.32       1008.89        60.31 o
   0  22  17       2550.14       2502.00       128.17 o
   1  22  17         43.87         31.71        42.07 o
   2  22  17       3123.70       3313.35       144.53 o
   3  22  17        326.91        310.51        58.26 o
   4  22  17       2732.16       2741.30       106.39 o
   5  22  17        676.12        789.08        59.82 o
   0   0  18      64261.18      64717.04       693.44 o
   1   0  18        106.93        104.14        13.51 o
   2   0  18      35771.96      35917.49       298.67 o
   3   0  18        634.16        659.56        22.97 o
   4   0  18      43998.26      43609.21       311.05 o
   5   0  18        271.29        283.50        16.80 o
   6   0  18      27871.77      27657.86       208.08 o
   7   0  18       2441.71       2429.92        40.66 o
   8   0  18      16740.31      16609.36       144.02 o
   9   0  18       4614.90       4538.24        59.68 o
  10   0  18       7635.04       7580.92        83.79 o
  11   0  18       6427.64       6403.20        81.30 o
  12   0  18       6445.61       6380.92        86.48 o
  13   0  18       5058.33       5357.91        93.70 o
  14   0  18       1316.66       1305.87        50.83 o
  15   0  18       7221.67       7104.80       105.28 o
  16   0  18        118.95        115.99        33.45 o
  17   0  18       2878.41       2975.05        76.62 o
   1   1  18      17560.74      17638.18       109.24 o
   2   1  18       2186.46       2266.51        27.50 o
   3   1  18      17218.46      17193.01       105.03 o
   4   1  18       3033.27       2986.18        28.86 o
   5   1  18      11774.42      11616.77        71.06 o
   6   1  18       7130.25       7003.72        50.81 o
   7   1  18       7827.36       7851.94        58.50 o
   8   1  18       9466.14       9256.76        67.02 o
   9   1  18       5329.32       5206.67        47.05 o
  10   1  18      13263.81      13158.56        89.42 o
  11   1  18       1970.58       2028.56        32.83 o
  12   1  18      10088.23      10003.11        79.88 o
  13   1  18       1242.99       1241.42        32.34 o
  14   1  18       9755.94       9503.73        90.39 o
  15   1  18        241.73        265.16        22.72 o
  16   1  18       8151.63       8000.45        79.39 o
  17   1  18         51.45         57.76        24.95 o
   0   2  18      18653.37      18608.46       157.40 o
   1   2  18        374.58        385.28        13.33 o
   2   2  18      30858.53      30491.85       177.23 o
   3   2  18         40.57         36.05         8.95 o
   4   2  18      24698.51      24350.75       139.27 o
   5   2  18       2379.20       2368.65        26.87 o
   6   2  18      14633.77      14492.11        89.44 o
   7   2  18       1418.02       1402.89        23.70 o
   8   2  18      10032.92       9968.20        70.75 o
   9   2  18       3693.56       3676.90        39.96 o
  10   2  18       8922.33       8869.91        69.48 o
  11   2  18       3349.18       3369.90        41.72 o
  12   2  18       2507.21       2533.78        38.44 o
  13   2  18       4039.13       4011.91        48.17 o
  14   2  18       1122.23       1158.18        31.11 o
  15   2  18       2452.82       2443.97        44.16 o
  16   2  18        348.56        361.29        25.41 o
  17   2  18       2513.02       2616.56        66.80 o
   1   3  18       6537.60       6613.73        52.06 o
   2   3  18        212.35        205.12        11.73 o
   3   3  18       3908.72       4002.29        37.58 o
   4   3  18       2843.19       2814.65        30.87 o
   5   3  18       4578.47       4519.40        41.17 o
   6   3  18       2989.80       2898.46        31.99 o
   7   3  18       2015.32       2053.30        27.98 o
   8   3  18       4753.20       4757.10        45.10 o
   9   3  18       1388.61       1334.48        26.95 o
  10   3  18       3745.96       3685.39        41.18 o
  11   3  18       1024.82       1004.95        26.35 o
  12   3  18       4479.03       4603.92        51.25 o
  13   3  18        403.47        428.26        30.32 o
  14   3  18       3192.74       3208.81        45.23 o
  15   3  18        221.39        181.80        21.47 o
  16   3  18       2894.11       2870.76        55.01 o
  17   3  18        149.77        119.23        25.41 o
   0   4  18       4674.62       4651.73        62.60 o
   1   4  18         51.16         50.20        10.16 o
   2   4  18       2466.08       2444.09        28.99 o
   3   4  18        859.74        869.90        19.33 o
   4   4  18        630.23        695.14        17.83 o
   5   4  18        188.25        162.00        12.40 o
   6   4  18       3067.76       3010.34        33.43 o
   7   4  18       1621.19       1591.09        28.09 o
   8   4  18       1997.34       2038.32        32.40 o
   9   4  18        146.17        151.90        14.68 o
  10   4  18        220.18        242.65        16.75 o
  11   4  18        291.64        335.85        19.22 o
  12   4  18        499.61        517.29        23.11 o
  13   4  18        201.24        230.44        19.96 o
  14   4  18        302.23        300.94        22.25 o
  15   4  18         88.54        100.70        21.51 o
  16   4  18         19.28         10.34        20.59 o
  17   4  18        229.09        239.00        26.18 o
   1   5  18          3.44         48.50        10.32 o
   2   5  18        168.01        162.70        12.82 o
   3   5  18          9.52         16.95        10.12 o
   4   5  18         16.91         -1.53         9.75 o
   5   5  18        144.42        186.49        12.68 o
   6   5  18          3.56         -7.10        10.71 o
   7   5  18          8.60          9.31        11.51 o
   8   5  18         46.22         37.86        12.60 o
   9   5  18        240.56        272.49        16.30 o
  10   5  18        208.99        227.62        16.86 o
  11   5  18         21.30          5.46        15.38 o
  12   5  18         11.76         18.29        16.40 o
  13   5  18         76.28         64.16        18.14 o
  14   5  18          2.12         19.25        19.16 o
  15   5  18         66.87         25.70        20.67 o
  16   5  18         45.77         92.65        22.91 o
  17   5  18         21.59          5.11        24.62 o
   0   6  18       4751.79       4717.90        69.46 o
   1   6  18        282.40        296.79        14.68 o
   2   6  18       3456.60       3529.27        39.80 o
   3   6  18         25.06          2.89        11.10 o
   4   6  18       3416.94       3392.82        39.43 o
   5   6  18         56.79         70.41        12.77 o
   6   6  18       4000.72       4009.98        43.52 o
   7   6  18        359.60        390.90        16.71 o
   8   6  18       2030.01       2077.43        31.38 o
   9   6  18        777.42        783.01        23.79 o
  10   6  18       1056.41       1012.53        26.75 o
  11   6  18        816.20        823.62        26.31 o
  12   6  18       1342.15       1348.47        32.58 o
  13   6  18       1090.21       1129.61        31.62 o
  14   6  18        418.43        446.87        25.65 o
  15   6  18        752.01        818.21        32.50 o
  16   6  18          4.97          6.80        25.04 o
  17   6  18        491.08        596.50        34.61 o
   1   7  18       7795.29       7695.09        64.74 o
   2   7  18        774.05        779.10        20.99 o
   3   7  18       5045.95       5003.25        46.43 o
   4   7  18       2172.85       2258.42        34.89 o
   5   7  18       4602.02       4531.13        47.91 o
   6   7  18       3181.45       3186.83        40.27 o
   7   7  18       2496.43       2486.74        36.63 o
   8   7  18       4887.45       4852.24        48.73 o
   9   7  18        926.33        934.51        25.13 o
  10   7  18       5568.26       5566.61        57.95 o
  11   7  18       1297.59       1350.62        34.45 o
  12   7  18       3707.97       3663.18        52.00 o
  13   7  18        191.20        175.84        21.25 o
  14   7  18       4287.55       4324.65        60.07 o
  15   7  18        394.74        423.52        29.01 o
  16   7  18       3035.05       3090.74        59.16 o
  17   7  18         66.72         45.64        27.26 o
   0   8  18      21714.82      21260.97       217.98 o
   1   8  18         17.14         25.93        11.41 o
   2   8  18      25385.15      25355.84       163.33 o
   3   8  18       1079.63       1096.43        25.29 o
   4   8  18      22193.00      22038.48       150.23 o
   5   8  18        792.08        772.92        23.10 o
[truncated: 163,515 more chars]
