# Supplementary material for: Comparison of silver and molybdenum microfocus X-ray sources for single-crystal structure determination
Source: J Appl Crystallogr. 2015 Jan 30;48(Pt 1):3–10. doi: 10.1107/S1600576714022985 (PMC4453166; doi:10.1107/S1600576714022985)
Supplement: Supplementary file 7 [file j-48-00003-3-Mosup7.hkl]

#
# h,k,l, Fc-squared, Fo-squared, sigma(Fo-squared), status flag
#
data_3-(Mo)
_shelx_title ' Pbca_044_MA_0608 in Pbca'
_shelx_refln_list_code          4
_shelx_F_calc_maximum      578.60
_exptl_crystal_F_000      1184.00
_reflns_d_resolution_high  0.4390

loop_
 _space_group_symop_operation_xyz
 'x, y, z'
 '-x+1/2, -y, z+1/2'
 '-x, y+1/2, -z+1/2'
 'x+1/2, -y+1/2, -z'
 '-x, -y, -z'
 'x-1/2, y, -z-1/2'
 'x, -y-1/2, z-1/2'
 '-x-1/2, y-1/2, z'

_cell_length_a     8.4420
_cell_length_b    10.5690
_cell_length_c    13.8160
_cell_angle_alpha  90.000
_cell_angle_beta   90.000
_cell_angle_gamma  90.000

_shelx_F_squared_multiplier     1.000

loop_
 _refln_index_h
 _refln_index_k
 _refln_index_l
 _refln_F_squared_calc
 _refln_F_squared_meas
 _refln_F_squared_sigma
 _refln_observed_status
   2   0   0     220967.00     251601.91      6258.19 o
   4   0   0     236811.56     241468.14      5307.06 o
   6   0   0     107526.57     106903.20      1325.87 o
   8   0   0      65968.38      65478.86       943.33 o
  10   0   0      12880.48      12431.20       338.46 o
  12   0   0      13489.30      12961.76       277.62 o
  14   0   0       4353.28       4246.56       221.33 o
  16   0   0       1847.00       2042.65       142.68 o
  18   0   0         94.97        325.61        73.68 o
   2   1   0       4065.19       4286.13        45.93 o
   4   1   0       6767.37       6974.34        78.25 o
   6   1   0      43946.42      43771.31       421.23 o
   8   1   0      27653.40      26927.36       280.47 o
  10   1   0      35564.02      34590.82       398.33 o
  12   1   0      33712.14      32561.35       420.39 o
  14   1   0      32434.80      31088.32       871.04 o
  16   1   0      20155.45      19236.28       432.74 o
  18   1   0      17009.68      16147.97       372.43 o
   0   2   0     120380.61     130425.97      4419.58 o
   2   2   0     248398.47     256968.45      5139.20 o
   4   2   0     110778.04     113104.41      1820.44 o
   6   2   0      61577.16      61286.83       548.00 o
   8   2   0      32069.93      31424.17       341.54 o
  10   2   0      28754.18      28114.44       332.29 o
  12   2   0       5056.20       4856.00        70.02 o
  14   2   0       4070.39       3851.00       191.56 o
  16   2   0       1192.14       1146.59        95.98 o
  18   2   0         95.37         40.70        39.92 o
   2   3   0        288.51        238.35         9.42 o
   4   3   0      19776.15      19926.97       224.87 o
   6   3   0       5385.06       5583.22        72.39 o
   8   3   0      19582.59      19394.13       224.01 o
  10   3   0      14708.00      14429.61       174.24 o
  12   3   0      14497.81      13818.12       169.37 o
  14   3   0       8956.44       8526.75       221.48 o
  16   3   0       8975.84       8303.95       223.14 o
  18   3   0       3962.59       3899.89       185.60 o
   0   4   0        262.95        308.38        17.76 o
   2   4   0       6483.00       7112.27        83.93 o
   4   4   0       5557.94       5777.19        64.32 o
   6   4   0      13827.91      13986.65       151.54 o
   8   4   0       8531.19       8270.76       115.24 o
  10   4   0       1523.72       1484.48        33.48 o
  12   4   0       4079.02       4128.03        79.82 o
  14   4   0        470.11        402.04        51.24 o
  16   4   0         73.14         72.49        48.72 o
  18   4   0          0.31         59.37        40.94 o
   2   5   0        329.54        364.82        13.69 o
   4   5   0        311.75        353.70        13.43 o
   6   5   0       1818.04       1770.49        51.76 o
   8   5   0          9.46         43.59        15.38 o
  10   5   0         14.73         83.90        12.85 o
  12   5   0        232.91        273.15        25.59 o
  14   5   0         69.55         92.89        39.25 o
  16   5   0         43.57         14.97        39.25 o
  18   5   0          7.81          4.07        34.91 o
   0   6   0      58478.84      61205.57       832.90 o
   2   6   0      22996.02      24097.88       315.36 o
   4   6   0       6290.49       6403.18        77.67 o
   6   6   0      15257.24      15947.13       198.28 o
   8   6   0       7513.44       7578.36       100.51 o
  10   6   0        976.47       1016.21        27.92 o
  12   6   0       1549.65       1833.80        87.41 o
  14   6   0       1989.95       1871.72       133.17 o
  16   6   0         85.52        116.67        46.01 o
  18   6   0        184.91        310.98        42.21 o
   2   7   0        492.21        531.81        15.17 o
   4   7   0       6339.36       6354.78        71.03 o
   6   7   0       8918.29       8913.03       126.58 o
   8   7   0      12753.24      12682.16       161.44 o
  10   7   0      18654.87      18400.53       186.09 o
  12   7   0      11717.42      11485.58       224.68 o
  14   7   0      15623.80      14951.97       283.94 o
  16   7   0       8147.32       8179.50       225.56 o
  18   7   0       5935.50       6258.68       148.37 o
   0   8   0      80838.90      81213.58       954.34 o
   2   8   0     107312.76     108978.45      1123.31 o
   4   8   0     108727.20     108214.91       951.42 o
   6   8   0      35907.32      35801.92       444.99 o
   8   8   0      38324.04      37724.91       309.58 o
  10   8   0      17835.66      17426.62       169.14 o
  12   8   0       8237.79       8063.78       126.69 o
  14   8   0       1848.71       1852.54        76.32 o
  16   8   0        984.15       1119.94       109.36 o
  18   8   0          1.86         40.01        40.53 o
   2   9   0       1190.62       1297.59        30.26 o
   4   9   0       6526.99       6646.24        97.02 o
   6   9   0       8511.87       8492.35       122.97 o
   8   9   0      24768.86      24668.88       212.47 o
  10   9   0      26090.52      25352.51       253.09 o
  12   9   0      33172.00      32122.46       556.35 o
  14   9   0      21109.60      20661.38       376.83 o
  16   9   0      21413.66      21468.36       481.08 o
   0  10   0     103999.05     102743.66      1909.56 o
   2  10   0     122162.87     122060.94      1112.49 o
   4  10   0      66041.58      65809.61       629.38 o
   6  10   0      91838.69      89581.64       796.68 o
   8  10   0      25521.56      24950.26       216.18 o
  10  10   0      23313.30      22497.62       275.24 o
  12  10   0      10207.08       9995.24       242.39 o
  14  10   0       2846.72       2901.43       117.07 o
  16  10   0        238.27        204.19        50.42 o
   2  11   0       5420.42       5485.65        83.51 o
   4  11   0       5517.57       5598.85        81.67 o
   6  11   0      12473.14      12583.87       118.59 o
   8  11   0      22190.90      21614.36       192.51 o
  10  11   0      19177.58      18912.74       237.15 o
  12  11   0      20677.81      20321.90       279.54 o
  14  11   0      14540.74      14539.10       384.43 o
  16  11   0      14557.35      14446.36       346.85 o
   0  12   0      42292.85      42230.14       732.20 o
   2  12   0      32176.17      31951.61       404.21 o
   4  12   0      48852.92      48366.29       405.01 o
   6  12   0      16084.41      15880.87       145.96 o
   8  12   0      19589.83      19074.87       201.58 o
  10  12   0      11246.87      10909.78       150.51 o
  12  12   0       5145.37       5082.08        96.17 o
  14  12   0       1329.09       1286.01        65.87 o
  16  12   0        968.97       1002.26       140.26 o
   2  13   0        850.30        921.08        28.48 o
   4  13   0       5404.95       5336.12        81.11 o
   6  13   0       8776.16       8805.63       103.87 o
   8  13   0       3656.29       3679.75        61.05 o
  10  13   0       6372.80       6236.30        99.51 o
  12  13   0       2281.34       2268.36        70.84 o
  14  13   0       3721.89       3866.46       110.75 o
  16  13   0       1805.78       1862.30        99.95 o
   0  14   0       3632.37       3810.32        71.49 o
   2  14   0       1473.95       1522.70        27.66 o
   4  14   0        358.58        431.85        42.87 o
   6  14   0       1488.90       1618.65       110.85 o
   8  14   0       1618.78       1728.86        46.05 o
  10  14   0         76.75        116.58        21.94 o
  12  14   0        202.18        158.89        31.44 o
  14  14   0        577.44        576.02        49.66 o
   2  15   0         66.10         69.46        12.65 o
   4  15   0          5.63         25.09        22.47 o
   6  15   0        112.42        155.89        25.30 o
   8  15   0        228.06        212.31        22.52 o
  10  15   0        977.28        916.32        44.02 o
  12  15   0        854.62        914.73        72.74 o
  14  15   0        315.64        257.81        50.12 o
   0  16   0      11694.12      11249.77       180.70 o
   2  16   0       8384.34       8332.30       101.69 o
   4  16   0       7990.29       7938.51       130.19 o
   6  16   0       6329.14       6132.09       120.75 o
   8  16   0       3659.36       3576.80        89.29 o
  10  16   0       1738.47       1755.47        71.98 o
  12  16   0       1889.67       1935.82        93.02 o
  14  16   0        625.95        594.79        48.56 o
   2  17   0       1080.69       1103.85        31.79 o
   4  17   0       3484.30       3620.75        88.36 o
   6  17   0       4275.61       4426.97       104.76 o
   8  17   0       7354.03       7375.60       157.63 o
  10  17   0       7319.83       7362.24       445.39 o
  12  17   0       5235.75       5474.10       162.66 o
   0  18   0      29346.32      29144.11       386.63 o
   2  18   0      35685.38      35308.69       460.44 o
   4  18   0      26004.23      26339.53       561.79 o
   6  18   0      15555.88      15737.71       226.47 o
   8  18   0      12422.33      12192.25       234.16 o
  10  18   0       7331.92       7793.22       319.16 o
  12  18   0       2438.86       2622.75       106.85 o
   2  19   0        607.42        626.88        45.23 o
   4  19   0       4228.15       4174.10       123.67 o
   6  19   0       8503.84       8572.12       177.74 o
   8  19   0       6957.91       6693.29       237.73 o
  10  19   0       9623.28      10172.01       252.44 o
   0  20   0      36977.09      36726.29       739.83 o
   2  20   0      20899.21      20707.79       437.93 o
   4  20   0      21679.90      21920.41       463.39 o
   6  20   0      18066.72      17981.32       388.57 o
   8  20   0      13915.10      14220.84       329.70 o
  10  20   0       5683.40       5903.28       168.43 o
   2  21   0        828.09        728.23        82.01 o
   4  21   0       1525.92       1550.58        61.24 o
   6  21   0       4664.30       4698.53       133.78 o
   8  21   0       5953.42       5983.24       223.81 o
   0  22   0       4932.64       4938.73       188.03 o
   2  22   0       8253.46       8236.78       198.79 o
   4  22   0       6115.64       6149.72       159.92 o
   6  22   0       7381.38       7405.00       182.74 o
   2  23   0         14.28         -3.50        28.42 o
   4  23   0        472.59        425.72        42.02 o
   1   1   1      20520.95      22743.88       149.24 o
   2   1   1        211.78        214.97         5.08 o
   3   1   1      21879.64      21964.89       144.45 o
   4   1   1        448.41        480.30         9.42 o
   5   1   1      15350.62      15757.10       107.90 o
   6   1   1        763.07        812.04        16.09 o
   7   1   1       6530.23       6530.03        59.07 o
   8   1   1       1071.76       1088.17        26.07 o
   9   1   1       7450.61       7313.10        83.77 o
  10   1   1        521.01        528.22        17.94 o
  11   1   1       3801.39       3687.49        47.76 o
  12   1   1        311.04        313.64        19.88 o
  13   1   1         93.59        112.13        22.26 o
  14   1   1         20.98         49.85        22.64 o
  15   1   1        772.05        859.21        39.87 o
  16   1   1        234.38        293.46        31.91 o
  17   1   1         53.49         30.65        29.36 o
  18   1   1         11.38         10.81        27.54 o
  19   1   1         95.88         89.55        29.02 o
   0   2   1        413.91        472.20        13.22 o
   1   2   1        131.97        155.18         6.53 o
   2   2   1      17163.92      17992.77       118.11 o
   3   2   1         77.34        195.33         6.87 o
   4   2   1        750.50        938.79        18.28 o
   5   2   1       4263.44       4233.32        38.21 o
   6   2   1       6415.96       6563.43        58.46 o
   7   2   1      18333.89      17979.37       140.11 o
   8   2   1        177.38        239.68        14.03 o
   9   2   1       9537.20       9364.59       108.66 o
  10   2   1        690.65        714.95        20.37 o
  11   2   1      19443.20      18877.86       140.91 o
  12   2   1          8.48         39.42        10.96 o
  13   2   1      16948.05      16373.28       220.62 o
  14   2   1         11.07         18.34        21.70 o
  15   2   1      11197.31      10634.91       187.44 o
  16   2   1          3.88         19.93        24.59 o
  17   2   1       7370.99       7479.95       242.58 o
  18   2   1         85.17        120.03        31.41 o
  19   2   1       4665.19       4314.34       125.26 o
   1   3   1     235801.41     250843.62      3336.92 o
   2   3   1       2881.10       3075.42        27.92 o
   3   3   1      75360.46      78599.30       546.85 o
   4   3   1       2416.87       2600.21        27.74 o
   5   3   1     105912.45     106659.77       675.61 o
   6   3   1       1838.75       1840.10        24.02 o
   7   3   1      70506.68      70616.40       472.41 o
   8   3   1        138.52        170.88        13.47 o
   9   3   1      28133.22      27421.70       234.40 o
  10   3   1        242.84        292.54        13.29 o
  11   3   1      11245.71      11060.16        91.21 o
  12   3   1       1083.75       1076.09        30.23 o
  13   3   1       7255.76       7161.43        98.46 o
  14   3   1        215.76        253.59        39.86 o
  15   3   1       1356.97       1391.80        60.11 o
  16   3   1        202.36        252.99        34.86 o
  17   3   1        190.72        189.48        40.10 o
  18   3   1        262.89        345.83        48.03 o
  19   3   1         38.75        106.58        43.60 o
   0   4   1       1926.08       2061.27        26.55 o
   1   4   1       1603.20       1462.45        16.17 o
   2   4   1        115.89        255.93        14.20 o
   3   4   1       1115.07       1118.78        16.90 o
   4   4   1       3359.98       3509.80        32.12 o
   5   4   1      25531.62      25468.31       172.51 o
   6   4   1        571.07        647.39        21.27 o
   7   4   1      20676.50      20735.17       164.35 o
   8   4   1       4685.42       4645.91        54.57 o
   9   4   1      40138.18      39656.54       290.68 o
  10   4   1        526.77        547.58        16.49 o
  11   4   1      32372.00      31472.84       220.54 o
  12   4   1        927.33        914.03        25.01 o
  13   4   1      35613.27      33550.20       397.91 o
  14   4   1         72.56        109.30        23.63 o
  15   4   1      26374.18      25187.56       384.95 o
  16   4   1        124.38        144.54        31.78 o
  17   4   1      17781.55      17824.35       289.99 o
  18   4   1         42.25         60.28        30.96 o
   1   5   1     207853.42     214042.69      3079.82 o
   2   5   1       4091.18       4125.33        38.46 o
   3   5   1     257365.45     262120.19      2333.22 o
   4   5   1       1568.37       1589.05        20.50 o
   5   5   1     100228.31     101845.53       790.92 o
   6   5   1       2020.23       2080.34        30.06 o
   7   5   1      59091.09      58626.11       437.26 o
   8   5   1       2743.36       2789.46        41.84 o
   9   5   1      42314.08      41491.33       293.64 o
  10   5   1       1193.33       1264.92        20.70 o
  11   5   1      15789.62      15372.23       119.47 o
  12   5   1        238.24        263.79        16.51 o
  13   5   1       6541.80       6180.06        96.80 o
  14   5   1        720.33        779.50        49.66 o
  15   5   1       2643.85       2578.00        76.71 o
  16   5   1        237.93        310.58        32.04 o
  17   5   1        489.30        454.05        41.01 o
  18   5   1        147.39        212.47        31.23 o
   0   6   1        255.01        352.90        18.28 o
   1   6   1        303.40        396.52         8.91 o
   2   6   1       4474.41       4661.88        37.34 o
   3   6   1      23360.39      23708.06       156.18 o
   4   6   1       1015.44       1154.36        19.44 o
   5   6   1      15981.95      16383.94       134.22 o
   6   6   1       2866.00       2903.92        52.83 o
   7   6   1      28246.42      28307.96       235.62 o
   8   6   1        288.09        314.90        14.32 o
   9   6   1      29621.96      29217.84       197.33 o
  10   6   1       1091.66       1112.18        20.88 o
  11   6   1      30744.24      29894.76       214.53 o
  12   6   1        157.82        179.52        16.29 o
  13   6   1      21355.82      20316.11       218.81 o
  14   6   1        340.91        359.11        27.24 o
  15   6   1      21379.09      20583.12       325.18 o
  16   6   1         25.45         30.76        28.69 o
  17   6   1      15001.75      14674.04       246.37 o
  18   6   1         65.27         28.95        26.38 o
   1   7   1     110963.72     112173.22       643.28 o
   2   7   1         31.69         49.92         6.52 o
   3   7   1      75100.34      76112.08       474.72 o
   4   7   1        189.23        212.40         9.55 o
   5   7   1      57656.36      57962.06       414.03 o
   6   7   1        208.34        230.21        14.26 o
   7   7   1      39302.87      38634.03       312.66 o
   8   7   1         15.03         56.42        10.19 o
   9   7   1      12121.37      11965.82        89.98 o
  10   7   1        842.16        860.32        19.92 o
  11   7   1      11344.19      11028.24       107.25 o
  12   7   1        212.21        223.26        17.00 o
  13   7   1       5274.24       5184.54        80.38 o
  14   7   1        124.82        174.37        24.93 o
  15   7   1       1222.11       1243.78        60.25 o
  16   7   1        280.77        276.45        37.12 o
  17   7   1        145.74        139.20        34.18 o
  18   7   1        409.43        433.27        35.64 o
   0   8   1       6878.65       7009.83        75.93 o
   1   8   1       5176.33       5218.09        41.98 o
   2   8   1        414.00        511.89        16.34 o
   3   8   1       3995.33       4005.70        39.22 o
   4   8   1       5765.64       5853.29        51.61 o
   5   8   1       6247.45       6408.28        63.60 o
   6   8   1         22.35         65.43        10.61 o
   7   8   1       9475.62       9351.53        91.40 o
   8   8   1        126.93        148.00         8.51 o
   9   8   1      10189.55       9970.69        76.44 o
  10   8   1          7.33         19.42         9.39 o
  11   8   1       6851.45       6648.64        79.24 o
  12   8   1         52.22         49.65        13.94 o
  13   8   1       6150.13       5987.19        84.08 o
  14   8   1         35.71         45.38        19.73 o
  15   8   1       4155.97       4035.21       101.86 o
  16   8   1          0.40         -3.15        30.21 o
  17   8   1       5153.53       4984.68       114.08 o
  18   8   1          9.00        -21.95        27.45 o
   1   9   1       2366.94       2494.64        27.79 o
   2   9   1        483.35        503.45        14.40 o
   3   9   1       6063.10       6367.19        56.43 o
   4   9   1       1053.02       1027.52        21.96 o
   5   9   1       6127.31       6160.56        66.68 o
   6   9   1         55.88         74.34         9.70 o
   7   9   1        722.00        740.37        16.68 o
   8   9   1          3.23         14.68         6.72 o
   9   9   1       3323.17       3291.27        33.70 o
  10   9   1         82.77        101.74        11.10 o
  11   9   1       1849.73       1802.74        34.34 o
  12   9   1         12.95         28.98        13.88 o
  13   9   1        109.55        117.06        18.05 o
  14   9   1        227.64        281.91        25.67 o
  15   9   1         92.16         69.64        31.95 o
  16   9   1         21.97         79.79        31.75 o
  17   9   1         85.22         78.98        34.83 o
   0  10   1         94.57        114.94        15.43 o
   1  10   1          1.79         16.60         7.59 o
   2  10   1          2.18         35.01         7.46 o
   3  10   1        235.41        255.82        12.08 o
   4  10   1        320.82        362.59        14.92 o
   5  10   1         46.19         87.55        10.72 o
   6  10   1         10.21         36.55         8.90 o
   7  10   1        151.38        195.27         8.82 o
   8  10   1         80.56         98.59         8.25 o
   9  10   1        524.13        533.07        14.96 o
  10  10   1          5.84         25.16        10.83 o
  11  10   1        134.26        154.42        16.81 o
  12  10   1          2.18          0.07        14.24 o
  13  10   1        261.39        320.66        22.21 o
  14  10   1          0.14        -21.81        21.81 o
  15  10   1        309.78        335.90        39.43 o
  16  10   1          8.03         -5.72        37.73 o
  17  10   1        128.76        136.93        33.34 o
   1  11   1      17746.04      17266.91       159.24 o
   2  11   1        888.13        865.90        22.89 o
   3  11   1      21905.64      21434.52       153.53 o
   4  11   1        199.76        211.80        14.99 o
   5  11   1      11107.68      11030.93        80.48 o
   6  11   1        108.93        126.04         8.19 o
   7  11   1       2732.08       2739.66        30.96 o
   8  11   1          3.06         16.81         7.71 o
   9  11   1       3344.30       3246.68        39.05 o
  10  11   1        241.53        221.73        15.03 o
  11  11   1       2031.07       2057.89        37.52 o
  12  11   1        173.59        146.63        22.44 o
  13  11   1        553.58        596.79        28.59 o
  14  11   1        208.43        208.07        27.36 o
  15  11   1        443.10        425.59        36.73 o
  16  11   1          4.62         49.33        31.47 o
  17  11   1        396.92        383.15        66.56 o
   0  12   1       2965.02       3016.78        70.69 o
   1  12   1       1291.75       1349.91        32.89 o
   2  12   1        106.58        179.62        14.44 o
   3  12   1       2433.01       2449.25        29.87 o
   4  12   1       2409.76       2444.77        28.15 o
   5  12   1       5863.98       5826.07        59.62 o
   6  12   1        175.33        223.52        13.45 o
   7  12   1       8645.36       8578.03        63.16 o
   8  12   1        325.74        355.96        13.38 o
   9  12   1       9535.20       9346.85        84.88 o
  10  12   1         54.59         77.74        13.54 o
  11  12   1      10674.15      10427.94       108.20 o
  12  12   1        195.41        183.00        19.32 o
  13  12   1       8888.64       8977.00       116.30 o
  14  12   1          2.74        -10.20        20.13 o
  15  12   1       6093.95       5998.15       113.90 o
  16  12   1          7.53         31.09        30.86 o
   1  13   1      63222.62      62309.18       419.05 o
   2  13   1         82.94         89.94         8.10 o
   3  13   1      44779.87      44350.83       279.04 o
   4  13   1        363.63        358.69        14.79 o
   5  13   1      42700.90      42089.18       357.40 o
   6  13   1        365.94        405.72        15.54 o
   7  13   1      26319.71      25798.70       171.97 o
   8  13   1        222.09        246.73        13.14 o
   9  13   1      11353.43      11240.61        99.92 o
  10  13   1        557.92        560.51        21.52 o
  11  13   1       9743.61       9524.87       107.54 o
  12  13   1        373.28        382.41        23.66 o
  13  13   1       3517.26       3490.91        63.55 o
  14  13   1         65.54         96.74        22.95 o
  15  13   1       1102.43       1151.04        50.99 o
  16  13   1        272.33        281.53        36.35 o
   0  14   1         50.07        118.86        13.02 o
   1  14   1        347.43        392.14        11.55 o
   2  14   1       1798.09       1859.45        22.89 o
   3  14   1       4573.22       4571.03        42.47 o
   4  14   1        385.70        450.16        18.07 o
   5  14   1       5381.47       5359.02        62.68 o
   6  14   1       1144.10       1155.68        26.48 o
   7  14   1      14274.04      14104.30       123.32 o
   8  14   1        179.75        216.32        13.34 o
   9  14   1      16255.08      16242.22       142.68 o
  10  14   1        950.06        954.60        31.48 o
  11  14   1      18279.10      18072.98       182.25 o
  12  14   1        124.32        181.35        22.44 o
  13  14   1      15171.85      15038.48       187.12 o
  14  14   1        135.00        101.20        25.33 o
  15  14   1      15367.98      15542.60       227.45 o
   1  15   1      45325.84      45008.04       295.56 o
   2  15   1         72.17         90.26         9.38 o
   3  15   1      53315.52      52332.19       362.33 o
   4  15   1        106.62        106.89        14.03 o
   5  15   1      36066.10      35731.29       346.58 o
   6  15   1         83.88        105.66        16.86 o
   7  15   1      26759.84      26727.12       251.69 o
   8  15   1        842.70        905.18        28.55 o
   9  15   1      22021.97      21880.65       211.61 o
  10  15   1        267.31        288.58        20.17 o
  11  15   1       8839.30       8937.58       115.07 o
  12  15   1        440.38        446.40        28.46 o
  13  15   1       3686.57       3751.45        76.35 o
  14  15   1        414.86        426.99        32.11 o
   0  16   1       1531.87       1544.54        34.48 o
   1  16   1        103.63        131.87        10.31 o
   2  16   1        740.28        750.22        20.43 o
   3  16   1       1185.37       1253.66        26.33 o
   4  16   1        591.98        612.33        30.98 o
   5  16   1       8182.52       8156.28       104.03 o
   6  16   1        388.36        426.56        28.86 o
   7  16   1       6316.05       6325.26        81.76 o
   8  16   1        651.97        697.19        28.38 o
   9  16   1      12448.75      12296.40       150.84 o
  10  16   1         18.48         16.92        20.74 o
  11  16   1      11184.44      11165.40       145.53 o
  12  16   1        121.11        122.28        25.02 o
  13  16   1      12174.17      12300.93       187.24 o
  14  16   1          5.85          2.12        24.40 o
   1  17   1      18897.00      18932.24       136.74 o
   2  17   1        245.11        264.95        15.28 o
   3  17   1      13313.12      13351.67       154.98 o
   4  17   1          7.34         -9.56        15.29 o
   5  17   1      14021.70      14107.83       162.99 o
   6  17   1          6.53         31.21        16.12 o
   7  17   1      14299.47      14274.62       155.78 o
   8  17   1          6.58         11.07        18.99 o
   9  17   1       7973.86       7872.53       129.95 o
  10  17   1         36.89         40.88        26.55 o
  11  17   1       3272.48       3444.67        88.09 o
  12  17   1        312.45        334.83        29.94 o
  13  17   1       2490.90       2537.50        67.71 o
   0  18   1        280.78        283.23        30.58 o
   1  18   1         65.47         87.41        12.50 o
   2  18   1        724.25        753.47        24.35 o
   3  18   1        743.19        743.10        34.91 o
   4  18   1         42.00         68.16        19.52 o
   5  18   1       1084.55       1177.54        60.41 o
   6  18   1        173.70        206.58        21.81 o
   7  18   1       2968.13       3055.84        63.46 o
   8  18   1          4.87         21.21        19.45 o
   9  18   1       1668.77       1734.13        63.13 o
  10  18   1         17.48         11.80        26.19 o
  11  18   1       1924.53       1991.05        67.47 o
  12  18   1         38.97         52.81        28.41 o
   1  19   1        514.71        568.88        21.16 o
   2  19   1          7.70         -6.95        15.94 o
   3  19   1        451.84        491.51        30.07 o
   4  19   1         16.34         -9.04        20.25 o
   5  19   1        361.71        357.13        26.58 o
   6  19   1          1.26        -12.26        18.54 o
   7  19   1        133.10        155.42        22.72 o
   8  19   1         17.33         59.88        23.07 o
   9  19   1        120.31        151.53        37.91 o
  10  19   1          5.23          9.97        25.84 o
  11  19   1        209.96        326.10        57.09 o
   0  20   1          8.31         71.63        21.25 o
   1  20   1          1.28         -5.63        16.47 o
   2  20   1        202.39        198.89        26.39 o
   3  20   1         13.54         29.84        22.86 o
   4  20   1          9.53         39.79        20.25 o
   5  20   1         27.22         50.32        24.24 o
   6  20   1         47.77        106.72        23.83 o
   7  20   1        138.23        120.97        23.66 o
   8  20   1         11.60         49.51        25.32 o
   9  20   1        665.77        646.57        42.55 o
  10  20   1         25.03         34.12        26.46 o
   1  21   1       4781.49       4853.35        84.91 o
   2  21   1         10.31          6.39        21.86 o
   3  21   1       5359.88       5245.59       102.06 o
   4  21   1          1.54        -22.08        22.08 o
   5  21   1       4114.05       4132.20        87.73 o
   6  21   1         26.54         55.70        22.66 o
   7  21   1       3768.45       3925.85        88.22 o
   8  21   1         99.07        133.69        43.27 o
   9  21   1       3036.78       3143.04        89.49 o
   0  22   1        379.23        371.74        52.88 o
   1  22   1         35.14         59.21        22.86 o
   2  22   1        403.86        461.21        29.94 o
   3  22   1        582.35        543.71        36.18 o
   4  22   1         46.41         83.58        23.31 o
   5  22   1       2157.73       2217.64        60.57 o
   6  22   1        353.09        325.30        32.94 o
   7  22   1       3591.61       3394.18       106.82 o
   1  23   1      17249.72      17715.84       376.70 o
   2  23   1          1.32          7.92        21.67 o
   3  23   1      11587.07      10887.34       173.78 o
   4  23   1         47.85         54.17        21.73 o
   5  23   1      12452.98      11909.41       265.69 o
   0   0   2     334777.03     299730.69      7303.08 o
   1   0   2         80.25        128.82         5.06 o
   2   0   2     272409.41     275071.72      4944.68 o
   3   0   2        706.41        806.51        17.14 o
   4   0   2     113782.99     115853.94      1481.84 o
   5   0   2      43893.80      44424.16       397.13 o
   6   0   2     138503.66     136433.16      2126.82 o
   7   0   2       4014.19       3982.55        60.35 o
   8   0   2      42230.62      41091.64       406.36 o
   9   0   2       2854.23       2884.99        62.24 o
  10   0   2      29376.93      28484.83       343.72 o
  11   0   2       2628.11       2646.25        55.10 o
  12   0   2      13695.00      13135.27       179.01 o
  13   0   2       3552.37       3381.35       114.37 o
  14   0   2       5374.05       5237.29       127.33 o
  15   0   2        420.14        400.70        43.87 o
  16   0   2       1971.36       2087.30       123.45 o
  17   0   2       1823.22       1926.87       118.44 o
  18   0   2         59.53         82.35        42.63 o
  19   0   2        847.35        836.05        68.06 o
   1   1   2      17128.85      18689.67       143.69 o
   2   1   2      12081.47      13055.08       122.88 o
   3   1   2       5106.69       5023.12        38.98 o
   4   1   2      26205.05      26698.86       181.91 o
   5   1   2       8340.77       8363.79        66.74 o
   6   1   2      37128.36      36725.57       244.49 o
   7   1   2       9594.65       9424.68        79.70 o
   8   1   2      41418.55      41071.35       296.63 o
   9   1   2       4706.40       4506.25        59.69 o
  10   1   2      29890.91      29167.34       219.29 o
  11   1   2       1928.82       1881.08        34.79 o
  12   1   2      35023.64      33846.06       280.80 o
  13   1   2        617.68        677.07        35.59 o
  14   1   2      22711.67      21705.52       366.53 o
  15   1   2        471.12        425.36        30.77 o
  16   1   2      19945.33      19454.61       385.92 o
  17   1   2         26.44         30.59        26.58 o
  18   1   2      13771.85      13279.54       258.96 o
  19   1   2         86.11         97.32        35.20 o
   0   2   2     169682.66     183136.08      4267.53 o
   1   2   2        128.68        157.91         4.98 o
   2   2   2     179715.00     192418.00      2553.25 o
   3   2   2      11405.40      11797.63        81.77 o
   4   2   2     127673.04     129388.23       979.23 o
   5   2   2        571.93        571.98        11.66 o
   6   2   2      51027.67      51079.70       327.83 o
   7   2   2       9080.08       9007.72        77.08 o
   8   2   2      37934.27      36964.30       278.58 o
   9   2   2       1409.67       1478.99        34.19 o
  10   2   2      18258.44      17722.55       141.32 o
  11   2   2       1246.83       1277.27        23.48 o
  12   2   2       7160.49       6930.95        72.96 o
  13   2   2       1074.63       1076.07        38.69 o
  14   2   2       2433.46       2303.11        63.11 o
  15   2   2       2123.36       2120.20        63.08 o
  16   2   2        934.80        894.78        45.40 o
  17   2   2        426.98        406.94        35.67 o
  18   2   2         11.01         58.59        29.91 o
  19   2   2        776.19        856.63        92.65 o
   1   3   2       5316.86       5376.29        40.08 o
   2   3   2         58.35        115.75         5.09 o
   3   3   2      10345.32      10934.90        75.79 o
   4   3   2       3205.90       3459.22        29.86 o
   5   3   2       3180.91       3274.39        30.31 o
   6   3   2       4663.74       4860.29        46.95 o
   7   3   2       3275.20       3280.35        39.62 o
   8   3   2       7320.04       7396.60        78.10 o
   9   3   2        812.10        885.98        35.34 o
  10   3   2      14480.06      14063.42       110.65 o
  11   3   2        682.78        719.23        17.81 o
  12   3   2       8692.07       8506.39        87.54 o
  13   3   2        141.12        138.83        18.81 o
  14   3   2      11271.68      10735.70       208.64 o
  15   3   2         20.57         59.10        25.49 o
  16   3   2       6861.38       6661.33       150.87 o
  17   3   2         45.51         36.15        30.40 o
  18   3   2       5113.88       5109.31       151.51 o
  19   3   2         15.12        -34.86        76.05 o
   0   4   2      17603.98      17561.43       160.76 o
   1   4   2         34.62         47.84         4.28 o
   2   4   2      11066.08      11424.86        84.48 o
   3   4   2       1857.68       1989.84        21.71 o
   4   4   2      11617.36      12293.91        86.71 o
   5   4   2       1089.30       1230.82        16.12 o
   6   4   2       8355.96       8498.03        72.02 o
   7   4   2       2088.05       2055.14        31.44 o
   8   4   2       7400.06       7233.24        83.94 o
   9   4   2        513.96        567.50        19.23 o
  10   4   2       1300.05       1331.87        22.43 o
  11   4   2        836.73        862.83        20.45 o
  12   4   2       1174.67       1201.02        27.94 o
  13   4   2        152.95        168.52        19.97 o
  14   4   2        455.96        460.28        29.27 o
  15   4   2        122.68        197.89        36.02 o
  16   4   2        131.85        148.18        31.17 o
  17   4   2        403.95        439.98        41.34 o
  18   4   2         12.63         34.19        25.71 o
   1   5   2        696.37        879.70        12.82 o
   2   5   2         12.15         26.00         3.50 o
   3   5   2        118.98        165.41         7.78 o
   4   5   2        676.81        725.28        13.39 o
   5   5   2        546.81        641.34        13.90 o
   6   5   2        242.91        263.48        12.26 o
   7   5   2       1641.01       1663.60        28.74 o
   8   5   2        136.77        159.32        14.52 o
   9   5   2        113.02        145.49        13.78 o
  10   5   2         21.50         44.49         8.82 o
  11   5   2         84.00         83.93        10.94 o
  12   5   2        114.26        155.05        14.93 o
  13   5   2        131.60        154.31        19.11 o
  14   5   2          3.72         40.52        18.85 o
  15   5   2        313.89        339.27        35.99 o
  16   5   2         54.21         74.72        29.97 o
  17   5   2         65.25         48.16        24.76 o
  18   5   2         55.86         82.09        31.15 o
   0   6   2      40530.10      42247.52       358.47 o
   1   6   2       5741.17       5960.69        45.35 o
   2   6   2      37185.03      38114.05       249.47 o
   3   6   2        824.97        827.07        13.37 o
   4   6   2      14040.26      14476.89       103.63 o
   5   6   2       4080.01       4086.78        41.48 o
   6   6   2      12137.28      12365.00       106.40 o
   7   6   2        421.15        456.46        19.65 o
   8   6   2       5888.32       5906.82        63.05 o
   9   6   2         59.99         74.16         9.28 o
  10   6   2       1117.96       1112.04        20.75 o
  11   6   2        610.00        653.85        21.75 o
  12   6   2       1217.29       1217.79        28.86 o
  13   6   2        130.46        162.23        19.53 o
  14   6   2        582.78        563.69        34.90 o
  15   6   2         48.43         97.73        29.64 o
  16   6   2         56.38         44.30        26.65 o
  17   6   2        147.32        156.05        32.91 o
  18   6   2         17.58         -5.20        25.66 o
   1   7   2       3150.07       3322.49        29.00 o
   2   7   2        167.56        209.35         7.58 o
   3   7   2       4579.26       4706.93        42.10 o
   4   7   2       5167.09       5274.50        50.30 o
   5   7   2       3602.38       3631.70        41.03 o
   6   7   2       4765.13       4833.60        66.88 o
   7   7   2       2343.98       2350.14        40.09 o
   8   7   2      10749.83      10501.42        98.01 o
   9   7   2       3340.24       3290.99        33.25 o
  10   7   2      13093.98      12928.31        94.12 o
  11   7   2        277.81        285.32        14.89 o
  12   7   2      10781.99      10503.97       116.13 o
  13   7   2        552.25        487.33        30.92 o
  14   7   2      11626.74      11319.66       151.42 o
  15   7   2          4.26         -7.46        24.53 o
  16   7   2       8519.45       8361.84       161.49 o
  17   7   2          4.57         11.49        29.92 o
  18   7   2       5308.34       5458.55       230.21 o
   0   8   2      74435.79      75894.91       683.60 o
   1   8   2       6304.23       6476.95        52.12 o
   2   8   2      93475.34      94043.84       570.80 o
   3   8   2         88.38        103.82         7.40 o
   4   8   2      77643.88      77506.85       516.56 o
   5   8   2       1433.76       1463.02        25.05 o
   6   8   2      43407.55      43076.02       331.50 o
   7   8   2        927.76        948.83        23.76 o
   8   8   2      33608.03      33034.71       206.62 o
   9   8   2       5409.84       5399.51        45.13 o
  10   8   2      18442.65      17991.79       124.91 o
  11   8   2        485.81        506.34        20.57 o
  12   8   2       6791.12       6518.02        92.54 o
  13   8   2       1669.12       1688.07        42.06 o
  14   8   2       2848.62       2808.65        58.73 o
  15   8   2       1347.82       1339.22        54.94 o
  16   8   2        390.53        448.47        43.27 o
  17   8   2        690.23        624.82        46.38 o
  18   8   2         36.04         68.71        27.14 o
   1   9   2       4262.26       4500.61        42.62 o
   2   9   2       3008.94       3092.76        33.23 o
   3   9   2       5500.38       5690.57        49.89 o
   4   9   2       7177.19       7327.38        66.04 o
   5   9   2       7981.45       8009.76        76.01 o
   6   9   2      19670.82      19758.77       160.37 o
   7   9   2       4405.11       4321.66        40.16 o
   8   9   2      21617.78      21518.73       129.32 o
   9   9   2       3189.47       3183.28        34.54 o
  10   9   2      30601.76      29664.50       226.57 o
  11   9   2       2359.20       2333.47        38.98 o
  12   9   2      25188.04      24835.27       252.47 o
  13   9   2        999.34        975.73        33.92 o
  14   9   2      23064.69      22619.59       263.52 o
  15   9   2         27.21         70.80        24.28 o
  16   9   2      15409.20      15318.64       257.17 o
  17   9   2          2.34          2.89        29.60 o
   0  10   2     115718.40     114381.24      1338.97 o
   1  10   2        327.74        403.67        15.40 o
   2  10   2      66218.48      66380.57       433.67 o
   3  10   2       2168.00       2212.53        30.08 o
   4  10   2      77251.48      76244.98       513.02 o
   5  10   2        655.14        705.14        22.90 o
   6  10   2      58405.34      57125.65       379.11 o
   7  10   2       2483.13       2528.90        26.88 o
   8  10   2      36420.58      35438.46       206.94 o
   9  10   2       1255.58       1260.70        22.02 o
  10  10   2      19951.95      19428.26       177.72 o
  11  10   2       5223.88       5166.51        62.75 o
  12  10   2      11204.22      11020.90       124.18 o
  13  10   2       1002.46        907.21        33.58 o
  14  10   2       3065.77       3075.75        63.03 o
  15  10   2       1348.92       1274.42        87.19 o
  16  10   2        642.97        608.99        46.29 o
  17  10   2       1502.03       1461.74        71.89 o
   1  11   2       5328.65       5439.85        64.60 o
   2  11   2       3635.27       3684.76        44.57 o
   3  11   2       7290.12       7405.91        70.08 o
   4  11   2       4764.78       4917.80        65.09 o
   5  11   2       5389.28       5381.83        47.88 o
   6  11   2      14372.15      14257.38        95.98 o
   7  11   2       1555.22       1587.69        23.58 o
   8  11   2      17097.47      16709.87       110.05 o
   9  11   2       1463.72       1490.73        26.10 o
  10  11   2      18377.76      18018.86       161.07 o
  11  11   2       1434.93       1466.97        34.46 o
  12  11   2      18420.25      18176.89       189.83 o
  13  11   2        174.97        208.80        22.28 o
  14  11   2      14937.75      14772.68       184.42 o
  15  11   2         77.89         83.97        25.07 o
  16  11   2      12224.64      11963.97       261.23 o
  17  11   2         26.73         17.21        29.64 o
   0  12   2      39376.14      39043.56       481.09 o
   1  12   2       1463.10       1482.36        33.12 o
   2  12   2      48042.20      47927.44       377.31 o
   3  12   2         20.17         41.56         7.81 o
   4  12   2      33938.67      33439.38       220.67 o
   5  12   2         68.80        102.28        10.04 o
   6  12   2      23210.23      22847.12       148.61 o
   7  12   2        298.36        313.59        14.97 o
   8  12   2      12495.44      12133.78        94.92 o
   9  12   2       1744.32       1736.79        30.13 o
  10  12   2       9427.28       9434.13        99.51 o
  11  12   2        247.71        261.36        19.82 o
  12  12   2       2906.51       2930.16        54.93 o
  13  12   2       1277.84       1296.13        46.58 o
  14  12   2       1283.56       1281.71        48.02 o
  15  12   2        934.96       1005.87        48.56 o
  16  12   2        469.35        495.42        43.48 o
   1  13   2       4072.96       4177.11        39.70 o
   2  13   2        203.67        227.70        10.01 o
   3  13   2       1617.25       1766.26        23.35 o
   4  13   2       3333.10       3408.16        34.63 o
   5  13   2        701.88        725.33        18.58 o
   6  13   2       2362.14       2382.51        32.29 o
   7  13   2        482.83        502.75        18.53 o
   8  13   2       3839.90       3806.46        42.32 o
   9  13   2         58.44         91.96        13.44 o
  10  13   2       3054.42       3033.14        44.69 o
  11  13   2         27.64         57.69        16.49 o
  12  13   2       3486.31       3487.45        57.90 o
  13  13   2         65.79         82.08        20.31 o
  14  13   2       2566.23       2717.86        66.31 o
  15  13   2         24.62         29.17        25.92 o
  16  13   2       3098.22       3134.53       107.82 o
   0  14   2       1969.66       2029.64        32.99 o
   1  14   2       1353.05       1413.59        19.55 o
   2  14   2       3140.81       3237.94        33.46 o
   3  14   2         12.47         11.00         8.30 o
   4  14   2        756.74        841.54        28.84 o
   5  14   2        113.09        117.93        12.50 o
   6  14   2       1012.39       1111.00        32.60 o
   7  14   2          7.78         10.25        11.70 o
   8  14   2        754.10        790.23        22.86 o
   9  14   2         85.01         86.30        14.84 o
  10  14   2         45.06         65.44        15.91 o
  11  14   2        178.61        205.77        20.05 o
  12  14   2        216.16        279.83        24.07 o
  13  14   2         78.45        139.69        33.37 o
  14  14   2        148.42        129.85        25.32 o
  15  14   2         57.71         69.71        27.66 o
   1  15   2         16.60         50.61         8.02 o
   2  15   2          6.73          9.39         8.32 o
   3  15   2         10.03         42.02         9.71 o
   4  15   2         29.48         51.00        11.01 o
   5  15   2        600.65        634.48        23.79 o
   6  15   2        122.52        160.64        15.61 o
   7  15   2          8.03         17.62        13.68 o
   8  15   2         74.12         86.92        13.74 o
   9  15   2        160.26        171.48        17.85 o
  10  15   2        387.47        449.69        46.97 o
  11  15   2         50.54         43.75        18.24 o
  12  15   2        591.46        566.91        34.17 o
  13  15   2        120.82        110.02        23.66 o
  14  15   2        311.06        304.41        29.19 o
   0  16   2      12287.03      12272.55       132.23 o
   1  16   2          0.28         15.59         9.19 o
   2  16   2      10680.03      10484.25        93.69 o
   3  16   2         55.26         65.27        11.66 o
   4  16   2       7892.48       7922.05       101.53 o
   5  16   2        351.42        373.05        21.51 o
   6  16   2       6168.64       6293.80        80.87 o
   7  16   2         20.03         55.20        16.87 o
   8  16   2       3305.67       3165.98        48.24 o
   9  16   2        223.51        233.34        20.64 o
  10  16   2       1546.20       1538.12        44.80 o
  11  16   2        366.33        385.90        30.09 o
  12  16   2        871.40        941.31        41.54 o
  13  16   2         71.47         89.17        24.04 o
  14  16   2        400.47        336.13        34.80 o
   1  17   2       1655.57       1681.67        27.40 o
   2  17   2        589.16        611.82        20.13 o
   3  17   2       2959.81       3011.63        41.11 o
   4  17   2       3003.33       2974.97        54.77 o
   5  17   2        821.35        855.30        33.48 o
   6  17   2       3386.44       3354.95        59.40 o
   7  17   2        799.11        830.00        45.04 o
   8  17   2       5873.56       5828.98        94.63 o
   9  17   2        371.80        427.15        30.01 o
  10  17   2       6057.10       6271.20       114.58 o
  11  17   2        397.13        383.71        30.12 o
  12  17   2       5110.75       5312.31        92.55 o
  13  17   2         21.23         -8.77        25.46 o
   0  18   2      25067.11      24443.18       245.52 o
   1  18   2         17.18         29.13        12.14 o
   2  18   2      30500.35      30043.12       246.28 o
   3  18   2        713.32        700.64        25.51 o
   4  18   2      22254.27      22338.25       244.10 o
   5  18   2         89.01         99.34        18.46 o
   6  18   2      14646.44      14632.22       208.00 o
   7  18   2       1335.97       1368.00        62.17 o
   8  18   2      11512.75      11558.29       175.01 o
   9  18   2        659.34        647.29        36.77 o
  10  18   2       6085.93       6135.60       124.74 o
  11  18   2        547.92        526.10        40.15 o
  12  18   2       3326.02       3486.80        87.30 o
   1  19   2       3613.54       3579.86        46.98 o
   2  19   2        907.90        977.57        28.12 o
   3  19   2       1730.78       1720.30        50.45 o
   4  19   2       5016.28       5113.29       117.99 o
   5  19   2       1309.50       1340.46        47.84 o
   6  19   2       6772.60       6816.61       114.51 o
   7  19   2       1656.74       1650.60        59.40 o
   8  19   2       9445.00       9506.26       150.12 o
   9  19   2        523.24        592.74        41.16 o
  10  19   2       8808.26       9048.73       303.50 o
  11  19   2        219.93        241.98        31.84 o
   0  20   2      25216.27      24724.21       362.70 o
   1  20   2          2.38         14.89        15.57 o
   2  20   2      22877.21      22140.18       267.79 o
   3  20   2         24.45         50.79        23.31 o
   4  20   2      17759.74      17737.38       245.75 o
   5  20   2        954.86       1048.19        66.78 o
   6  20   2      17642.52      17732.79       224.08 o
   7  20   2        262.83        249.29        38.77 o
   8  20   2      10026.09      10089.83       172.39 o
   9  20   2        520.47        442.13        41.18 o
  10  20   2       6669.03       6956.47       190.72 o
   1  21   2       1925.82       1915.78        50.54 o
   2  21   2        622.74        614.78        32.47 o
   3  21   2       1329.79       1435.17        53.19 o
   4  21   2       1036.16       1135.66        46.51 o
   5  21   2       1140.72       1198.76        52.59 o
   6  21   2       3406.02       3402.40        71.81 o
   7  21   2        579.09        545.17        58.67 o
   8  21   2       4626.91       4691.89       113.97 o
   9  21   2        526.19        575.31        67.81 o
   0  22   2       8934.34       9013.72       213.14 o
   1  22   2          0.80          4.11        25.59 o
   2  22   2       6834.38       6650.37       119.03 o
   3  22   2          7.62          5.75        22.12 o
   4  22   2       8258.34       8225.89       141.13 o
   5  22   2         60.05         37.40        22.65 o
   6  22   2       5407.40       5639.39       122.74 o
   7  22   2        194.56        176.19        37.05 o
   1  23   2        247.66        206.81        36.97 o
   2  23   2         12.75         13.13        46.34 o
   3  23   2        172.51        192.06        22.17 o
   4  23   2        102.48         79.68        22.49 o
   5  23   2        232.83        265.13        31.50 o
   1   1   3      26752.64      27709.57       177.89 o
   2   1   3       6839.60       7055.58        51.67 o
   3   1   3      16628.82      17059.25       115.33 o
   4   1   3        528.24        638.56        11.12 o
   5   1   3      20931.98      21295.25       180.68 o
   6   1   3       1716.14       1703.16        21.73 o
   7   1   3       6245.36       6362.49        61.55 o
   8   1   3       3919.56       3828.42        45.93 o
   9   1   3       4207.02       4176.20        56.31 o
  10   1   3        234.23        258.09        14.97 o
  11   1   3       2153.80       2198.50        36.02 o
  12   1   3        557.29        626.29        24.58 o
  13   1   3        578.41        557.93        29.49 o
  14   1   3       1142.87       1200.40        48.72 o
  15   1   3         30.52         24.99        22.60 o
  16   1   3        310.47        363.52        31.42 o
  17   1   3         24.83         32.80        24.06 o
  18   1   3         63.86         82.74        32.02 o
  19   1   3         78.63         80.76        42.83 o
   0   2   3      14721.32      15994.05       234.40 o
   1   2   3       2419.98       2915.71        31.48 o
   2   2   3        234.86        280.90        12.09 o
   3   2   3        548.55        660.70        11.71 o
   4   2   3       3681.64       3669.14        32.59 o
   5   2   3       2718.44       2736.16        27.61 o
   6   2   3      12997.08      12813.20        99.58 o
   7   2   3       7967.81       7947.89        70.57 o
   8   2   3       7911.70       7921.60        81.37 o
   9   2   3      12112.44      11990.34       120.15 o
  10   2   3       4650.10       4618.13        52.52 o
  11   2   3      11648.46      11343.33        94.26 o
  12   2   3       1003.61       1001.37        25.34 o
  13   2   3      12204.53      11624.12       179.46 o
  14   2   3        531.39        544.08        32.19 o
  15   2   3       6861.26       6874.69       175.09 o
  16   2   3         62.15        108.67        28.02 o
  17   2   3       8182.96       8214.94       184.66 o
  18   2   3         56.17         78.36        31.47 o
  19   2   3       3565.51       3587.50       131.19 o
   1   3   3     105821.66     109224.59      1244.44 o
   2   3   3       1477.53       1707.16        19.45 o
   3   3   3     117865.41     120470.80       927.21 o
   4   3   3       6856.54       6838.49        54.02 o
   5   3   3      76340.41      76821.16       491.96 o
   6   3   3      14891.43      14927.24       110.19 o
   7   3   3      53325.04      52788.12       382.54 o
   8   3   3       1006.00       1049.73        27.29 o
   9   3   3      22576.53      22319.21       191.99 o
  10   3   3       5704.73       5661.13        50.24 o
  11   3   3      18503.28      17952.20       141.18 o
  12   3   3       5670.39       5688.05        75.58 o
  13   3   3       3292.95       3257.03        58.27 o
  14   3   3       3111.37       3040.54        71.83 o
  15   3   3       1601.64       1654.54        58.14 o
  16   3   3       1754.95       1782.26        62.05 o
  17   3   3         17.76         79.28        32.60 o
  18   3   3       2318.30       2338.43        76.58 o
   0   4   3      38664.57      40245.67       374.70 o
   1   4   3       1292.69       1292.68        15.70 o
   2   4   3      20455.09      20798.93       147.39 o
   3   4   3      30981.98      31590.83       201.03 o
   4   4   3      28528.97      28899.66       187.79 o
   5   4   3      11877.46      11903.99        84.78 o
   6   4   3      13863.59      14055.07       111.29 o
   7   4   3      38729.53      38550.45       286.97 o
   8   4   3      16939.79      16696.71       152.44 o
   9   4   3      27928.57      27536.02       241.04 o
  10   4   3       5031.88       4923.88        49.61 o
  11   4   3      34142.71      33484.52       237.68 o
  12   4   3       2267.02       2261.65        49.76 o
  13   4   3      21570.62      20914.84       247.56 o
  14   4   3        682.30        700.67        35.87 o
  15   4   3      20927.72      20463.91       259.83 o
  16   4   3         79.74         92.86        35.62 o
  17   4   3      13459.54      13650.60       276.52 o
  18   4   3         34.25         56.42        26.92 o
   1   5   3     141534.02     144975.55      1173.30 o
   2   5   3       5615.78       5866.50        42.49 o
   3   5   3     134247.47     136580.70      1152.59 o
   4   5   3       2922.99       3049.75        34.67 o
   5   5   3      85152.89      85390.02       520.19 o
   6   5   3       2653.45       2710.94        32.63 o
   7   5   3      60857.37      60527.46       450.85 o
   8   5   3      11098.36      11085.01       108.51 o
   9   5   3      37108.12      36571.52       260.00 o
  10   5   3       5027.58       5064.70        48.38 o
  11   5   3      15231.94      14716.78       118.81 o
  12   5   3       2999.17       2921.07        52.91 o
  13   5   3       8876.91       8585.28       106.48 o
  14   5   3       5483.43       5568.72        85.75 o
  15   5   3       1996.03       2048.44        54.34 o
  16   5   3       3520.72       3554.84        93.69 o
  17   5   3        310.06        326.85        33.93 o
  18   5   3       1982.19       2061.63        64.19 o
   0   6   3      15757.71      16105.26       139.44 o
   1   6   3       6749.51       6992.32        49.23 o
   2   6   3      42667.21      43929.88       286.50 o
   3   6   3       2974.09       2946.97        28.51 o
   4   6   3      15756.38      15884.04       119.70 o
   5   6   3      37578.81      37595.89       268.14 o
   6   6   3      15089.97      15305.43       126.18 o
   7   6   3      15646.60      15522.49       136.26 o
   8   6   3       5335.66       5337.92        61.11 o
   9   6   3      33374.82      32518.34       214.93 o
  10   6   3       3681.06       3642.93        38.25 o
  11   6   3      18701.32      18187.43       137.12 o
  12   6   3       1933.56       1859.65        39.25 o
  13   6   3      21800.38      21032.62       260.69 o
  14   6   3        791.70        793.39        32.88 o
  15   6   3      16111.97      15650.49       207.36 o
  16   6   3         41.34         62.07        30.07 o
  17   6   3      11755.40      11675.54       182.21 o
  18   6   3         31.23         67.50        31.08 o
   1   7   3     100745.59     102418.12       601.92 o
   2   7   3        122.77        138.71         7.06 o
   3   7   3      63216.33      64197.64       415.15 o
   4   7   3       7897.94       7957.88        71.74 o
   5   7   3      51307.83      51471.39       372.86 o
   6   7   3       2822.25       2879.30        37.36 o
   7   7   3      24489.31      24021.96       196.37 o
   8   7   3       2759.94       2768.30        36.89 o
   9   7   3      18586.89      18092.11       118.98 o
  10   7   3       3909.90       3923.60        39.86 o
  11   7   3       4798.57       4671.11        65.56 o
  12   7   3       4026.18       3850.91        56.79 o
  13   7   3       4104.12       4004.34        67.87 o
  14   7   3        838.27        808.39        33.75 o
  15   7   3        785.28        780.67        37.23 o
  16   7   3       2303.92       2290.88        68.79 o
  17   7   3        443.31        385.81        39.45 o
  18   7   3       1992.40       2114.20        73.62 o
   0   8   3       5160.09       5311.07        83.57 o
   1   8   3         41.18         55.94         5.79 o
   2   8   3       6297.63       6404.31        51.01 o
   3   8   3       1755.86       1761.41        25.66 o
   4   8   3       7672.52       7805.94        72.55 o
   5   8   3       2349.06       2374.63        34.22 o
   6   8   3       2084.02       2102.01        32.31 o
   7   8   3       7748.27       7764.41        80.00 o
   8   8   3        569.41        588.45        14.39 o
   9   8   3       3264.94       3235.45        33.11 o
  10   8   3       1265.69       1310.18        23.22 o
  11   8   3       6918.94       6833.06        81.86 o
  12   8   3        834.41        791.99        29.00 o
  13   8   3       5451.83       5206.58        81.08 o
  14   8   3         58.05         44.93        18.61 o
  15   8   3       5133.34       5131.96        84.58 o
  16   8   3        226.57        240.63        44.60 o
  17   8   3       3510.74       3550.54        94.69 o
  18   8   3         23.40         36.13        30.25 o
   1   9   3       7828.38       8003.92        71.38 o
   2   9   3       2249.07       2261.48        27.34 o
   3   9   3       3515.44       3784.57        41.88 o
   4   9   3       1054.14       1054.55        23.76 o
   5   9   3       3684.06       3730.12        46.48 o
   6   9   3          5.41         18.39         8.24 o
   7   9   3       2543.66       2547.21        28.73 o
   8   9   3        983.60       1017.53        17.08 o
   9   9   3        499.45        557.51        14.55 o
  10   9   3        210.64        216.61        13.14 o
  11   9   3        927.52        921.22        29.49 o
  12   9   3        155.37        151.85        19.06 o
  13   9   3         19.30         43.20        19.19 o
  14   9   3        543.13        559.81        39.44 o
  15   9   3        256.62        339.07        26.88 o
  16   9   3        257.60        271.04        37.72 o
  17   9   3          0.99         20.20        29.75 o
   0  10   3        318.67        379.95        20.29 o
   1  10   3         25.72         50.06         8.33 o
   2  10   3        214.10        256.31        11.93 o
   3  10   3        123.06        126.63        10.47 o
   4  10   3        110.10        150.35        13.86 o
   5  10   3        469.71        509.42        18.96 o
   6  10   3         37.63         64.25        10.09 o
   7  10   3        119.17        130.47         8.26 o
   8  10   3        174.01        198.10        10.36 o
   9  10   3        254.80        284.25        12.87 o
  10  10   3        175.72        181.94        14.85 o
  11  10   3         70.03        103.24        15.29 o
  12  10   3         78.00         66.04        16.46 o
  13  10   3         62.80        101.08        20.90 o
  14  10   3         16.74         12.37        19.99 o
  15  10   3        158.74        142.95        26.26 o
  16  10   3          5.12        -13.29        30.21 o
  17  10   3         56.79         -8.78        29.17 o
   1  11   3      19221.29      18654.97       152.69 o
   2  11   3       3657.83       3707.13        49.11 o
   3  11   3      12050.31      11761.30       114.05 o
   4  11   3        654.29        648.95        24.21 o
   5  11   3       9503.88       9442.43        71.26 o
   6  11   3        936.64        960.98        16.69 o
   7  11   3       5685.53       5631.49        45.84 o
   8  11   3       3175.13       3160.82        32.72 o
   9  11   3       2624.31       2578.13        35.06 o
  10  11   3        483.49        484.47        19.85 o
  11  11   3       1381.65       1433.84        36.39 o
  12  11   3        171.21        210.23        19.08 o
  13  11   3        451.57        453.65        29.21 o
  14  11   3        288.84        308.53        27.34 o
  15  11   3        316.70        378.49        32.08 o
  16  11   3        270.41        339.50        33.97 o
   0  12   3       6373.97       6258.65        99.31 o
   1  12   3        415.90        446.71        20.98 o
   2  12   3       4911.19       4860.24        54.61 o
   3  12   3       2025.15       2080.34        28.34 o
   4  12   3       5207.26       5238.77        47.30 o
   5  12   3       4715.90       4699.41        38.68 o
   6  12   3       4740.53       4704.94        42.36 o
   7  12   3       9099.60       9033.12        71.69 o
   8  12   3       1428.10       1430.94        25.52 o
   9  12   3       5534.72       5481.52        62.09 o
  10  12   3       1595.25       1618.49        33.28 o
  11  12   3       8084.20       7951.53        92.84 o
  12  12   3       1389.97       1461.21        40.97 o
  13  12   3       6898.20       6926.11       103.55 o
  14  12   3        156.02        142.20        23.88 o
  15  12   3       6133.69       6219.12       105.91 o
  16  12   3         76.97         71.05        28.26 o
   1  13   3      48578.36      47678.59       292.48 o
   2  13   3        207.89        244.93        12.10 o
   3  13   3      35214.33      34915.91       230.58 o
   4  13   3       1839.61       1841.53        24.57 o
   5  13   3      34271.73      33620.32       205.64 o
   6  13   3       1938.55       1965.70        27.31 o
   7  13   3      20080.03      19597.09       158.95 o
   8  13   3       1767.58       1734.87        30.94 o
   9  13   3      14765.34      14614.15       141.04 o
  10  13   3       2742.72       2768.86        50.07 o
  11  13   3       6302.37       6366.66        92.97 o
  12  13   3       3241.32       3279.83        72.25 o
  13  13   3       3217.68       3197.47        59.68 o
  14  13   3        985.12       1042.44        44.59 o
  15  13   3       1017.86       1013.64        63.08 o
  16  13   3       2163.42       2243.05        87.68 o
   0  14   3       8499.23       8508.85        87.53 o
   1  14   3        967.12        970.62        20.85 o
   2  14   3      12495.50      12536.03        85.49 o
   3  14   3       1892.22       1927.45        28.78 o
   4  14   3      10074.04       9916.39        81.10 o
   5  14   3      10404.34      10211.15        92.73 o
   6  14   3       6027.74       6099.19        66.64 o
   7  14   3      10291.32      10095.43       102.74 o
   8  14   3       3285.77       3317.99        49.24 o
   9  14   3      15975.27      16028.01       154.02 o
  10  14   3       3050.30       3011.83        47.86 o
  11  14   3      14056.15      13989.43       173.13 o
  12  14   3        812.14        804.53        50.41 o
  13  14   3      15161.91      15347.26       177.31 o
  14  14   3        273.13        330.78        31.01 o
  15  14   3      10924.10      11010.02       173.07 o
   1  15   3      39143.77      38564.44       242.02 o
   2  15   3        283.93        293.06        13.16 o
   3  15   3      39951.25      39435.21       288.51 o
   4  15   3        118.14        111.60        12.83 o
   5  15   3      28639.27      28451.26       254.11 o
   6  15   3        682.69        728.98        24.01 o
   7  15   3      24830.14      24747.47       223.79 o
   8  15   3       2471.52       2469.13        39.26 o
   9  15   3      14298.13      14395.65       148.89 o
  10  15   3       2944.10       2926.16        54.07 o
  11  15   3       8075.71       7997.53       112.02 o
  12  15   3       2177.29       2277.08        53.50 o
  13  15   3       3443.11       3463.55        78.56 o
  14  15   3       4184.56       4313.18       100.89 o
   0  16   3       9233.79       9070.09       103.08 o
   1  16   3        145.78        174.43        11.34 o
   2  16   3       5109.30       5117.74        57.98 o
   3  16   3       3218.92       3283.96        42.36 o
   4  16   3       5159.55       5202.33        59.35 o
   5  16   3       1919.57       1987.28        36.47 o
   6  16   3       3510.63       3580.18        67.78 o
   7  16   3       7116.02       7201.34        91.55 o
   8  16   3       4254.85       4260.86        64.57 o
   9  16   3       8449.41       8468.93       107.53 o
  10  16   3        812.96        815.40        33.60 o
  11  16   3      11239.78      11379.46       147.00 o
  12  16   3        708.55        699.76        36.02 o
  13  16   3       8888.18       9059.46       171.40 o
  14  16   3        380.86        408.83        39.59 o
   1  17   3      16613.79      16346.51       147.51 o
   2  17   3        182.95        190.35        15.00 o
   3  17   3      18109.12      17832.40       154.14 o
   4  17   3        367.33        355.19        20.22 o
   5  17   3      11583.08      11349.18       137.60 o
   6  17   3        935.71        913.12        38.17 o
   7  17   3       9386.88       9512.87       113.98 o
   8  17   3        319.96        359.58        25.83 o
   9  17   3       4420.15       4423.37        81.60 o
  10  17   3       1523.02       1555.65        67.78 o
  11  17   3       3276.50       3333.38        70.73 o
  12  17   3       1722.21       1839.36        57.72 o
  13  17   3        955.39       1042.43        41.94 o
   0  18   3       1445.64       1483.68        43.98 o
   1  18   3        215.99        212.24        15.63 o
   2  18   3       1378.35       1357.41        29.43 o
   3  18   3         94.07        124.21        14.60 o
   4  18   3        719.50        792.81        29.26 o
   5  18   3        613.91        638.80        36.78 o
   6  18   3        600.65        666.88        51.24 o
   7  18   3        757.95        736.89        32.40 o
   8  18   3        357.76        357.64        29.64 o
   9  18   3       1836.29       1850.25        56.21 o
  10  18   3        289.58        308.46        31.06 o
  11  18   3       1521.62       1499.66        58.19 o
  12  18   3         31.64         44.98        25.07 o
   1  19   3        705.26        720.14        28.78 o
   2  19   3         77.19         86.46        14.58 o
   3  19   3        234.09        315.22        19.31 o
   4  19   3         27.72         15.85        20.08 o
   5  19   3        582.75        577.45        36.08 o
   6  19   3         13.25         16.83        21.58 o
   7  19   3         22.93         29.22        22.14 o
   8  19   3        141.20        174.74        28.96 o
   9  19   3         91.54        107.92        26.78 o
  10  19   3         21.08         38.29        26.87 o
  11  19   3         28.64         -1.36        26.41 o
   0  20   3         14.27         -7.22        23.76 o
   1  20   3         46.92         29.30        16.79 o
   2  20   3         64.41         94.14        17.95 o
   3  20   3         28.38         48.73        21.10 o
   4  20   3        218.24        233.63        29.07 o
   5  20   3         16.63          9.95        21.50 o
   6  20   3         49.17        106.07        20.80 o
   7  20   3         56.35         56.23        25.92 o
   8  20   3        380.37        341.03        31.07 o
   9  20   3        317.61        238.37        35.47 o
  10  20   3        213.84        185.19        32.74 o
   1  21   3       4894.06       4841.22        78.75 o
   2  21   3         41.54         23.32        17.83 o
   3  21   3       4914.72       5177.62       101.02 o
   4  21   3         12.49         -0.03        23.32 o
   5  21   3       4062.00       4007.26        79.18 o
   6  21   3        206.27        222.65        29.70 o
   7  21   3       2978.74       2986.36        75.78 o
   8  21   3        499.87        402.29        32.76 o
   9  21   3       1741.80       1913.64        70.22 o
   0  22   3       3421.91       3519.35       111.86 o
   1  22   3        178.84        211.24        26.94 o
   2  22   3       1736.65       1734.02        80.71 o
   3  22   3        466.74        522.33        41.17 o
   4  22   3       1206.33       1243.20        47.26 o
   5  22   3       1146.39       1153.19        90.90 o
   6  22   3       1820.24       1861.36        99.07 o
   7  22   3       2291.36       2306.21        64.29 o
   1  23   3      12937.89      12464.26       226.81 o
   2  23   3          6.22         19.21        41.59 o
   3  23   3      11439.30      11442.84       277.84 o
   4  23   3        207.85        204.18        29.13 o
   5  23   3      10008.53      10007.62       255.60 o
   0   0   4     117023.61     113604.65      1388.87 o
   1   0   4        840.52       1029.94        16.01 o
   2   0   4     207669.55     207237.61      2605.66 o
   3   0   4       2859.43       3185.46        39.99 o
   4   0   4     135617.08     137478.66      1379.85 o
   5   0   4      20030.30      20898.17       208.99 o
   6   0   4      84955.46      84460.70       829.72 o
   7   0   4      13401.21      13410.53       161.19 o
   8   0   4      28042.23      27879.56       306.45 o
   9   0   4       4499.22       4620.36        75.78 o
  10   0   4      34861.35      33317.04       396.29 o
  11   0   4      13850.80      13821.33       173.37 o
  12   0   4       8635.32       8476.19       128.09 o
  13   0   4       7137.79       7118.42       152.61 o
  14   0   4       3293.33       3212.93        95.97 o
  15   0   4       5891.23       5707.93       140.54 o
  16   0   4        612.69        648.17        52.56 o
  17   0   4       5946.39       5921.04       145.54 o
  18   0   4         47.96         56.73        44.51 o
  19   0   4       5317.63       5265.76       233.29 o
   1   1   4     102475.51     105665.16       745.71 o
   2   1   4      19011.93      21109.74       156.59 o
   3   1   4      45100.66      46118.82       350.32 o
   4   1   4      16910.61      17426.91       117.47 o
   5   1   4      44203.48      44508.74       276.23 o
   6   1   4      24348.98      24465.67       169.68 o
   7   1   4      18549.71      18463.82       148.74 o
   8   1   4      28059.83      27610.35       215.00 o
   9   1   4      11939.80      11670.71       112.94 o
  10   1   4      26205.04      25386.97       197.12 o
  11   1   4       4518.73       4456.47        50.02 o
  12   1   4      20970.76      20186.57       172.95 o
  13   1   4       2002.93       1951.74        81.74 o
  14   1   4      15196.38      14815.70       203.24 o
  15   1   4        647.73        647.13        36.25 o
  16   1   4      14391.64      14529.43       291.61 o
  17   1   4        133.90         98.98        29.25 o
  18   1   4      11089.29      11201.95       358.34 o
  19   1   4         49.14        -14.51        39.47 o
   0   2   4     144324.45     149057.86      3336.46 o
   1   2   4      11661.78      12060.27        87.21 o
   2   2   4      60722.96      62530.17       655.41 o
   3   2   4       2536.12       2958.37        43.07 o
   4   2   4      85242.71      87048.63       751.54 o
   5   2   4       7082.89       7149.85        58.97 o
   6   2   4      44532.64      44706.32       303.77 o
   7   2   4       8638.90       8704.75        77.96 o
   8   2   4      35354.64      34701.38       273.25 o
   9   2   4      13153.74      12954.81       128.10 o
  10   2   4      10409.71      10385.45        84.63 o
  11   2   4       3926.33       3922.10        44.71 o
  12   2   4       9598.86       9424.03        96.18 o
  13   2   4       6499.74       6409.38        91.56 o
  14   2   4       2052.31       2058.35        59.19 o
  15   2   4       5200.36       5193.25       114.56 o
  16   2   4        321.56        313.67        34.37 o
  17   2   4       2810.50       2872.78        78.79 o
  18   2   4          6.81         17.89        29.06 o
   1   3   4       5152.67       5163.01        43.88 o
   2   3   4        488.08        475.42         8.93 o
   3   3   4      15477.43      16038.88       106.07 o
   4   3   4       6645.73       6830.16        53.42 o
   5   3   4       7536.18       7704.66        63.03 o
   6   3   4       8759.19       8726.69        75.88 o
   7   3   4       9998.24       9937.79        87.66 o
   8   3   4       8137.59       7952.04        82.44 o
   9   3   4       5983.43       5876.55        85.26 o
  10   3   4      10639.19      10378.04        89.24 o
  11   3   4       2404.87       2411.30        35.47 o
  12   3   4       6673.33       6440.79        76.72 o
  13   3   4       1684.98       1692.46        41.44 o
  14   3   4       8320.26       8033.35       134.76 o
  15   3   4        186.94        199.01        35.33 o
  16   3   4       4330.89       4251.90       151.88 o
  17   3   4         11.36        -19.54        26.32 o
  18   3   4       3503.17       3464.32       112.37 o
   0   4   4       1209.59       1319.75        26.35 o
   1   4   4      10570.94      11395.73        80.97 o
   2   4   4      18252.91      18776.21       135.13 o
   3   4   4       1696.19       1776.27        22.89 o
   4   4   4       3785.28       3936.75        33.71 o
   5   4   4        796.00        817.42        16.22 o
   6   4   4       4311.40       4358.34        42.88 o
   7   4   4        166.68        208.23        12.62 o
   8   4   4       4693.46       4581.73        60.21 o
   9   4   4        834.16        826.45        26.16 o
  10   4   4       2560.05       2547.07        34.62 o
  11   4   4       2699.93       2679.50        38.15 o
  12   4   4        200.76        246.70        25.13 o
  13   4   4        786.32        816.45        31.47 o
  14   4   4        372.73        393.34        23.51 o
  15   4   4        549.53        549.25        40.39 o
  16   4   4        121.37        162.78        33.74 o
  17   4   4        608.80        639.64        52.55 o
  18   4   4          2.82        -12.38        25.59 o
   1   5   4       1718.15       1801.56        23.50 o
   2   5   4       4422.92       4635.96        38.27 o
   3   5   4        537.78        591.09        11.00 o
   4   5   4         91.65         92.59         6.78 o
   5   5   4        482.76        531.91        15.31 o
   6   5   4        554.43        573.81        16.18 o
   7   5   4        100.91        166.15        13.20 o
   8   5   4         40.13         69.32        10.70 o
   9   5   4        274.77        336.74        13.75 o
  10   5   4        679.57        706.32        18.79 o
  11   5   4        181.23        178.31        13.01 o
  12   5   4        180.84        196.89        17.23 o
  13   5   4        236.75        280.73        24.95 o
  14   5   4          7.19         16.32        16.66 o
  15   5   4          0.23         -0.29        19.22 o
  16   5   4          4.63         -5.70        33.62 o
  17   5   4         90.27         54.53        31.15 o
  18   5   4        166.63        196.21        31.32 o
   0   6   4       4020.56       4326.65        46.18 o
   1   6   4         74.94         97.71         5.59 o
   2   6   4      11505.00      11743.53        84.14 o
   3   6   4        830.04        896.21        16.17 o
   4   6   4      21147.29      21135.51       154.32 o
   5   6   4      12729.21      12516.75       100.18 o
   6   6   4       3519.25       3539.76        43.32 o
   7   6   4       1001.87       1076.85        25.62 o
   8   6   4       5862.78       5982.21        70.17 o
   9   6   4       1757.44       1811.39        24.90 o
  10   6   4       4065.80       4018.73        43.22 o
  11   6   4       1853.64       1858.77        31.17 o
  12   6   4       1729.71       1673.67        37.70 o
  13   6   4        689.43        712.47        29.14 o
  14   6   4        352.79        370.51        23.93 o
  15   6   4        454.28        466.74        26.86 o
  16   6   4         77.37         69.87        30.61 o
  17   6   4        471.50        496.89        38.71 o
  18   6   4          5.81         32.64        26.88 o
   1   7   4       8288.01       8660.12        60.65 o
   2   7   4       1342.11       1396.00        19.42 o
   3   7   4      16755.48      16908.14       125.87 o
   4   7   4      10179.04      10175.80        90.48 o
   5   7   4       7080.49       7188.68        71.27 o
   6   7   4       6774.56       6853.22        69.23 o
   7   7   4      10273.74      10282.75        87.93 o
   8   7   4      11558.09      11442.88        89.76 o
   9   7   4       6089.41       6034.00        50.10 o
  10   7   4       9558.84       9422.39        83.20 o
  11   7   4       2958.56       2805.50        43.20 o
  12   7   4       8278.32       7940.66       101.11 o
  13   7   4       1244.29       1258.43        39.99 o
  14   7   4       5927.11       5839.53        83.59 o
  15   7   4        404.39        432.97        27.88 o
  16   7   4       5966.73       5781.41       112.07 o
  17   7   4          2.45         34.96        26.50 o
  18   7   4       3493.15       3716.34       125.01 o
   0   8   4      54428.84      54889.12       490.86 o
   1   8   4          5.38         21.70         5.71 o
   2   8   4      70220.82      71111.01       487.62 o
   3   8   4       5400.66       5403.91        56.05 o
   4   8   4      33174.44      33347.64       251.51 o
   5   8   4        308.49        368.95        16.70 o
   6   8   4      51051.81      50300.73       369.63 o
   7   8   4       8028.84       8016.90        77.56 o
   8   8   4      24539.38      24056.63       154.96 o
   9   8   4       7511.25       7384.26        62.18 o
  10   8   4      13727.49      13345.31       110.52 o
  11   8   4       5468.37       5278.73        66.08 o
  12   8   4       5762.98       5579.15        77.59 o
  13   8   4       5469.25       5349.98        77.76 o
  14   8   4       2698.25       2691.26        56.95 o
  15   8   4       5900.06       5941.03       107.29 o
  16   8   4        135.01        117.13        32.56 o
  17   8   4       2819.23       2887.48        85.72 o
   1   9   4      30294.67      30623.56       203.71 o
   2   9   4       1272.00       1341.67        23.08 o
   3   9   4      28891.23      28729.72       235.90 o
   4   9   4       6369.40       6467.78        69.94 o
   5   9   4      23241.63      22968.80       191.40 o
   6   9   4      14406.86      14205.23       117.74 o
   7   9   4      19046.17      18794.71       134.17 o
   8   9   4      17298.36      17088.59       112.29 o
   9   9   4       7619.39       7526.41        65.52 o
  10   9   4      16300.95      15899.81       140.69 o
  11   9   4       5847.77       5677.32        82.46 o
  12   9   4      18477.69      17857.24       196.76 o
  13   9   4       1241.63       1232.79        43.25 o
  14   9   4      16619.00      16582.61       201.81 o
  15   9   4        256.13        276.98        29.33 o
  16   9   4      11360.79      11611.11       181.91 o
  17   9   4          9.42         15.11        30.40 o
   0  10   4      88593.11      87156.89       951.53 o
   1  10   4         62.18        111.30         9.85 o
   2  10   4      58028.31      57207.84       412.88 o
   3  10   4        299.18        382.60        18.55 o
   4  10   4      63830.68      62713.77       488.47 o
   5  10   4       3966.33       3980.04        53.48 o
   6  10   4      34862.98      34461.60       218.19 o
   7  10   4       3436.53       3476.78        32.37 o
   8  10   4      31811.10      31269.72       193.16 o
   9  10   4       5684.73       5553.49        50.20 o
  10  10   4      13989.68      13503.83       119.19 o
  11  10   4       8817.66       8552.38        98.44 o
  12  10   4       6128.41       6136.08        87.44 o
  13  10   4       7974.11       7856.57       111.65 o
  14  10   4       1608.89       1641.99        47.73 o
  15  10   4       4185.21       4180.20        75.06 o
  16  10   4       1193.33       1223.14        64.78 o
  17  10   4       6378.64       6448.68       133.22 o
   1  11   4      21765.17      21530.90       171.44 o
   2  11   4        739.08        807.68        21.81 o
   3  11   4      20157.08      20083.38       192.83 o
   4  11   4       4206.55       4288.42        46.07 o
   5  11   4      17159.25      17105.03       114.03 o
   6  11   4      11523.59      11430.99        78.77 o
   7  11   4       8498.66       8294.64        63.18 o
   8  11   4      10845.83      10827.34        96.17 o
   9  11   4       5676.37       5607.39        57.19 o
  10  11   4      12335.95      12182.54       115.10 o
  11  11   4       4012.50       3971.65        57.30 o
  12  11   4      15312.69      15109.92       175.48 o
  13  11   4        759.47        759.21        34.51 o
  14  11   4      12030.82      11865.55       155.14 o
  15  11   4        405.95        429.71        30.29 o
  16  11   4       8899.15       9198.30       151.09 o
   0  12   4      34299.07      33715.54       366.00 o
   1  12   4        619.51        680.09        18.61 o
   2  12   4      33962.62      33729.60       244.46 o
   3  12   4       1769.60       1840.26        24.08 o
   4  12   4      17812.66      17852.41       113.55 o
   5  12   4        858.83        888.70        15.41 o
   6  12   4      22068.96      21758.58       144.88 o
   7  12   4       5038.81       4974.33        48.45 o
   8  12   4       8430.03       8235.85        82.47 o
   9  12   4       3807.84       3699.26        45.55 o
  10  12   4       5640.11       5692.20        74.07 o
  11  12   4       3157.35       3204.52        88.03 o
  12  12   4       2395.55       2499.02        49.51 o
  13  12   4       2733.98       2713.25        59.51 o
  14  12   4       1685.35       1665.12        49.17 o
  15  12   4       3219.58       3309.24        73.09 o
  16  12   4        202.91        229.16        30.93 o
   1  13   4       5996.32       6067.73        48.45 o
   2  13   4        495.66        543.31        13.72 o
   3  13   4       3745.16       3803.53        38.13 o
   4  13   4       1295.54       1352.69        25.65 o
   5  13   4       2433.99       2491.51        25.82 o
   6  13   4       1362.89       1434.35        23.32 o
   7  13   4       1627.35       1605.06        30.72 o
   8  13   4       3260.93       3164.02        45.74 o
   9  13   4       1008.03        993.47        24.75 o
  10  13   4       3438.53       3463.41        52.01 o
  11  13   4        229.18        223.37        21.43 o
  12  13   4       2890.36       2979.09        57.86 o
  13  13   4        677.03        704.44        37.11 o
  14  13   4       2616.24       2625.92        59.31 o
  15  13   4        208.18        167.29        26.65 o
   0  14   4       1171.70       1245.64        27.12 o
   1  14   4         25.08         34.40         7.82 o
   2  14   4       1952.20       2015.87        26.94 o
   3  14   4         10.21         12.59         8.56 o
   4  14   4       3021.84       3097.36        35.93 o
   5  14   4       1541.56       1570.61        25.16 o
   6  14   4         46.41         76.78        11.29 o
   7  14   4         23.18         43.43        11.99 o
   8  14   4        257.40        276.09        17.73 o
   9  14   4        208.70        195.85        16.96 o
  10  14   4         87.32         69.02        17.18 o
  11  14   4        155.56        209.25        24.67 o
  12  14   4        124.52        120.48        21.89 o
  13  14   4         78.95        109.85        24.83 o
  14  14   4         35.65         21.21        25.80 o
  15  14   4        109.58         94.18        26.93 o
   1  15   4         47.12         68.25         9.62 o
   2  15   4          9.74         12.09         9.20 o
   3  15   4         48.68         83.94        10.93 o
   4  15   4        187.21        218.41        13.53 o
   5  15   4        308.24        334.68        20.12 o
   6  15   4        448.18        490.62        25.39 o
   7  15   4        600.32        668.01        22.37 o
   8  15   4        557.15        575.35        33.60 o
   9  15   4         83.94         80.11        17.14 o
  10  15   4         28.89         60.25        17.69 o
  11  15   4        604.10        652.36        31.91 o
  12  15   4        541.49        611.79        31.89 o
  13  15   4         11.30         26.80        24.37 o
  14  15   4        143.56        202.12        29.89 o
   0  16   4       5649.08       5621.55        81.89 o
   1  16   4          3.04         -0.51        10.37 o
   2  16   4       6898.19       6875.43        80.90 o
   3  16   4        505.90        517.83        18.32 o
   4  16   4       4994.68       4967.90        54.28 o
   5  16   4       1471.23       1514.65        33.21 o
   6  16   4       3973.20       4043.41        58.30 o
   7  16   4        838.50        785.20        28.96 o
   8  16   4       3483.30       3455.41        51.09 o
   9  16   4       1016.52       1025.24        47.68 o
  10  16   4       2103.85       2163.65        47.35 o
  11  16   4       1416.45       1376.35        52.19 o
  12  16   4        561.92        624.50        35.27 o
  13  16   4        571.13        567.58        38.54 o
  14  16   4        427.47        463.06        35.73 o
   1  17   4       6048.18       6055.27        64.46 o
   2  17   4        318.33        311.54        16.75 o
   3  17   4       6940.63       6965.15        72.41 o
   4  17   4       2291.79       2312.72        35.89 o
   5  17   4       4043.50       4041.54        56.31 o
   6  17   4       3669.54       3717.23        62.72 o
   7  17   4       2106.35       2128.14        52.69 o
   8  17   4       3320.25       3291.62        62.04 o
   9  17   4       2546.61       2554.60        60.46 o
  10  17   4       5350.51       5448.88        85.81 o
  11  17   4        588.49        699.28        47.31 o
  12  17   4       3906.24       4124.59        79.34 o
  13  17   4        727.92        725.86        59.53 o
   0  18   4      25473.17      25311.81       410.84 o
   1  18   4        405.66        425.32        20.37 o
   2  18   4      19527.71      19241.48       165.94 o
   3  18   4        389.55        416.90        17.99 o
   4  18   4      19131.57      19115.29       186.67 o
   5  18   4       1709.89       1744.20        41.15 o
   6  18   4      11218.78      10910.84       163.20 o
   7  18   4       1532.35       1534.32        51.99 o
   8  18   4       8745.07       8823.24       128.66 o
   9  18   4       3387.92       3401.91        75.88 o
  10  18   4       3340.41       3470.59        90.68 o
  11  18   4       1578.22       1675.13        56.37 o
  12  18   4       2974.15       3107.46        66.64 o
   1  19   4      12797.16      12756.91       123.21 o
   2  19   4        979.78        986.65        26.56 o
   3  19   4       8586.12       8464.19        99.82 o
   4  19   4       1866.21       1878.26        44.48 o
   5  19   4       6691.96       6703.03       135.22 o
   6  19   4       3150.45       3146.77        73.31 o
   7  19   4       4312.39       4329.75        84.40 o
   8  19   4       6159.73       6253.74       121.27 o
   9  19   4       2201.15       2130.03        64.80 o
  10  19   4       7369.59       7621.54       162.66 o
  11  19   4        806.05        972.90       121.73 o
   0  20   4      16807.90      16699.25       316.82 o
   1  20   4          4.62         -8.54        16.18 o
   2  20   4      20938.53      20992.67       241.22 o
   3  20   4        296.14        296.47        21.01 o
   4  20   4      16110.92      16066.99       225.05 o
   5  20   4       1027.63        912.68        38.58 o
   6  20   4      11778.99      11937.96       198.32 o
   7  20   4       1762.86       1710.89        58.58 o
   8  20   4       5587.88       5590.52       111.31 o
   9  20   4       1440.34       1536.23        64.93 o
  10  20   4       5501.13       5644.00       129.36 o
   1  21   4       4954.29       5012.80        82.70 o
   2  21   4        344.61        308.28        26.55 o
   3  21   4       4316.61       4275.26        82.12 o
   4  21   4        820.64        896.05        39.36 o
   5  21   4       3963.00       4038.58       119.03 o
   6  21   4       1993.22       1971.83        55.52 o
   7  21   4       2599.85       2685.17        71.44 o
   8  21   4       3354.92       3334.21        79.28 o
   9  21   4       1816.40       1716.86        67.46 o
   0  22   4       7555.85       7363.78       185.18 o
   1  22   4         80.22         34.79        21.23 o
   2  22   4       5022.48       4946.47        98.14 o
   3  22   4         69.77         63.78        36.10 o
   4  22   4       5543.19       5559.73       123.08 o
   5  22   4        149.91        170.58        24.45 o
   6  22   4       4034.71       4039.93        88.59 o
   7  22   4        793.18        833.23        59.70 o
   1  23   4        479.06        486.44        45.39 o
   2  23   4         20.12          8.35        32.74 o
   3  23   4        475.91        461.03        80.82 o
   4  23   4         87.54        125.45        28.75 o
   5  23   4        524.06        599.01        68.93 o
   1   1   5       6780.05       6437.61        61.03 o
   2   1   5       3723.15       3980.98        33.46 o
   3   1   5        359.89        470.42        18.58 o
   4   1   5       1559.62       1607.80        18.29 o
   5   1   5      13137.96      13340.57        93.30 o
   6   1   5       1487.80       1505.31        22.50 o
   7   1   5       6694.16       6760.23        65.36 o
   8   1   5       1632.55       1691.30        31.25 o
   9   1   5       2522.98       2617.21        43.36 o
  10   1   5       2314.48       2343.20        31.97 o
  11   1   5       1923.87       1886.71        35.29 o
  12   1   5       1387.96       1386.47        33.66 o
  13   1   5       2061.99       2135.17        51.50 o
  14   1   5       2239.61       2295.16        57.43 o
  15   1   5         14.56         25.81        25.11 o
  16   1   5        771.91        833.65        72.19 o
  17   1   5          6.36         -6.24        26.89 o
  18   1   5       1028.61       1110.50        79.27 o
   0   2   5      48202.49      48202.80       450.07 o
   1   2   5      16390.69      17366.48       114.87 o
   2   2   5       9157.48       9284.01        67.98 o
   3   2   5       4814.42       5069.42        41.87 o
   4   2   5      35368.05      35551.50       229.16 o
   5   2   5      10662.20      10807.35        83.29 o
   6   2   5      16858.12      16916.69       124.02 o
   7   2   5       9400.26       9283.09        83.00 o
   8   2   5      11525.14      11258.26       107.57 o
   9   2   5      13001.99      12666.30       121.33 o
  10   2   5       5927.03       5993.32        56.76 o
  11   2   5       8752.31       8589.71        77.00 o
  12   2   5       3454.89       3444.28        53.18 o
  13   2   5       5055.06       4931.91        83.41 o
  14   2   5        225.75        228.90        28.65 o
  15   2   5       4598.30       4600.40        95.96 o
  16   2   5        190.34        188.41        30.96 o
  17   2   5       3751.04       3721.03        87.35 o
  18   2   5         60.79         74.92        28.67 o
   1   3   5      37390.88      37825.07       276.90 o
   2   3   5        321.35        353.64         8.78 o
   3   3   5      84160.83      86003.80       679.69 o
   4   3   5       3918.95       3994.12        36.40 o
   5   3   5      58112.55      57768.54       394.37 o
   6   3   5       6311.47       6370.90        59.45 o
   7   3   5      18802.69      18626.89       151.12 o
   8   3   5       9718.96       9569.32        95.50 o
   9   3   5      27379.02      26652.00       227.91 o
  10   3   5      11310.23      11136.16        91.39 o
  11   3   5      11267.75      11117.15        91.86 o
  12   3   5      14635.04      14306.67       153.24 o
  13   3   5       3219.27       3255.60        58.35 o
  14   3   5       7191.42       7157.20       111.96 o
  15   3   5        554.07        574.37        37.53 o
  16   3   5       7779.34       7973.53       147.62 o
  17   3   5        158.81        159.90        31.53 o
  18   3   5       4819.02       4984.34       112.90 o
   0   4   5      38459.28      39631.20       407.79 o
   1   4   5       2276.53       2327.05        23.94 o
   2   4   5     103023.09     105669.19      1133.89 o
   3   4   5       7722.53       7996.75        58.19 o
   4   4   5      40263.32      40129.03       240.46 o
   5   4   5      13699.62      13701.80       103.16 o
   6   4   5      48253.76      47537.73       335.63 o
   7   4   5      14860.50      14739.39       126.44 o
   8   4   5      17910.58      17377.98       165.17 o
   9   4   5      19960.02      19260.02       166.26 o
  10   4   5      15208.01      14909.55       112.79 o
  11   4   5      17751.16      17189.46       131.10 o
  12   4   5       3914.08       3699.53        57.93 o
  13   4   5      13217.82      12951.54       198.81 o
  14   4   5       2396.56       2418.82        52.43 o
  15   4   5      12375.89      12419.60       233.83 o
  16   4   5        115.64        135.80        29.65 o
  17   4   5       9732.22       9772.59       202.56 o
  18   4   5         31.38         39.62        30.86 o
   1   5   5     122950.43     125088.14       980.58 o
   2   5   5       3059.62       3141.58        29.06 o
   3   5   5      75213.70      75668.56       561.53 o
   4   5   5      10286.56      10377.08        77.28 o
   5   5   5      62721.77      62310.41       418.75 o
   6   5   5       9512.42       9593.55        81.98 o
   7   5   5      53192.08      52375.98       396.97 o
   8   5   5      17562.94      17191.38       151.06 o
   9   5   5      17866.67      17404.86       130.80 o
  10   5   5      15749.24      15471.03       117.03 o
  11   5   5       9743.37       9336.87        83.35 o
  12   5   5      10681.51      10260.94       121.25 o
  13   5   5       5274.31       5231.92        74.91 o
  14   5   5      13013.02      12914.21       150.78 o
  15   5   5        782.00        845.78        35.12 o
  16   5   5       8848.75       8675.14       223.69 o
  17   5   5         18.89         34.00        30.64 o
  18   5   5       5735.21       5669.44       114.19 o
   0   6   5      94103.05      95540.14       856.17 o
   1   6   5         22.04         55.50         5.30 o
   2   6   5      49314.24      49463.50       313.93 o
   3   6   5       7045.10       7202.79        60.16 o
   4   6   5      59421.10      59137.83       387.54 o
   5   6   5      10606.91      10644.94        88.86 o
   6   6   5      17470.04      17497.86       138.72 o
   7   6   5      16539.99      16391.32       138.38 o
   8   6   5      24145.04      23427.11       196.83 o
   9   6   5      15012.79      14660.21       112.76 o
  10   6   5       4748.84       4568.28        50.05 o
  11   6   5      13478.34      12920.37       122.93 o
  12   6   5       5094.38       4951.17        70.52 o
  13   6   5      14317.34      13929.28       159.25 o
  14   6   5       1479.93       1554.70        40.41 o
  15   6   5      11035.13      10994.36       142.73 o
  16   6   5        534.61        569.82        52.23 o
  17   6   5       8072.01       8018.24       139.67 o
  18   6   5         38.24         37.73        26.75 o
   1   7   5      41933.91      42590.04       265.56 o
   2   7   5        623.08        679.80        14.34 o
   3   7   5      50249.89      50346.23       340.70 o
   4   7   5       6809.08       6794.98        63.01 o
   5   7   5      21316.59      21092.61       158.96 o
   6   7   5      10598.20      10589.44        99.81 o
   7   7   5      19721.91      19416.38       159.02 o
   8   7   5       5547.76       5447.91        52.44 o
   9   7   5      12925.77      12556.55        96.85 o
  10   7   5       7977.37       7740.67        73.35 o
  11   7   5       6461.04       6078.35        76.66 o
  12   7   5       6179.62       6048.78        78.67 o
  13   7   5       1164.31       1125.18        34.87 o
  14   7   5       5667.46       5538.25        86.91 o
  15   7   5       1906.48       1952.46        46.84 o
  16   7   5       3857.69       3904.51        67.18 o
  17   7   5        198.00        217.52        35.79 o
  18   7   5       4199.83       4362.41       104.20 o
   0   8   5      17498.91      17570.48       173.22 o
   1   8   5        225.71        246.08        10.30 o
   2   8   5      20106.76      20118.29       139.90 o
   3   8   5       1469.99       1487.10        24.39 o
   4   8   5       7520.34       7537.14        77.27 o
   5   8   5       4343.73       4347.53        52.50 o
   6   8   5      10731.85      10548.07       100.60 o
   7   8   5       6626.49       6539.41        58.68 o
   8   8   5       2109.92       2164.59        25.31 o
   9   8   5       3238.46       3163.83        44.11 o
  10   8   5       3442.30       3320.49        42.23 o
  11   8   5       5296.66       5134.56        68.83 o
  12   8   5        620.45        593.85        25.15 o
  13   8   5       5414.70       5183.98        76.59 o
  14   8   5        545.75        519.40        27.76 o
  15   8   5       2819.23       2789.56        56.03 o
  16   8   5        246.03        262.06        28.58 o
  17   8   5       2383.26       2463.25        93.78 o
   1   9   5       7471.46       7680.15        71.21 o
   2   9   5        582.71        582.25        17.27 o
   3   9   5        355.53        434.59        18.67 o
   4   9   5         10.28         24.95        10.47 o
   5   9   5       2111.65       2188.59        39.28 o
   6   9   5        344.42        403.65        17.31 o
   7   9   5       2672.43       2676.82        29.39 o
   8   9   5       1364.18       1354.15        23.68 o
   9   9   5        114.55        135.28        10.81 o
  10   9   5         68.93         82.73        13.52 o
  11   9   5        214.51        257.81        19.00 o
  12   9   5       1145.75       1135.73        33.45 o
  13   9   5        322.63        339.85        22.89 o
  14   9   5        259.68        283.32        24.06 o
  15   9   5        129.97        141.72        21.81 o
  16   9   5        577.38        689.28        34.23 o
  17   9   5          9.78          2.60        28.90 o
   0  10   5        385.51        424.05        21.23 o
   1  10   5         64.59         63.11         9.70 o
   2  10   5       1308.00       1304.20        27.00 o
   3  10   5        931.17        960.15        27.75 o
   4  10   5        398.58        447.56        21.33 o
   5  10   5        955.34        968.53        23.43 o
   6  10   5         72.21        106.45         8.53 o
   7  10   5        663.42        691.63        19.76 o
   8  10   5         92.15        112.52         9.21 o
   9  10   5        189.63        238.03        14.22 o
  10  10   5         16.20         40.52        11.13 o
  11  10   5        113.73        139.08        16.79 o
  12  10   5         11.88         35.49        15.37 o
  13  10   5         30.98         59.77        17.55 o
  14  10   5         33.42         40.10        20.95 o
  15  10   5          9.40         41.49        22.67 o
  16  10   5          7.59          3.77        23.56 o
  17  10   5         44.11         42.97        30.47 o
   1  11   5       7754.53       7643.88        78.74 o
   2  11   5        947.03        973.25        30.78 o
   3  11   5       2542.88       2513.77        52.70 o
   4  11   5       1007.20        986.12        17.19 o
   5  11   5       4332.81       4326.76        37.27 o
   6  11   5       1563.74       1618.90        20.51 o
   7  11   5       8683.17       8551.24        65.08 o
   8  11   5       3051.39       2987.30        34.28 o
   9  11   5       1819.72       1810.08        41.03 o
  10  11   5        649.81        682.96        29.78 o
  11  11   5       2226.99       2221.76        42.40 o
  12  11   5       1571.50       1622.19        61.86 o
  13  11   5        849.65        863.45        36.01 o
  14  11   5        890.31        914.72        37.63 o
  15  11   5        409.27        453.03        30.23 o
  16  11   5       1218.10       1336.39        74.25 o
   0  12   5      20976.92      20549.21       196.15 o
   1  12   5         57.00         69.90         8.49 o
   2  12   5      17510.47      17258.58       126.91 o
   3  12   5       2721.34       2714.87        29.52 o
   4  12   5       9590.06       9501.97        65.78 o
   5  12   5       3949.83       4014.69        34.16 o
   6  12   5      11383.24      11290.99        76.66 o
   7  12   5       8622.45       8520.03        68.03 o
   8  12   5       3250.78       3162.33        40.68 o
   9  12   5       4594.46       4642.31        52.91 o
  10  12   5       3365.34       3377.47        50.89 o
  11  12   5       4719.25       4765.49        65.88 o
  12  12   5       1056.75       1028.53        36.98 o
  13  12   5       5403.66       5456.42        97.43 o
  14  12   5        658.03        650.29        33.05 o
  15  12   5       3552.43       3588.28        69.49 o
  16  12   5        302.76        336.97        34.89 o
   1  13   5      29966.73      29531.04       177.67 o
   2  13   5        604.16        628.12        18.86 o
   3  13   5      29450.61      28898.90       185.05 o
   4  13   5       2144.46       2120.92        26.00 o
   5  13   5      19398.12      18889.33       121.14 o
   6  13   5       6555.54       6447.00        56.17 o
   7  13   5      14499.16      14289.31       125.97 o
   8  13   5       4320.53       4295.91        55.42 o
   9  13   5      10328.27      10261.08       101.05 o
  10  13   5       6195.98       6126.38        76.00 o
  11  13   5       4683.82       4769.82       125.41 o
  12  13   5       6605.29       6382.82       104.63 o
  13  13   5       1092.87       1039.09        66.63 o
  14  13   5       5130.18       5109.76       104.32 o
  15  13   5       1080.69       1088.80        61.81 o
   0  14   5      29234.63      28812.11       267.23 o
   1  14   5         52.42         67.66         8.45 o
   2  14   5      18986.26      18934.77       128.33 o
   3  14   5        892.98        925.25        19.68 o
   4  14   5      24268.09      23899.42       165.12 o
   5  14   5       4996.07       4991.88        47.92 o
   6  14   5      12077.66      11936.34       104.48 o
   7  14   5       5547.28       5471.14        63.26 o
   8  14   5      12350.85      12334.78       123.23 o
   9  14   5       7222.52       7199.11        99.46 o
  10  14   5       5093.99       5172.19        72.52 o
  11  14   5       9617.70       9771.21       130.32 o
  12  14   5       3082.57       3121.33        65.36 o
  13  14   5       9634.73       9511.87       140.52 o
  14  14   5        788.25        849.00        46.60 o
  15  14   5       7751.60       7873.18       133.60 o
   1  15   5      34835.29      34278.82       246.06 o
   2  15   5        402.08        413.20        15.07 o
   3  15   5      24746.61      24184.19       183.36 o
   4  15   5       1711.06       1717.23        27.46 o
   5  15   5      22722.02      22404.41       181.25 o
   6  15   5       2672.63       2674.93        51.46 o
   7  15   5      15114.21      15136.91       140.90 o
   8  15   5       5993.63       6032.84        72.44 o
   9  15   5       7885.89       7762.91        87.70 o
  10  15   5       7366.29       7475.94       106.12 o
  11  15   5       3315.03       3401.73        65.00 o
  12  15   5       6454.26       6526.88        97.76 o
  13  15   5       2821.02       2837.66        65.49 o
  14  15   5       7220.59       7193.71       126.19 o
   0  16   5       9423.69       9435.07       122.22 o
   1  16   5        476.95        475.01        18.12 o
   2  16   5      17613.89      17582.54       145.80 o
   3  16   5        788.37        803.24        21.65 o
   4  16   5       9918.64       9946.03        91.36 o
   5  16   5       1948.57       1999.47        35.15 o
   6  16   5      11770.55      11680.25       118.92 o
   7  16   5       3385.38       3419.17        56.47 o
   8  16   5       6904.34       6837.61        79.99 o
   9  16   5       7481.41       7472.72       101.80 o
  10  16   5       4525.01       4610.78        70.72 o
  11  16   5       6657.26       6602.84        98.07 o
  12  16   5       1721.57       1765.30        48.49 o
  13  16   5       6197.50       6343.79       116.06 o
  14  16   5        990.68       1010.25        60.49 o
   1  17   5       9043.72       8979.83        91.69 o
   2  17   5         48.58         75.96        13.04 o
   3  17   5      12505.09      12443.28       113.88 o
   4  17   5        976.09        961.55        24.54 o
   5  17   5       8237.46       8171.63        90.81 o
   6  17   5        948.51        921.04        30.74 o
   7  17   5       3393.47       3384.88        64.11 o
   8  17   5       2165.51       2216.59        53.90 o
   9  17   5       4109.30       4187.15        87.94 o
  10  17   5       2954.86       2999.26        62.79 o
  11  17   5       2055.85       2098.39        56.12 o
  12  17   5       3169.12       3066.76        67.27 o
  13  17   5        943.33        918.98        76.68 o
   0  18   5       3420.45       3514.93       106.21 o
   1  18   5         60.28         65.45        14.75 o
   2  18   5       1986.94       1958.52        33.83 o
   3  18   5        202.56        210.63        16.28 o
   4  18   5       3206.32       3243.54        48.51 o
   5  18   5        485.72        538.07        23.18 o
   6  18   5       1309.98       1389.17        45.00 o
   7  18   5        704.68        751.37        39.50 o
   8  18   5       1200.24       1189.29        42.57 o
   9  18   5       1422.16       1534.78        52.58 o
  10  18   5        601.70        635.69        46.66 o
  11  18   5       1808.67       1896.33        53.74 o
  12  18   5        516.57        574.08        33.13 o
   1  19   5        597.78        615.77        26.82 o
   2  19   5        235.08        257.52        19.93 o
   3  19   5        153.24        182.65        17.84 o
   4  19   5          2.29         -3.67        15.50 o
   5  19   5        264.52        287.65        28.53 o
   6  19   5        200.26        219.93        31.56 o
   7  19   5        133.09        169.51        29.11 o
   8  19   5         83.43        101.12        25.70 o
   9  19   5         16.29         25.36        22.70 o
  10  19   5         33.48         33.66        27.44 o
  11  19   5         65.52         63.93        33.96 o
   0  20   5         94.88        103.54        30.01 o
   1  20   5         10.66          5.04        18.20 o
   2  20   5        366.77        417.03        26.14 o
   3  20   5         25.46         32.51        16.26 o
   4  20   5        454.08        492.26        31.87 o
   5  20   5        430.61        430.08        35.68 o
   6  20   5        261.04        213.41        29.43 o
   7  20   5         96.05         97.64        23.53 o
   8  20   5        605.57        710.89        49.02 o
   9  20   5        314.98        361.89        32.51 o
  10  20   5        183.87        174.97        38.31 o
   1  21   5       2950.82       2997.03        61.30 o
   2  21   5         83.51         67.26        21.40 o
   3  21   5       2193.41       2354.40        54.89 o
   4  21   5         62.42         73.89        25.36 o
   5  21   5       2964.69       3005.04        76.60 o
   6  21   5        311.52        323.64        28.65 o
   7  21   5       1748.21       1778.20        59.74 o
   8  21   5        728.74        869.25        43.99 o
   0  22   5       5752.27       5606.97       125.90 o
   1  22   5        280.94        309.93        26.93 o
   2  22   5       3894.64       3924.50        80.27 o
   3  22   5        350.75        355.38        47.06 o
   4  22   5       4438.25       4509.01       113.42 o
   5  22   5        538.02        496.18        35.71 o
   6  22   5       3493.01       3558.92        82.52 o
   7  22   5       1472.57       1520.02        54.71 o
   1  23   5       9237.12       9396.02       156.67 o
   2  23   5        276.71        267.81        28.27 o
   3  23   5       9893.10       9642.08       361.15 o
   4  23   5        693.98        876.44        60.44 o
   0   0   6      77967.61      77195.47      1005.34 o
   1   0   6        923.35       1176.96        25.83 o
   2   0   6      60029.56      61030.58       665.30 o
   3   0   6      35492.63      36590.53       340.39 o
   4   0   6     122028.42     121739.31      1028.74 o
   5   0   6       5989.95       6139.25        74.11 o
   6   0   6      21898.22      22687.54       234.44 o
   7   0   6      39659.28      39663.43       418.11 o
   8   0   6      31524.14      31199.57       342.47 o
   9   0   6      19168.31      18770.52       226.38 o
  10   0   6      16674.75      16396.49       189.16 o
  11   0   6      25768.59      25127.33       273.00 o
  12   0   6       6670.37       6781.88       117.41 o
  13   0   6      15644.17      15564.52       253.37 o
  14   0   6        976.46        939.32        57.22 o
  15   0   6      12654.08      12709.04       311.20 o
  16   0   6        746.99        878.23        76.14 o
  17   0   6      12664.18      13328.90       332.78 o
  18   0   6         10.03        118.26        51.10 o
   1   1   6     122325.23     121542.09       745.90 o
   2   1   6       6886.81       7309.42        53.47 o
   3   1   6     104282.32     104554.87       659.32 o
   4   1   6       8438.88       8836.20        63.92 o
   5   1   6      63764.14      63798.19       392.90 o
   6   1   6      13610.33      13512.52       106.63 o
   7   1   6      32485.73      32491.92       238.57 o
   8   1   6      14199.40      14027.39       123.53 o
   9   1   6      13320.59      13159.87       142.79 o
  10   1   6      16136.24      15774.86       114.44 o
  11   1   6      13637.89      13351.41       124.72 o
  12   1   6      11132.52      10778.82       128.21 o
  13   1   6       3045.45       3039.06        64.45 o
  14   1   6       9948.36       9903.80       142.94 o
  15   1   6       1894.88       1881.34        62.09 o
  16   1   6       7799.19       8135.50       141.31 o
  17   1   6        275.49        352.38        41.86 o
  18   1   6       6641.31       7160.01       219.98 o
   0   2   6      58381.66      56432.05       527.79 o
   1   2   6       1381.70       1456.07        18.56 o
   2   2   6      51008.54      51761.58       324.94 o
   3   2   6       1494.57       1605.71        18.92 o
   4   2   6      19383.17      19715.96       166.54 o
   5   2   6      10454.96      10697.29        81.49 o
   6   2   6      47403.37      47532.66       316.15 o
   7   2   6       6842.84       6989.90        70.87 o
   8   2   6      13378.49      13238.06       122.91 o
   9   2   6      16043.15      15797.61       138.46 o
  10   2   6       7813.00       7660.12        66.15 o
  11   2   6      11787.48      11502.13        98.80 o
  12   2   6       4589.55       4523.59        61.32 o
  13   2   6      12254.27      12058.17       171.78 o
  14   2   6       2066.06       2132.64        55.48 o
  15   2   6       8961.34       8680.74       146.58 o
  16   2   6         24.97         19.94        27.14 o
  17   2   6       7811.17       7879.33       287.79 o
  18   2   6         34.37         31.91        31.41 o
   1   3   6      43075.22      44252.20       308.97 o
   2   3   6        528.73        601.47        10.87 o
   3   3   6      38283.11      39510.98       318.62 o
   4   3   6       4653.65       4776.30        41.36 o
   5   3   6      21343.12      21394.54       151.65 o
   6   3   6       3769.50       3843.38        50.30 o
   7   3   6      13261.80      13266.54       115.87 o
   8   3   6       7100.76       6907.21        80.51 o
   9   3   6      10439.91      10171.77        89.88 o
  10   3   6       3988.67       3893.49        43.15 o
  11   3   6       1261.60       1264.22        26.28 o
  12   3   6       5190.87       5016.49        69.57 o
  13   3   6       2014.65       1976.67        45.33 o
  14   3   6       3260.23       3323.99       105.51 o
  15   3   6         71.17        101.92        24.31 o
  16   3   6       3177.32       3275.04        81.83 o
  17   3   6         36.89         28.78        28.02 o
  18   3   6       1579.24       1839.19        62.84 o
   0   4   6       1547.77       1716.22        29.37 o
   1   4   6        797.69        886.59        14.81 o
   2   4   6       7701.88       7989.35        57.74 o
   3   4   6        491.24        548.77        10.64 o
   4   4   6       8091.80       8442.24        71.22 o
   5   4   6        546.37        584.07        16.81 o
   6   4   6        267.28        295.68        14.25 o
   7   4   6        163.63        184.78        14.02 o
   8   4   6       2482.12       2492.70        40.18 o
   9   4   6       1356.73       1385.92        23.71 o
  10   4   6       1558.64       1526.83        25.24 o
  11   4   6       1329.90       1357.01        28.26 o
  12   4   6        112.61        123.13        15.81 o
  13   4   6       1696.73       1776.52        44.01 o
  14   4   6         73.18         70.23        19.40 o
  15   4   6       2295.20       2335.88        60.17 o
  16   4   6        328.24        317.87        35.33 o
  17   4   6        315.01        397.42        55.10 o
  18   4   6          6.00          2.65        26.65 o
   1   5   6       1635.45       1768.30        20.56 o
   2   5   6        991.56       1085.72        15.65 o
   3   5   6       2636.73       2680.24        29.44 o
   4   5   6        166.81        214.99         9.81 o
   5   5   6        352.04        385.47        14.36 o
   6   5   6          2.69          9.89         8.04 o
   7   5   6        227.40        312.73        16.99 o
   8   5   6        456.51        476.89        20.76 o
   9   5   6        294.15        313.55        12.76 o
  10   5   6         31.21         46.49         9.87 o
  11   5   6         33.28         45.73        10.89 o
  12   5   6          9.59         32.82        14.21 o
  13   5   6          2.77         20.93        15.73 o
  14   5   6         24.71         19.19        18.51 o
  15   5   6          1.15         -3.00        19.02 o
  16   5   6         59.22         83.50        23.00 o
  17   5   6         47.15         37.99        27.92 o
  18   5   6          1.40          5.77        26.52 o
   0   6   6        210.14        397.83        15.09 o
   1   6   6          2.09         17.33         5.17 o
   2   6   6       9143.76       9342.46        73.65 o
   3   6   6       1025.77       1000.52        18.77 o
   4   6   6      10447.09      10458.07        82.21 o
   5   6   6        253.51        297.08        13.71 o
   6   6   6       2065.49       2319.14        36.73 o
   7   6   6        505.07        557.21        20.64 o
   8   6   6       2903.47       2862.10        35.44 o
   9   6   6       3071.42       3100.30        36.28 o
  10   6   6       4454.06       4458.13        47.67 o
  11   6   6       1733.95       1694.41        35.44 o
  12   6   6        607.74        704.24        26.20 o
  13   6   6       1696.83       1723.55        41.61 o
  14   6   6        183.18        206.89        21.14 o
  15   6   6       2040.32       2043.25        51.23 o
  16   6   6         94.75         96.50        22.71 o
  17   6   6       1827.13       1793.91        70.90 o
  18   6   6          1.16         44.08        26.96 o
   1   7   6      36957.67      37110.83       262.12 o
   2   7   6       1135.70       1219.67        20.10 o
   3   7   6      42169.03      41907.82       280.81 o
   4   7   6       4407.85       4424.90        46.51 o
   5   7   6      17324.73      17277.01       139.29 o
   6   7   6       6464.05       6332.28        70.12 o
   7   7   6      14241.55      14144.61       123.27 o
   8   7   6       4857.13       4782.02        46.13 o
   9   7   6       6322.32       6132.83        58.17 o
  10   7   6       6569.78       6378.21        61.58 o
  11   7   6       2689.96       2624.98        45.19 o
  12   7   6       3850.39       3795.88        58.38 o
  13   7   6       1402.58       1473.11        52.01 o
  14   7   6       3846.00       3790.43        64.38 o
  15   7   6        321.23        315.93        24.84 o
  16   7   6       2539.98       2567.40        57.79 o
  17   7   6         11.21          6.21        26.20 o
   0   8   6      56888.83      56902.15       574.06 o
   1   8   6        158.08        195.19        10.64 o
   2   8   6      23367.06      23526.40       175.84 o
   3   8   6       1848.57       1908.05        30.96 o
   4   8   6      25128.16      24822.10       195.85 o
   5   8   6       4578.46       4638.84        53.94 o
   6   8   6      24548.40      24281.41       200.29 o
   7   8   6       8244.85       8216.89        65.97 o
   8   8   6      17463.77      17094.46       113.28 o
   9   8   6      11274.13      11008.79        91.74 o
  10   8   6       4667.70       4464.46        59.52 o
  11   8   6      13840.86      13248.80       143.57 o
  12   8   6       5116.38       5053.97        70.92 o
  13   8   6      11654.86      11227.96       135.23 o
  14   8   6       1223.09       1192.89        55.60 o
  15   8   6      11432.38      11219.62       137.70 o
  16   8   6        120.07        125.87        21.61 o
  17   8   6       5738.08       5801.44       125.67 o
   1   9   6      53545.33      53323.98       397.43 o
   2   9   6       1273.62       1285.57        27.06 o
   3   9   6      37929.96      37381.15       301.69 o
   4   9   6       4684.27       4751.32        61.66 o
   5   9   6      40918.51      40479.55       327.02 o
   6   9   6       7723.08       7610.78        67.44 o
   7   9   6      27229.78      26966.13       164.64 o
   8   9   6      11298.80      11052.46        85.35 o
   9   9   6      21395.23      20911.04       163.55 o
  10   9   6       8450.95       8163.11       107.25 o
  11   9   6       7077.26       6967.71        94.62 o
  12   9   6      10244.89      10057.64       117.74 o
  13   9   6       4235.09       4241.94        68.45 o
  14   9   6       8458.89       8526.51       143.30 o
  15   9   6        837.17        843.24        34.22 o
  16   9   6       6989.85       6963.19        97.08 o
  17   9   6        221.82        236.25        35.17 o
   0  10   6      27499.64      27302.80       317.94 o
   1  10   6       2724.73       2765.38        42.06 o
   2  10   6      52431.12      51609.83       439.33 o
   3  10   6        317.95        412.15        20.17 o
   4  10   6      29065.46      28230.11       248.72 o
   5  10   6      11622.76      11624.57        86.83 o
   6  10   6      23430.44      23040.95       142.23 o
   7  10   6      11663.62      11629.19        78.90 o
   8  10   6      12572.33      12260.73        92.63 o
   9  10   6      14291.07      14021.86       129.42 o
  10  10   6      11685.64      11377.59       126.58 o
  11  10   6      14016.77      13610.66       157.77 o
  12  10   6       1994.82       2010.59        42.07 o
  13  10   6      16611.63      16211.36       174.16 o
  14  10   6       1457.09       1452.16        40.30 o
  15  10   6      10096.57      10026.92       148.28 o
  16  10   6        549.12        543.42        31.14 o
  17  10   6       7618.10       7798.84       227.54 o
   1  11   6      43249.82      42353.90       352.60 o
   2  11   6        243.70        259.05        18.99 o
   3  11   6      27588.99      27336.45       204.99 o
   4  11   6       3212.97       3253.90        29.83 o
   5  11   6      30569.65      30344.93       176.03 o
   6  11   6       5878.50       5813.17        45.69 o
   7  11   6      19071.24      18737.07       122.45 o
   8  11   6       6144.66       6034.90        62.98 o
   9  11   6      12403.31      12095.98       113.23 o
  10  11   6       7149.14       6983.79        77.85 o
  11  11   6       5800.09       5787.78        74.76 o
  12  11   6       9018.89       8795.70       102.32 o
  13  11   6       2190.49       2243.49        47.56 o
  14  11   6       6561.79       6432.99        98.94 o
  15  11   6        905.70        942.70        38.34 o
  16  11   6       5472.42       5608.89       112.89 o
   0  12   6      30454.33      30033.99       288.08 o
   1  12   6          9.14         18.28         7.80 o
   2  12   6      11823.94      11942.28        84.79 o
   3  12   6       2767.59       2802.05        27.99 o
   4  12   6      13568.21      13515.44        88.42 o
   5  12   6       2583.07       2618.73        27.97 o
   6  12   6      10297.09      10245.44        71.36 o
   7  12   6       6615.52       6473.88        58.16 o
   8  12   6       7418.18       7086.69        68.41 o
   9  12   6       3911.41       3910.49        49.66 o
  10  12   6       1674.11       1682.31        42.35 o
  11  12   6       6444.27       6341.01       110.19 o
  12  12   6       2518.61       2543.50        56.72 o
  13  12   6       4634.99       4528.79        84.62 o
  14  12   6        715.39        672.02        35.81 o
  15  12   6       4432.61       4526.17        78.49 o
  16  12   6        131.37        144.98        26.64 o
   1  13   6       9925.08      10105.69        74.80 o
   2  13   6        376.06        400.46        12.58 o
   3  13   6      12137.34      12126.85        81.51 o
   4  13   6        185.16        211.86        10.62 o
   5  13   6       4629.93       4599.75        40.14 o
   6  13   6        861.76        856.21        18.27 o
   7  13   6       4357.14       4360.00        47.32 o
   8  13   6       1515.08       1495.73        27.93 o
   9  13   6       1275.71       1341.58        31.27 o
  10  13   6       2537.92       2478.80        44.55 o
  11  13   6       1306.51       1316.65        44.48 o
  12  13   6       1434.44       1358.25        48.65 o
  13  13   6        311.41        245.89        27.88 o
  14  13   6       2362.75       2350.95        91.47 o
  15  13   6        290.47        311.19        29.24 o
   0  14   6        131.44        188.07        18.32 o
   1  14   6          0.29         -4.21         8.63 o
   2  14   6       1764.12       1830.10        27.77 o
   3  14   6       1025.29       1031.63        18.90 o
   4  14   6       1400.07       1468.85        27.53 o
   5  14   6        343.85        352.13        14.02 o
   6  14   6         64.41        113.96        12.46 o
   7  14   6        149.88        149.47        13.58 o
   8  14   6         57.08         89.42        15.25 o
   9  14   6        733.70        781.77        26.57 o
  10  14   6        344.65        360.74        21.18 o
  11  14   6         54.35         88.58        21.07 o
  12  14   6          7.31         15.47        21.79 o
  13  14   6         32.82         50.55        22.78 o
  14  14   6         19.00         11.78        22.23 o
  15  14   6         97.36        133.14        30.90 o
   1  15   6       1495.03       1556.29        27.42 o
   2  15   6        116.01        123.33        11.09 o
   3  15   6        346.07        369.57        14.48 o
   4  15   6         83.56         86.94        11.69 o
   5  15   6        727.00        791.12        22.14 o
   6  15   6        441.16        473.55        18.29 o
   7  15   6        448.77        425.46        19.25 o
   8  15   6        222.41        246.48        18.66 o
   9  15   6        238.71        268.59        18.85 o
  10  15   6        109.61        150.39        21.02 o
  11  15   6         39.25         44.32        19.94 o
  12  15   6         40.59         58.48        22.99 o
  13  15   6          9.85        -13.69        21.85 o
  14  15   6        211.14        242.09        31.18 o
   0  16   6       2646.93       2756.00        76.36 o
   1  16   6          6.83         24.71        10.75 o
   2  16   6       3543.55       3507.94        41.15 o
   3  16   6        152.29        154.97        13.27 o
   4  16   6       3806.28       3828.78        46.35 o
   5  16   6        602.48        616.84        20.62 o
   6  16   6       1652.30       1698.62        38.53 o
   7  16   6        991.47        935.30        31.21 o
   8  16   6       2236.46       2208.76        42.86 o
   9  16   6       1014.56        986.46        35.33 o
  10  16   6       1494.17       1488.79        40.55 o
  11  16   6       1569.38       1611.24        45.67 o
  12  16   6        352.14        372.26        26.81 o
  13  16   6       1687.65       1813.64        53.10 o
   1  17   6      13495.00      13443.28       122.41 o
   2  17   6         90.66         64.47        14.62 o
   3  17   6      12738.10      12796.94       112.95 o
   4  17   6       1318.62       1333.72        27.62 o
   5  17   6       7065.19       7091.76        77.64 o
   6  17   6       1802.71       1835.91        40.41 o
   7  17   6       5748.69       5732.21        94.59 o
   8  17   6       2060.57       2047.46        49.33 o
   9  17   6       3058.92       3111.60        65.66 o
  10  17   6       2638.99       2679.34        55.27 o
  11  17   6       1214.45       1236.58        56.53 o
  12  17   6       3125.04       3157.53        76.82 o
  13  17   6       1040.50       1125.79        51.60 o
   0  18   6      13523.74      13340.62       199.11 o
   1  18   6         84.73        112.49        17.78 o
   2  18   6      12282.88      12216.46       130.42 o
   3  18   6       2205.39       2255.52        35.29 o
   4  18   6       8447.33       8438.80        85.35 o
   5  18   6       3799.53       3838.56        62.06 o
   6  18   6       9066.21       9107.52       132.20 o
   7  18   6       3891.38       3957.69        75.59 o
   8  18   6       4278.36       4319.42        78.92 o
   9  18   6       6249.15       6527.73       113.95 o
  10  18   6       2403.14       2428.84       103.64 o
  11  18   6       4463.41       4459.86        88.45 o
  12  18   6       1565.57       1553.40        52.75 o
   1  19   6      15027.50      14921.70       162.29 o
   2  19   6        554.07        561.11        27.04 o
   3  19   6      16364.22      16411.54       171.18 o
   4  19   6        683.23        696.28        28.77 o
   5  19   6      10975.54      11138.84       152.59 o
   6  19   6       1695.52       1756.69        50.07 o
   7  19   6       8652.46       8555.14       138.75 o
   8  19   6       3458.43       3564.73        70.08 o
   9  19   6       4646.14       4730.67        91.14 o
  10  19   6       4442.20       4427.84        98.98 o
  11  19   6       4086.93       4168.43        95.14 o
   0  20   6      11347.91      11327.26       191.55 o
   1  20   6        159.88        178.71        22.04 o
   2  20   6      10513.62      10600.17       136.75 o
   3  20   6       1929.93       2108.26        53.31 o
   4  20   6      11874.03      11947.10       148.40 o
   5  20   6       1672.17       1765.42        54.45 o
   6  20   6       4878.50       5032.10       104.88 o
   7  20   6       4875.83       5099.75        93.43 o
   8  20   6       4358.32       4455.15       172.17 o
   9  20   6       4471.61       4514.67        95.79 o
  10  20   6       2663.38       2738.67       184.34 o
   1  21   6       8912.22       8831.20       118.23 o
   2  21   6        110.82        103.64        22.59 o
   3  21   6       7850.96       7974.87       159.09 o
   4  21   6        631.20        587.05        34.85 o
   5  21   6       8564.68       8587.69       152.08 o
   6  21   6       1251.69       1299.95        52.74 o
   7  21   6       5154.95       5119.96       127.81 o
   8  21   6       1737.31       1713.97        74.10 o
   0  22   6       3999.57       4039.37       102.98 o
   1  22   6        194.05        231.36        25.69 o
   2  22   6       4103.70       4101.82        74.52 o
   3  22   6         27.33         45.61        21.03 o
   4  22   6       2232.37       2336.71        80.21 o
   5  22   6        607.92        563.03        45.69 o
   6  22   6       3181.93       3292.84        69.98 o
   1  23   6       1250.25       1311.53        44.93 o
   2  23   6         44.15         32.93        34.30 o
   3  23   6       1096.55       1003.28        85.59 o
   4  23   6         80.75        101.39        43.97 o
   1   1   7      14410.97      14670.31       105.22 o
   2   1   7         54.17         62.42         5.05 o
   3   1   7       3525.09       3599.19        32.34 o
   4   1   7         26.25         44.83         5.67 o
   5   1   7       2432.33       2525.55        29.22 o
   6   1   7        469.37        514.19        16.48 o
   7   1   7       7407.86       7454.58        72.21 o
   8   1   7       1086.36       1136.66        29.23 o
   9   1   7         34.78         68.35        10.17 o
  10   1   7       2521.25       2608.64        37.13 o
  11   1   7        872.19        864.47        24.63 o
  12   1   7       5128.48       5036.32        76.42 o
  13   1   7         92.69        131.73        22.51 o
  14   1   7       1331.92       1387.05        44.29 o
  15   1   7        136.93        152.79        28.99 o
  16   1   7       2443.93       2615.58       120.49 o
  17   1   7         89.65         51.90        34.03 o
  18   1   7       1698.62       1910.31        73.41 o
   0   2   7      43272.94      43713.21       416.76 o
   1   2   7       2364.27       2391.27        25.88 o
   2   2   7      54542.80      54320.45       326.21 o
   3   2   7       6736.54       6978.80        50.55 o
   4   2   7      42629.35      42941.88       263.64 o
   5   2   7        204.26        233.88        10.70 o
   6   2   7      31352.32      31662.81       225.30 o
   7   2   7       5814.90       5723.84        62.79 o
   8   2   7       7426.81       7362.28        84.53 o
   9   2   7       1746.77       1761.00        28.71 o
  10   2   7       9671.02       9544.29        77.06 o
  11   2   7       3604.02       3551.80        45.54 o
  12   2   7       3330.83       3380.14        59.01 o
  13   2   7       2439.94       2432.78        61.99 o
  14   2   7        383.87        419.38        30.12 o
  15   2   7       2615.55       2744.00        70.38 o
  16   2   7        186.65        182.70        32.28 o
  17   2   7       1984.61       2099.27        90.04 o
  18   2   7          1.83        -19.65        30.21 o
   1   3   7      28296.44      27801.27       182.46 o
   2   3   7       5421.51       5793.18        45.19 o
   3   3   7      45949.64      46395.79       325.94 o
   4   3   7        473.84        533.34        13.17 o
   5   3   7      18835.73      19017.17       138.19 o
   6   3   7       4083.66       4178.93        46.77 o
   7   3   7      10542.64      10520.68       102.09 o
   8   3   7      19715.32      19295.74       167.26 o
   9   3   7      10310.61      10143.11        84.11 o
  10   3   7      18302.22      17809.25       132.12 o
  11   3   7       4225.35       4243.82        48.93 o
  12   3   7      18366.18      17994.04       199.58 o
  13   3   7        858.20        839.72        29.66 o
  14   3   7      15085.99      14729.08       196.93 o
  15   3   7        640.63        604.57        36.18 o
  16   3   7      12971.88      13117.03       201.54 o
  17   3   7        149.01        162.71        31.29 o
  18   3   7       7629.64       7938.78       184.98 o
   0   4   7     104706.29     104622.05      1723.38 o
   1   4   7       3415.09       3550.43        34.57 o
   2   4   7     112224.91     110687.96       667.10 o
   3   4   7       1153.85       1247.53        22.05 o
   4   4   7      89325.77      88309.41       539.34 o
   5   4   7      15531.31      15330.57       119.48 o
   6   4   7      48628.03      48261.36       344.14 o
   7   4   7       6580.80       6515.89        72.74 o
   8   4   7      31661.31      30975.90       259.80 o
   9   4   7      13074.02      12807.81        99.21 o
  10   4   7      15378.96      14789.52       115.39 o
  11   4   7       7114.68       7006.22        69.13 o
  12   4   7       8719.94       8735.14       102.24 o
  13   4   7       8988.82       8702.35       116.46 o
  14   4   7       2685.68       2746.68        57.19 o
  15   4   7       4788.70       4876.44        82.80 o
  16   4   7        549.33        595.73        36.94 o
  17   4   7       5076.59       5110.26       138.74 o
  18   4   7         71.65         97.56        28.26 o
   1   5   7      43822.06      43975.74       305.02 o
   2   5   7        295.34        368.96        11.16 o
   3   5   7      20904.29      20787.88       151.01 o
   4   5   7      18122.51      18001.13       128.90 o
   5   5   7      29658.36      28998.05       215.24 o
   6   5   7      17882.78      17691.09       153.34 o
   7   5   7      23634.25      23194.71       186.93 o
   8   5   7      18759.92      18283.28       165.83 o
   9   5   7       9708.52       9526.09        76.25 o
  10   5   7      28112.16      27156.32       194.86 o
  11   5   7       5713.90       5580.62        62.37 o
  12   5   7      21282.59      20665.71       199.50 o
  13   5   7       3781.40       3723.85        69.38 o
  14   5   7      18975.13      18087.66       255.74 o
  15   5   7        547.72        559.60        30.94 o
  16   5   7      14110.70      14354.28       211.73 o
  17   5   7         56.97         22.58        27.56 o
  18   5   7      10308.25      10482.25       166.63 o
   0   6   7     101137.80     101225.62      1073.91 o
   1   6   7          4.47         33.40         6.54 o
   2   6   7     100683.54     101298.73       744.54 o
   3   6   7       4972.62       5044.44        48.29 o
   4   6   7      61299.92      60791.12       390.14 o
   5   6   7       2017.95       1972.00        30.79 o
   6   6   7      38183.63      37705.27       285.40 o
   7   6   7      10387.26      10144.22       100.07 o
   8   6   7      28029.11      27392.88       189.24 o
   9   6   7       6209.68       5972.24        54.42 o
  10   6   7      11448.91      11062.10        92.64 o
  11   6   7       9719.98       9373.38        98.92 o
  12   6   7       5076.74       4892.20        68.09 o
  13   6   7       5563.56       5326.33        99.69 o
  14   6   7       3435.25       3393.39        64.23 o
  15   6   7       6652.46       6633.86        99.71 o
  16   6   7        678.79        707.02        34.11 o
  17   6   7       3405.13       3574.49        84.62 o
  18   6   7        155.26        155.98        29.84 o
   1   7   7      18846.08      19135.15       145.21 o
   2   7   7       2857.78       2793.51        36.67 o
   3   7   7      28151.84      28153.56       207.54 o
   4   7   7       4894.65       4834.95        49.83 o
   5   7   7      15294.50      15194.56       130.68 o
   6   7   7      12696.28      12383.97       114.05 o
   7   7   7       6220.82       6143.45        71.63 o
   8   7   7      12369.42      12173.59        92.44 o
   9   7   7       7654.62       7417.06        67.59 o
  10   7   7       9367.57       8943.67        82.26 o
  11   7   7       2659.23       2611.93        43.07 o
  12   7   7       8854.13       8777.01       104.61 o
  13   7   7        625.37        614.63        28.32 o
  14   7   7      11170.23      10860.54       133.27 o
  15   7   7        329.07        341.71        27.46 o
  16   7   7       6442.19       6367.32       110.13 o
  17   7   7         48.65         24.12        23.10 o
   0   8   7      43834.82      43176.41       445.52 o
   1   8   7        843.46        879.40        19.81 o
   2   8   7      17559.68      17468.59       146.94 o
   3   8   7        327.24        318.79        14.87 o
   4   8   7      15573.87      15405.97       129.33 o
   5   8   7       2038.06       1990.20        34.73 o
   6   8   7      13358.65      13060.15       120.88 o
   7   8   7        175.09        213.77        10.64 o
   8   8   7       7726.68       7571.27        60.82 o
   9   8   7       2448.82       2398.12        33.89 o
  10   8   7       3145.95       3042.97        43.67 o
  11   8   7       1713.84       1705.31        47.53 o
  12   8   7       1369.08       1343.95        37.00 o
  13   8   7       2309.96       2260.13        53.37 o
  14   8   7        638.54        644.57        32.27 o
  15   8   7       1587.79       1580.85        43.58 o
  16   8   7        358.42        380.93        26.69 o
  17   8   7       1479.94       1594.64        58.13 o
   1   9   7       3887.80       3953.24        48.08 o
   2   9   7         17.35         39.10        10.06 o
   3   9   7        346.17        385.34        18.21 o
   4   9   7        527.50        534.48        21.49 o
   5   9   7       1842.46       1888.13        34.27 o
   6   9   7       2636.11       2644.00        29.65 o
   7   9   7        777.67        801.47        16.48 o
   8   9   7        256.67        264.54        12.58 o
   9   9   7        187.97        209.37        17.76 o
  10   9   7        462.69        492.88        21.35 o
  11   9   7          9.50         34.54        15.31 o
  12   9   7       1346.01       1361.55        37.02 o
  13   9   7        444.54        499.43        35.37 o
  14   9   7        316.42        352.53        26.64 o
  15   9   7         29.25         31.49        18.80 o
  16   9   7        341.15        396.26        29.32 o
  17   9   7         15.47          7.10        23.36 o
   0  10   7       3467.75       3485.42        67.48 o
   1  10   7         21.16          8.44        10.02 o
   2  10   7       2005.34       2088.57        42.00 o
   3  10   7         35.15         23.66        12.47 o
   4  10   7        848.64        886.22        23.84 o
   5  10   7        195.41        209.20         9.33 o
   6  10   7         78.97        112.63        10.28 o
   7  10   7          2.04         13.37         7.58 o
   8  10   7         67.93        118.74        13.13 o
   9  10   7         31.07         67.02        13.86 o
  10  10   7         94.36        115.25        15.97 o
  11  10   7         65.06         79.69        17.07 o
  12  10   7          4.06         24.71        16.13 o
  13  10   7         45.26         72.56        18.63 o
  14  10   7         34.32         38.29        18.60 o
  15  10   7         29.59         82.96        19.91 o
  16  10   7         12.14          1.39        21.98 o
   1  11   7       6082.56       6056.90        76.31 o
   2  11   7          9.93          9.39         7.96 o
   3  11   7       1644.14       1703.55        21.83 o
   4  11   7        782.92        814.15        14.84 o
   5  11   7       4953.03       4850.53        39.14 o
   6  11   7       3019.43       3043.05        30.12 o
   7  11   7       2043.14       2065.82        25.46 o
   8  11   7        888.07        901.46        23.35 o
   9  11   7       1534.93       1549.78        28.62 o
  10  11   7       2118.02       2099.25        43.04 o
  11  11   7        128.27        133.06        18.70 o
  12  11   7       2671.31       2647.94        53.05 o
  13  11   7        870.44        949.80        33.64 o
  14  11   7       2460.30       2442.03        50.57 o
  15  11   7         56.69         96.68        22.78 o
  16  11   7       1564.90       1622.07        47.98 o
   0  12   7      41847.45      41529.73       383.53 o
   1  12   7        934.53        927.33        18.68 o
   2  12   7      23757.36      23498.95       152.69 o
   3  12   7         45.93         58.50         7.51 o
   4  12   7      19871.09      19648.55       124.41 o
   5  12   7       1690.83       1646.40        21.82 o
   6  12   7      12611.81      12461.37        89.19 o
   7  12   7       1035.33       1045.36        20.90 o
   8  12   7       6990.45       6807.46        65.01 o
   9  12   7       3358.43       3274.32        45.47 o
  10  12   7       3735.81       3661.61        51.65 o
  11  12   7       1988.81       1937.53        44.12 o
  12  12   7       1334.67       1294.71        39.73 o
  13  12   7       2538.16       2462.15        65.14 o
  14  12   7        795.29        817.78        38.34 o
  15  12   7       2276.46       2375.56        59.99 o
  16  12   7        733.16        726.55        40.83 o
   1  13   7      11333.21      11220.43        85.48 o
   2  13   7       1492.22       1462.24        21.49 o
   3  13   7      15425.70      15243.96       102.14 o
   4  13   7       2332.17       2339.00        27.76 o
   5  13   7       9431.25       9281.40        68.39 o
   6  13   7       8666.81       8423.15        73.51 o
   7  13   7       5828.54       5733.69        57.09 o
   8  13   7       9463.45       9273.47        83.55 o
   9  13   7       5417.89       5486.64        63.91 o
  10  13   7       8005.86       7975.64        97.76 o
  11  13   7       2706.70       2686.95        57.32 o
  12  13   7      10495.37      10418.76       138.50 o
  13  13   7        704.69        720.16        37.37 o
  14  13   7       9462.70       9491.11       151.99 o
  15  13   7        460.50        480.33        31.98 o
   0  14   7      37066.56      36155.47       347.53 o
   1  14   7         56.43         60.58        10.04 o
   2  14   7      34650.42      33538.87       211.22 o
   3  14   7       2432.31       2320.25        29.40 o
   4  14   7      26286.41      25683.35       182.27 o
   5  14   7       2011.97       1968.62        28.74 o
   6  14   7      25582.60      25108.69       187.89 o
   7  14   7       5366.32       5306.25        61.87 o
   8  14   7      16564.65      16320.86       138.64 o
   9  14   7       3654.64       3614.44        54.32 o
  10  14   7       9484.29       9609.65       113.69 o
  11  14   7       6179.16       6259.10        95.65 o
  12  14   7       4295.74       4291.42        81.69 o
  13  14   7       3772.66       3768.73        76.45 o
  14  14   7       2136.60       2273.80        78.21 o
  15  14   7       3813.76       3936.46       105.97 o
   1  15   7      15165.54      15044.20       133.05 o
   2  15   7        338.38        348.59        16.14 o
   3  15   7      10411.70      10206.52        98.30 o
   4  15   7       5037.30       4917.44        51.87 o
   5  15   7       9365.99       9179.50        80.05 o
   6  15   7       5847.73       5860.23        64.43 o
   7  15   7       8404.16       8363.31        84.12 o
   8  15   7       8651.49       8544.87        93.49 o
   9  15   7       3117.15       3183.89        49.11 o
  10  15   7      11885.83      11914.92       146.33 o
  11  15   7       2598.36       2688.06        53.67 o
  12  15   7      11195.74      11083.65       157.88 o
  13  15   7       1315.71       1255.93        67.16 o
  14  15   7       8966.70       8831.79       145.02 o
   0  16   7      15253.72      15516.05       202.56 o
   1  16   7        315.58        360.02        17.18 o
   2  16   7      22471.66      22300.07       182.27 o
   3  16   7        351.06        376.16        16.44 o
   4  16   7      20758.75      20607.32       169.46 o
   5  16   7       1502.58       1551.96        31.19 o
   6  16   7      14470.98      14503.19       135.86 o
   7  16   7       1907.68       1922.46        39.26 o
   8  16   7      12634.28      12639.08       146.99 o
   9  16   7       3508.97       3568.48        56.29 o
  10  16   7       7025.32       7145.76       115.56 o
  11  16   7       2196.49       2198.62        52.53 o
  12  16   7       3784.96       3815.56        75.92 o
  13  16   7       3585.52       3600.70        81.16 o
   1  17   7       6166.19       6279.48        69.10 o
   2  17   7        774.40        835.74        26.76 o
   3  17   7       6920.35       6946.35        70.70 o
   4  17   7       1176.95       1266.94        27.81 o
   5  17   7       3687.83       3714.61        57.05 o
   6  17   7       1325.39       1424.19        37.06 o
   7  17   7       2125.59       2198.69        50.57 o
   8  17   7       4474.67       4497.45        75.22 o
   9  17   7       1667.97       1720.24        43.10 o
  10  17   7       4417.32       4436.54        85.95 o
  11  17   7        786.89        768.99        42.00 o
  12  17   7       3460.25       3487.24        76.01 o
   0  18   7       3796.26       3842.41        83.16 o
   1  18   7        100.89        105.44        17.30 o
   2  18   7       3907.54       4025.94        55.40 o
   3  18   7        137.33        145.24        17.14 o
   4  18   7       3783.67       3844.10        49.88 o
   5  18   7         79.15         76.26        18.10 o
   6  18   7       3473.73       3558.05        64.61 o
   7  18   7        393.18        443.99        30.22 o
   8  18   7       1448.41       1548.52        44.63 o
   9  18   7        202.80        183.27        32.77 o
  10  18   7       1358.42       1446.84        45.82 o
  11  18   7        843.14        974.37        43.74 o
  12  18   7        812.95        758.34        78.45 o
   1  19   7        222.21        240.77        21.95 o
   2  19   7        150.60        138.05        20.55 o
   3  19   7         31.83         64.06        19.09 o
   4  19   7         94.80        106.52        18.97 o
   5  19   7         88.09        122.61        19.32 o
   6  19   7        334.77        363.45        25.88 o
   7  19   7        203.51        245.24        28.59 o
   8  19   7         79.82         73.14        26.22 o
   9  19   7          4.69         10.70        25.07 o
  10  19   7         61.52         86.10        28.04 o
   0  20   7        361.91        419.80        36.35 o
   1  20   7         39.95         18.61        18.84 o
   2  20   7        932.45        962.67        34.31 o
   3  20   7         52.41         69.57        22.47 o
   4  20   7        472.75        495.60        30.36 o
   5  20   7         24.87         62.11        21.03 o
   6  20   7        713.79        752.24        45.51 o
   7  20   7         68.49         95.85        22.09 o
   8  20   7        566.05        674.79        51.61 o
   9  20   7         14.89          7.48        21.84 o
   1  21   7       2320.18       2337.23        52.38 o
   2  21   7         36.40         52.21        20.44 o
   3  21   7       1552.96       1580.46        48.30 o
   4  21   7        304.08        331.67        32.07 o
   5  21   7       1041.94       1118.95        62.57 o
   6  21   7        337.52        408.59        42.54 o
   7  21   7       1333.78       1436.94        54.77 o
   8  21   7       1054.20       1117.31       106.49 o
   0  22   7       6426.33       6549.18       142.43 o
   1  22   7          3.71          8.46        18.94 o
   2  22   7       7067.17       7136.93       107.98 o
   3  22   7        330.05        353.21        26.71 o
   4  22   7       7184.83       7419.79       135.99 o
   5  22   7        219.65        293.68        52.97 o
   6  22   7       5450.13       5648.23       110.72 o
   1  23   7       3787.42       3913.63        76.36 o
   2  23   7        997.52       1054.20        70.95 o
   3  23   7       4059.18       4160.84       170.81 o
   0   0   8      17594.40      17559.66       244.18 o
   1   0   8      32220.57      32426.63       273.08 o
   2   0   8      26291.55      25749.96       231.89 o
   3   0   8       1441.97       1550.80        27.20 o
   4   0   8      18679.03      18860.13       175.38 o
   5   0   8      12897.46      13188.12       140.79 o
   6   0   8      11553.14      11677.99       137.90 o
   7   0   8      20602.68      20563.32       222.88 o
   8   0   8      14217.09      13968.29       177.52 o
   9   0   8      36353.84      35416.79       362.32 o
  10   0   8       5482.24       5497.85        87.12 o
  11   0   8      20975.06      20685.13       233.45 o
  12   0   8       2229.25       2294.36        74.90 o
  13   0   8      26579.07      26762.21       673.38 o
  14   0   8        835.12        868.97       105.08 o
  15   0   8      20099.60      20959.97       464.44 o
  16   0   8        555.22        645.94        69.62 o
  17   0   8      16937.75      17887.86       412.88 o
  18   0   8         11.57         13.61        42.83 o
   1   1   8     176233.80     174014.42      1016.49 o
   2   1   8         36.91         59.03         5.47 o
   3   1   8     123955.69     123978.86       698.64 o
   4   1   8       3154.41       3212.74        33.24 o
   5   1   8      95799.37      95052.40       595.38 o
   6   1   8       4156.77       4197.72        46.71 o
   7   1   8      35135.29      35191.23       259.72 o
   8   1   8       5769.02       5691.57        68.87 o
   9   1   8      23017.48      22583.80       162.53 o
  10   1   8       4753.48       4701.87        49.61 o
  11   1   8      11406.07      11281.66       101.68 o
  12   1   8       6405.94       6354.57        90.75 o
  13   1   8       5265.60       5270.55        89.69 o
  14   1   8       4888.40       4950.68        88.12 o
  15   1   8       1351.77       1415.43        70.93 o
  16   1   8       3355.11       3415.33        95.57 o
  17   1   8        613.73        645.68        48.04 o
  18   1   8       1920.83       2132.95        76.06 o
   0   2   8      24496.74      24863.54       250.09 o
   1   2   8       2717.61       2726.27        26.88 o
   2   2   8      24456.01      24457.08       152.44 o
   3   2   8       8983.10       9126.88        66.18 o
   4   2   8       8031.20       8272.94        65.40 o
   5   2   8      11885.70      12013.38        92.49 o
   6   2   8      15246.83      15081.56       119.99 o
   7   2   8      15795.30      15753.00       140.95 o
   8   2   8       4449.16       4511.29        62.88 o
   9   2   8      13448.78      13401.89       119.35 o
  10   2   8       2477.95       2464.27        34.02 o
  11   2   8      25442.95      24698.85       187.74 o
  12   2   8       1069.54       1053.45        33.49 o
  13   2   8      13854.73      13762.81       170.02 o
  14   2   8        575.73        627.19        32.01 o
  15   2   8      12894.37      12990.39       180.47 o
  16   2   8         51.01         49.38        28.15 o
  17   2   8       9929.93      10173.01       187.55 o
  18   2   8          7.10         13.70        31.08 o
   1   3   8      32307.42      32338.40       201.36 o
   2   3   8        619.43        630.20        14.32 o
   3   3   8      42319.73      42820.27       257.86 o
   4   3   8        126.14        152.89         8.90 o
   5   3   8      17451.26      17707.15       136.37 o
   6   3   8        727.51        717.32        21.62 o
   7   3   8      22709.45      22530.12       196.72 o
   8   3   8       1168.82       1184.62        31.03 o
   9   3   8       9882.77       9782.04        78.94 o
  10   3   8       1372.46       1438.12        24.36 o
  11   3   8       5476.48       5389.30        61.98 o
  12   3   8       1517.01       1531.79        35.29 o
  13   3   8       1918.60       1973.97        42.84 o
  14   3   8       1189.61       1296.53        43.06 o
  15   3   8        961.49        971.56        43.11 o
  16   3   8       1275.32       1390.01        50.38 o
  17   3   8          8.61          9.67        30.98 o
  18   3   8       1007.14       1347.54        62.09 o
   0   4   8       4769.43       4793.33        68.88 o
   1   4   8         61.21         76.19         6.89 o
   2   4   8       1816.01       1944.04        23.66 o
   3   4   8        551.36        573.97        14.82 o
   4   4   8       7116.89       7093.74        61.45 o
   5   4   8        266.41        294.29        14.67 o
   6   4   8         86.11        136.36        12.22 o
   7   4   8       1991.71       1909.08        38.03 o
   8   4   8        183.94        233.00        13.43 o
   9   4   8       4407.06       4416.03        45.07 o
  10   4   8        305.68        324.56        13.84 o
  11   4   8        830.16        883.35        25.14 o
  12   4   8         92.99        101.59        15.97 o
  13   4   8       2872.92       2817.35        51.94 o
  14   4   8          4.49         19.29        18.57 o
  15   4   8       2248.96       2293.62        55.82 o
  16   4   8         18.27         27.98        24.51 o
  17   4   8        529.63        512.19        39.38 o
  18   4   8         15.50        -18.27        29.99 o
   1   5   8       1085.82       1183.67        19.43 o
   2   5   8       1063.91       1075.78        19.84 o
   3   5   8       1846.02       1886.46        27.13 o
   4   5   8          1.45         19.49         7.03 o
   5   5   8        299.97        396.11        15.66 o
   6   5   8        121.50        120.28        12.77 o
   7   5   8        225.35        279.35        16.15 o
   8   5   8         85.76         91.20         9.54 o
   9   5   8        116.01        156.45        15.85 o
  10   5   8        179.37        180.57        12.55 o
  11   5   8         52.31         62.99        13.87 o
  12   5   8        340.22        372.48        21.35 o
  13   5   8          7.28         31.96        16.47 o
  14   5   8         29.63         38.34        19.06 o
  15   5   8         47.80         74.16        21.57 o
  16   5   8         83.05         85.00        23.45 o
  17   5   8         26.19         29.13        24.26 o
  18   5   8         20.07         72.30        28.00 o
   0   6   8       3246.02       3391.98        52.72 o
   1   6   8       1176.83       1255.99        21.09 o
   2   6   8       6549.78       6541.10        64.80 o
   3   6   8       2322.74       2330.37        31.40 o
   4   6   8       2095.75       2151.40        29.88 o
   5   6   8        177.84        216.42        13.89 o
   6   6   8       1927.43       1880.64        33.90 o
   7   6   8       3420.87       3410.73        50.24 o
   8   6   8        858.61        872.80        18.62 o
   9   6   8       5990.09       5934.52        60.91 o
  10   6   8        637.47        655.94        19.68 o
  11   6   8       2608.59       2553.15        42.15 o
  12   6   8         15.05          7.85        13.60 o
  13   6   8       2526.77       2415.24        52.95 o
  14   6   8         17.87         -7.24        18.85 o
  15   6   8       3998.73       4066.22        73.70 o
  16   6   8         76.62         90.95        21.05 o
  17   6   8       1398.69       1423.17        54.74 o
   1   7   8      42643.23      42552.31       301.18 o
   2   7   8         80.67        102.21        10.65 o
   3   7   8      39664.83      39381.36       284.27 o
   4   7   8        151.40        178.22        12.38 o
   5   7   8      24076.51      23670.29       185.34 o
   6   7   8       1388.56       1448.05        29.68 o
   7   7   8      16136.55      15947.13       115.22 o
   8   7   8        851.22        880.13        18.73 o
   9   7   8      10478.59      10354.29        85.05 o
  10   7   8       1677.70       1658.53        32.05 o
  11   7   8       3233.69       3226.31        49.13 o
  12   7   8       1884.71       1864.53        38.75 o
  13   7   8       3491.16       3400.37        59.93 o
  14   7   8       1903.36       1882.05        49.54 o
  15   7   8        408.59        412.82        29.08 o
  16   7   8       1191.23       1200.29        41.90 o
  17   7   8        210.59        199.61        22.77 o
   0   8   8      25095.22      25088.31       274.09 o
   1   8   8         80.47        114.06        10.28 o
   2   8   8       9164.73       9110.42        88.46 o
   3   8   8        606.91        657.28        20.20 o
   4   8   8      13209.58      12890.26       110.49 o
   5   8   8      12603.82      12427.71       110.42 o
   6   8   8       6489.72       6470.33        58.08 o
   7   8   8       6259.97       6201.25        52.35 o
   8   8   8       4295.83       4306.77        42.92 o
   9   8   8      16334.33      15847.67       131.18 o
  10   8   8       1443.74       1376.62        31.41 o
  11   8   8      17845.02      17103.20       170.00 o
  12   8   8       1581.51       1534.84        38.85 o
  13   8   8      18136.40      17708.85       198.37 o
  14   8   8        453.37        512.22        28.97 o
  15   8   8      11919.68      11882.55       154.22 o
  16   8   8         97.99        123.35        22.19 o
  17   8   8      10421.41      10700.06       142.30 o
   1   9   8      79702.47      78126.72       573.62 o
   2   9   8       1828.71       1820.75        33.04 o
   3   9   8      69877.19      68203.67       528.12 o
   4   9   8       1972.98       1970.29        32.88 o
   5   9   8      49089.96      48285.02       290.01 o
   6   9   8       3618.32       3643.79        35.20 o
   7   9   8      39572.86      38660.52       245.51 o
   8   9   8       4081.72       4027.77        43.54 o
   9   9   8      19741.35      19093.64       187.11 o
  10   9   8       5626.18       5400.01        71.79 o
  11   9   8      11223.85      10993.50       118.04 o
  12   9   8       2811.64       2825.05        52.21 o
  13   9   8       2829.12       2808.59        55.20 o
  14   9   8       3041.83       3024.59        58.64 o
  15   9   8       1607.56       1590.68        46.06 o
  16   9   8       2396.30       2515.35        77.96 o
  17   9   8         86.97        125.60        26.08 o
   0  10   8       9035.85       8858.57       128.48 o
   1  10   8        103.65        162.09        15.55 o
   2  10   8      15576.09      15536.39       156.46 o
   3  10   8       5418.85       5353.83        71.05 o
   4  10   8      13372.96      13300.78        89.67 o
   5  10   8       2457.90       2530.56        26.21 o
   6  10   8       6476.92       6466.88        50.84 o
   7  10   8      22262.97      21880.50       141.84 o
   8  10   8       4131.42       4035.80        45.67 o
   9  10   8      13255.21      12880.16       131.83 o
  10  10   8       4032.98       4068.14        64.93 o
  11  10   8      19128.51      18758.63       208.32 o
  12  10   8       1522.70       1499.85        44.49 o
  13  10   8      19127.94      18790.85       198.13 o
  14  10   8        825.76        877.89        42.80 o
  15  10   8      16190.15      16369.16       176.44 o
  16  10   8        114.02        109.15        23.14 o
   1  11   8      56640.61      55846.20       349.89 o
   2  11   8        454.07        496.12        15.24 o
   3  11   8      38579.39      38279.69       225.81 o
   4  11   8       1432.22       1434.09        20.99 o
   5  11   8      38226.96      37435.37       216.01 o
   6  11   8       1625.92       1622.77        25.01 o
   7  11   8      28582.35      27922.67       175.00 o
   8  11   8       2674.13       2614.07        36.43 o
   9  11   8      14249.79      13894.70       135.24 o
  10  11   8       3659.69       3653.25        60.76 o
  11  11   8       8851.84       8703.67       138.40 o
  12  11   8       2436.61       2475.35        51.17 o
  13  11   8       2815.83       2852.61        56.76 o
  14  11   8       2243.53       2207.66        50.93 o
  15  11   8       1364.74       1580.96        54.59 o
  16  11   8       2124.95       2225.31        66.89 o
   0  12   8       8132.72       8208.79       101.62 o
   1  12   8        604.49        655.59        19.29 o
   2  12   8       5751.61       5787.74        49.89 o
   3  12   8       1246.46       1293.05        19.12 o
   4  12   8       5416.13       5505.79        44.75 o
   5  12   8      12163.63      12067.43        85.78 o
   6  12   8       4253.97       4180.10        40.53 o
   7  12   8       5945.05       5832.87        56.03 o
   8  12   8       2839.36       2872.97        47.79 o
   9  12   8       8715.28       8493.45        87.62 o
  10  12   8       1016.03       1032.99        34.79 o
  11  12   8       8651.73       8453.42       147.30 o
  12  12   8        910.81        921.20        37.63 o
  13  12   8       7483.56       7230.46        99.57 o
  14  12   8        148.64        163.58        22.55 o
  15  12   8       4586.23       4604.10        84.44 o
   1  13   8       9066.32       9149.00        76.26 o
   2  13   8          6.32         14.62         8.35 o
   3  13   8      10999.06      10893.68        77.77 o
   4  13   8         40.53         58.30         9.03 o
   5  13   8       7797.41       7671.98        65.46 o
   6  13   8        175.97        198.99        12.93 o
   7  13   8       3869.18       3823.07        43.11 o
   8  13   8        554.69        560.25        20.58 o
   9  13   8       5025.99       4976.32        64.97 o
  10  13   8        345.34        334.70        22.97 o
  11  13   8       1432.01       1421.22        41.26 o
  12  13   8        848.50        847.73        39.56 o
  13  13   8       1503.35       1461.71        45.50 o
  14  13   8        723.50        748.72        49.97 o
  15  13   8        174.44        179.40        29.50 o
   0  14   8         31.73         43.70        15.85 o
   1  14   8        255.15        265.42        13.91 o
   2  14   8        426.37        481.30        17.23 o
   3  14   8       1166.21       1136.17        21.32 o
   4  14   8         36.47         52.87        10.11 o
   5  14   8        291.23        301.13        14.79 o
   6  14   8        426.72        458.88        16.79 o
   7  14   8        637.36        638.96        20.00 o
   8  14   8        198.03        223.00        15.47 o
   9  14   8       1056.96       1129.79        28.89 o
  10  14   8        312.17        310.34        20.28 o
  11  14   8         70.06         55.61        21.60 o
  12  14   8          3.56         -5.47        19.72 o
  13  14   8         30.18         56.20        23.51 o
  14  14   8          1.93         18.09        22.57 o
   1  15   8       1106.59       1129.03        26.69 o
   2  15   8         84.20         88.16        12.60 o
   3  15   8        551.28        604.27        17.88 o
   4  15   8          7.51         -0.73        10.69 o
   5  15   8        721.26        759.34        21.51 o
   6  15   8          4.89         16.42        12.09 o
   7  15   8        313.87        340.28        16.72 o
   8  15   8          4.81         26.11        13.49 o
   9  15   8        436.74        428.71        23.15 o
  10  15   8        183.20        213.61        21.20 o
  11  15   8         97.09        105.42        22.32 o
  12  15   8          9.37         23.73        20.69 o
  13  15   8         17.85         43.99        22.27 o
  14  15   8         87.79         90.87        26.54 o
   0  16   8       1445.11       1483.48        46.00 o
   1  16   8        182.50        202.86        15.91 o
   2  16   8       1992.11       2010.00        34.24 o
   3  16   8        406.58        409.18        19.48 o
   4  16   8       2074.22       2113.00        35.00 o
   5  16   8       1010.76        988.84        32.27 o
   6  16   8        672.79        700.23        23.55 o
   7  16   8       2148.33       2113.16        39.30 o
   8  16   8        393.60        420.48        22.53 o
   9  16   8       2703.36       2702.77        48.84 o
  10  16   8        372.42        387.62        24.09 o
  11  16   8       1922.62       1937.04        53.75 o
  12  16   8        129.42        150.63        26.02 o
  13  16   8       2640.91       2785.62        69.78 o
   1  17   8      17118.13      17142.09       152.03 o
   2  17   8         29.47         34.67        13.44 o
   3  17   8      14739.82      14867.93       135.59 o
   4  17   8        196.98        188.60        16.78 o
   5  17   8       9775.15       9916.34        98.75 o
   6  17   8        312.83        285.65        19.13 o
   7  17   8       8507.16       8585.88       108.94 o
   8  17   8        892.30        883.43        37.10 o
   9  17   8       4252.07       4254.32        72.02 o
  10  17   8        761.75        778.39        30.54 o
  11  17   8       2098.99       2220.55        78.43 o
  12  17   8       1496.43       1473.45        62.80 o
   0  18   8       3548.45       3625.77        68.28 o
   1  18   8         10.85          5.74        14.06 o
   2  18   8       4103.60       4181.74        59.53 o
   3  18   8       2333.55       2388.14        42.89 o
   4  18   8       2253.59       2268.20        51.60 o
   5  18   8       4696.02       4739.27        67.78 o
   6  18   8       4080.49       4094.62        65.48 o
   7  18   8       4827.89       4801.62        77.79 o
   8  18   8       1940.46       1944.89        53.11 o
   9  18   8       6339.70       6408.23       103.23 o
  10  18   8       1540.99       1632.18        48.89 o
  11  18   8       7610.27       7531.28       125.03 o
   1  19   8      22689.19      22959.94       247.84 o
   2  19   8         91.23         87.14        18.70 o
   3  19   8      23275.34      23534.96       238.89 o
   4  19   8        576.21        564.64        28.29 o
   5  19   8      17523.09      17419.29       193.12 o
   6  19   8       1192.60       1198.34        39.53 o
   7  19   8      10160.44      10256.33       188.18 o
   8  19   8       1767.20       1824.86        46.64 o
   9  19   8       8167.56       8448.22       135.54 o
  10  19   8       1390.32       1463.81        57.32 o
   0  20   8       3825.23       3982.48        93.62 o
   1  20   8       1120.65       1179.71        38.30 o
   2  20   8       3383.24       3397.19        60.86 o
   3  20   8       1116.80       1087.37        35.74 o
   4  20   8       3171.06       3246.37        71.91 o
   5  20   8       3034.07       2926.96        58.87 o
   6  20   8       2241.70       2288.60        51.22 o
   7  20   8       4875.93       4844.98        84.02 o
   8  20   8       2541.75       2616.07        63.99 o
   9  20   8       7412.69       7584.36       126.96 o
   1  21   8      11873.39      12202.62       144.57 o
   2  21   8         27.32         36.13        20.23 o
   3  21   8       9685.54       9874.22       139.58 o
   4  21   8        435.27        443.73        28.98 o
   5  21   8      11110.66      11028.41       166.87 o
   6  21   8        756.38        833.91        39.55 o
   7  21   8       7865.78       7962.58       161.38 o
   0  22   8       2103.27       2271.55        68.68 o
   1  22   8          6.25          5.26        19.67 o
   2  22   8       1685.49       1714.34        49.10 o
   3  22   8        622.43        645.15        32.36 o
   4  22   8       1205.60       1250.33        73.54 o
   5  22   8        900.69        942.83        46.42 o
   6  22   8        998.59       1167.29        92.72 o
   1  23   8       1234.28       1291.16        76.30 o
   2  23   8         67.36         78.33        22.60 o
   1   1   9       3198.28       3261.22        32.03 o
   2   1   9        147.63        152.38         9.01 o
   3   1   9       1387.38       1461.71        20.01 o
   4   1   9       2366.69       2505.05        28.29 o
   5   1   9        299.87        357.01        13.67 o
   6   1   9       4591.07       4569.38        50.58 o
   7   1   9        155.21        194.03        13.45 o
   8   1   9       1619.66       1617.96        41.68 o
   9   1   9        511.98        558.68        21.27 o
  10   1   9       3980.17       3936.17        47.68 o
  11   1   9         55.62         71.40        14.22 o
  12   1   9       6087.00       6290.84        93.24 o
  13   1   9        168.42        181.22        24.80 o
  14   1   9       1544.71       1539.22        49.63 o
  15   1   9         51.47         81.97        24.38 o
  16   1   9       2199.26       2495.10        72.12 o
  17   1   9         93.07         42.06        32.96 o
  18   1   9       1579.01       1615.23       103.99 o
   0   2   9      51660.24      50528.52       502.18 o
   1   2   9         14.45         15.30         5.10 o
   2   2   9      36213.51      36040.66       230.62 o
   3   2   9         69.36         80.36         7.53 o
   4   2   9      35649.02      35813.32       226.34 o
   5   2   9       3702.85       3736.86        44.25 o
   6   2   9      30957.79      30804.75       246.72 o
   7   2   9        461.69        501.22        22.80 o
   8   2   9      13650.39      13519.59       132.49 o
   9   2   9        983.74       1022.46        21.81 o
  10   2   9      12699.45      12681.43        99.63 o
  11   2   9        471.31        508.04        19.94 o
  12   2   9       3826.49       3855.34        61.36 o
  13   2   9       1191.96       1305.77        41.49 o
  14   2   9       1663.41       1738.37        55.47 o
  15   2   9        854.41        919.18        41.50 o
  16   2   9        331.38        323.51        34.77 o
  17   2   9        249.34        257.38        38.58 o
  18   2   9         26.18         27.00        31.41 o
   1   3   9      19810.41      19416.67       132.02 o
   2   3   9       8144.60       8256.53        65.03 o
   3   3   9       6656.52       6752.01        55.92 o
   4   3   9        834.19        922.31        19.51 o
   5   3   9       3226.44       3247.24        40.49 o
   6   3   9      13179.90      12883.68       116.14 o
   7   3   9       3259.97       3288.46        51.30 o
   8   3   9      20581.93      20297.62       156.28 o
   9   3   9       1048.84       1121.57        22.80 o
  10   3   9      23346.61      22754.59       159.71 o
  11   3   9        113.63        174.17        16.96 o
  12   3   9      16648.14      16504.16       173.29 o
  13   3   9        360.35        405.23        25.78 o
  14   3   9      22374.14      22274.98       260.18 o
  15   3   9        400.91        424.33        32.15 o
  16   3   9      12172.94      12739.46       196.43 o
  17   3   9         94.87        102.80        34.12 o
  18   3   9       9054.60       9528.63       175.27 o
   0   4   9     175915.88     173650.80      2395.44 o
   1   4   9        322.57        326.68        12.03 o
   2   4   9     104783.18     103628.69       663.30 o
   3   4   9        344.68        384.66        13.39 o
   4   4   9     118319.45     116571.92       727.99 o
   5   4   9        312.16        372.00        20.88 o
   6   4   9      50264.95      49808.02       369.25 o
   7   4   9       2568.39       2528.72        41.35 o
   8   4   9      45001.19      44079.01       293.32 o
   9   4   9        792.04        808.00        18.73 o
  10   4   9      14422.54      14152.38       107.64 o
  11   4   9       2615.77       2610.99        52.56 o
  12   4   9       9597.57       9571.86       111.39 o
  13   4   9       2286.19       2241.79        47.04 o
  14   4   9       2646.65       2648.94        50.02 o
  15   4   9       2095.00       2052.69        58.75 o
  16   4   9        660.14        743.28        50.96 o
  17   4   9       1090.67       1170.78        53.60 o
  18   4   9         26.39         20.42        30.73 o
   1   5   9      13493.84      13554.41       104.15 o
   2   5   9         68.12        107.36         9.03 o
   3   5   9       9862.26       9971.10        84.99 o
   4   5   9      17281.93      17018.16       129.40 o
   5   5   9       8253.57       8243.63        82.76 o
   6   5   9      15878.33      15766.38       132.14 o
   7   5   9       3527.12       3532.52        52.04 o
   8   5   9      17706.88      17299.26       126.60 o
   9   5   9       1977.94       2001.19        28.55 o
  10   5   9      28508.21      27734.72       194.24 o
  11   5   9       1355.93       1337.86        33.23 o
  12   5   9      27105.93      26335.11       290.32 o
  13   5   9        251.35        284.86        21.95 o
  14   5   9      20816.04      20971.90       245.98 o
  15   5   9        185.83        228.84        23.67 o
  16   5   9      18311.81      19002.51       248.08 o
  17   5   9         47.51          8.73        23.32 o
   0   6   9      76385.98      75747.03       713.29 o
   1   6   9        763.49        787.42        23.35 o
   2   6   9     140774.27     138952.17      1151.12 o
   3   6   9         11.03         15.51         8.52 o
   4   6   9      60630.77      60138.65       390.33 o
   5   6   9        316.25        340.74        16.09 o
   6   6   9      57684.15      56567.59       429.51 o
   7   6   9        592.46        569.47        15.82 o
   8   6   9      25197.01      24567.58       161.99 o
   9   6   9       2499.65       2469.18        31.20 o
  10   6   9      17573.70      16871.45       137.13 o
  11   6   9       2173.36       2134.98        55.78 o
  12   6   9       5932.84       5806.71        77.79 o
  13   6   9       2351.22       2397.51        50.54 o
  14   6   9       3548.55       3616.35        84.92 o
  15   6   9       1230.01       1266.38        60.09 o
  16   6   9        620.68        636.41        31.06 o
  17   6   9       1757.78       1821.99        55.15 o
   1   7   9       2244.30       2381.16        33.91 o
   2   7   9       5572.04       5550.54        60.24 o
   3   7   9       4592.26       4661.50        52.96 o
   4   7   9       7470.17       7308.64        72.75 o
   5   7   9       4419.77       4344.68        49.88 o
   6   7   9       9150.36       8947.94        83.59 o
   7   7   9       2373.57       2393.70        31.80 o
   8   7   9      23749.94      23018.95       154.84 o
   9   7   9       1479.47       1438.64        24.84 o
  10   7   9      10746.86      10400.66       110.22 o
  11   7   9       1596.47       1655.54        35.46 o
  12   7   9      13514.89      13336.08       154.16 o
  13   7   9        454.32        427.60        27.12 o
  14   7   9      10737.29      10618.99       140.81 o
  15   7   9         11.64         24.08        20.78 o
  16   7   9       9744.82       9973.93       125.60 o
  17   7   9          1.45        -20.20        20.20 o
   0   8   9      29965.40      29324.18       317.28 o
   1   8   9         10.19         38.38         9.92 o
   2   8   9      16506.94      16360.29       138.37 o
   3   8   9       1277.17       1302.44        28.70 o
   4   8   9      17804.95      17664.85       138.48 o
   5   8   9          8.41         35.21        10.91 o
   6   8   9      14223.06      14043.13        96.76 o
   7   8   9        509.14        536.67        15.35 o
   8   8   9       8977.99       8788.41        73.78 o
   9   8   9       1123.92       1128.78        25.49 o
  10   8   9       4741.17       4620.81        64.17 o
  11   8   9        886.18        867.30        39.83 o
  12   8   9       3582.67       3545.07        54.72 o
  13   8   9        205.37        242.19        21.89 o
  14   8   9        800.05        855.63        36.74 o
  15   8   9        478.94        500.28        31.02 o
  16   8   9        551.20        548.08        27.55 o
  17   8   9        338.87        377.45        28.81 o
   1   9   9         16.58         31.57        11.28 o
   2   9   9         21.05         22.78        11.28 o
   3   9   9        836.57        969.99        26.63 o
   4   9   9       1011.77        997.66        22.21 o
   5   9   9         98.18        138.81         8.93 o
   6   9   9       3123.10       3124.95        31.03 o
   7   9   9        260.82        296.76        13.17 o
   8   9   9        261.52        283.94        15.84 o
   9   9   9        210.31        308.82        16.81 o
  10   9   9       1472.70       1468.20        35.65 o
  11   9   9        276.65        293.40        20.95 o
  12   9   9       1436.01       1417.70        41.45 o
  13   9   9         45.51         46.68        19.26 o
  14   9   9        419.12        424.19        26.86 o
  15   9   9          2.73         73.64        21.11 o
  16   9   9        373.01        393.05        26.58 o
   0  10   9       1119.28       1153.94        43.59 o
   1  10   9          8.55          5.23        11.74 o
   2  10   9       1602.52       1575.01        26.45 o
   3  10   9         64.86         72.09         7.70 o
   4  10   9        247.52        304.06        10.91 o
   5  10   9        208.29        218.32         9.71 o
   6  10   9        401.35        456.02        15.04 o
   7  10   9          1.38          8.58         8.74 o
   8  10   9        125.74        158.37        15.51 o
   9  10   9          2.45         19.07        12.33 o
  10  10   9          7.87         45.36        15.75 o
  11  10   9        128.72        131.76        18.41 o
  12  10   9         92.25        105.27        19.94 o
  13  10   9        129.23        137.03        21.64 o
  14  10   9         75.71        126.83        21.61 o
  15  10   9         62.58        100.30        22.91 o
  16  10   9         31.41         18.21        20.76 o
   1  11   9        368.29        443.53        15.02 o
   2  11   9         72.09         81.63         8.80 o
   3  11   9       1625.13       1654.69        21.08 o
   4  11   9       2879.35       2880.21        29.14 o
   5  11   9        526.85        567.79        14.38 o
   6  11   9       3942.15       3932.51        37.17 o
   7  11   9        446.78        472.13        18.81 o
   8  11   9       2405.56       2357.50        34.15 o
   9  11   9        149.55        158.06        15.98 o
  10  11   9       3506.51       3466.07        54.69 o
  11  11   9        407.98        427.55        23.63 o
  12  11   9       4215.35       4273.91        70.22 o
  13  11   9         26.74         59.57        20.41 o
  14  11   9       1974.18       2112.58        82.92 o
  15  11   9         25.18          5.02        19.46 o
  16  11   9       1881.37       1864.57        74.89 o
   0  12   9      31807.01      31211.59       296.48 o
   1  12   9         40.60         41.57         8.89 o
   2  12   9      26750.79      26328.64       166.52 o
   3  12   9        289.75        298.21        11.59 o
   4  12   9      23203.06      22870.36       142.75 o
   5  12   9         27.02         40.54         8.77 o
   6  12   9      15054.50      14881.42       114.80 o
   7  12   9        161.62        175.27        12.48 o
   8  12   9       8465.62       8398.45        85.67 o
   9  12   9       1071.71       1114.12        32.85 o
  10  12   9       5996.51       5969.98        76.66 o
  11  12   9       1193.27       1169.14        43.31 o
  12  12   9       3047.95       3048.02        59.68 o
  13  12   9        595.21        628.64        30.61 o
  14  12   9        855.30        858.10        39.97 o
  15  12   9        819.06        854.26        35.26 o
   1  13   9       2866.70       2958.63        34.73 o
   2  13   9       2401.57       2347.81        30.05 o
   3  13   9       4318.42       4324.44        40.45 o
   4  13   9       2613.16       2604.40        32.58 o
   5  13   9       2638.98       2600.31        33.22 o
   6  13   9       6528.22       6366.72        60.19 o
   7  13   9       1456.28       1457.54        26.94 o
   8  13   9      13353.88      12955.09       122.36 o
   9  13   9        906.59        885.41        27.42 o
  10  13   9       9281.06       9188.53       105.42 o
  11  13   9        663.47        619.92        29.50 o
  12  13   9      12536.19      12338.05       148.60 o
  13  13   9        390.40        474.08        28.57 o
  14  13   9      10358.81      10512.98       150.51 o
  15  13   9         10.94          8.01        24.09 o
   0  14   9      47256.25      46240.60       508.99 o
   1  14   9        264.43        275.04        15.38 o
   2  14   9      49266.92      48361.25       347.68 o
   3  14   9        180.81        207.55        13.75 o
   4  14   9      33798.37      33076.02       250.12 o
   5  14   9        618.16        616.45        19.40 o
   6  14   9      32482.86      31922.90       242.62 o
   7  14   9        562.87        586.04        19.22 o
   8  14   9      16856.97      16662.21       152.18 o
   9  14   9       1551.31       1535.01        34.92 o
  10  14   9      10781.16      10532.05       138.81 o
  11  14   9        804.50        767.98        32.17 o
  12  14   9       4300.40       4224.09        99.77 o
  13  14   9        964.48        923.57        37.25 o
  14  14   9       2183.47       2265.97        62.57 o
   1  15   9       4148.74       4136.37        53.46 o
   2  15   9        276.64        286.29        16.66 o
   3  15   9       3044.88       3224.26        47.49 o
   4  15   9       4528.90       4432.37        49.87 o
   5  15   9       2739.49       2698.47        37.88 o
   6  15   9       7343.58       7311.82        72.05 o
   7  15   9       1406.44       1456.12        40.26 o
   8  15   9       7506.30       7499.12        80.96 o
   9  15   9       1066.22       1277.84        35.10 o
  10  15   9      14509.21      14274.80       191.88 o
  11  15   9        598.19        605.64        35.21 o
  12  15   9      12246.21      12117.37       167.32 o
  13  15   9        210.70        214.04        32.10 o
  14  15   9      11726.81      12114.75       391.18 o
   0  16   9      27068.56      27439.10       337.07 o
   1  16   9         20.08          2.98        12.86 o
   2  16   9      22091.20      21986.72       181.38 o
   3  16   9        397.47        419.02        20.22 o
   4  16   9      28631.25      28169.66       226.22 o
   5  16   9        903.10        916.94        24.47 o
   6  16   9      13974.41      13831.19       122.62 o
   7  16   9       1532.06       1498.47        31.77 o
   8  16   9      17076.22      17170.07       170.85 o
   9  16   9        323.76        329.71        26.95 o
  10  16   9       7198.78       7317.43        96.86 o
  11  16   9        684.17        626.08        33.85 o
  12  16   9       4259.14       4236.44        89.27 o
  13  16   9        497.10        561.40        50.90 o
   1  17   9       1577.88       1633.47        33.89 o
   2  17   9       1115.84       1097.68        29.42 o
   3  17   9        569.47        604.12        23.54 o
   4  17   9       1450.01       1522.43        34.07 o
   5  17   9        846.95        873.70        31.41 o
   6  17   9       3570.44       3555.95        53.66 o
   7  17   9        975.74       1028.15        33.29 o
   8  17   9       5450.61       5438.35        79.46 o
   9  17   9        649.31        637.54        39.78 o
  10  17   9       6008.71       6116.38        85.71 o
  11  17   9        208.80        253.06        26.46 o
  12  17   9       3868.05       3856.74        92.21 o
   0  18   9       4418.86       4497.12        89.56 o
   1  18   9          7.42          9.94        14.22 o
   2  18   9       4272.10       4273.58        58.17 o
   3  18   9         11.99         24.64        16.13 o
   4  18   9       2974.44       3037.09        53.60 o
   5  18   9        494.39        517.79        25.38 o
   6  18   9       4546.03       4639.16        67.23 o
   7  18   9        176.02        192.42        25.35 o
   8  18   9       2067.39       2039.50        49.80 o
   9  18   9        146.69        160.83        27.08 o
  10  18   9       1780.94       1831.68        46.97 o
  11  18   9         70.66         87.62        28.34 o
   1  19   9          2.48         38.35        16.99 o
   2  19   9          6.75          5.79        17.50 o
   3  19   9         12.31         38.64        17.96 o
   4  19   9        211.08        211.85        23.21 o
   5  19   9          8.33         -3.38        18.26 o
   6  19   9        224.28        255.00        22.22 o
   7  19   9        117.15        110.56        21.43 o
   8  19   9        104.93        108.39        20.95 o
   9  19   9        143.60        152.32        22.72 o
  10  19   9         20.95         87.51        27.00 o
   0  20   9        662.63        802.05        50.44 o
   1  20   9         49.72         20.97        19.79 o
   2  20   9        433.91        490.94        24.80 o
   3  20   9          6.17         -8.74        17.71 o
   4  20   9        578.64        640.08        30.06 o
   5  20   9         69.94        117.43        21.93 o
   6  20   9        614.62        611.29        30.09 o
   7  20   9         78.03         47.97        21.28 o
   8  20   9        823.35        757.34        38.14 o
   9  20   9         16.54         34.87        21.85 o
   1  21   9        597.35        640.49        29.97 o
   2  21   9         50.88         16.41        19.51 o
   3  21   9        259.63        433.35        29.51 o
   4  21   9        678.85        721.96        46.60 o
   5  21   9        242.66        302.42        26.59 o
   6  21   9       1215.46       1320.59        63.37 o
   7  21   9        129.34        145.33        21.11 o
   0  22   9       8674.36       8975.54       184.13 o
   1  22   9          0.48         15.56        19.05 o
   2  22   9       8705.13       8777.53       127.17 o
   3  22   9         30.19         29.08        21.26 o
   4  22   9       8154.57       8331.72       120.20 o
   5  22   9        451.21        421.98        31.05 o
   0   0  10       8729.54       8953.88       128.65 o
   1   0  10       5855.61       5983.55        76.85 o
   2   0  10       9040.79       9199.99        99.81 o
   3   0  10       7448.05       7782.15       103.67 o
   4   0  10        132.48        258.22        28.93 o
   5   0  10      15781.55      15837.45       160.10 o
   6   0  10       5128.35       5209.04        79.87 o
   7   0  10      35381.93      34757.83       356.91 o
   8   0  10        990.14       1023.72        29.57 o
   9   0  10      30492.44      29955.06       308.72 o
  10   0  10         81.86        139.27        20.29 o
  11   0  10      25639.04      24934.16       311.42 o
  12   0  10         42.47         29.35        24.18 o
  13   0  10      28959.52      28985.32       500.06 o
  14   0  10        428.52        404.95        43.23 o
  15   0  10      21812.19      22504.02       404.36 o
  16   0  10        152.15        147.26        37.41 o
  17   0  10      15604.02      16706.35       389.03 o
  18   0  10         60.29         96.30        45.28 o
   1   1  10     149356.86     149191.11       857.70 o
   2   1  10       1444.39       1457.67        21.57 o
   3   1  10     103302.01     102724.41       643.16 o
   4   1  10        324.00        352.40        13.69 o
   5   1  10      81058.20      80975.38       514.78 o
   6   1  10          9.76         20.63         9.50 o
   7   1  10      52092.99      52059.47       400.37 o
   8   1  10         15.26         57.80        11.99 o
   9   1  10      28304.34      27754.08       200.43 o
  10   1  10        652.16        655.85        21.10 o
  11   1  10      14125.30      13961.56       146.76 o
  12   1  10        737.71        776.54        34.29 o
  13   1  10       5519.16       5717.51        95.69 o
  14   1  10       1620.77       1595.01        58.31 o
  15   1  10       2324.45       2495.72        63.13 o
  16   1  10        491.79        529.01        35.20 o
  17   1  10        365.04        337.85        41.01 o
  18   1  10        222.08        265.80        56.72 o
   0   2  10       4573.57       4785.18        81.18 o
   1   2  10        155.19        207.93        12.29 o
   2   2  10        153.50        210.32        10.11 o
   3   2  10       4890.40       4889.40        46.94 o
   4   2  10       5944.07       5989.04        56.33 o
   5   2  10      17687.71      17420.68       141.79 o
   6   2  10        121.95        180.21        14.98 o
   7   2  10      14660.21      14521.10       133.59 o
   8   2  10       1436.58       1423.42        26.37 o
   9   2  10      16558.37      16273.42       123.99 o
  10   2  10        185.15        255.73        15.38 o
  11   2  10      22101.86      21820.83       200.68 o
  12   2  10        172.31        216.40        18.20 o
  13   2  10      16446.29      16630.33       217.44 o
  14   2  10          5.83          6.77        21.56 o
  15   2  10      12649.20      13132.03       182.29 o
  16   2  10        262.06        283.46        33.82 o
  17   2  10      10782.25      11291.79       177.60 o
  18   2  10          0.21        -30.19        30.19 o
   1   3  10      36728.10      36706.09       246.60 o
   2   3  10        960.86        978.13        22.85 o
   3   3  10      42986.03      42375.59       272.53 o
   4   3  10        191.59        236.67        12.83 o
   5   3  10      24776.67      24579.23       190.72 o
   6   3  10       1104.50       1129.50        30.55 o
   7   3  10      18813.02      18570.50       172.71 o
   8   3  10        446.33        443.99        15.70 o
   9   3  10      11094.43      10967.52        85.28 o
  10   3  10        357.20        382.94        15.40 o
  11   3  10       5052.00       5014.67        62.04 o
  12   3  10        234.20        256.39        19.13 o
  13   3  10       2411.46       2397.85        48.96 o
  14   3  10         60.22         88.76        23.63 o
  15   3  10        510.07        543.99        35.24 o
  16   3  10         37.85         14.79        27.07 o
  17   3  10         33.81         43.08        27.50 o
  18   3  10        180.99        246.40        36.24 o
   0   4  10         14.97         35.27        10.06 o
   1   4  10        785.77        745.16        17.70 o
   2   4  10        570.07        570.49        16.85 o
   3   4  10        901.39        836.44        19.18 o
   4   4  10        417.24        440.52        16.31 o
   5   4  10         60.46         74.71        10.97 o
   6   4  10       1538.60       1542.59        30.92 o
   7   4  10       1377.06       1368.17        40.84 o
   8   4  10        491.48        501.31        15.14 o
   9   4  10       4188.30       4218.73        46.90 o
  10   4  10         86.58         96.96        11.39 o
  11   4  10       1403.14       1398.21        31.04 o
  12   4  10        209.81        230.69        19.19 o
  13   4  10       1801.23       1703.17        41.19 o
  14   4  10         27.92         16.00        18.36 o
  15   4  10       2377.31       2501.59        64.02 o
  16   4  10         16.16          0.30        25.46 o
  17   4  10        861.97       1003.61        48.02 o
   1   5  10       1184.80       1194.56        22.50 o
   2   5  10        712.67        723.85        20.25 o
   3   5  10        229.99        365.71        20.89 o
   4   5  10        790.82        796.34        20.80 o
   5   5  10         47.70        142.65        19.06 o
   6   5  10        195.67        220.64        15.11 o
   7   5  10        139.05        193.41        11.17 o
   8   5  10        659.58        701.91        17.52 o
   9   5  10         27.50         65.01        10.21 o
  10   5  10        311.12        361.50        16.14 o
  11   5  10          5.07         11.12        13.01 o
  12   5  10          0.13         24.20        15.91 o
  13   5  10          3.06         22.24        16.92 o
  14   5  10        747.18        782.39        30.69 o
  15   5  10         97.00        121.39        21.52 o
  16   5  10         50.83         86.79        25.25 o
  17   5  10         12.71         -6.22        25.92 o
   0   6  10       4647.76       4647.99        67.41 o
   1   6  10        312.02        335.99        15.09 o
   2   6  10        470.82        511.60        18.53 o
   3   6  10       1402.29       1464.68        28.69 o
   4   6  10          6.43         36.18        10.33 o
   5   6  10       1157.74       1169.78        26.09 o
   6   6  10        333.34        350.19        17.17 o
   7   6  10       4051.14       3924.88        39.86 o
   8   6  10        310.92        333.84        13.01 o
   9   6  10       4313.19       4238.66        45.42 o
  10   6  10         25.80         54.26        12.59 o
  11   6  10       2166.90       2177.61        42.66 o
  12   6  10         92.50        108.71        17.76 o
  13   6  10       3325.01       3370.29        66.32 o
  14   6  10         76.59         63.80        19.56 o
  15   6  10       3341.82       3334.43        61.88 o
  16   6  10         23.57         31.28        19.42 o
  17   6  10       1366.47       1370.56        92.53 o
   1   7  10      42187.55      41209.19       307.41 o
   2   7  10         44.13         58.28        10.81 o
   3   7  10      37929.55      37565.34       284.65 o
   4   7  10          2.61         15.83        10.06 o
   5   7  10      25355.13      25035.29       186.39 o
   6   7  10        119.93        149.72         9.83 o
   7   7  10      20767.56      20379.26       139.02 o
   8   7  10        587.34        602.64        16.78 o
   9   7  10      11630.39      11268.01        92.30 o
  10   7  10         36.93         37.21        12.50 o
  11   7  10       4628.89       4432.33        64.32 o
  12   7  10        968.73       1010.23        34.92 o
  13   7  10       3051.22       3174.82        55.89 o
  14   7  10        112.08        101.29        22.43 o
  15   7  10        625.45        646.74        31.20 o
  16   7  10        308.49        283.04        24.81 o
  17   7  10         67.50         98.26        23.63 o
   0   8  10        269.41        362.75        31.72 o
   1   8  10         16.43         30.17        11.01 o
   2   8  10       7376.53       7418.49        77.13 o
   3   8  10       3076.22       3079.16        44.80 o
   4   8  10        699.53        729.49        22.16 o
   5   8  10      12154.47      12001.44        85.56 o
   6   8  10        961.17        973.76        18.27 o
   7   8  10      10274.52      10078.42        78.80 o
   8   8  10        243.90        267.78        13.18 o
   9   8  10      16975.34      16261.54       148.67 o
  10   8  10        580.05        559.61        23.14 o
  11   8  10      19741.34      19359.46       200.69 o
  12   8  10         20.75         34.53        16.14 o
  13   8  10      15687.16      15712.71       179.30 o
  14   8  10         41.16         45.29        21.65 o
  15   8  10      12547.57      12600.57       161.78 o
  16   8  10        165.72        162.66        21.37 o
  17   8  10      10539.79      10804.58       170.95 o
   1   9  10      73137.21      70912.52       547.46 o
   2   9  10         35.33         48.66        11.90 o
   3   9  10      72511.43      70893.35       412.98 o
   4   9  10        232.20        260.15        12.06 o
   5   9  10      56949.26      56112.79       308.37 o
   6   9  10         14.91         36.02         8.19 o
   7   9  10      35519.12      34891.69       226.83 o
   8   9  10        263.01        261.74        14.62 o
   9   9  10      23000.80      22210.89       202.90 o
  10   9  10        224.84        254.26        19.64 o
  11   9  10      13087.38      12654.28       141.14 o
  12   9  10        313.36        316.56        22.63 o
  13   9  10       4692.39       4691.94        79.36 o
  14   9  10        103.04        139.75        24.72 o
  15   9  10       1227.82       1408.37        43.17 o
  16   9  10        488.37        520.60        27.16 o
   0  10  10       4559.64       4596.61        56.75 o
   1  10  10       2110.17       2153.86        25.85 o
   2  10  10       1962.72       2019.20        23.08 o
   3  10  10       4825.67       4820.40        39.84 o
   4  10  10       2883.57       2922.93        28.50 o
   5  10  10       5775.53       5714.96        45.48 o
   6  10  10        345.43        369.49        13.57 o
   7  10  10      18345.65      17945.47       129.99 o
   8  10  10        532.53        575.62        28.37 o
   9  10  10      20642.72      20021.72       178.21 o
  10  10  10         74.37        184.26        19.03 o
  11  10  10      19990.58      19534.95       204.26 o
  12  10  10        482.36        502.24        26.55 o
  13  10  10      18816.35      18678.70       209.40 o
  14  10  10          6.12         16.58        21.30 o
  15  10  10      16392.79      16600.36       201.74 o
  16  10  10          5.57         34.82        21.42 o
   1  11  10      56800.84      56089.74       336.32 o
   2  11  10        186.44        196.36        10.09 o
   3  11  10      46742.89      45915.80       259.89 o
   4  11  10        328.03        342.24        11.88 o
   5  11  10      42670.91      41668.78       248.43 o
   6  11  10         29.99         37.93         8.89 o
   7  11  10      26114.10      25137.11       207.71 o
   8  11  10        519.77        490.17        19.76 o
   9  11  10      15260.23      15252.48       140.99 o
  10  11  10        502.54        547.85        24.86 o
  11  11  10       9699.59       9520.33       108.28 o
  12  11  10         59.34         89.54        20.11 o
  13  11  10       3535.85       3537.10        64.15 o
  14  11  10        237.69        293.14        25.16 o
  15  11  10       1042.18       1105.97        40.29 o
   0  12  10        451.74        516.92        22.04 o
   1  12  10        117.94        146.44        10.43 o
   2  12  10        629.55        619.33        16.28 o
   3  12  10       1820.45       1853.51        25.55 o
   4  12  10        215.88        262.16        12.96 o
   5  12  10       6871.08       6648.77        56.97 o
   6  12  10        540.44        554.56        20.70 o
   7  12  10       6481.50       6352.23        67.23 o
   8  12  10        368.92        383.86        22.51 o
   9  12  10       8103.94       7966.38        88.52 o
  10  12  10       1268.62       1279.61        35.08 o
  11  12  10      10244.79      10062.73       118.33 o
  12  12  10         97.68         79.60        20.91 o
  13  12  10       7984.33       7947.40       119.28 o
  14  12  10        116.47        170.92        22.88 o
  15  12  10       6440.91       6495.68        97.53 o
   1  13  10      12585.60      12559.55        96.41 o
   2  13  10         13.25          7.17         9.28 o
   3  13  10      12649.58      12681.89        99.36 o
   4  13  10         82.63         90.79        11.21 o
   5  13  10       7568.50       7583.41        68.78 o
   6  13  10        531.15        537.07        17.57 o
   7  13  10       5462.38       5446.89        57.16 o
   8  13  10        130.73        122.46        15.00 o
   9  13  10       3964.86       3872.03        58.28 o
  10  13  10        125.63        153.41        20.75 o
  11  13  10       1515.48       1627.85        44.93 o
  12  13  10        201.94        235.23        23.86 o
  13  13  10        834.17        871.03        47.96 o
  14  13  10         45.02         28.51        19.51 o
   0  14  10        463.57        490.59        40.04 o
   1  14  10         12.63         13.85        11.69 o
   2  14  10        940.55        983.14        23.63 o
   3  14  10        256.53        263.45        14.79 o
   4  14  10          2.59         38.93        11.22 o
   5  14  10        204.34        214.57        14.49 o
   6  14  10        193.50        218.03        14.94 o
   7  14  10        490.69        525.28        24.74 o
   8  14  10        546.79        601.38        29.15 o
   9  14  10        594.78        638.20        26.77 o
  10  14  10         68.41         56.14        19.06 o
  11  14  10         93.82        117.65        22.72 o
  12  14  10        102.48         79.82        22.10 o
  13  14  10        361.91        411.30        28.58 o
  14  14  10          2.69          6.13        21.54 o
   1  15  10        663.42        699.33        22.79 o
   2  15  10          0.27          2.27        11.69 o
   3  15  10       1057.06       1128.26        26.33 o
   4  15  10        155.25        139.81        14.65 o
   5  15  10       1119.28       1169.74        26.60 o
   6  15  10        111.93        107.18        14.04 o
   7  15  10        218.76        241.57        15.64 o
   8  15  10        124.05        150.04        15.90 o
   9  15  10        418.33        449.97        21.79 o
  10  15  10          8.24         27.08        18.94 o
  11  15  10        334.28        367.74        43.63 o
  12  15  10         60.79        111.56        23.58 o
  13  15  10         42.86         26.76        21.80 o
   0  16  10         63.43         79.42        21.34 o
   1  16  10        300.31        315.66        18.56 o
   2  16  10         50.00         63.92        14.41 o
   3  16  10        665.05        631.16        23.51 o
   4  16  10         28.87         44.79        14.06 o
   5  16  10        759.84        756.66        25.43 o
   6  16  10        183.63        199.21        15.93 o
   7  16  10       1976.55       1944.35        38.09 o
   8  16  10          8.53         37.32        14.95 o
   9  16  10       3048.25       3121.23        48.33 o
  10  16  10         40.14         53.09        22.56 o
  11  16  10       2126.44       2054.03        55.43 o
  12  16  10        147.83        155.75        24.12 o
  13  16  10       2201.63       2406.80       130.80 o
   1  17  10      17783.11      17975.90       159.61 o
   2  17  10         88.00        102.63        15.94 o
   3  17  10      16073.84      15944.96       145.26 o
   4  17  10         85.12        101.69        16.17 o
   5  17  10      11434.72      11274.91       120.92 o
   6  17  10        116.83        138.09        17.18 o
   7  17  10       9094.62       9024.41        96.84 o
   8  17  10         56.22         63.07        19.74 o
   9  17  10       5120.46       5173.30       100.15 o
  10  17  10        265.37        225.85        25.95 o
  11  17  10       2635.42       2557.10        59.97 o
  12  17  10         80.47         70.57        27.25 o
   0  18  10        879.66        874.13        37.34 o
   1  18  10         15.29         16.66        15.62 o
   2  18  10         35.17         35.57        16.86 o
   3  18  10       1797.84       1809.92        40.91 o
   4  18  10       1004.90       1051.43        48.97 o
   5  18  10       4927.45       4977.47        71.57 o
   6  18  10        144.52        173.45        20.92 o
   7  18  10       5370.41       5459.20        79.74 o
   8  18  10        654.81        649.98        29.09 o
   9  18  10       7090.23       7287.80       103.38 o
  10  18  10        291.08        334.57        31.17 o
  11  18  10       8050.46       8010.71       146.75 o
   1  19  10      25866.02      25673.18       224.50 o
   2  19  10         27.11         23.65        17.36 o
   3  19  10      23556.22      24077.47       244.47 o
   4  19  10          4.71         12.81        19.46 o
   5  19  10      17305.23      17782.08       198.61 o
   6  19  10        173.33        186.74        22.01 o
   7  19  10      13119.05      12900.01       160.38 o
   8  19  10         12.73         17.57        18.98 o
   9  19  10       8667.47       8755.41       136.40 o
  10  19  10        118.03         83.98        33.22 o
   0  20  10        336.40        407.69        31.63 o
   1  20  10        306.02        300.47        22.00 o
   2  20  10        536.20        601.27        26.82 o
   3  20  10       1195.78       1278.91        43.34 o
   4  20  10         68.39        103.50        20.42 o
   5  20  10       2965.66       3129.78        57.78 o
   6  20  10        749.77        752.54        43.94 o
   7  20  10       6092.73       6123.17        96.73 o
   8  20  10        349.42        393.48        29.04 o
   1  21  10      15327.47      15497.11       176.32 o
   2  21  10         25.61         10.61        19.13 o
   3  21  10      11391.59      11684.81       148.31 o
   4  21  10        322.09        291.11        24.55 o
   5  21  10      11450.95      11487.55       144.81 o
   6  21  10        182.84        208.59        24.49 o
   7  21  10       8727.14       9081.41       157.15 o
   0  22  10         53.03         73.62        27.83 o
   1  22  10         15.82         11.15        19.04 o
   2  22  10        107.75        131.54        22.05 o
   3  22  10        316.06        339.30        27.36 o
   4  22  10        164.75        197.04        23.87 o
   1   1  11         65.25        120.43         9.48 o
   2   1  11         37.55         42.11         7.15 o
   3   1  11       1718.28       1822.96        37.16 o
   4   1  11        916.97       1011.14        23.29 o
   5   1  11        158.32        237.99        13.46 o
   6   1  11       2833.62       2825.19        42.37 o
   7   1  11        930.89        945.52        26.94 o
   8   1  11       1400.30       1425.46        32.14 o
   9   1  11        250.63        263.54        14.56 o
  10   1  11       2025.01       2170.14        36.01 o
  11   1  11        246.27        225.77        20.59 o
  12   1  11       3519.44       3619.35        63.53 o
  13   1  11          1.64         -1.60        18.17 o
  14   1  11       2342.69       2375.10        60.59 o
  15   1  11          6.14          5.06        22.53 o
  16   1  11       1710.38       1814.22        67.71 o
  17   1  11        150.28        122.89        29.66 o
   0   2  11      61983.47      62722.63       540.37 o
   1   2  11         22.21         26.93         6.67 o
   2   2  11      44435.86      44651.51       365.20 o
   3   2  11         39.47         38.53         8.55 o
   4   2  11      32160.98      32153.35       261.23 o
   5   2  11       1070.65       1061.54        26.86 o
   6   2  11      29246.95      29276.39       252.98 o
   7   2  11        270.87        308.48        18.02 o
   8   2  11      18616.52      18590.26       142.21 o
   9   2  11        141.01        147.70        11.97 o
  10   2  11       7979.96       7999.68        81.29 o
  11   2  11        111.19        128.73        15.20 o
  12   2  11       3317.68       3413.42        58.29 o
  13   2  11          0.40         18.06        22.85 o
  14   2  11        839.45        808.12        42.17 o
  15   2  11          0.08         27.57        23.32 o
  16   2  11        590.13        627.41        36.80 o
  17   2  11         15.23         26.97        26.94 o
   1   3  11       2352.40       2421.33        31.24 o
   2   3  11       1817.82       1870.60        28.28 o
   3   3  11        186.10        286.84        15.04 o
   4   3  11       9093.38       9092.51        80.75 o
   5   3  11         84.07        151.18        13.73 o
   6   3  11      14619.25      14117.75       126.44 o
   7   3  11         94.85        138.58        13.23 o
   8   3  11      23225.27      22706.57       161.78 o
   9   3  11        921.06        948.12        20.99 o
  10   3  11      13838.91      13644.20       110.76 o
  11   3  11        289.50        316.73        18.88 o
  12   3  11      21319.56      21424.93       218.83 o
  13   3  11         79.91         87.07        19.53 o
  14   3  11      15110.68      15263.14       204.72 o
  15   3  11         15.62         12.99        22.91 o
  16   3  11      12702.32      12889.09       197.88 o
  17   3  11          6.35         18.10        26.32 o
   0   4  11      83812.60      82038.59       912.99 o
   1   4  11        322.30        343.78        14.33 o
   2   4  11     111886.59     110394.93       709.50 o
   3   4  11         44.39         57.12         9.25 o
   4   4  11      61722.10      61282.02       409.54 o
   5   4  11        966.05        967.47        28.35 o
   6   4  11      69797.38      68492.60       498.74 o
   7   4  11         91.57        135.94         9.83 o
   8   4  11      38132.09      37632.72       241.28 o
   9   4  11        298.05        337.44        14.42 o
  10   4  11      24315.23      23845.35       193.94 o
  11   4  11         34.12         71.00        14.02 o
  12   4  11       8937.31       8996.33       100.77 o
  13   4  11          0.06          8.00        15.97 o
  14   4  11       4669.64       4806.38        80.30 o
  15   4  11         27.61         51.47        23.43 o
  16   4  11        733.23        817.11        44.95 o
  17   4  11          0.12         22.33        26.38 o
   1   5  11          4.20         92.98        17.37 o
   2   5  11       2876.73       2864.88        39.52 o
   3   5  11        480.09        558.97        19.85 o
   4   5  11      17936.15      17796.39       134.71 o
   5   5  11         44.78         85.24        11.15 o
   6   5  11      24130.34      23802.46       183.06 o
   7   5  11        477.12        520.39        14.59 o
   8   5  11      25418.52      24717.28       171.39 o
   9   5  11         12.71         37.30        10.84 o
  10   5  11      30959.51      30140.76       267.18 o
  11   5  11         37.03         69.61        14.31 o
  12   5  11      24180.96      23845.30       242.59 o
  13   5  11        292.53        304.19        22.76 o
  14   5  11      20863.81      20882.53       216.09 o
  15   5  11         31.10         25.68        19.58 o
  16   5  11      15787.64      16082.46       252.77 o
  17   5  11         39.67          9.59        25.49 o
   0   6  11      99464.57      97320.02       928.25 o
   1   6  11        330.09        361.11        16.37 o
   2   6  11      69158.74      67216.77       470.91 o
   3   6  11       1418.09       1428.87        29.27 o
   4   6  11      88441.17      86612.27       568.36 o
   5   6  11         26.62         31.67        10.82 o
   6   6  11      38283.86      37841.64       227.21 o
   7   6  11        275.86        304.58        12.20 o
   8   6  11      35853.50      34728.05       230.64 o
   9   6  11          0.38         41.35        11.18 o
  10   6  11      15214.35      14940.10       143.64 o
  11   6  11         13.97         25.46        13.98 o
  12   6  11      10203.61      10151.53       118.64 o
  13   6  11        157.27        154.30        20.21 o
  14   6  11       2837.32       2961.23        54.06 o
  15   6  11          6.28         71.82        20.41 o
  16   6  11        557.38        546.00        31.50 o
  17   6  11         75.60         35.92        25.96 o
   1   7  11         33.17         46.87        10.54 o
   2   7  11       4305.23       4197.84        51.78 o
   3   7  11        878.27        903.04        25.88 o
   4   7  11       2980.31       2965.46        41.00 o
   5   7  11         71.51        122.43        11.65 o
   6   7  11       8481.25       8339.50        66.01 o
   7   7  11        371.49        424.19        18.08 o
   8   7  11      11446.07      11129.43        87.96 o
   9   7  11          1.41         27.99        11.57 o
  10   7  11      17083.69      16606.13       165.73 o
  11   7  11         37.34         71.23        16.50 o
  12   7  11       9912.09       9770.13       116.16 o
  13   7  11        134.67        136.88        20.29 o
  14   7  11      12641.46      12562.68       149.96 o
  15   7  11         55.80         55.77        20.64 o
  16   7  11       8922.64       8952.30       132.64 o
  17   7  11         36.17         54.02        23.78 o
   0   8  11      27875.21      27389.56       313.78 o
   1   8  11        208.60        210.99        15.76 o
   2   8  11      27227.19      26693.67       213.39 o
   3   8  11        303.15        302.49        16.20 o
   4   8  11      22905.74      22598.95       144.76 o
   5   8  11        156.48        179.40         9.70 o
   6   8  11      14598.55      14370.35        98.45 o
   7   8  11         21.13         31.27         9.07 o
   8   8  11       5080.14       4986.75        53.04 o
   9   8  11         42.16         57.27        13.31 o
  10   8  11       4835.23       4728.94        60.56 o
  11   8  11         11.49         48.93        17.37 o
  12   8  11       1810.89       1923.74        47.21 o
  13   8  11         28.07         50.87        20.29 o
  14   8  11        608.34        622.54        33.38 o
  15   8  11         41.70         71.57        20.55 o
  16   8  11         50.33         45.16        19.02 o
   1   9  11        778.26        768.38        20.90 o
   2   9  11         47.52         53.03         7.81 o
   3   9  11        732.15        758.17        16.49 o
   4   9  11        114.99        145.20         8.41 o
   5   9  11        193.02        244.67        10.19 o
   6   9  11        244.07        257.68        11.65 o
   7   9  11          0.44         21.39         9.81 o
   8   9  11        604.64        613.50        20.69 o
   9   9  11        221.06        257.58        17.18 o
  10   9  11        870.35        875.75        28.12 o
  11   9  11         58.75        104.30        17.48 o
  12   9  11       1582.49       1586.74        47.22 o
  13   9  11         18.52         39.97        20.56 o
  14   9  11        519.41        566.47        50.49 o
  15   9  11         15.81         -2.94        21.35 o
  16   9  11       1182.56       1288.75        69.82 o
   0  10  11       1025.00       1064.64        36.32 o
   1  10  11          0.30          3.39         7.01 o
   2  10  11        606.68        672.50        16.70 o
   3  10  11        137.14        159.19         9.05 o
   4  10  11        829.91        873.93        17.43 o
   5  10  11        505.95        519.96        15.07 o
   6  10  11        416.92        417.03        14.54 o
   7  10  11          5.35         12.45        10.76 o
   8  10  11        426.90        449.50        19.02 o
   9  10  11          5.59         14.66        12.82 o
  10  10  11        109.89        139.75        17.17 o
  11  10  11         38.44         67.05        18.36 o
  12  10  11         90.05        133.74        20.84 o
  13  10  11         67.37        107.73        22.93 o
  14  10  11         43.98         44.78        21.76 o
  15  10  11         40.95         70.68        22.18 o
  16  10  11          8.60          1.11        20.21 o
   1  11  11        392.25        452.49        14.09 o
   2  11  11        518.02        535.05        14.97 o
   3  11  11        393.49        429.28        12.78 o
   4  11  11       1078.98       1037.27        18.67 o
   5  11  11         83.08        130.42        10.03 o
   6  11  11       1957.44       1972.49        30.89 o
   7  11  11         12.38         25.67        12.21 o
   8  11  11       1906.76       1832.55        34.72 o
   9  11  11         49.29         70.62        14.75 o
  10  11  11       3263.27       3227.01        54.71 o
  11  11  11         64.15         96.47        18.17 o
  12  11  11       2569.15       2726.96        51.89 o
  13  11  11         99.91         75.94        21.21 o
  14  11  11       1908.49       2004.95        52.43 o
  15  11  11         34.36         29.98        20.89 o
   0  12  11      27682.94      27034.23       263.17 o
   1  12  11        552.50        540.39        15.74 o
   2  12  11      25643.78      25173.66       158.23 o
   3  12  11          1.42         -8.44         8.44 o
   4  12  11      25987.92      25265.10       163.90 o
   5  12  11        177.96        176.71        12.03 o
   6  12  11      16259.85      16001.50       126.13 o
   7  12  11        118.90        150.97        14.07 o
   8  12  11       8232.81       8113.63        85.98 o
   9  12  11          2.06         -3.93        14.31 o
  10  12  11       7096.45       7037.41        91.96 o
  11  12  11        100.72        126.27        19.55 o
  12  12  11       2957.24       2973.97        56.42 o
  13  12  11          3.91         14.75        19.43 o
  14  12  11        941.99        997.86        39.31 o
  15  12  11         62.26         71.40        23.41 o
   1  13  11         10.11         39.88        11.42 o
   2  13  11       2886.23       2881.51        36.41 o
   3  13  11         35.51         65.50        11.29 o
   4  13  11       3206.06       3163.21        39.78 o
   5  13  11          0.74         41.96        11.70 o
   6  13  11       8006.18       7876.75        72.01 o
   7  13  11         61.18         97.02        13.99 o
   8  13  11      11033.80      10965.59       109.52 o
   9  13  11         14.87         46.08        15.56 o
  10  13  11      13687.48      13575.23       158.94 o
  11  13  11         33.92         71.94        19.55 o
  12  13  11      10356.02      10219.07       136.98 o
  13  13  11        118.60        151.66        22.51 o
  14  13  11      10524.73      10728.66       151.39 o
   0  14  11      44026.00      42721.14       504.02 o
   1  14  11        231.73        219.21        15.70 o
   2  14  11      37451.97      36459.74       274.94 o
   3  14  11         31.91         37.71        11.78 o
   4  14  11      38334.37      37501.14       293.10 o
   5  14  11         11.52         14.13        11.14 o
   6  14  11      25059.38      24771.08       194.10 o
   7  14  11         27.48         36.21        12.93 o
   8  14  11      19216.97      19161.82       172.91 o
   9  14  11         52.88         34.26        17.40 o
  10  14  11      10603.03      10674.04       131.27 o
  11  14  11        116.13        142.76        21.24 o
  12  14  11       6521.91       6501.35        98.11 o
  13  14  11          0.07         43.86        20.59 o
  14  14  11       1925.44       2013.73        67.70 o
   1  15  11          3.54         66.04        13.94 o
   2  15  11        627.58        597.73        21.02 o
   3  15  11         49.23         88.54        14.30 o
   4  15  11       5181.10       5233.03        59.64 o
   5  15  11          5.22         45.48        12.75 o
   6  15  11       7200.84       7167.78        74.22 o
   7  15  11        153.40        181.62        16.00 o
   8  15  11      11391.90      11318.21       115.80 o
   9  15  11          2.27         -4.91        16.83 o
  10  15  11      12611.21      12729.23       151.14 o
  11  15  11          3.14         -3.31        20.16 o
  12  15  11      13802.39      13423.48       182.83 o
  13  15  11         44.97         86.12        25.62 o
   0  16  11      25187.72      24758.70       309.65 o
   1  16  11          0.01        -10.94        13.47 o
   2  16  11      34064.38      34111.70       280.56 o
   3  16  11        168.28        188.36        20.46 o
   4  16  11      19198.92      19064.40       161.83 o
   5  16  11        110.75        130.64        16.62 o
   6  16  11      19652.13      19636.81       165.99 o
   7  16  11        249.84        276.25        20.31 o
   8  16  11      11581.16      11536.96       119.34 o
   9  16  11        141.48        137.10        21.08 o
  10  16  11       7250.65       7188.40        97.11 o
  11  16  11          1.89         25.69        21.95 o
  12  16  11       2664.38       2685.86        74.35 o
   1  17  11         17.83         43.51        14.99 o
   2  17  11         95.36         84.77        15.98 o
   3  17  11        182.13        223.90        19.12 o
   4  17  11       1175.18       1172.72        32.08 o
   5  17  11          2.97         17.31        16.13 o
   6  17  11       2074.15       2127.07        40.47 o
   7  17  11         49.67         84.16        16.58 o
   8  17  11       4269.30       4406.93        62.63 o
   9  17  11         14.24         42.23        18.40 o
  10  17  11       3543.73       3581.48        71.64 o
  11  17  11          8.85         -4.18        23.07 o
   0  18  11       8660.49       8619.99       129.37 o
   1  18  11         42.18         35.89        16.15 o
   2  18  11       5297.71       5467.95        73.32 o
   3  18  11          4.99          8.27        16.68 o
   4  18  11       4327.29       4468.66        64.60 o
   5  18  11         65.11         78.82        19.22 o
   6  18  11       3285.82       3352.18        56.86 o
   7  18  11          1.58         12.70        16.09 o
   8  18  11       2465.87       2477.68        48.30 o
   9  18  11         35.24         38.97        19.29 o
  10  18  11        739.79        774.33        40.20 o
   1  19  11        145.42        202.45        19.52 o
   2  19  11          1.17          5.22        17.19 o
   3  19  11         41.21         44.23        17.51 o
   4  19  11          8.00         16.25        18.18 o
   5  19  11          8.54        -13.44        18.49 o
   6  19  11        240.37        234.36        22.85 o
   7  19  11          4.09         31.84        20.37 o
   8  19  11         13.10         25.50        17.35 o
   9  19  11        198.30        194.20        21.70 o
   0  20  11        792.12        887.70        60.07 o
   1  20  11        115.75        102.11        18.06 o
   2  20  11       1253.02       1267.11        40.81 o
   3  20  11          8.71          3.83        17.73 o
   4  20  11        613.67        613.08        29.07 o
   5  20  11          7.72         11.97        18.59 o
   6  20  11        741.88        759.62        43.89 o
   7  20  11         52.10         59.31        22.39 o
   8  20  11        525.11        568.95        31.65 o
   1  21  11          0.07         18.03        21.90 o
   2  21  11         17.71         36.23        17.40 o
   3  21  11         11.86         63.67        17.97 o
   4  21  11        432.37        421.71        24.19 o
   5  21  11          2.65         14.06        19.52 o
   6  21  11        842.85        837.92        35.94 o
   0  22  11      11096.70      11616.03       224.30 o
   1  22  11          8.49         12.80        18.79 o
   2  22  11       9413.30       9679.78       136.25 o
   3  22  11          0.81         -1.29        19.04 o
   0   0  12       6071.99       6471.01       117.93 o
   1   0  12        485.59        512.35        22.91 o
   2   0  12       3638.32       3824.83        63.96 o
   3   0  12      17449.40      17536.77       197.55 o
   4   0  12       5451.29       5687.24        86.62 o
   5   0  12      17030.18      16938.89       191.46 o
   6   0  12        317.22        501.60        34.31 o
   7   0  12      39454.33      38730.93       391.77 o
   8   0  12        205.80        251.81        18.46 o
   9   0  12      19769.15      19698.10       224.42 o
  10   0  12        953.58        945.25        41.89 o
  11   0  12      30585.91      30343.94       453.12 o
  12   0  12         52.76        206.03        30.07 o
  13   0  12      22340.40      22978.30       421.85 o
  14   0  12          5.05        -19.49        31.46 o
  15   0  12      18536.70      18702.32       345.42 o
  16   0  12        197.02        199.51        41.49 o
  17   0  12      13040.73      14004.88       437.71 o
   1   1  12      98098.24     100095.26       598.47 o
   2   1  12        486.19        514.70        16.88 o
   3   1  12      79473.09      80350.93       557.48 o
   4   1  12        201.21        237.64        15.89 o
   5   1  12      63761.31      63546.56       464.20 o
   6   1  12       2017.48       2018.05        36.00 o
   7   1  12      54601.30      53725.90       361.80 o
   8   1  12        216.51        270.24        14.13 o
   9   1  12      28669.45      28509.09       224.33 o
  10   1  12        261.22        317.31        18.68 o
  11   1  12      15641.34      15726.60       199.27 o
  12   1  12        234.42        241.82        20.85 o
  13   1  12       5141.53       5262.50        80.61 o
  14   1  12        289.52        339.28        30.39 o
  15   1  12       2478.17       2565.52        65.10 o
  16   1  12        171.72        189.49        27.41 o
  17   1  12         99.12         92.38        25.01 o
   0   2  12       5242.43       5298.62        82.39 o
   1   2  12       2633.74       2733.19        32.00 o
   2   2  12        275.10        396.06        22.66 o
   3   2  12       2182.25       2174.36        34.13 o
   4   2  12        209.54        317.68        21.53 o
   5   2  12      15037.00      14872.96       128.56 o
   6   2  12       1904.69       1953.93        35.99 o
   7   2  12      12068.57      11709.29        98.00 o
   8   2  12        932.42       1001.69        26.65 o
   9   2  12      19713.50      19325.54       156.28 o
  10   2  12         11.28         31.35        12.59 o
  11   2  12      13455.21      13574.78       157.45 o
  12   2  12        416.25        428.85        21.58 o
  13   2  12      16205.78      16637.91       190.07 o
  14   2  12        155.81        192.25        26.88 o
  15   2  12      11257.60      11865.96       168.38 o
  16   2  12         17.11         14.29        23.46 o
  17   2  12       9408.67      10055.38       213.47 o
   1   3  12      37200.94      37394.94       311.19 o
   2   3  12          3.00         13.95         8.30 o
   3   3  12      33026.26      33180.28       234.25 o
   4   3  12        611.48        624.96        26.03 o
   5   3  12      26235.04      26322.34       205.09 o
   6   3  12         10.36         46.98        12.07 o
   7   3  12      13008.01      13013.63       102.98 o
   8   3  12        585.82        589.24        17.28 o
   9   3  12      10346.14      10244.28        88.46 o
  10   3  12        570.53        585.64        31.97 o
  11   3  12       3279.16       3272.31        50.62 o
  12   3  12        172.29        214.78        19.21 o
  13   3  12       2556.73       2624.59        54.09 o
  14   3  12        266.21        274.99        36.85 o
  15   3  12        179.25        247.53        27.85 o
  16   3  12        143.47        204.39        27.78 o
  17   3  12        130.26        122.83        35.01 o
   0   4  12       6010.32       6020.03        80.83 o
   1   4  12          8.96         23.85         8.83 o
   2   4  12        905.69        912.03        24.34 o
   3   4  12        594.17        644.19        21.62 o
   4   4  12        297.25        319.27        17.43 o
   5   4  12        307.79        366.16        18.18 o
   6   4  12         51.60         68.99         9.87 o
   7   4  12        733.27        730.52        20.45 o
   8   4  12        312.64        327.93        13.94 o
   9   4  12       1955.02       1978.69        33.83 o
  10   4  12        611.38        642.28        22.43 o
  11   4  12       2348.85       2300.25        40.17 o
  12   4  12         21.26         22.14        14.95 o
  13   4  12       1160.43       1202.99        39.04 o
  14   4  12          0.40          5.90        19.68 o
  15   4  12       1698.07       1646.49        84.39 o
  16   4  12          1.67        -12.37        25.32 o
  17   4  12       1224.46       1284.73        85.27 o
   1   5  12        390.44        480.11        28.14 o
   2   5  12        306.99        309.13        16.35 o
   3   5  12         15.64         59.69        13.10 o
   4   5  12         76.61         71.76        12.17 o
   5   5  12        135.53        190.26        15.09 o
   6   5  12        913.82        929.19        18.73 o
   7   5  12        442.85        466.43        14.62 o
   8   5  12          0.29         -2.85         9.04 o
   9   5  12        399.70        451.11        17.88 o
  10   5  12          0.64         10.66        12.41 o
  11   5  12          2.19         17.50        13.81 o
  12   5  12        132.70        181.80        18.03 o
  13   5  12         45.99         65.09        17.14 o
  14   5  12          1.12         35.24        18.01 o
  15   5  12          8.06         18.36        20.22 o
  16   5  12         44.44        102.57        27.54 o
  17   5  12          2.79          1.87        24.92 o
   0   6  12        253.77        418.43        24.19 o
   1   6  12          2.50         22.40        10.10 o
   2   6  12        262.19        277.49        16.15 o
   3   6  12        516.02        531.26        18.97 o
   4   6  12        755.45        791.45        24.05 o
   5   6  12       3793.62       3802.58        39.11 o
   6   6  12        304.86        379.75        13.32 o
   7   6  12       2458.62       2362.37        31.38 o
   8   6  12        431.64        429.18        16.13 o
   9   6  12       2474.55       2537.01        39.78 o
  10   6  12        292.22        272.89        18.11 o
  11   6  12       2419.64       2417.85        47.25 o
  12   6  12          2.05        118.68        18.92 o
  13   6  12       2957.89       2882.86        56.98 o
  14   6  12         68.79         54.67        18.59 o
  15   6  12       1901.83       2038.88        45.75 o
  16   6  12         66.07         53.01        26.58 o
  17   6  12       1589.67       1594.50        56.52 o
   1   7  12      33300.82      32332.74       292.34 o
   2   7  12         31.68         38.91        10.54 o
   3   7  12      32400.59      31709.80       233.66 o
   4   7  12       1100.04       1092.84        23.43 o
   5   7  12      22349.29      22238.83       140.76 o
   6   7  12        226.97        240.31        11.64 o
   7   7  12      20179.33      19842.16       138.51 o
   8   7  12        317.68        338.22        15.26 o
   9   7  12      10421.50      10090.18       109.23 o
  10   7  12        474.97        492.14        23.29 o
  11   7  12       5781.33       5820.17        77.83 o
  12   7  12        128.98        132.15        20.97 o
  13   7  12       1902.18       1955.54        49.65 o
  14   7  12        199.86        230.54        22.09 o
  15   7  12        763.47        846.07        38.30 o
  16   7  12        105.99         85.82        20.53 o
   0   8  12        651.86        682.42        41.74 o
   1   8  12        236.64        250.77        15.80 o
   2   8  12        998.05       1070.86        21.21 o
   3   8  12       7106.20       7038.64        54.94 o
   4   8  12        102.06        167.00        10.32 o
   5   8  12       6885.26       6809.84        55.22 o
   6   8  12       2487.37       2545.45        35.57 o
   7   8  12      15473.91      15075.30       111.12 o
   8   8  12        982.91        945.88        24.17 o
   9   8  12      14770.40      14272.42       138.96 o
  10   8  12        122.81        180.22        17.68 o
  11   8  12      15856.66      15594.49       167.44 o
  12   8  12        430.20        461.41        27.25 o
  13   8  12      11505.46      11354.76       147.45 o
  14   8  12         72.85         93.98        22.50 o
  15   8  12      11977.79      12177.35       156.16 o
  16   8  12        120.29        108.69        23.12 o
   1   9  12      61131.92      59893.85       324.83 o
   2   9  12         23.11         26.73         6.70 o
   3   9  12      57994.55      56663.58       303.68 o
   4   9  12         22.42         35.46         7.25 o
   5   9  12      51449.34      50488.87       276.88 o
   6   9  12         64.82         79.03         9.78 o
   7   9  12      30079.01      28851.61       214.70 o
   8   9  12        539.14        527.78        20.14 o
   9   9  12      22218.26      21514.82       199.17 o
  10   9  12        232.12        273.05        18.85 o
  11   9  12      11535.64      11483.65       131.66 o
  12   9  12        774.92        813.81        34.89 o
  13   9  12       5809.95       5773.34        90.53 o
  14   9  12        388.19        426.50        31.72 o
  15   9  12        915.69        964.13        47.19 o
  16   9  12        510.41        545.50        31.17 o
   0  10  12        320.14        451.27        18.99 o
   1  10  12       3014.37       3050.15        39.71 o
   2  10  12       1736.07       1804.75        23.91 o
   3  10  12       2574.91       2571.68        27.29 o
   4  10  12       2325.20       2390.96        26.21 o
   5  10  12      13030.21      12792.04        85.55 o
   6  10  12        780.82        825.95        20.46 o
   7  10  12      11542.90      11375.04       109.72 o
   8  10  12        272.91        305.61        17.57 o
   9  10  12      22264.21      21762.87       193.44 o
  10  10  12       1040.29       1012.86        41.37 o
  11  10  12      17373.55      17170.61       184.06 o
  12  10  12         77.11        101.44        22.18 o
  13  10  12      16792.31      17115.52       193.74 o
  14  10  12         65.68         76.17        22.67 o
  15  10  12      12631.60      12920.00       152.70 o
   1  11  12      48807.99      47593.30       280.06 o
   2  11  12         50.97         67.13         8.74 o
   3  11  12      45751.16      44725.59       254.70 o
   4  11  12         11.37         22.45         8.74 o
   5  11  12      37070.82      35994.15       244.44 o
   6  11  12        212.50        203.04        14.49 o
   7  11  12      20793.49      20356.57       181.15 o
   8  11  12        206.69        208.78        16.69 o
   9  11  12      14306.62      13906.94       132.76 o
  10  11  12        248.57        275.73        28.05 o
  11  11  12       8180.43       8262.85       125.62 o
  12  11  12        725.52        734.37        30.43 o
  13  11  12       3343.77       3445.92        62.12 o
  14  11  12        117.03        155.56        24.18 o
  15  11  12        845.77        948.49        37.77 o
   0  12  12       1883.01       1926.14        39.41 o
   1  12  12          8.23          9.94         9.50 o
   2  12  12        294.55        313.26        13.07 o
   3  12  12       2445.78       2435.06        31.25 o
   4  12  12        144.14        185.29        12.69 o
   5  12  12       1513.40       1504.55        26.15 o
   6  12  12        652.48        692.23        21.01 o
   7  12  12       7047.46       6792.21        75.51 o
   8  12  12         57.78         80.79        14.98 o
   9  12  12       6377.21       6351.95        76.06 o
  10  12  12         12.86         23.21        16.71 o
  11  12  12       9426.85       9273.72       118.16 o
  12  12  12        121.90        169.73        22.16 o
  13  12  12       7482.21       7604.58       102.93 o
  14  12  12        103.54         93.14        22.43 o
   1  13  12      13876.71      13862.15       119.92 o
   2  13  12        112.85        120.07        12.75 o
   3  13  12      11623.97      11556.64       100.42 o
   4  13  12        203.45        180.20        13.83 o
   5  13  12       6477.93       6372.08        61.57 o
   6  13  12        283.59        284.52        15.57 o
   7  13  12       6063.66       5998.02        73.81 o
   8  13  12        147.54        155.98        17.10 o
   9  13  12       2071.92       2130.80        41.31 o
  10  13  12        198.65        193.54        21.83 o
  11  13  12       1465.25       1520.31        42.80 o
  12  13  12         15.49         36.09        19.13 o
  13  13  12        369.34        380.15        28.32 o
  14  13  12        116.44        134.37        27.70 o
   0  14  12         29.32         41.69        18.20 o
   1  14  12         64.30         74.65        13.07 o
   2  14  12        210.00        228.86        15.63 o
   3  14  12         17.39         12.04        11.59 o
   4  14  12        250.83        288.65        20.95 o
   5  14  12        195.05        178.53        14.89 o
   6  14  12        441.73        455.32        21.08 o
   7  14  12         92.45         89.94        15.21 o
   8  14  12         29.24         50.81        15.88 o
   9  14  12        242.06        244.39        20.17 o
  10  14  12         14.56         33.00        19.32 o
  11  14  12        337.57        371.64        25.91 o
  12  14  12         56.32         69.35        21.71 o
  13  14  12        819.92        791.43        68.50 o
   1  15  12        527.66        541.52        30.50 o
   2  15  12        119.23         87.10        14.04 o
   3  15  12        991.78       1008.12        27.00 o
   4  15  12          8.01         13.98        13.44 o
   5  15  12        866.20        826.48        24.87 o
   6  15  12          0.30         13.13        13.40 o
   7  15  12        454.47        468.70        22.73 o
   8  15  12        157.99        161.45        18.69 o
   9  15  12        219.81        252.96        26.48 o
  10  15  12          5.30          5.46        18.76 o
  11  15  12        488.46        496.32        27.44 o
  12  15  12         66.38         82.90        21.67 o
  13  15  12         35.63         63.55        23.92 o
   0  16  12         40.73         81.36        20.97 o
   1  16  12         42.60         55.64        15.05 o
   2  16  12        170.75        201.59        17.39 o
   3  16  12        694.52        709.64        24.90 o
   4  16  12        309.80        377.00        19.66 o
   5  16  12        788.28        785.95        25.26 o
   6  16  12          6.25         33.41        15.46 o
   7  16  12       1516.33       1442.04        39.28 o
   8  16  12         67.80         74.80        16.28 o
   9  16  12       2118.86       2104.22        48.45 o
  10  16  12        206.49        240.54        23.20 o
  11  16  12       2349.92       2400.75        64.73 o
  12  16  12         10.30         28.14        24.37 o
   1  17  12      15244.07      15306.04       140.24 o
   2  17  12          2.56         -0.36        15.45 o
   3  17  12      14850.42      14746.42       152.50 o
   4  17  12        395.32        383.67        22.95 o
   5  17  12      11119.65      10927.78       119.71 o
   6  17  12        229.39        234.89        20.90 o
   7  17  12       7670.69       7689.96        86.34 o
   8  17  12         51.11         59.81        17.15 o
   9  17  12       5420.25       5269.65        84.53 o
  10  17  12        285.30        390.62        36.14 o
  11  17  12       2605.71       2665.83        77.59 o
   0  18  12       1752.25       1828.63        62.21 o
   1  18  12        175.07        178.49        18.05 o
   2  18  12        684.90        731.81        28.72 o
   3  18  12       1018.33        992.74        36.06 o
   4  18  12        417.67        455.32        24.75 o
   5  18  12       3638.21       3578.93        59.45 o
   6  18  12        169.91        205.60        20.06 o
   7  18  12       4837.61       4838.63        66.10 o
   8  18  12        199.91        221.21        22.03 o
   9  18  12       7304.61       7356.50       113.21 o
  10  18  12         46.34         89.68        24.17 o
   1  19  12      24036.68      23912.19       220.52 o
   2  19  12         39.79         45.91        17.39 o
   3  19  12      19802.51      19657.09       194.67 o
   4  19  12         22.77         48.22        18.71 o
   5  19  12      15393.33      15663.14       168.31 o
   6  19  12        109.90        105.63        20.62 o
   7  19  12      13368.41      13557.72       156.18 o
   8  19  12        114.37        105.57        22.26 o
   9  19  12       7366.26       7087.45       159.28 o
   0  20  12        638.78        607.02        34.34 o
   1  20  12         10.57         22.02        16.63 o
   2  20  12        555.75        549.45        24.52 o
   3  20  12       1245.87       1400.05        41.63 o
   4  20  12        481.46        565.82        31.56 o
   5  20  12       2414.64       2540.74        51.36 o
   6  20  12        157.53        160.71        20.83 o
   7  20  12       5703.14       5972.78       103.81 o
   1  21  12      15247.39      15681.10       158.66 o
   2  21  12          3.25          3.44        16.94 o
   3  21  12      12229.33      12330.67       136.18 o
   4  21  12          2.74         17.92        17.11 o
   5  21  12      10043.18      10226.44       122.74 o
   0  22  12        104.66        168.53        30.37 o
   1  22  12        170.23        166.78        21.53 o
   2  22  12         14.74         50.34        21.57 o
   1   1  13       1422.12       1454.98        25.81 o
   2   1  13       1960.44       1995.63        33.71 o
   3   1  13        972.70       1029.14        29.87 o
   4   1  13        682.45        719.61        25.73 o
   5   1  13       1718.45       1802.79        39.42 o
   6   1  13       3516.02       3425.81        44.81 o
   7   1  13        876.10        924.85        20.92 o
   8   1  13       3247.56       3248.88        55.13 o
   9   1  13        567.23        616.19        21.15 o
  10   1  13       2816.52       2867.38        48.69 o
  11   1  13         49.28         42.18        17.44 o
  12   1  13       1290.30       1352.25        38.42 o
  13   1  13        401.32        414.83        26.63 o
  14   1  13       2689.64       2799.08        54.92 o
  15   1  13          5.15         14.57        23.55 o
  16   1  13       1030.11       1006.72        41.85 o
  17   1  13         21.05          6.76        22.29 o
   0   2  13      40939.65      42017.05       399.40 o
   1   2  13       1229.64       1245.33        25.23 o
   2   2  13      22768.40      23339.60       172.26 o
   3   2  13       1074.67       1126.01        30.45 o
   4   2  13      27971.50      28202.31       241.80 o
   5   2  13       1481.59       1529.06        34.37 o
   6   2  13      17567.43      17690.83       146.78 o
   7   2  13        703.50        738.41        19.85 o
   8   2  13      16045.53      16075.62       146.16 o
   9   2  13        744.71        719.38        21.18 o
  10   2  13       7048.40       6993.41        82.17 o
  11   2  13        942.70       1032.00        37.89 o
  12   2  13       3731.50       3815.71        58.69 o
  13   2  13       2046.14       2088.08        49.28 o
  14   2  13       1558.49       1565.56        75.12 o
  15   2  13        571.19        616.30        36.58 o
  16   2  13        299.98        293.93        28.91 o
  17   2  13        411.49        529.93        33.29 o
   1   3  13       4221.89       4400.91        58.52 o
   2   3  13       1005.98       1071.88        24.63 o
   3   3  13       4644.36       4742.09        61.31 o
   4   3  13      11180.16      11095.36       117.17 o
   5   3  13       3662.94       3763.98        57.16 o
   6   3  13      17832.56      17539.82       127.42 o
   7   3  13       2342.47       2376.42        31.00 o
   8   3  13      12230.76      12058.50       103.02 o
   9   3  13       3324.00       3328.49        41.12 o
  10   3  13      16030.50      15729.18       150.35 o
  11   3  13        752.36        789.41        27.17 o
  12   3  13      14805.86      15034.06       155.85 o
  13   3  13         44.59         64.13        17.73 o
  14   3  13      10989.59      11057.19       158.45 o
  15   3  13        223.30        228.83        28.03 o
  16   3  13       8972.38       9414.52       141.46 o
  17   3  13          7.89          9.25        25.30 o
   0   4  13      76838.52      77104.31       849.51 o
   1   4  13        981.47       1040.49        25.87 o
   2   4  13      83037.47      81910.75       808.20 o
   3   4  13        564.85        611.34        20.99 o
   4   4  13      60302.45      59990.36       428.27 o
   5   4  13        168.15        176.80        13.17 o
   6   4  13      51570.31      51240.96       314.30 o
   7   4  13       1568.69       1596.74        31.13 o
   8   4  13      30631.99      30107.05       220.06 o
   9   4  13        745.12        753.63        22.88 o
  10   4  13      18843.90      18562.58       173.92 o
  11   4  13       2561.10       2578.34        42.77 o
  12   4  13       7039.08       7160.38        91.03 o
  13   4  13       1654.15       1702.21        45.17 o
  14   4  13       3106.96       3201.33        63.74 o
  15   4  13       2316.17       2391.55        61.95 o
  16   4  13        427.16        415.71        32.03 o
  17   4  13        801.87        875.57        45.72 o
   1   5  13      12291.52      12105.22       120.58 o
   2   5  13       4398.05       4192.51        52.77 o
   3   5  13       7790.35       7811.96        74.68 o
   4   5  13       7310.94       7277.05        78.73 o
   5   5  13       4106.88       4210.83        43.96 o
   6   5  13      13408.99      13278.60        96.90 o
   7   5  13       4804.17       4742.94        45.90 o
   8   5  13      22685.12      22336.84       184.49 o
   9   5  13        797.98        827.21        25.19 o
  10   5  13      19490.58      19195.14       188.55 o
  11   5  13        277.87        344.58        20.01 o
  12   5  13      18257.30      18120.48       172.31 o
  13   5  13        670.01        702.49        36.17 o
  14   5  13      18060.53      18164.04       217.54 o
  15   5  13         26.97         47.44        23.40 o
  16   5  13      14151.93      14666.28       196.56 o
  17   5  13          3.55        -26.57        26.57 o
   0   6  13      69129.04      66868.42       805.81 o
   1   6  13        433.85        483.76        20.57 o
   2   6  13      61917.14      60885.74       420.20 o
   3   6  13        516.63        528.99        19.84 o
   4   6  13      56864.43      56478.94       362.60 o
   5   6  13       1738.56       1752.80        25.30 o
   6   6  13      39508.40      39054.61       241.60 o
   7   6  13        389.20        437.22        15.50 o
   8   6  13      27530.60      26959.61       196.50 o
   9   6  13       3304.13       3309.63        52.74 o
  10   6  13      13783.84      13677.27       197.79 o
  11   6  13        697.04        761.45        27.89 o
  12   6  13       7936.75       7884.01        98.21 o
  13   6  13       1218.29       1353.68        38.85 o
  14   6  13       1980.09       2035.64        45.69 o
  15   6  13        931.43       1017.84        73.78 o
  16   6  13        514.90        576.92        37.93 o
   1   7  13       2420.94       2452.26        39.56 o
   2   7  13        642.65        640.70        20.98 o
   3   7  13       7213.13       7159.06        54.44 o
   4   7  13       5662.85       5614.94        48.00 o
   5   7  13       2163.47       2214.67        27.94 o
   6   7  13       7345.78       7272.31        61.40 o
   7   7  13        424.35        488.54        19.60 o
   8   7  13       9896.83       9688.52        94.98 o
   9   7  13        734.90        689.39        25.20 o
  10   7  13      12655.16      12343.69       131.00 o
  11   7  13        923.59        890.21        35.18 o
  12   7  13      12847.29      12714.22       142.49 o
  13   7  13        124.19        132.96        21.39 o
  14   7  13       8663.77       8896.15       114.39 o
  15   7  13        118.92        142.42        21.74 o
  16   7  13       8290.47       8458.56       154.82 o
   0   8  13      13232.99      13143.98       129.67 o
   1   8  13         17.48         24.57         7.64 o
   2   8  13      20510.82      20250.70       124.86 o
   3   8  13       1783.89       1748.97        22.83 o
   4   8  13      13368.40      13273.71        86.91 o
   5   8  13         87.11         83.13         9.17 o
   6   8  13      11261.23      11087.13        86.84 o
   7   8  13       1803.38       1750.63        35.14 o
   8   8  13       5359.09       5261.52        61.09 o
   9   8  13        305.34        355.06        20.24 o
  10   8  13       4804.55       4760.35        65.89 o
  11   8  13        903.96        943.70        32.62 o
  12   8  13       1934.38       1928.71        49.51 o
  13   8  13        113.53        162.14        23.92 o
  14   8  13        675.39        730.47        32.13 o
  15   8  13        112.13        117.42        27.53 o
  16   8  13        237.20        219.03        24.66 o
   1   9  13        271.68        291.24        10.90 o
   2   9  13        317.36        332.07        11.03 o
   3   9  13         46.06         74.37         8.30 o
   4   9  13         27.29         21.07         8.04 o
   5   9  13        450.53        446.68        13.94 o
   6   9  13        106.26        116.76        11.20 o
   7   9  13        334.64        391.03        17.03 o
   8   9  13       1487.03       1462.05        30.91 o
   9   9  13         26.69         27.38        14.19 o
  10   9  13        720.36        728.41        47.93 o
  11   9  13        495.21        522.84        26.09 o
  12   9  13       1004.43       1058.04        39.29 o
  13   9  13          9.95         -7.20        20.04 o
  14   9  13        989.84       1031.89        36.39 o
  15   9  13         20.66         28.65        19.77 o
   0  10  13         22.01         62.48        16.20 o
   1  10  13         94.55         83.35         8.91 o
   2  10  13        272.81        318.73        12.50 o
   3  10  13        244.57        264.53        11.18 o
   4  10  13        297.34        347.69        13.36 o
   5  10  13         94.66        116.63        10.81 o
   6  10  13        487.74        513.37        17.63 o
   7  10  13         43.22         53.88        12.70 o
   8  10  13        479.24        544.17        21.49 o
   9  10  13         30.51         41.65        15.26 o
  10  10  13        506.32        547.99        24.40 o
  11  10  13         18.60         41.49        18.52 o
  12  10  13        175.25        232.51        25.18 o
  13  10  13          1.82         27.64        19.75 o
  14  10  13         22.97         23.15        20.10 o
  15  10  13          2.62         12.76        18.92 o
   1  11  13       1247.65       1262.77        21.84 o
   2  11  13       1032.29       1045.32        19.91 o
   3  11  13        477.61        542.02        20.93 o
   4  11  13       1364.91       1341.23        23.70 o
   5  11  13        424.78        456.82        16.53 o
   6  11  13       1516.40       1495.80        29.78 o
   7  11  13        568.14        607.41        22.59 o
   8  11  13       4658.27       4629.24        58.76 o
   9  11  13        128.15        164.27        17.24 o
  10  11  13       2116.34       2089.25        42.96 o
  11  11  13        475.45        478.08        27.56 o
  12  11  13       2530.90       2609.39        57.91 o
  13  11  13         42.41         57.32        20.12 o
  14  11  13       1757.49       1909.90        49.86 o
  15  11  13        113.84        116.78        27.01 o
   0  12  13      16352.57      15680.33       177.77 o
   1  12  13        145.86        134.12        12.59 o
   2  12  13      20369.35      19731.31       148.54 o
   3  12  13       1146.00       1137.56        24.81 o
   4  12  13      15057.11      14807.74       122.68 o
   5  12  13         30.32         49.89        10.81 o
   6  12  13      15641.62      15266.08       136.14 o
   7  12  13       1583.81       1521.97        33.24 o
   8  12  13       8604.57       8505.20        90.67 o
   9  12  13        452.68        472.70        23.01 o
  10  12  13       6345.47       6356.61        85.74 o
  11  12  13        760.90        823.51        33.65 o
  12  12  13       3114.89       3162.60        61.36 o
  13  12  13        279.46        366.92        27.45 o
  14  12  13        939.99       1025.90        41.48 o
   1  13  13       2712.10       2733.61        38.49 o
   2  13  13        704.17        697.68        20.66 o
   3  13  13       3906.07       3897.14        46.45 o
   4  13  13       3893.46       3834.16        45.96 o
   5  13  13       2845.80       2856.84        39.22 o
   6  13  13       6033.42       5913.53        63.46 o
   7  13  13        437.14        485.88        24.17 o
   8  13  13       7703.56       7721.27        85.22 o
   9  13  13        800.58        815.44        51.20 o
  10  13  13      10232.10      10128.18       118.73 o
  11  13  13        735.69        749.98        32.33 o
  12  13  13      10052.55      10111.19       126.00 o
  13  13  13         51.65         79.44        23.64 o
  14  13  13       7974.80       8056.11       132.99 o
   0  14  13      39690.59      39138.61       431.32 o
   1  14  13        190.54        190.86        15.30 o
   2  14  13      35478.79      34915.89       274.73 o
   3  14  13         16.88          1.59        12.70 o
   4  14  13      33961.77      33234.45       263.52 o
   5  14  13        578.97        546.35        20.01 o
   6  14  13      20170.11      19711.75       164.50 o
   7  14  13        138.26        137.80        16.98 o
   8  14  13      15082.81      14923.49       153.10 o
   9  14  13       1213.58       1154.53        43.90 o
  10  14  13       8196.48       8008.16       106.54 o
  11  14  13        947.93       1006.25        36.00 o
  12  14  13       4208.14       4207.38        68.54 o
  13  14  13       1153.20       1099.94        44.30 o
   1  15  13       2853.25       2889.73        42.27 o
   2  15  13       1148.47       1201.47        33.83 o
   3  15  13       2113.36       2170.86        43.05 o
   4  15  13       2310.96       2259.09        38.24 o
   5  15  13       2120.95       2155.94        37.72 o
   6  15  13       5580.92       5507.03        65.00 o
   7  15  13       2198.84       2265.78        41.44 o
   8  15  13       8691.96       8665.34        99.88 o
   9  15  13       1260.18       1206.80        35.84 o
  10  15  13      10063.78       9950.18       124.26 o
  11  15  13        268.82        300.04        28.01 o
  12  15  13       9560.06       9720.86       129.52 o
   0  16  13      27673.47      27588.54       316.79 o
   1  16  13         80.60         58.41        15.66 o
   2  16  13      24264.51      24287.00       199.69 o
   3  16  13        116.90        111.09        16.34 o
   4  16  13      18232.57      18352.38       157.70 o
   5  16  13        133.19        135.87        17.82 o
   6  16  13      14821.42      14796.94       152.69 o
   7  16  13        504.54        507.19        24.54 o
   8  16  13       8903.07       8827.68       101.05 o
   9  16  13        697.07        701.79        31.00 o
  10  16  13       4994.83       4971.05        82.07 o
  11  16  13        841.09        896.06        39.66 o
   1  17  13        507.51        584.56        25.07 o
   2  17  13        116.63        114.58        18.75 o
   3  17  13        809.64        873.00        30.40 o
   4  17  13       1360.56       1317.76        38.23 o
   5  17  13        461.46        519.16        27.19 o
   6  17  13       2927.45       2959.42        50.94 o
   7  17  13        828.71        830.99        35.58 o
   8  17  13       2858.65       2799.16        63.56 o
   9  17  13       1023.05       1053.46        49.20 o
  10  17  13       4531.51       4605.39        76.41 o
  11  17  13        205.28        218.82        28.00 o
   0  18  13       5306.26       5358.87       122.88 o
   1  18  13         20.54         32.82        15.82 o
   2  18  13       4077.82       4109.04        62.03 o
   3  18  13          2.08          6.91        17.13 o
   4  18  13       3897.08       3929.86        59.90 o
   5  18  13        501.44        511.14        32.13 o
   6  18  13       2133.88       2139.18        43.55 o
   7  18  13        169.97        168.94        19.14 o
   8  18  13       1845.42       1852.58        46.47 o
   9  18  13        110.20        137.00        23.23 o
   1  19  13        197.60        268.62        20.95 o
   2  19  13         10.17          0.94        16.47 o
   3  19  13         45.60         78.94        18.44 o
   4  19  13          7.48          6.46        18.16 o
   5  19  13         61.25         48.06        18.61 o
   6  19  13         18.48         13.80        17.80 o
   7  19  13         17.88         21.26        18.45 o
   8  19  13         98.21         92.92        20.54 o
   0  20  13        664.10        827.89        48.43 o
   1  20  13         11.22         15.99        16.48 o
   2  20  13        550.76        574.28        35.18 o
   3  20  13         25.60         32.42        16.38 o
   4  20  13        737.97        805.64        30.31 o
   5  20  13         52.92         42.96        18.84 o
   6  20  13        305.95        330.97        23.28 o
   7  20  13          9.62         22.08        26.10 o
   1  21  13        288.71        311.80        29.93 o
   2  21  13        230.27        274.58        19.85 o
   3  21  13         53.03         87.41        18.41 o
   4  21  13        347.21        347.14        22.52 o
   0   0  14      20940.62      21323.90       347.29 o
   1   0  14        631.03        716.53        28.98 o
   2   0  14      27497.68      28133.32       316.63 o
   3   0  14       1399.69       1408.24        47.48 o
   4   0  14       6911.42       7090.09       106.47 o
   5   0  14      17983.41      17878.90       232.27 o
   6   0  14      12593.61      12442.24       159.49 o
   7   0  14       9056.92       9129.86       114.04 o
   8   0  14       2220.62       2268.84        48.75 o
   9   0  14      18989.81      18878.70       259.36 o
  10   0  14       3639.30       3723.95        87.92 o
  11   0  14      21095.14      20656.47       324.26 o
  12   0  14        346.47        392.28        37.74 o
  13   0  14      17485.77      17967.08       306.54 o
  14   0  14        737.54        882.24        47.97 o
  15   0  14      13644.10      14234.84       311.30 o
  16   0  14        654.93        645.64        50.67 o
  17   0  14      12656.02      13007.46       298.48 o
   1   1  14      68502.98      71101.02       529.27 o
   2   1  14        193.69        211.32        16.61 o
   3   1  14      62288.97      63748.20       482.73 o
   4   1  14       1415.73       1431.06        32.49 o
   5   1  14      53242.82      53427.17       409.81 o
   6   1  14       3778.94       3762.95        46.98 o
   7   1  14      32112.26      31939.99       236.87 o
   8   1  14       3838.97       3808.36        49.10 o
   9   1  14      23148.96      22737.33       236.24 o
  10   1  14       2287.75       2349.84        51.11 o
  11   1  14       9428.88       9635.23       114.58 o
  12   1  14       5200.32       5369.48        77.78 o
  13   1  14       4853.96       4970.96        87.24 o
  14   1  14       3077.26       3239.00        64.74 o
  15   1  14        731.81        825.43        44.47 o
  16   1  14       2686.94       2799.79        65.83 o
  17   1  14        113.14         82.72        23.33 o
   0   2  14      21329.48      21432.69       232.54 o
   1   2  14       1445.25       1519.47        30.47 o
   2   2  14       7858.34       8053.53        84.19 o
   3   2  14       5466.04       5437.62        64.18 o
   4   2  14      10273.46      10436.27       106.61 o
   5   2  14       4032.64       3971.15        50.48 o
   6   2  14       4221.25       4274.33        45.61 o
   7   2  14      14790.85      14504.77       113.95 o
   8   2  14       4949.44       4969.88        55.64 o
   9   2  14      13961.15      13833.66       137.38 o
  10   2  14        638.37        645.54        24.41 o
  11   2  14      11022.30      10955.90       119.31 o
  12   2  14       1091.34       1131.98        38.58 o
  13   2  14      10577.54      10796.11       134.69 o
  14   2  14        252.52        250.07        25.19 o
  15   2  14      10500.60      10900.35       162.10 o
  16   2  14        114.64        133.47        25.50 o
  17   2  14       6070.52       6412.18       108.43 o
   1   3  14      21320.45      21578.52       172.28 o
   2   3  14         21.19         26.68         9.80 o
   3   3  14      18526.49      18705.13       158.32 o
   4   3  14        314.43        353.12        19.51 o
   5   3  14      14240.37      14216.99       118.89 o
   6   3  14        309.61        332.73        13.48 o
   7   3  14      12598.73      12537.51       105.67 o
   8   3  14        611.03        647.51        19.16 o
   9   3  14       5979.23       5933.24        68.73 o
  10   3  14       2568.84       2578.64        44.24 o
  11   3  14       4689.34       4748.93        65.14 o
  12   3  14        649.46        737.41        28.15 o
  13   3  14       1437.95       1496.15        41.14 o
  14   3  14       1901.62       2049.96        57.12 o
  15   3  14        839.27        877.62        68.75 o
  16   3  14        801.48        930.71        41.39 o
  17   3  14         60.08         77.47        26.95 o
   0   4  14        250.49        320.73        35.25 o
   1   4  14        345.69        375.47        16.61 o
   2   4  14       1537.77       1575.99        30.82 o
   3   4  14        698.71        676.44        20.77 o
   4   4  14       1696.74       1756.42        35.81 o
   5   4  14       2807.40       2806.00        33.54 o
   6   4  14        404.16        459.76        15.72 o
   7   4  14       1441.53       1429.10        28.37 o
   8   4  14        708.71        732.91        21.87 o
   9   4  14        868.53        845.44        25.95 o
  10   4  14        674.20        683.35        27.25 o
  11   4  14       2078.16       2130.63        40.06 o
  12   4  14        157.15        190.85        24.16 o
  13   4  14       1291.36       1411.96        40.26 o
  14   4  14         41.92         48.83        21.07 o
  15   4  14        480.74        541.06        39.20 o
  16   4  14        101.99         67.92        24.15 o
   1   5  14          6.94         72.26        12.30 o
   2   5  14         29.51         34.44        10.07 o
   3   5  14          5.30         57.04        13.80 o
   4   5  14          2.79         11.76         8.33 o
   5   5  14        304.75        353.57        13.39 o
   6   5  14        348.72        354.79        14.11 o
   7   5  14        148.13        176.72        12.32 o
   8   5  14         15.69         27.66        11.52 o
   9   5  14        316.44        350.87        19.38 o
  10   5  14         23.81         15.42        14.38 o
  11   5  14         72.25         85.14        16.90 o
  12   5  14          2.28         30.69        16.61 o
  13   5  14        119.54        127.62        20.51 o
  14   5  14         78.55         63.28        21.48 o
  15   5  14         10.41         25.57        22.24 o
  16   5  14         10.85         31.85        22.77 o
   0   6  14       3697.95       3722.84        72.30 o
   1   6  14          2.15         15.78         9.28 o
   2   6  14       3770.62       3766.54        40.83 o
   3   6  14        758.10        818.08        18.89 o
   4   6  14       1762.22       1844.45        30.21 o
   5   6  14       4282.47       4255.86        43.11 o
   6   6  14        350.65        358.75        14.57 o
   7   6  14       2011.43       1993.52        30.24 o
   8   6  14        954.16        928.82        28.36 o
   9   6  14       2281.75       2309.58        41.50 o
  10   6  14         36.06         77.08        16.12 o
  11   6  14       3734.78       3692.62        54.22 o
  12   6  14         13.99         16.47        15.79 o
  13   6  14       1719.35       1768.63        51.20 o
  14   6  14         85.00         62.18        21.77 o
  15   6  14       1176.64       1286.52        45.03 o
  16   6  14         93.34         78.67        25.72 o
   1   7  14      20206.78      19932.07       161.92 o
   2   7  14        104.27        114.18         8.68 o
   3   7  14      20061.82      19912.10       138.72 o
   4   7  14        721.81        752.55        17.36 o
   5   7  14      17531.45      17561.29       120.83 o
   6   7  14        175.32        167.33        12.10 o
   7   7  14      11981.22      11858.17       107.06 o
   8   7  14       1153.71       1148.22        28.65 o
   9   7  14       8993.47       8925.39       100.77 o
  10   7  14       1420.65       1415.49        35.56 o
  11   7  14       4894.71       4918.44        68.79 o
  12   7  14       1765.64       1822.50        47.86 o
  13   7  14       1935.51       2041.69        48.29 o
  14   7  14       1703.16       1809.69        45.92 o
  15   7  14        541.48        566.60        33.32 o
  16   7  14       1492.40       1522.11        59.77 o
   0   8  14       6092.76       6078.78        65.25 o
   1   8  14       1262.88       1280.72        18.74 o
   2   8  14      11165.94      11077.03        72.25 o
   3   8  14       3751.93       3722.19        38.05 o
   4   8  14       5459.01       5477.80        48.15 o
   5   8  14       4910.95       4948.49        45.87 o
   6   8  14       6585.22       6551.95        60.36 o
   7   8  14      11543.08      11374.96       114.15 o
   8   8  14       2752.79       2810.81        43.91 o
   9   8  14      12282.90      12256.79       130.50 o
  10   8  14       1823.58       1862.53        40.59 o
  11   8  14       8414.40       8401.02       103.50 o
  12   8  14        768.29        832.94        46.95 o
  13   8  14      10328.48      10366.05       128.37 o
  14   8  14        485.44        536.76        29.14 o
  15   8  14       8633.27       8698.48       110.86 o
   1   9  14      55647.12      53487.75       299.84 o
   2   9  14        511.91        516.30        13.33 o
   3   9  14      46413.26      45460.53       253.15 o
   4   9  14        222.36        209.53        12.17 o
   5   9  14      32852.45      31976.10       212.19 o
   6   9  14       1132.93       1147.68        25.29 o
   7   9  14      26790.00      26280.32       217.83 o
   8   9  14       2421.03       2397.86        39.37 o
   9   9  14      11908.49      11706.30       126.70 o
  10   9  14       4606.57       4566.11        65.51 o
  11   9  14       7734.86       7708.35       101.34 o
  12   9  14       3288.05       3272.98        65.12 o
  13   9  14       2564.11       2598.09        54.08 o
  14   9  14       3352.52       3346.69        60.53 o
  15   9  14       1265.16       1340.68        59.33 o
   0  10  14      11026.72      10874.62       130.03 o
   1  10  14        160.85        175.05        10.37 o
   2  10  14       4944.44       4984.75        41.38 o
   3  10  14       3667.10       3630.55        36.38 o
   4  10  14      13314.63      13095.11        95.82 o
   5  10  14       6994.86       6776.76        64.94 o
   6  10  14       4252.75       4136.68        50.44 o
   7  10  14      10084.94      10017.16        96.39 o
   8  10  14       3888.11       3805.17        51.95 o
   9  10  14       9470.83       9404.32       102.18 o
  10  10  14       2760.93       2702.24        50.97 o
  11  10  14      14898.73      14940.43       171.46 o
  12  10  14       1806.94       1881.87        50.22 o
  13  10  14      11768.78      11973.62       135.87 o
  14  10  14         96.89        103.77        19.71 o
  15  10  14      10273.69      10674.14       161.89 o
   1  11  14      36602.53      35017.48       216.33 o
   2  11  14        771.17        800.26        19.63 o
   3  11  14      34794.61      33903.56       239.73 o
   4  11  14        364.98        377.94        15.49 o
   5  11  14      23930.58      23605.47       198.08 o
   6  11  14       1705.70       1683.65        30.97 o
   7  11  14      17313.49      17071.18       157.05 o
   8  11  14       1965.22       1936.20        37.44 o
   9  11  14      10796.47      10646.68       113.10 o
  10  11  14       2635.53       2651.62        50.15 o
  11  11  14       5676.10       5720.34        83.22 o
  12  11  14       2349.61       2378.28        55.64 o
  13  11  14       2210.01       2254.84        53.63 o
  14  11  14       1591.40       1611.26        49.37 o
   0  12  14       3745.41       3686.25        64.05 o
   1  12  14        865.95        867.26        25.12 o
   2  12  14       5486.77       5367.33        56.13 o
   3  12  14        835.04        866.80        21.81 o
   4  12  14       2451.98       2504.22        34.34 o
   5  12  14       2582.70       2531.17        37.12 o
   6  12  14       3933.44       3846.68        49.80 o
   7  12  14       4862.38       4824.96        61.11 o
   8  12  14        983.36        965.63        28.85 o
   9  12  14       7919.32       7872.50       127.02 o
  10  12  14       1358.81       1376.29        48.11 o
  11  12  14       5488.57       5569.18        83.17 o
  12  12  14        363.91        385.20        30.90 o
  13  12  14       7114.60       7033.41       102.62 o
  14  12  14        251.40        267.57        30.21 o
   1  13  14       7545.43       7396.73        71.45 o
   2  13  14         51.12         49.20        12.10 o
   3  13  14       5333.21       5324.29        57.46 o
   4  13  14       1006.09        990.24        28.41 o
   5  13  14       6331.00       6246.70        64.31 o
   6  13  14        487.03        447.50        22.70 o
   7  13  14       3774.70       3833.00        54.07 o
   8  13  14        807.16        757.41        27.10 o
   9  13  14       3009.12       2962.92        53.20 o
  10  13  14        213.25        225.14        21.68 o
  11  13  14       1181.37       1262.61        47.74 o
  12  13  14        285.56        338.18        26.84 o
  13  13  14       1175.91       1216.07        40.93 o
   0  14  14        129.11        111.57        20.14 o
   1  14  14          5.06         -1.14        12.09 o
   2  14  14        343.96        391.22        18.67 o
   3  14  14         21.64          4.71        13.52 o
   4  14  14         78.99         97.80        14.01 o
   5  14  14        217.17        195.96        15.70 o
   6  14  14          6.32         18.70        15.00 o
   7  14  14         35.41         24.47        16.24 o
   8  14  14        416.63        433.85        24.24 o
   9  14  14        186.51        211.90        21.24 o
  10  14  14          2.96        -17.08        17.08 o
  11  14  14        853.62        874.27        41.17 o
  12  14  14          6.84         15.85        18.61 o
  13  14  14        370.32        430.06        33.97 o
   1  15  14        502.58        506.15        21.32 o
   2  15  14         49.50         34.55        13.96 o
   3  15  14        267.92        314.32        19.51 o
   4  15  14        104.34        106.68        15.81 o
   5  15  14        301.36        372.41        19.75 o
   6  15  14         49.30         48.47        15.87 o
   7  15  14        625.85        662.49        31.22 o
   8  15  14         48.33         44.35        17.27 o
   9  15  14        222.60        211.09        21.64 o
  10  15  14         78.45         86.80        20.18 o
  11  15  14        154.98        173.32        21.87 o
  12  15  14        182.58        192.91        27.10 o
   0  16  14        921.14        930.09        38.04 o
   1  16  14          3.04          1.02        14.38 o
   2  16  14       1787.68       1804.86        36.68 o
   3  16  14        396.74        363.05        21.64 o
   4  16  14       1492.87       1548.02        36.68 o
   5  16  14       1861.32       1829.94        47.28 o
   6  16  14        486.76        501.53        25.07 o
   7  16  14       1391.41       1426.56        44.37 o
   8  16  14        233.94        258.13        20.45 o
   9  16  14       1598.19       1672.65        42.57 o
  10  16  14        310.45        353.47        24.65 o
  11  16  14       2206.90       2247.36        52.11 o
   1  17  14      10231.73      10291.81       104.83 o
   2  17  14         63.72         51.36        17.64 o
   3  17  14      10168.77      10132.50       108.09 o
   4  17  14        609.57        620.44        26.79 o
   5  17  14       8615.48       8700.47       100.78 o
   6  17  14        532.80        548.17        26.86 o
   7  17  14       5790.95       5737.27        79.20 o
   8  17  14        659.25        640.64        32.23 o
   9  17  14       4742.25       4858.14        87.92 o
  10  17  14       1111.82       1103.45        57.39 o
   0  18  14       4343.58       4451.14        83.37 o
   1  18  14        313.06        324.84        24.96 o
   2  18  14       3552.67       3637.40        55.11 o
   3  18  14        606.83        614.74        32.58 o
   4  18  14       2739.45       2801.40        50.01 o
   5  18  14       1370.62       1390.24        44.18 o
   6  18  14       1572.99       1606.42        49.52 o
   7  18  14       3635.65       3788.39        65.25 o
   8  18  14       1951.35       2003.26        47.02 o
   9  18  14       5137.76       5229.38        94.70 o
   1  19  14      19270.97      19228.40       182.40 o
   2  19  14        107.55         97.24        18.03 o
   3  19  14      15483.96      15575.27       159.09 o
   4  19  14        926.05        937.96        47.68 o
   5  19  14      14220.74      14273.43       164.99 o
   6  19  14       1207.26       1122.86        44.30 o
   7  19  14       9150.59       9087.29       113.07 o
   8  19  14       1538.61       1547.29        61.05 o
   0  20  14       2680.82       2822.90        70.32 o
   1  20  14         71.65         89.78        17.59 o
   2  20  14       3273.71       3362.46        51.54 o
   3  20  14        478.03        454.45        22.35 o
   4  20  14       1603.73       1628.49        38.55 o
   5  20  14       2438.49       2400.87        59.35 o
   6  20  14       2767.31       2859.68        52.48 o
   1  21  14      10277.11      10392.00       112.37 o
   2  21  14         49.76         51.12        15.80 o
   3  21  14      10579.75      10653.93       119.79 o
   1   1  15       4380.52       4511.76        47.29 o
   2   1  15       1724.22       1859.18        32.80 o
   3   1  15       2665.07       2780.51        41.08 o
   4   1  15        594.79        625.15        22.12 o
   5   1  15       2307.24       2428.84        37.33 o
   6   1  15        277.44        326.92        15.44 o
   7   1  15       1262.11       1320.03        26.29 o
   8   1  15       3918.82       3931.10        50.28 o
   9   1  15        436.52        521.63        23.11 o
  10   1  15       1067.01       1124.94        30.77 o
  11   1  15        379.63        358.67        22.84 o
  12   1  15       1003.63       1016.15        34.83 o
  13   1  15         14.97         45.59        18.55 o
  14   1  15       1123.77       1101.16        48.79 o
  15   1  15         64.94         43.12        21.34 o
  16   1  15       1436.55       1482.37        59.56 o
   0   2  15      16589.00      17033.47       191.10 o
   1   2  15         47.03         71.89         9.87 o
   2   2  15      28872.98      29629.56       233.15 o
   3   2  15         19.06         35.79        11.21 o
   4   2  15      16614.78      16954.66       137.84 o
   5   2  15         64.86         82.10        11.01 o
   6   2  15      13389.66      13483.24       107.34 o
   7   2  15       1589.46       1538.13        28.13 o
   8   2  15       5436.81       5463.62        73.51 o
   9   2  15        853.00        844.24        26.09 o
  10   2  15       4573.52       4628.61        62.92 o
  11   2  15       2947.92       3094.78        50.88 o
  12   2  15       2108.45       2192.03        47.76 o
  13   2  15       4074.83       4223.53        73.99 o
  14   2  15        986.71        997.59        35.13 o
  15   2  15       2010.33       2104.24        52.32 o
  16   2  15         88.98         95.93        23.94 o
   1   3  15      21324.52      21363.21       159.22 o
   2   3  15        801.95        832.11        22.06 o
   3   3  15      13597.84      13781.09       129.06 o
   4   3  15       7116.85       7143.79        81.64 o
   5   3  15      10527.75      10613.30        81.96 o
   6   3  15       8185.57       8038.52        73.19 o
   7   3  15      10168.86      10156.47        90.58 o
   8   3  15       7016.36       6862.24        85.32 o
   9   3  15       2928.63       2979.91        49.19 o
  10   3  15      12871.25      12814.93       141.88 o
  11   3  15       2359.83       2429.02        46.69 o
  12   3  15       9304.34       9555.09       109.07 o
  13   3  15        449.31        509.36        44.96 o
  14   3  15       6936.21       7157.03       104.54 o
  15   3  15        544.79        603.49        31.56 o
  16   3  15       6667.63       6974.31       144.49 o
   0   4  15      62093.03      62665.90       647.41 o
   1   4  15         56.35        104.96        13.01 o
   2   4  15      42298.00      42888.11       280.98 o
   3   4  15       1423.45       1450.56        26.11 o
   4   4  15      52430.96      53059.96       375.75 o
   5   4  15       2288.60       2316.34        31.07 o
   6   4  15      24347.91      24380.62       174.95 o
   7   4  15       4924.98       4901.04        61.44 o
   8   4  15      20725.24      20282.56       193.80 o
   9   4  15       5916.90       5875.25        72.56 o
  10   4  15       9378.05       9310.32       104.29 o
  11   4  15       7079.33       7088.58        99.48 o
  12   4  15       6516.48       6518.35        86.95 o
  13   4  15       6667.86       6836.67        93.15 o
  14   4  15       1345.83       1485.10        50.41 o
  15   4  15       5478.32       5585.53        96.49 o
  16   4  15        658.94        711.38        32.71 o
   1   5  15      20821.10      20865.64       152.87 o
   2   5  15       3485.59       3458.00        37.11 o
   3   5  15      23045.64      23044.42       158.34 o
   4   5  15       2783.93       2846.09        33.28 o
   5   5  15      12521.96      12583.13       104.34 o
   6   5  15       8477.25       8441.27        72.50 o
   7   5  15       8874.50       8920.54        92.04 o
   8   5  15      16086.13      15713.78       166.19 o
   9   5  15       6564.06       6318.51        77.16 o
  10   5  15      12987.41      13031.24       136.98 o
  11   5  15       2347.75       2389.59        45.37 o
  12   5  15      13349.19      13713.60       151.65 o
  13   5  15       1927.74       1918.11        48.32 o
  14   5  15      13804.48      13789.00       185.48 o
  15   5  15        502.66        574.91        37.06 o
  16   5  15      10251.55      10437.75       156.58 o
   0   6  15      39653.21      39353.69       430.91 o
   1   6  15        500.37        515.03        14.91 o
   2   6  15      46134.34      46188.29       272.25 o
   3   6  15       1006.00       1088.22        19.28 o
   4   6  15      26343.67      26284.64       175.08 o
   5   6  15       4449.42       4413.63        46.48 o
   6   6  15      33494.36      33133.59       243.20 o
   7   6  15       2798.40       2792.58        50.25 o
   8   6  15      15488.37      15134.16       153.12 o
   9   6  15       6963.77       6911.74        79.23 o
  10   6  15      11908.31      11902.59       121.81 o
  11   6  15       4638.15       4663.37        66.06 o
  12   6  15       3551.17       3704.35        62.53 o
  13   6  15       4076.72       4126.41        67.32 o
  14   6  15       2129.32       2138.36        56.22 o
  15   6  15       4287.35       4534.33        81.98 o
  16   6  15        274.44        269.74        29.35 o
   1   7  15      14671.18      14620.14        94.02 o
   2   7  15         49.13         78.44         8.12 o
   3   7  15      11291.85      11290.86        85.27 o
   4   7  15       3471.36       3463.89        38.70 o
   5   7  15      10037.83      10078.96        90.97 o
   6   7  15       5897.31       5876.18        62.14 o
   7   7  15       3521.91       3425.61        47.93 o
   8   7  15       4794.33       4666.14        62.82 o
   9   7  15       2927.67       2921.31        48.82 o
  10   7  15       7323.08       7432.57       103.53 o
  11   7  15       1026.31       1017.86        37.67 o
  12   7  15      10299.99      10343.67       119.24 o
  13   7  15       1060.17       1159.30        41.08 o
  14   7  15       6443.96       6666.02        98.75 o
  15   7  15         47.97         44.31        24.45 o
   0   8  15      14342.64      14152.58       130.28 o
   1   8  15        602.84        653.65        18.64 o
   2   8  15       8994.72       8919.46        72.27 o
   3   8  15        254.97        250.99        12.31 o
   4   8  15      10807.76      10859.51        89.60 o
   5   8  15        493.50        499.30        15.82 o
   6   8  15       5566.52       5549.05        61.64 o
   7   8  15       1115.64       1091.41        29.39 o
   8   8  15       7502.80       7483.69        84.09 o
   9   8  15       1030.41       1073.28        32.22 o
  10   8  15       2351.87       2380.02        56.56 o
  11   8  15       1137.82       1128.11        38.06 o
  12   8  15       1240.73       1269.17        55.37 o
  13   8  15        798.73        843.49        47.62 o
  14   8  15        457.71        448.06        28.92 o
  15   8  15        905.85        945.76        36.36 o
   1   9  15        562.24        601.36        14.76 o
   2   9  15        265.82        278.58        11.46 o
   3   9  15        557.49        611.98        16.56 o
   4   9  15         22.82         31.02        10.62 o
   5   9  15       1110.14       1086.04        26.02 o
   6   9  15        394.30        408.78        17.49 o
   7   9  15        286.46        314.07        17.71 o
   8   9  15        727.18        740.55        24.60 o
   9   9  15        330.86        457.61        22.53 o
  10   9  15        655.39        661.30        32.41 o
  11   9  15        508.62        560.23        28.53 o
  12   9  15        179.61        206.23        20.88 o
  13   9  15          3.81         23.38        19.43 o
  14   9  15       1299.46       1339.72        47.17 o
  15   9  15         12.27         56.59        20.54 o
   0  10  15        180.34        211.70        17.14 o
   1  10  15          2.66          2.24         8.23 o
   2  10  15        206.68        251.28        12.67 o
   3  10  15         33.35         33.19         9.92 o
   4  10  15        406.58        409.76        19.36 o
   5  10  15          1.22          6.88        12.42 o
   6  10  15        217.46        222.21        15.67 o
   7  10  15         38.43         53.38        13.48 o
   8  10  15        243.32        283.51        19.02 o
   9  10  15         65.32         71.87        17.16 o
  10  10  15        256.43        272.06        22.70 o
  11  10  15         23.09         21.11        21.20 o
  12  10  15         37.32         63.20        21.12 o
  13  10  15         70.83         87.29        20.37 o
  14  10  15          1.88          5.27        18.93 o
   1  11  15       5138.67       4980.94        51.90 o
   2  11  15        293.09        287.17        14.10 o
   3  11  15       3735.05       3682.38        42.33 o
   4  11  15         84.41         81.82        12.40 o
   5  11  15       2593.47       2572.81        46.78 o
   6  11  15       1026.44       1043.89        37.01 o
   7  11  15        266.27        318.85        19.03 o
   8  11  15       1649.71       1625.09        35.34 o
   9  11  15        276.43        277.63        20.43 o
  10  11  15       1794.15       1775.54        45.06 o
  11  11  15         89.90        110.54        20.44 o
  12  11  15       1228.55       1333.38        43.96 o
  13  11  15         65.72         92.51        21.88 o
  14  11  15       2911.61       2994.41        65.52 o
   0  12  15      16918.76      16515.33       198.00 o
   1  12  15        425.00        428.25        18.87 o
   2  12  15      11242.36      10994.42        96.40 o
   3  12  15        124.79        144.91        12.98 o
   4  12  15      10991.57      10966.33        93.68 o
   5  12  15        548.45        526.09        21.27 o
   6  12  15       8719.36       8734.32        98.76 o
   7  12  15       1175.38       1113.71        30.25 o
   8  12  15       8704.64       8629.12        97.57 o
   9  12  15       1387.32       1341.79        49.10 o
  10  12  15       2891.79       2809.53        52.02 o
  11  12  15       2093.40       2155.85        53.70 o
  12  12  15       1748.61       1836.10        49.83 o
  13  12  15       1634.61       1721.58        47.29 o
   1  13  15       9708.61       9569.33        87.59 o
   2  13  15         44.56         49.41        12.72 o
   3  13  15       7299.57       7298.34        74.20 o
   4  13  15       3108.16       3019.22        41.13 o
   5  13  15       7828.48       7713.74        84.44 o
   6  13  15       4614.92       4623.92        63.80 o
   7  13  15       3352.98       3393.04        52.00 o
   8  13  15       4558.19       4680.08        65.27 o
   9  13  15       2546.27       2589.00        49.60 o
  10  13  15       6441.24       6410.18        84.89 o
  11  13  15       1685.53       1745.36        48.78 o
  12  13  15       8081.92       8246.02       114.64 o
  13  13  15        735.86        717.56        64.09 o
   0  14  15      22359.51      22045.80       241.34 o
   1  14  15        178.99        182.76        15.36 o
   2  14  15      27345.05      26717.36       208.78 o
   3  14  15        826.97        770.83        25.56 o
   4  14  15      17704.36      17289.67       149.12 o
   5  14  15       1769.82       1744.94        33.33 o
   6  14  15      16045.23      15914.70       158.44 o
   7  14  15       2858.63       2790.14        52.46 o
   8  14  15       8988.14       9017.69       102.69 o
   9  14  15       3965.05       3980.13        63.00 o
  10  14  15       6712.54       6703.01        87.53 o
  11  14  15       3675.66       3808.27        85.91 o
  12  14  15       2264.03       2352.94        58.58 o
   1  15  15       6351.94       6241.54        68.27 o
   2  15  15       1413.55       1369.12        31.17 o
   3  15  15       8208.01       8287.49        86.62 o
   4  15  15       1895.27       1883.20        37.00 o
   5  15  15       5372.66       5477.96        68.64 o
   6  15  15       4298.66       4315.71        66.28 o
   7  15  15       6097.94       6020.71        82.44 o
   8  15  15       7259.74       7153.98        86.77 o
   9  15  15       3972.82       4234.15        64.72 o
  10  15  15       6431.81       6343.06        83.27 o
  11  15  15       2254.58       2345.79        49.63 o
   0  16  15      20782.42      20487.08       260.27 o
   1  16  15         94.90         82.07        15.53 o
   2  16  15      13799.85      13636.67       136.36 o
   3  16  15        737.36        777.91        32.41 o
   4  16  15      15175.30      14950.83       146.81 o
   5  16  15        951.19        903.98        29.09 o
   6  16  15       8967.38       8800.15       107.74 o
   7  16  15       1673.03       1676.15        45.64 o
   8  16  15       6336.32       6308.50        84.32 o
   9  16  15       2070.50       2053.98        45.95 o
  10  16  15       2957.50       3000.10        55.86 o
  11  16  15       2259.46       2454.24       117.12 o
   1  17  15       3377.64       3435.14        50.73 o
   2  17  15        279.51        291.04        25.27 o
   3  17  15       3095.20       3134.91        50.41 o
   4  17  15       1243.76       1218.26        42.06 o
   5  17  15       2245.90       2284.63        55.73 o
   6  17  15       1874.58       1857.85        42.73 o
   7  17  15       3286.34       3309.79        61.40 o
   8  17  15       1959.60       2019.80        48.26 o
   9  17  15       1318.76       1309.92        42.60 o
  10  17  15       3439.43       3615.80       156.78 o
   0  18  15       1717.92       1953.42        55.07 o
   1  18  15         19.02         10.25        16.18 o
   2  18  15       3781.31       3748.02        55.69 o
   3  18  15         69.21         55.45        18.01 o
   4  18  15       2617.66       2665.55        48.31 o
   5  18  15        244.37        237.14        20.73 o
   6  18  15       1913.95       2051.78        42.21 o
   7  18  15        411.75        454.99        30.21 o
   8  18  15        874.34        988.21        52.50 o
   1  19  15        111.00        145.58        18.67 o
   2  19  15         35.88         46.57        17.10 o
   3  19  15          8.62         15.56        15.96 o
   4  19  15          1.94         15.90        17.82 o
   5  19  15        144.22        170.48        20.43 o
   6  19  15         12.22         -5.94        16.82 o
   7  19  15         10.53          3.02        19.20 o
   0  20  15        553.98        544.47        37.33 o
   1  20  15         71.91         71.51        16.96 o
   2  20  15        689.82        691.99        30.20 o
   3  20  15          3.29          9.51        16.51 o
   4  20  15        535.89        525.27        24.48 o
   5  20  15         30.76         37.30        16.98 o
   1  21  15       1259.47       1283.08        52.46 o
   0   0  16      56819.27      58925.93      1069.84 o
   1   0  16         91.05         98.80        14.86 o
   2   0  16      27484.25      28351.71       318.77 o
   3   0  16       2070.97       2140.47        53.43 o
   4   0  16      27897.55      28489.63       300.94 o
   5   0  16       7164.80       7312.18       109.13 o
   6   0  16      19788.54      19969.94       254.97 o
   7   0  16       5550.93       5552.83        81.79 o
   8   0  16      10297.48      10242.23       154.74 o
   9   0  16      15796.24      15704.20       223.46 o
  10   0  16       4280.46       4313.61        99.11 o
  11   0  16      14434.57      14494.58       213.12 o
  12   0  16       3915.40       4057.78        86.62 o
  13   0  16      12204.71      12671.02       300.89 o
  14   0  16       1054.16       1172.15       129.02 o
  15   0  16       8637.79       9071.36       177.89 o
  16   0  16        508.88        533.97        46.86 o
   1   1  16      33456.60      35200.81       261.86 o
   2   1  16       1085.04       1141.19        40.95 o
   3   1  16      39430.79      40679.53       300.03 o
   4   1  16       2196.09       2206.20        33.97 o
   5   1  16      26388.46      26756.36       212.65 o
   6   1  16       5719.01       5790.93        61.93 o
   7   1  16      19180.57      19168.32       158.60 o
   8   1  16       7215.73       7119.73        86.32 o
   9   1  16      10911.90      11067.36       122.90 o
  10   1  16       8026.79       8071.58        93.52 o
  11   1  16       7532.59       7726.32       124.71 o
  12   1  16       8930.81       9081.84       112.17 o
  13   1  16       2712.90       2866.62        55.48 o
  14   1  16       6971.30       7261.89       110.39 o
  15   1  16        661.01        673.64        29.88 o
  16   1  16       5814.86       6332.14       143.74 o
   0   2  16      15881.71      16214.80       192.12 o
   1   2  16        159.87        181.17        12.42 o
   2   2  16      28681.33      29774.47       227.24 o
   3   2  16       2729.13       2790.92        40.51 o
   4   2  16      17096.80      17294.75       148.17 o
   5   2  16        633.81        670.66        18.27 o
   6   2  16      10956.92      11152.96        93.05 o
   7   2  16       7341.69       7328.00        76.05 o
   8   2  16       5818.84       5713.12        73.66 o
   9   2  16       6589.16       6470.83        82.41 o
  10   2  16       5200.37       5215.93        69.15 o
  11   2  16       7248.60       7270.36        95.66 o
  12   2  16       1131.56       1266.38        38.49 o
  13   2  16       6617.05       6828.53       100.89 o
  14   2  16        795.55        859.39        35.94 o
  15   2  16       7057.71       7416.93       106.17 o
  16   2  16        229.35        227.91        26.69 o
   1   3  16      19716.17      20190.92       147.45 o
   2   3  16         18.96         29.17         9.67 o
   3   3  16      12440.41      12855.82       104.59 o
   4   3  16       1189.87       1204.75        23.88 o
   5   3  16      10446.55      10675.80        86.35 o
   6   3  16        916.73        923.08        23.11 o
   7   3  16       6069.84       6062.85        65.68 o
   8   3  16       2342.06       2327.20        45.93 o
   9   3  16       2793.77       2760.82        48.22 o
  10   3  16       2977.48       3045.83        73.96 o
  11   3  16       1559.34       1580.80        40.21 o
  12   3  16       2759.93       2857.60        52.90 o
  13   3  16        441.82        491.84        29.86 o
  14   3  16       2734.76       2840.08        59.98 o
  15   3  16        351.34        349.35        26.19 o
  16   3  16       2295.71       2504.96        69.49 o
   0   4  16       3157.45       3357.06        61.99 o
   1   4  16         69.95         79.67        10.51 o
   2   4  16       1329.11       1436.31        25.59 o
   3   4  16         64.71         76.46         9.41 o
   4   4  16       1473.80       1542.57        24.54 o
   5   4  16       2863.65       2902.14        36.39 o
   6   4  16       1557.36       1585.89        28.12 o
   7   4  16        410.32        449.37        19.74 o
   8   4  16       2009.74       2122.15        41.10 o
   9   4  16        193.15        218.74        17.71 o
  10   4  16        145.95        178.13        17.85 o
  11   4  16        687.22        775.03        29.97 o
  12   4  16        476.96        495.64        31.68 o
  13   4  16        726.01        820.75        42.60 o
  14   4  16        108.96        122.67        24.38 o
  15   4  16        321.90        402.23        42.78 o
  16   4  16         25.89         31.91        20.84 o
   1   5  16          9.31         45.41         9.94 o
   2   5  16          2.65          2.96         7.65 o
   3   5  16        600.75        675.58        17.22 o
   4   5  16         17.69         23.28         9.23 o
   5   5  16         30.47         63.00        10.79 o
   6   5  16          1.54         -7.49        10.42 o
   7   5  16        255.43        276.78        18.25 o
   8   5  16         28.91         60.47        14.82 o
   9   5  16         58.77         85.16        16.63 o
  10   5  16          2.35         21.33        15.25 o
  11   5  16        431.72        475.12        24.18 o
  12   5  16        141.50        171.33        22.35 o
  13   5  16         34.55         26.91        19.81 o
  14   5  16          2.99         25.71        22.01 o
  15   5  16          0.20         -2.55        23.73 o
  16   5  16         82.86        131.37        26.32 o
   0   6  16       6569.62       6635.17        75.74 o
   1   6  16        127.72        148.87         9.66 o
   2   6  16       5725.72       5828.98        47.93 o
   3   6  16        164.01        171.85        10.86 o
   4   6  16       2317.04       2433.39        33.71 o
   5   6  16         46.46         59.91        10.80 o
   6   6  16       2709.15       2784.52        38.32 o
   7   6  16        384.04        359.10        18.26 o
   8   6  16        936.11        970.71        35.13 o
   9   6  16        685.51        675.22        27.57 o
  10   6  16        163.59        205.93        20.73 o
  11   6  16       2311.32       2394.67        61.52 o
  12   6  16        284.28        300.36        23.33 o
  13   6  16       1282.74       1334.50        58.89 o
  14   6  16        263.18        243.21        26.85 o
  15   6  16       1013.07       1091.78        46.33 o
   1   7  16      18288.57      18203.51       114.41 o
   2   7  16         69.78         71.00         8.75 o
   3   7  16      14367.99      14492.54       112.44 o
   4   7  16        672.37        706.09        19.26 o
   5   7  16      12509.64      12455.58       105.84 o
   6   7  16       1045.09       1019.40        26.89 o
   7   7  16       4936.72       4852.32        60.87 o
   8   7  16       2183.66       2206.00        41.88 o
   9   7  16       3709.70       3725.98        57.00 o
  10   7  16       4107.63       4176.21        62.00 o
  11   7  16       1762.51       1765.69        43.16 o
  12   7  16       2709.19       2801.12        72.71 o
  13   7  16        712.79        751.77        31.52 o
  14   7  16       4202.08       4353.32        82.48 o
  15   7  16        167.19        194.65        27.96 o
   0   8  16      17927.37      17850.14       156.68 o
   1   8  16       1733.57       1714.46        22.62 o
   2   8  16      17569.40      17326.76       111.50 o
   3   8  16        541.89        535.09        16.77 o
   4   8  16      18842.25      18975.19       141.16 o
   5   8  16       4149.76       4109.91        51.01 o
   6   8  16       7121.21       7075.85        75.89 o
   7   8  16       5295.02       5266.01        62.28 o
   8   8  16       8283.23       8271.94        96.07 o
   9   8  16       7343.64       7083.76        87.11 o
  10   8  16       3525.78       3584.73        57.35 o
  11   8  16       5016.06       5020.09        75.90 o
  12   8  16       1768.30       1827.08        42.66 o
  13   8  16       7090.35       7260.07        97.39 o
  14   8  16        518.08        538.88        33.65 o
  15   8  16       5755.53       5899.75       119.28 o
   1   9  16      32643.82      31785.60       197.22 o
   2   9  16        353.68        348.89        14.03 o
   3   9  16      22343.97      21943.54       164.47 o
   4   9  16       1646.62       1545.33        30.21 o
   5   9  16      18853.62      18353.77       165.28 o
   6   9  16       3829.42       3797.73        50.26 o
   7   9  16      13215.11      13056.55       125.01 o
   8   9  16       5412.27       5320.83        64.56 o
   9   9  16       8958.68       9143.00       100.55 o
  10   9  16       6828.82       6866.40        88.37 o
  11   9  16       3188.86       3186.71        58.97 o
  12   9  16       7578.71       7624.31       103.53 o
  13   9  16       2639.90       2718.85        58.41 o
  14   9  16       6315.16       6542.52       114.62 o
   0  10  16      22078.99      21444.53       245.90 o
   1  10  16         45.01         49.59        10.23 o
   2  10  16      18983.68      18670.88       143.35 o
   3  10  16       2287.29       2301.02        41.89 o
   4  10  16      12992.27      12834.86       122.26 o
   5  10  16       7520.90       7365.18        79.60 o
   6  10  16      16947.71      16786.42       154.85 o
   7  10  16       7548.24       7397.46        78.01 o
   8  10  16       7029.11       7015.46        78.90 o
   9  10  16       6358.15       6416.60        88.65 o
  10  10  16       5469.83       5489.53        80.90 o
  11  10  16       9469.95       9508.14       119.64 o
  12  10  16       2384.83       2438.13        51.88 o
  13  10  16       7046.56       7200.10       150.59 o
  14  10  16        990.45       1055.39        41.64 o
   1  11  16      21336.75      20743.32       164.36 o
   2  11  16        849.06        808.26        20.70 o
   3  11  16      19012.64      18505.61       148.48 o
   4  11  16       1262.12       1311.71        31.07 o
   5  11  16      13315.30      13080.17       125.87 o
   6  11  16       3594.06       3558.40        50.70 o
   7  11  16      11394.02      11267.92       107.71 o
   8  11  16       4808.08       4712.29        61.28 o
   9  11  16       7551.67       7540.54       100.57 o
  10  11  16       4344.45       4403.11        70.75 o
  11  11  16       2922.65       2877.97        59.90 o
  12  11  16       5208.77       5223.82        84.60 o
  13  11  16       1761.40       1887.17        54.83 o
  14  11  16       4109.22       4357.16       185.61 o
   0  12  16       9180.36       8924.86       120.28 o
   1  12  16        290.25        309.45        16.10 o
   2  12  16       8153.13       8034.59        75.99 o
   3  12  16        375.77        406.81        17.62 o
   4  12  16       9496.86       9392.88        88.89 o
   5  12  16       1291.17       1316.98        44.27 o
   6  12  16       4321.67       4191.56        59.66 o
   7  12  16       2261.78       2202.18        40.39 o
   8  12  16       4257.49       4248.89        61.15 o
   9  12  16       4064.28       4133.62        64.02 o
  10  12  16       2494.13       2474.78        52.18 o
  11  12  16       2774.57       2813.67        55.45 o
  12  12  16       1043.31       1021.96        38.13 o
  13  12  16       4416.31       4536.15       107.11 o
   1  13  16       4329.05       4342.61        50.64 o
   2  13  16        105.45        105.47        13.79 o
   3  13  16       4043.51       4052.47        50.51 o
   4  13  16       1025.13       1093.16        26.54 o
   5  13  16       4194.95       4145.23        56.47 o
   6  13  16       1025.56       1005.41        31.34 o
   7  13  16       3298.54       3334.90        56.76 o
   8  13  16        856.64        846.39        40.89 o
   9  13  16       1551.43       1593.43        40.45 o
  10  13  16       1174.14       1333.84        62.12 o
  11  13  16       1312.84       1363.46        48.75 o
  12  13  16        727.51        817.78        34.35 o
   0  14  16        208.76        252.00        22.86 o
   1  14  16         37.31         41.53        13.29 o
   2  14  16        539.11        571.30        21.01 o
   3  14  16        137.82        139.91        16.71 o
   4  14  16         92.48        134.31        16.13 o
   5  14  16          9.18          8.92        15.37 o
   6  14  16        445.47        411.88        24.68 o
   7  14  16        147.17        153.78        20.87 o
   8  14  16        248.57        278.26        21.39 o
   9  14  16         79.76         97.63        19.16 o
  10  14  16         41.72         39.65        17.76 o
  11  14  16        570.28        583.34        31.14 o
  12  14  16         90.66         92.17        22.68 o
   1  15  16       1267.04       1296.23        28.56 o
   2  15  16          4.44          9.80        14.31 o
   3  15  16        268.88        305.25        20.35 o
   4  15  16         21.42         41.80        15.78 o
   5  15  16        249.48        290.92        20.06 o
   6  15  16         57.21         57.45        18.86 o
   7  15  16        160.63        198.52        21.67 o
   8  15  16          9.18         19.77        18.01 o
   9  15  16        129.80        139.38        19.84 o
  10  15  16        157.90        164.11        19.81 o
  11  15  16        101.46         89.41        22.95 o
   0  16  16       3676.07       3708.36        74.91 o
   1  16  16         18.67         30.49        14.50 o
   2  16  16       2702.89       2730.80        46.56 o
   3  16  16         15.78          5.49        15.60 o
   4  16  16       1907.22       1978.88        40.07 o
   5  16  16        565.45        590.28        26.13 o
   6  16  16       1664.44       1703.65        46.72 o
   7  16  16        387.84        372.68        27.58 o
   8  16  16        950.65        991.47        39.50 o
   9  16  16        503.04        526.78        27.86 o
  10  16  16        322.17        378.59        26.85 o
   1  17  16       6609.21       6632.46        79.40 o
   2  17  16        156.78        165.61        18.05 o
   3  17  16       6330.29       6393.60        76.83 o
   4  17  16        858.88        865.21        29.59 o
   5  17  16       5108.28       5195.94        69.97 o
   6  17  16        843.87        814.71        51.60 o
   7  17  16       4337.61       4261.05        69.64 o
   8  17  16       1942.04       1895.83        46.30 o
   9  17  16       2249.62       2275.46        52.22 o
   0  18  16       5708.10       5692.34        96.59 o
   1  18  16         50.05         59.56        17.03 o
   2  18  16       8857.21       8840.41        96.96 o
   3  18  16        967.30        998.77        30.19 o
   4  18  16       5977.68       5973.10        75.06 o
   5  18  16        525.75        486.69        23.99 o
   6  18  16       4375.33       4415.80        70.44 o
   7  18  16       3281.42       3183.80        58.00 o
   8  18  16       3195.86       3147.82        63.15 o
   1  19  16       8397.67       8520.22        97.68 o
   2  19  16        287.43        336.64        26.01 o
   3  19  16       8751.91       8998.86       101.43 o
   4  19  16       1447.63       1471.69        36.94 o
   5  19  16       8096.46       8050.41        96.96 o
   6  19  16       2178.08       2172.85        50.62 o
   0  20  16       7984.02       8155.91       132.64 o
   1  20  16        117.63        127.69        18.27 o
   2  20  16       5135.12       5296.98        68.69 o
   3  20  16        650.47        678.43        26.15 o
   4  20  16       5812.32       5867.88        83.08 o
   1   1  17       2002.01       2133.29        32.95 o
   2   1  17        158.76        187.57        12.53 o
   3   1  17       5251.90       5407.96        56.47 o
   4   1  17        333.49        377.87        16.13 o
   5   1  17       2918.86       2957.28        41.98 o
   6   1  17         75.53         81.68        12.95 o
   7   1  17        851.13        946.83        26.15 o
   8   1  17        902.79        950.83        31.76 o
   9   1  17       1680.52       1731.65        49.29 o
  10   1  17        780.99        799.15        27.42 o
  11   1  17       1408.88       1466.36        51.81 o
  12   1  17        451.73        497.61        26.61 o
  13   1  17         58.83         52.16        19.08 o
  14   1  17        718.58        714.86        30.93 o
  15   1  17        252.56        226.57        21.80 o
  16   1  17        782.97        820.13        35.99 o
   0   2  17      12059.07      12761.72       149.44 o
   1   2  17        348.93        397.94        16.38 o
   2   2  17      17853.10      18610.20       143.22 o
   3   2  17       1134.61       1146.99        26.27 o
   4   2  17      10655.63      10859.08        93.60 o
   5   2  17       1362.99       1428.06        27.25 o
   6   2  17       4636.26       4759.02        52.88 o
   7   2  17       4187.03       4188.81        56.80 o
   8   2  17       2288.45       2346.29        45.89 o
   9   2  17       3929.08       3879.44        59.27 o
  10   2  17       1094.58       1058.62        32.75 o
  11   2  17       6073.88       6251.43        84.09 o
  12   2  17        844.15        900.66        45.08 o
  13   2  17       3385.24       3601.17        63.95 o
  14   2  17        375.11        396.74        25.46 o
  15   2  17       3433.77       3454.57        62.44 o
  16   2  17        105.58         61.46        24.38 o
   1   3  17      29900.77      30540.75       218.09 o
   2   3  17        478.05        525.69        18.10 o
   3   3  17      18013.05      18282.94       132.27 o
   4   3  17       2445.38       2465.15        32.75 o
   5   3  17      23153.29      23214.72       207.57 o
   6   3  17       2185.17       2232.35        38.67 o
   7   3  17      11586.40      11647.70       127.99 o
   8   3  17       4653.26       4627.55        69.28 o
   9   3  17       6972.13       6924.47        87.80 o
  10   3  17       5701.54       5633.35        77.47 o
  11   3  17       3290.90       3286.97        59.97 o
  12   3  17       5114.59       5244.52        82.10 o
  13   3  17       3104.47       3041.40        65.60 o
  14   3  17       4052.10       4241.78        81.99 o
  15   3  17        154.86        171.39        25.14 o
   0   4  17      27802.07      28484.09       282.64 o
   1   4  17       1343.15       1404.31        24.44 o
   2   4  17      27328.47      27721.03       187.85 o
   3   4  17        513.45        540.33        15.86 o
   4   4  17      21326.59      21954.49       159.68 o
   5   4  17       5562.12       5704.12        55.35 o
   6   4  17      14591.81      14538.57       139.48 o
   7   4  17       4137.58       4040.60        58.71 o
   8   4  17       7115.23       7063.75        88.45 o
   9   4  17      11983.77      11964.29       134.44 o
  10   4  17       5331.50       5336.83        89.97 o
  11   4  17       8491.57       8437.75       108.94 o
  12   4  17       2664.69       2654.51        59.38 o
  13   4  17      10006.64      10277.54       166.92 o
  14   4  17       1020.94       1077.85        51.74 o
  15   4  17       7963.83       8016.89       130.60 o
   1   5  17      36056.82      36011.32       221.14 o
   2   5  17       1093.96       1086.29        20.56 o
   3   5  17      43831.81      43947.55       315.91 o
   4   5  17       1177.19       1247.09        27.00 o
   5   5  17      22678.45      22928.45       206.65 o
   6   5  17       4907.96       4876.88        59.89 o
   7   5  17      14792.52      14645.54       156.63 o
   8   5  17       6945.81       6945.12        87.97 o
   9   5  17      11112.70      11154.62       127.95 o
  10   5  17       7386.39       7288.01       109.13 o
  11   5  17       4674.83       4660.87        68.77 o
  12   5  17       8560.71       8722.28       118.04 o
  13   5  17       1536.70       1541.01        44.76 o
  14   5  17       7365.53       7649.95       106.47 o
  15   5  17        774.02        757.88        34.55 o
   0   6  17      25656.45      25547.51       229.85 o
   1   6  17        427.58        464.89        13.69 o
   2   6  17      16811.90      17165.31       154.83 o
   3   6  17       3920.52       3955.70        41.94 o
   4   6  17      17261.33      17313.71       143.93 o
   5   6  17       2782.55       2828.83        40.57 o
   6   6  17      13993.23      13687.03       139.58 o
   7   6  17       8489.60       8239.63        99.28 o
   8   6  17       9749.27       9739.67       114.40 o
   9   6  17       6109.83       6054.44        81.61 o
  10   6  17       5421.47       5436.89        76.98 o
  11   6  17       9393.02       9490.74       126.19 o
  12   6  17       2423.13       2456.03        50.85 o
  13   6  17       7426.63       7639.66       108.71 o
  14   6  17        868.07        908.75        39.14 o
  15   6  17       7490.09       7638.38       126.09 o
   1   7  17      21303.85      21133.21       138.58 o
   2   7  17         16.70         27.25        10.57 o
   3   7  17      12562.42      12781.43       131.13 o
   4   7  17        768.69        787.41        22.87 o
   5   7  17      10815.83      10631.77       108.75 o
   6   7  17       2651.22       2660.16        40.19 o
   7   7  17      13724.69      13614.96       134.38 o
   8   7  17       2200.03       2156.02        42.44 o
   9   7  17       3659.63       3660.72        60.29 o
  10   7  17       4149.83       4284.86        67.10 o
  11   7  17       3356.96       3390.62        63.99 o
  12   7  17       4747.91       4838.90        79.23 o
  13   7  17       1297.45       1364.67        43.14 o
  14   7  17       4548.65       4682.81        82.58 o
  15   7  17        734.65        735.03        62.00 o
   0   8  17       5841.32       5875.44        70.43 o
   1   8  17        302.34        302.91        12.39 o
   2   8  17       5617.64       5668.54        54.08 o
   3   8  17        455.35        462.55        18.09 o
   4   8  17       4483.83       4502.95        57.31 o
   5   8  17       2248.54       2283.06        39.13 o
   6   8  17       3847.97       3821.07        50.87 o
   7   8  17       2885.19       2850.35        43.63 o
   8   8  17       4177.20       4138.82        57.60 o
   9   8  17       2577.27       2585.83        48.00 o
  10   8  17       1410.59       1423.63        56.39 o
  11   8  17       1874.60       1953.13        61.31 o
  12   8  17        520.08        532.52        31.33 o
  13   8  17       2983.51       2983.73        60.04 o
  14   8  17        355.07        417.51        29.32 o
   1   9  17        752.84        780.14        18.71 o
   2   9  17         12.91          8.14        10.31 o
   3   9  17       1106.80       1079.54        26.80 o
   4   9  17        373.52        353.13        17.84 o
   5   9  17       1122.63       1115.72        32.75 o
   6   9  17        232.84        223.68        18.46 o
   7   9  17        276.83        315.30        19.07 o
   8   9  17        365.40        387.03        21.70 o
   9   9  17       1181.17       1242.54        37.70 o
  10   9  17        260.57        287.43        22.23 o
  11   9  17        284.99        307.74        24.47 o
  12   9  17        118.03        159.71        21.82 o
  13   9  17         38.28         71.46        22.65 o
  14   9  17        330.28        379.90        34.58 o
   0  10  17        562.52        567.55        23.01 o
   1  10  17          0.41          7.30         9.76 o
   2  10  17        177.89        221.68        14.21 o
   3  10  17         75.42         70.02        13.65 o
   4  10  17        279.96        299.98        17.86 o
   5  10  17         10.13         24.37        13.54 o
   6  10  17        102.05        129.63        16.80 o
   7  10  17        118.39        132.04        21.86 o
   8  10  17         31.52         39.10        15.28 o
   9  10  17        194.01        205.22        20.49 o
  10  10  17         29.70         45.81        19.56 o
  11  10  17         54.42         88.11        20.34 o
  12  10  17          1.63          4.64        18.87 o
  13  10  17        131.05        162.58        22.99 o
  14  10  17          0.81         25.21        23.08 o
   1  11  17       3584.43       3602.22        43.74 o
   2  11  17         34.94         46.18        11.32 o
   3  11  17       4190.85       4185.49        52.18 o
   4  11  17         24.37         12.47        13.77 o
   5  11  17       2310.29       2316.13        40.73 o
   6  11  17        125.26        132.48        16.83 o
   7  11  17       1406.90       1418.90        35.72 o
   8  11  17        336.15        324.99        21.08 o
   9  11  17       1619.26       1662.56        43.71 o
  10  11  17       1002.91       1035.80        35.92 o
  11  11  17        750.77        737.11        30.95 o
  12  11  17       1148.06       1207.63        43.36 o
  13  11  17        169.12        157.27        24.70 o
   0  12  17       8380.57       8319.63       107.56 o
   1  12  17         50.14         67.79        12.79 o
   2  12  17       7359.05       7240.40        70.84 o
   3  12  17        438.17        427.44        18.01 o
   4  12  17       5749.61       5590.56        69.87 o
   5  12  17       2298.78       2335.81        55.63 o
   6  12  17       4299.06       4282.17        58.01 o
   7  12  17       2980.19       2975.05        53.47 o
   8  12  17       4340.30       4339.33        65.43 o
   9  12  17       2608.29       2611.70        52.45 o
  10  12  17       1328.71       1426.27        43.36 o
  11  12  17       3286.36       3296.33        59.31 o
  12  12  17        636.97        642.05        44.38 o
  13  12  17       4006.24       4190.16        94.45 o
   1  13  17      18212.02      17767.97       145.87 o
   2  13  17         32.07         34.55        13.72 o
   3  13  17      11140.65      11087.69       102.59 o
   4  13  17       1305.70       1275.68        34.65 o
   5  13  17      10711.72      10530.49       108.08 o
   6  13  17       2130.24       2090.95        45.55 o
   7  13  17       9989.39       9852.04       116.41 o
   8  13  17       2501.49       2530.94        49.67 o
   9  13  17       3570.52       3548.49        61.97 o
  10  13  17       3779.70       3869.12        84.91 o
  11  13  17       2749.64       2753.59        53.46 o
  12  13  17       3878.22       3931.17        74.74 o
   0  14  17      12601.49      12653.06       151.83 o
   1  14  17         14.03         39.20        12.98 o
   2  14  17      11990.44      11789.12       108.51 o
   3  14  17       1314.63       1361.52        32.30 o
   4  14  17       9496.57       9283.25       104.44 o
   5  14  17       1487.80       1401.03        35.81 o
   6  14  17       7844.18       7954.36        99.30 o
   7  14  17       4691.06       4545.47        68.75 o
   8  14  17       5618.91       5594.99        78.03 o
   9  14  17       4187.22       4218.89        64.63 o
  10  14  17       3156.53       3208.18        57.88 o
  11  14  17       5921.62       6009.37        98.31 o
   1  15  17      14292.15      14228.95       124.73 o
   2  15  17        884.40        917.40        28.73 o
   3  15  17      16418.91      16254.96       156.82 o
   4  15  17       1712.76       1717.79        37.28 o
   5  15  17      11389.90      11171.87       128.83 o
   6  15  17       3112.75       3084.97        55.70 o
   7  15  17       7172.03       7175.32        99.62 o
   8  15  17       4223.20       4227.07        65.41 o
   9  15  17       6652.01       6561.23        90.92 o
  10  15  17       3168.24       3219.76        76.23 o
   0  16  17       8714.95       8496.77       118.01 o
   1  16  17        312.19        288.77        19.46 o
   2  16  17       8374.14       8341.93        88.75 o
   3  16  17        329.67        381.52        21.65 o
   4  16  17       6847.66       6775.26        79.36 o
   5  16  17       3036.77       2944.65        57.63 o
   6  16  17       5879.93       5934.10        86.71 o
   7  16  17       1601.74       1518.25        48.76 o
   8  16  17       2631.44       2660.39        50.18 o
   9  16  17       4794.56       4698.33        77.51 o
   1  17  17       5339.90       5373.51        68.60 o
   2  17  17        370.76        406.70        21.43 o
   3  17  17       4328.00       4330.44        59.30 o
   4  17  17        751.19        789.57        28.42 o
   5  17  17       5070.35       5089.00        77.95 o
   6  17  17       1073.94       1038.80        44.02 o
   7  17  17       3385.33       3364.73        76.66 o
   8  17  17       1380.90       1322.14        41.93 o
   0  18  17       1123.65       1237.62        86.88 o
   1  18  17         69.49         71.85        17.02 o
   2  18  17       1507.72       1538.81        36.62 o
   3  18  17        447.04        441.47        28.00 o
   4  18  17       1726.36       1742.97        39.63 o
   5  18  17        161.01        179.27        19.14 o
   6  18  17        940.01        954.50        36.17 o
   7  18  17        973.23        968.42        36.73 o
   1  19  17         70.54         88.10        19.96 o
   2  19  17          5.63         18.45        15.52 o
   3  19  17        268.72        314.89        20.14 o
   4  19  17         15.12         11.82        16.12 o
   5  19  17         97.45        152.30        18.21 o
   0  20  17        617.10        669.02        35.90 o
   1  20  17         24.49         20.84        16.00 o
   2  20  17        492.45        567.89        24.47 o
   0   0  18      63078.28      65070.11       965.18 o
   1   0  18        115.51        139.23        15.52 o
   2   0  18      35288.82      36583.50       408.01 o
   3   0  18        619.50        626.10        31.88 o
   4   0  18      43183.55      44413.11       463.70 o
   5   0  18        303.34        350.07        27.85 o
   6   0  18      27449.97      27714.27       599.81 o
   7   0  18       2421.88       2414.47        99.30 o
   8   0  18      16462.15      16279.04       227.64 o
   9   0  18       4536.10       4691.02        87.57 o
  10   0  18       7538.26       7525.22       126.75 o
  11   0  18       6322.14       6323.74       113.74 o
  12   0  18       6343.93       6620.06       127.97 o
  13   0  18       4971.99       5036.29       106.29 o
  14   0  18       1321.24       1405.85       108.79 o
  15   0  18       7029.37       7287.13       134.89 o
   1   1  18      17250.48      17747.80       135.63 o
   2   1  18       2151.40       2268.92        32.22 o
   3   1  18      16870.29      17610.32       208.04 o
   4   1  18       3004.18       3116.55        46.26 o
   5   1  18      11539.18      11894.48       115.85 o
   6   1  18       7027.21       7005.59        87.96 o
   7   1  18       7686.66       7793.17       122.28 o
   8   1  18       9346.73       9389.84       108.32 o
   9   1  18       5231.85       5203.14        72.03 o
  10   1  18      13113.52      13167.11       170.27 o
  11   1  18       1933.04       1952.18        43.77 o
  12   1  18       9987.56      10108.22       138.22 o
  13   1  18       1220.10       1213.70        44.37 o
  14   1  18       9678.44      10046.60       134.90 o
  15   1  18        239.25        236.91        21.56 o
   0   2  18      18414.63      19053.46       211.15 o
   1   2  18        368.93        403.28        16.16 o
   2   2  18      30363.01      31447.96       234.66 o
   3   2  18         49.32         53.32        10.80 o
   4   2  18      24330.62      24614.02       245.26 o
   5   2  18       2338.13       2365.34        37.41 o
   6   2  18      14404.83      14450.50       155.67 o
   7   2  18       1411.54       1447.91        41.23 o
   8   2  18       9906.39       9873.96       133.26 o
   9   2  18       3636.04       3537.44        60.96 o
  10   2  18       8752.24       8849.06       107.43 o
  11   2  18       3296.92       3346.59        57.92 o
  12   2  18       2483.32       2454.52        53.35 o
  13   2  18       3964.94       4098.79        70.53 o
  14   2  18       1105.38       1164.47        57.93 o
  15   2  18       2423.68       2523.75        52.75 o
   1   3  18       6370.39       6647.92        67.07 o
   2   3  18        210.65        242.69        14.32 o
   3   3  18       3833.51       4196.37        55.29 o
   4   3  18       2785.98       2794.97        40.43 o
   5   3  18       4473.68       4543.10        53.31 o
   6   3  18       2944.60       3011.07        48.01 o
   7   3  18       1981.79       2001.15        39.77 o
   8   3  18       4666.09       4668.67        70.46 o
   9   3  18       1365.09       1491.28        39.82 o
  10   3  18       3683.85       3672.77        63.82 o
  11   3  18       1013.09       1036.67        36.13 o
  12   3  18       4420.48       4435.40        74.09 o
  13   3  18        398.78        379.83        26.51 o
  14   3  18       3152.84       3201.52        66.60 o
  15   3  18        217.89        271.75        23.55 o
   0   4  18       4617.86       4728.43        71.48 o
   1   4  18         52.24         55.13        11.26 o
   2   4  18       2428.76       2509.24        37.63 o
   3   4  18        854.80        905.69        20.28 o
   4   4  18        640.42        689.53        19.40 o
   5   4  18        184.53        219.01        15.03 o
   6   4  18       3037.60       3099.00        46.42 o
   7   4  18       1589.29       1509.11        36.26 o
   8   4  18       1954.78       1986.37        41.80 o
   9   4  18        147.91        159.90        19.28 o
  10   4  18        229.89        251.15        22.94 o
  11   4  18        288.83        344.20        25.20 o
  12   4  18        488.71        541.39        35.59 o
  13   4  18        200.27        253.77        24.43 o
  14   4  18        292.00        315.97        24.80 o
  15   4  18         95.50        132.01        22.71 o
   1   5  18          4.01         48.99         9.84 o
   2   5  18        164.40        180.60        12.12 o
   3   5  18          9.80         34.24        10.01 o
   4   5  18         17.09         27.36        11.52 o
   5   5  18        139.45        194.70        15.27 o
   6   5  18          3.37         25.04        12.80 o
   7   5  18          9.14         47.12        15.07 o
   8   5  18         45.06         58.14        16.39 o
   9   5  18        236.74        262.88        21.17 o
  10   5  18        208.98        222.54        21.19 o
  11   5  18         23.46         40.45        20.87 o
  12   5  18         12.28         37.91        19.87 o
  13   5  18         73.23         47.69        20.35 o
  14   5  18          3.35         19.29        19.41 o
  15   5  18         66.57         52.21        20.71 o
   0   6  18       4689.79       4810.75        66.32 o
   1   6  18        275.15        294.97        12.75 o
   2   6  18       3412.68       3487.60        41.35 o
   3   6  18         29.33         41.08        10.94 o
   4   6  18       3367.50       3347.21        45.53 o
   5   6  18         61.38         83.13        14.23 o
   6   6  18       3950.07       3945.53        55.38 o
   7   6  18        355.84        387.25        22.14 o
   8   6  18       1993.80       2031.09        45.58 o
   9   6  18        768.93        811.20        36.07 o
  10   6  18       1038.96       1057.14        36.16 o
  11   6  18        807.15        821.79        34.47 o
  12   6  18       1317.38       1469.16        50.00 o
  13   6  18       1069.11       1136.29        40.99 o
  14   6  18        405.37        431.73        27.24 o
  15   6  18        738.02        789.20        41.52 o
   1   7  18       7620.35       7516.73        69.05 o
   2   7  18        762.56        818.19        23.80 o
   3   7  18       4920.33       4958.70        57.14 o
   4   7  18       2124.30       2143.43        37.11 o
   5   7  18       4507.14       4432.65        57.40 o
   6   7  18       3134.31       3033.54        46.56 o
   7   7  18       2459.90       2423.05        43.81 o
   8   7  18       4806.74       4922.56        71.27 o
   9   7  18        926.02        926.22        32.80 o
  10   7  18       5480.63       5598.73       124.52 o
  11   7  18       1271.92       1283.17        41.76 o
  12   7  18       3698.68       3813.79        68.33 o
  13   7  18        200.20        227.82        27.94 o
  14   7  18       4234.27       4371.39       104.24 o
   0   8  18      21402.31      20901.49       222.70 o
   1   8  18         18.08         20.37        10.27 o
   2   8  18      24969.20      24250.52       201.21 o
   3   8  18       1065.68       1005.71        27.06 o
   4   8  18      21841.04      21401.68       197.12 o
   5   8  18        783.99        781.07        25.47 o
   6   8  18      12153.01      12004.21       122.27 o
   7   8  18       3142.84       3092.99        46.19 o
   8   8  18      11304.66      11145.74       116.74 o
   9   8  18       1591.52       1603.86        37.34 o
  10   8  18       6392.04       6524.29        89.51 o
  11   8  18       3727.38       3913.43        65.46 o
  12   8  18       2429.80       2558.01        68.21 o
  13   8  18       2668.65       2757.45        56.90 o
  14   8  18        843.18        808.92        43.20 o
   1   9  18      15973.00      15729.65       127.69 o
   2   9  18        268.71        278.40        15.82 o
   3   9  18      13721.50      13479.07       131.74 o
   4   9  18       3292.70       3259.71        63.07 o
   5   9  18       7863.62       7845.97        87.94 o
   6   9  18       5725.73       5557.93        69.53 o
   7   9  18       5289.26       5241.73        67.93 o
   8   9  18       7599.35       7582.97        87.63 o
   9   9  18       2482.66       2545.86        48.89 o
  10   9  18       6999.79       7029.67        90.14 o
  11   9  18       1448.74       1478.41        41.37 o
  12   9  18      10584.74      10691.22       138.70 o
  13   9  18        729.59        715.01        39.48 o
  14   9  18       8062.26       8024.02       144.84 o
   0  10  18      35523.99      34646.43       335.86 o
   1  10  18        135.76        155.34        13.12 o
   2  10  18      30526.53      29806.09       244.74 o
   3  10  18        629.08        656.02        23.88 o
   4  10  18      17149.74      17038.40       156.56 o
   5  10  18       2388.60       2371.56        45.70 o
   6  10  18      23489.55      23044.75       222.86 o
   7  10  18       1732.90       1727.47        38.69 o
   8  10  18      10925.48      10930.02       124.71 o
   9  10  18       4188.75       4316.85        65.18 o
  10  10  18       5880.37       5844.17        84.24 o
  11  10  18       2332.39       2287.64        50.09 o
  12  10  18       2721.88       2793.59        54.27 o
  13  10  18       3533.84       3602.33        77.27 o
   1  11  18       8685.44       8577.19        76.69 o
   2  11  18        554.87        569.03        21.25 o
   3  11  18       8758.67       8591.09        93.73 o
   4  11  18       1971.12       1904.11        38.19 o
   5  11  18       5588.18       5530.24        67.05 o
   6  11  18       4813.42       4740.03        64.41 o
   7  11  18       5355.48       5258.20        73.61 o
   8  11  18       6214.57       6075.04        80.96 o
   9  11  18       3103.09       3101.55        57.76 o
  10  11  18       5792.78       5842.69        89.12 o
  11  11  18       1401.26       1523.97        42.90 o
  12  11  18       7672.64       7916.88       102.41 o
  13  11  18       1060.17       1069.62        81.29 o
   0  12  18      12387.59      12235.49       145.51 o
   1  12  18         14.07         28.24        11.87 o
   2  12  18      10998.51      10912.49       100.70 o
   3  12  18        737.02        686.77        24.15 o
   4  12  18      12603.24      12459.07       126.80 o
   5  12  18        806.84        827.32        29.87 o
   6  12  18       5899.03       5874.24        75.46 o
   7  12  18       1756.25       1715.53        41.51 o
   8  12  18       6162.45       6137.70        92.39 o
   9  12  18       1449.90       1527.63        42.42 o
  10  12  18       3586.79       3476.51        71.54 o
  11  12  18       2246.45       2308.22        50.46 o
  12  12  18       1470.87       1562.80        58.48 o
   1  13  18        919.98        933.97        32.60 o
   2  13  18        179.59        165.15        15.85 o
   3  13  18       1016.12       1058.68        39.50 o
   4  13  18        687.30        681.33        34.88 o
   5  13  18       1876.59       1873.33        40.41 o
   6  13  18       1307.49       1295.12        43.59 o
   7  13  18       1555.38       1567.40        40.57 o
   8  13  18       1074.14       1138.70        52.00 o
   9  13  18       1438.62       1507.05        45.38 o
  10  13  18       2562.83       2623.78        52.29 o
  11  13  18       1034.32       1166.89        55.94 o
   0  14  18        687.31        687.47        31.65 o
   1  14  18        274.04        266.95        17.23 o
   2  14  18        411.06        456.79        22.69 o
   3  14  18         18.44         15.59        15.05 o
   4  14  18        530.28        515.60        26.21 o
   5  14  18         58.77         76.50        18.88 o
   6  14  18        440.96        474.05        26.00 o
   7  14  18        105.31        127.07        20.06 o
   8  14  18        177.21        234.04        22.02 o
   9  14  18        125.00        123.54        22.40 o
  10  14  18         42.30         45.80        18.75 o
  11  14  18         83.01         97.19        24.94 o
   1  15  18        253.56        282.35        18.44 o
   2  15  18          6.78        -13.46        13.81 o
   3  15  18        395.69        425.25        22.15 o
   4  15  18        156.31        133.45        18.46 o
   5  15  18          8.22         27.35        18.88 o
   6  15  18        471.69        488.66        31.48 o
   7  15  18         85.84        104.18        19.43 o
   8  15  18         93.74         88.14        19.96 o
   9  15  18         11.47         24.37        19.71 o
  10  15  18        102.90        116.56        22.68 o
   0  16  18       4465.88       4479.25        76.09 o
   1  16  18          6.34          6.98        15.11 o
   2  16  18       2482.73       2523.53        42.60 o
   3  16  18         79.65        128.27        17.42 o
   4  16  18       1984.64       2003.32        41.96 o
   5  16  18         95.72        104.41        21.15 o
   6  16  18       2672.56       2671.61        58.41 o
   7  16  18        422.61        443.20        26.47 o
   8  16  18       2082.58       2121.74        50.91 o
   9  16  18        455.56        482.42        31.71 o
   1  17  18       2773.05       2802.44        48.28 o
   2  17  18        282.63        302.35        19.73 o
   3  17  18       1862.66       1917.38        37.45 o
   4  17  18        920.51        956.48        40.46 o
   5  17  18       2882.86       2978.34        56.90 o
   6  17  18       1614.70       1667.72        43.71 o
   7  17  18       1664.75       1755.13        43.55 o
   0  18  18       9608.41       9925.96       161.95 o
   1  18  18        179.62        202.06        18.69 o
   2  18  18      11556.82      11615.40       122.79 o
   3  18  18         27.51         31.03        14.82 o
   4  18  18      10402.51      10465.44       107.97 o
   5  18  18        656.00        646.58        28.88 o
   6  18  18       6135.29       6130.57        90.40 o
   1  19  18       4073.44       4222.69        59.47 o
   2  19  18        328.85        342.47        19.72 o
   3  19  18       4057.63       4147.78        58.18 o
   4  19  18       1031.35       1079.23        35.42 o
   1   1  19       3678.41       3767.06        46.82 o
   2   1  19         31.35         36.73        11.06 o
   3   1  19       6378.21       6681.08        65.69 o
   4   1  19        748.05        765.02        25.12 o
   5   1  19       3659.72       3677.18        83.30 o
   6   1  19       1015.67        983.76        39.96 o
   7   1  19       1469.71       1515.44        39.91 o
   8   1  19         21.19         37.98        16.95 o
   9   1  19       1802.75       1806.70        40.23 o
  10   1  19        939.60        934.65        29.53 o
  11   1  19       1115.98       1170.59        38.23 o
  12   1  19         73.76         92.31        20.48 o
  13   1  19        170.52        203.58        22.70 o
  14   1  19        415.54        475.48        30.92 o
  15   1  19         83.19         82.42        19.49 o
   0   2  19       6233.56       6442.08       106.22 o
   1   2  19        432.66        434.39        18.23 o
   2   2  19       2591.81       2688.00        50.03 o
   3   2  19       1789.15       1787.22        46.27 o
   4   2  19       3764.31       3979.16        52.78 o
   5   2  19       2430.41       2409.37        47.42 o
   6   2  19        461.72        456.71        24.40 o
   7   2  19       3907.60       3874.20        74.92 o
   8   2  19       2277.84       2313.87        47.66 o
   9   2  19       5434.26       5482.51        80.50 o
  10   2  19        169.57        204.64        21.67 o
  11   2  19       4542.80       4627.35        69.51 o
  12   2  19        390.83        378.88        26.12 o
  13   2  19       3786.45       3848.22        67.28 o
  14   2  19        403.91        437.60        29.40 o
  15   2  19       3154.50       3291.43        66.26 o
   1   3  19      29736.79      30480.45       241.60 o
   2   3  19        340.24        354.25        18.70 o
   3   3  19      25988.74      26146.25       207.73 o
   4   3  19        502.75        497.77        21.12 o
   5   3  19      22851.17      22708.46       240.89 o
   6   3  19       1262.39       1275.05        31.96 o
   7   3  19      16957.65      17064.32       190.01 o
   8   3  19       2019.59       2056.09        45.19 o
   9   3  19       7896.98       8023.02       105.46 o
  10   3  19       1570.27       1592.60        43.30 o
  11   3  19       6548.80       6613.05       103.21 o
  12   3  19       1162.87       1170.71        43.32 o
  13   3  19       2540.30       2607.58        57.47 o
  14   3  19       2305.97       2400.13        52.11 o
  15   3  19        492.89        512.80        32.07 o
   0   4  19      11189.65      11320.80       154.39 o
   1   4  19        298.86        329.42        16.62 o
   2   4  19      12205.83      12428.70       116.34 o
   3   4  19       4612.66       4577.74        62.06 o
   4   4  19       5411.27       5484.58        61.03 o
   5   4  19       5851.52       5730.49        73.42 o
   6   4  19       6491.80       6424.17        76.14 o
   7   4  19      11153.71      11063.11       117.59 o
   8   4  19       1719.15       1797.22        40.78 o
   9   4  19      12324.90      12418.48       148.67 o
  10   4  19       1762.76       1848.54        50.17 o
  11   4  19      12281.13      12456.42       168.31 o
  12   4  19        377.99        420.82        28.99 o
  13   4  19       9821.95       9975.35       133.88 o
  14   4  19        480.33        512.37        28.00 o
   1   5  19      36583.49      36474.73       405.62 o
   2   5  19         11.49         20.07        11.18 o
   3   5  19      39846.98      38963.57       316.66 o
   4   5  19        228.65        256.86        19.97 o
   5   5  19      28500.06      28382.60       265.59 o
   6   5  19       1112.53       1136.99        38.64 o
   7   5  19      20016.27      19847.23       205.28 o
   8   5  19       1062.07       1124.38        39.51 o
   9   5  19      15678.76      15870.29       171.76 o
  10   5  19       1958.44       1981.35        51.60 o
  11   5  19       7492.97       7500.95       113.74 o
  12   5  19       3975.30       4174.89        76.96 o
  13   5  19       2879.47       2965.86        63.30 o
  14   5  19       1935.84       1995.87        50.91 o
   0   6  19       8307.32       8342.20       103.47 o
   1   6  19        326.05        383.73        16.77 o
   2   6  19       5072.10       5041.77        72.25 o
   3   6  19       1401.29       1437.76        31.33 o
   4   6  19       7671.64       7724.04        87.93 o
   5   6  19       7163.49       6902.42        82.01 o
   6   6  19       4299.61       4257.50        59.70 o
   7   6  19       7518.64       7601.64        94.65 o
   8   6  19       3093.31       3086.57        54.06 o
   9   6  19      10220.66      10384.28       121.90 o
  10   6  19       1851.93       1870.23        47.29 o
  11   6  19      10075.71      10120.26       132.52 o
  12   6  19       1265.72       1349.87        44.94 o
  13   6  19      10764.83      11186.79       153.60 o
  14   6  19         92.10         92.88        26.12 o
   1   7  19      25696.96      25543.69       210.10 o
   2   7  19        422.84        432.41        19.34 o
   3   7  19      15656.50      15562.70       154.32 o
   4   7  19        172.14        183.24        15.76 o
   5   7  19      16332.98      16247.60       163.29 o
   6   7  19        328.66        358.59        30.64 o
   7   7  19      13302.89      13302.23       145.62 o
   8   7  19       2102.71       2038.83        42.18 o
   9   7  19       7120.63       7141.37        94.88 o
  10   7  19       1621.40       1691.69        45.91 o
  11   7  19       2743.04       2686.93        56.64 o
  12   7  19       1564.30       1603.20        45.62 o
  13   7  19       2041.86       2142.66        54.51 o
  14   7  19       1484.44       1430.07        48.75 o
   0   8  19        132.77        203.79        22.97 o
   1   8  19         15.46         29.31        10.24 o
   2   8  19       2188.33       2209.52        39.23 o
   3   8  19        238.19        242.67        17.43 o
   4   8  19        731.61        714.75        24.99 o
   5   8  19       1153.41       1102.89        31.09 o
   6   8  19       1965.36       1999.96        38.91 o
   7   8  19       2309.29       2297.25        42.74 o
   8   8  19       1037.00       1059.28        48.02 o
   9   8  19       1946.90       1979.57        50.67 o
  10   8  19       1073.14       1063.37        35.09 o
  11   8  19       3075.75       3081.65        57.28 o
  12   8  19        487.37        481.40        27.29 o
  13   8  19       3328.43       3413.43        82.44 o
   1   9  19       1973.80       2035.59        30.98 o
   2   9  19         19.00         32.72        13.08 o
   3   9  19       2024.01       2024.41        39.48 o
   4   9  19        805.09        821.60        26.73 o
   5   9  19       1041.99       1088.41        32.38 o
   6   9  19         61.86         79.59        16.47 o
   7   9  19        537.53        546.78        28.29 o
   8   9  19        150.81        176.35        19.81 o
   9   9  19        536.06        607.53        34.40 o
  10   9  19        197.25        218.86        21.97 o
  11   9  19        169.02        167.26        21.30 o
  12   9  19        116.47        153.69        22.46 o
  13   9  19         16.22         47.24        20.88 o
   0  10  19         28.00         78.72        16.87 o
   1  10  19         19.51         15.45        11.51 o
   2  10  19         30.98         52.58        14.32 o
   3  10  19         58.75         52.24        14.66 o
   4  10  19          2.35         25.92        14.74 o
   5  10  19         91.80         97.21        16.42 o
   6  10  19        155.67        171.68        18.49 o
   7  10  19        152.89        192.78        20.04 o
   8  10  19          1.94         10.87        18.55 o
   9  10  19        127.31        111.52        19.44 o
  10  10  19         39.05         28.77        18.26 o
  11  10  19         54.77         61.11        20.97 o
  12  10  19         14.36          4.88        18.86 o
  13  10  19         55.50         56.79        22.63 o
   1  11  19       4187.94       4191.66        46.86 o
   2  11  19         83.29         68.57        13.82 o
   3  11  19       4388.69       4342.56        67.40 o
   4  11  19        247.53        261.35        18.98 o
   5  11  19       3533.98       3542.08        54.15 o
   6  11  19         11.82         29.95        16.75 o
   7  11  19       2698.52       2729.85        50.90 o
   8  11  19        363.69        368.02        25.32 o
   9  11  19       2644.56       2667.26        53.37 o
  10  11  19        433.35        461.26        26.68 o
  11  11  19        977.62       1063.52        37.71 o
  12  11  19       1123.14       1057.84        38.95 o
   0  12  19        448.26        469.62        26.04 o
   1  12  19         41.07         59.02        12.72 o
   2  12  19       3388.59       3378.72        49.71 o
   3  12  19        531.83        588.00        27.56 o
   4  12  19       1523.96       1517.33        35.90 o
   5  12  19       2573.81       2546.05        46.27 o
   6  12  19       1692.07       1739.34        41.47 o
   7  12  19       3338.58       3463.28        57.81 o
   8  12  19       1058.45       1012.34        54.65 o
   9  12  19       2939.11       2993.64        60.77 o
  10  12  19        986.23        953.32        39.76 o
  11  12  19       4212.86       4273.99        71.69 o
   1  13  19      19817.17      19514.24       153.34 o
   2  13  19        153.68        141.05        16.78 o
   3  13  19      13373.09      13055.09       183.38 o
   4  13  19        220.79        230.49        19.65 o
   5  13  19      13726.46      13433.97       140.04 o
   6  13  19        211.09        238.38        20.47 o
   7  13  19      11216.61      10938.77       132.95 o
   8  13  19       1228.74       1380.52        44.16 o
   9  13  19       6457.10       6400.17       102.05 o
  10  13  19       1464.80       1341.80        46.96 o
  11  13  19       2944.82       2989.27        57.67 o
   0  14  19       6860.27       6848.01        99.53 o
   1  14  19        228.83        242.04        17.29 o
   2  14  19       3768.05       3648.56        48.93 o
   3  14  19       1125.40       1129.25        35.50 o
   4  14  19       4910.07       4935.07        71.54 o
   5  14  19       3682.75       3521.93        58.39 o
   6  14  19       2223.01       2201.46        46.37 o
   7  14  19       5216.04       5277.72        74.04 o
   8  14  19       2083.49       2013.43        50.48 o
   9  14  19       6940.37       6952.67       100.25 o
  10  14  19        587.18        577.82        31.20 o
   1  15  19      18856.80      18529.13       167.35 o
   2  15  19        160.49        156.99        16.68 o
   3  15  19      19553.04      18974.48       178.65 o
   4  15  19        472.44        461.33        27.22 o
   5  15  19      13344.04      13109.50       164.10 o
   6  15  19       1387.00       1280.56        52.80 o
   7  15  19       9334.47       9174.47       114.88 o
   8  15  19        694.38        695.11        32.07 o
   9  15  19       6434.08       6652.46       133.93 o
   0  16  19       3403.98       3472.82        70.91 o
   1  16  19         22.67         41.84        14.70 o
   2  16  19       2891.98       3006.21        45.91 o
   3  16  19       1165.69       1211.23        42.47 o
   4  16  19       2141.90       2117.90        48.33 o
   5  16  19       1610.10       1630.17        43.40 o
   6  16  19       2090.13       2072.72        50.00 o
   7  16  19       3225.70       3111.00        56.78 o
   8  16  19        808.64        722.61        34.54 o
   1  17  19       8682.27       8696.84        90.08 o
   2  17  19        271.20        258.27        18.45 o
   3  17  19       7703.95       7660.10        81.58 o
   4  17  19        291.49        311.05        24.26 o
   5  17  19       5918.31       5862.35        83.30 o
   6  17  19        920.71        804.49        33.19 o
   7  17  19       4013.50       4028.62        72.95 o
   0  18  19        617.49        598.73        38.30 o
   1  18  19         82.55         84.89        17.37 o
   2  18  19        208.36        262.53        18.77 o
   3  18  19        122.47        112.79        15.89 o
   4  18  19        395.69        463.61        24.95 o
   5  18  19        150.22        162.63        20.77 o
   1  19  19        147.79        173.84        17.41 o
   2  19  19         55.58         44.33        46.35 o
   0   0  20      29575.00      30043.43       755.87 o
   1   0  20         48.54         44.02        16.53 o
   2   0  20      46700.48      47180.53       702.82 o
   3   0  20        158.91        151.13        19.71 o
   4   0  20      28141.81      27598.93       470.96 o
   5   0  20         78.38         93.14        21.36 o
   6   0  20      36350.39      36228.02       524.61 o
   7   0  20        930.22        900.70        42.59 o
   8   0  20      18027.14      18090.65       282.82 o
   9   0  20       1360.13       1470.22        56.15 o
  10   0  20      15730.24      15817.93       348.62 o
  11   0  20        745.10        860.36        53.19 o
  12   0  20       6188.95       6320.10       139.67 o
  13   0  20       1740.89       1714.97        66.66 o
  14   0  20       2469.46       2542.19        84.01 o
   1   1  20       3316.47       3372.78        59.21 o
   2   1  20       1622.02       1651.03        29.29 o
   3   1  20       2878.51       2924.73        68.44 o
   4   1  20       6065.97       5970.27        84.85 o
   5   1  20       1718.07       1808.65        41.30 o
   6   1  20       8130.87       8038.99       100.72 o
   7   1  20       2971.56       3064.36        53.27 o
   8   1  20      13959.92      13988.61       161.06 o
   9   1  20       1578.88       1559.50        56.56 o
  10   1  20      12003.27      12173.36       161.13 o
  11   1  20        439.56        460.21        31.37 o
  12   1  20      13109.46      12815.39       157.84 o
  13   1  20        341.93        366.70        25.41 o
  14   1  20       9516.41       9731.56       125.06 o
   0   2  20      31110.43      31545.84       770.08 o
   1   2  20         35.60         51.93        13.60 o
   2   2  20      24864.05      24981.35       254.54 o
   3   2  20          8.95         22.11        12.01 o
   4   2  20      27877.16      27723.29       288.18 o
   5   2  20       1089.08       1169.27        50.17 o
   6   2  20      15595.08      15401.87       184.94 o
   7   2  20        284.10        322.14        25.37 o
   8   2  20      14014.87      13960.45       188.23 o
   9   2  20        369.46        416.29        28.86 o
  10   2  20       6602.77       6580.45        93.24 o
  11   2  20       1113.51       1091.09        54.50 o
  12   2  20       3831.14       4004.20        81.90 o
  13   2  20        840.26        875.06        69.75 o
  14   2  20        856.31        866.18        62.89 o
   1   3  20       1551.54       1616.12        35.72 o
   2   3  20        404.30        412.06        20.91 o
   3   3  20        921.61        991.40        56.06 o
   4   3  20        984.08       1015.84        28.91 o
   5   3  20       1480.02       1549.36        37.09 o
   6   3  20       2986.81       2917.94        51.81 o
   7   3  20        252.26        285.24        24.71 o
   8   3  20       2465.08       2501.66        49.63 o
   9   3  20        265.30        289.48        23.04 o
  10   3  20       4403.98       4495.16        78.71 o
  11   3  20        339.91        364.64        27.65 o
  12   3  20       3194.69       3214.07        60.44 o
  13   3  20         61.92         74.35        21.37 o
  14   3  20       4390.89       4547.24        72.21 o
   0   4  20       6286.08       6147.96       150.22 o
   1   4  20        803.22        837.86        25.47 o
   2   4  20       3728.95       3646.51        74.71 o
   3   4  20        238.45        263.61        17.24 o
   4   4  20       2819.54       2795.42        46.57 o
   5   4  20         57.84         66.25        15.07 o
   6   4  20       1965.82       2030.69        52.56 o
   7   4  20        432.85        442.78        21.62 o
   8   4  20        953.22       1004.37        54.92 o
   9   4  20        141.24        159.01        20.78 o
  10   4  20        349.71        349.18        27.00 o
  11   4  20          9.77         54.31        25.92 o
  12   4  20        148.90        168.88        24.27 o
  13   4  20          7.34         53.01        21.26 o
  14   4  20        195.11        180.71        23.05 o
   1   5  20          0.66         34.76        13.12 o
   2   5  20         14.51          8.88        13.99 o
   3   5  20         15.83         58.41        13.00 o
   4   5  20         17.84         46.38        13.56 o
   5   5  20          8.26         41.64        13.98 o
   6   5  20          1.63         32.34        16.08 o
   7   5  20        138.68        125.59        17.43 o
   8   5  20         65.17         82.03        17.73 o
   9   5  20        124.72        136.03        20.40 o
  10   5  20         43.19         42.78        20.69 o
  11   5  20          7.31         10.33        20.40 o
  12   5  20         17.02         34.40        21.40 o
  13   5  20          0.72         -8.86        18.37 o
  14   5  20         16.88         34.36        19.55 o
   0   6  20       5134.25       5113.29        82.62 o
   1   6  20        118.92        133.80        15.98 o
   2   6  20       5103.73       5153.74        66.97 o
   3   6  20          7.46         30.31        13.28 o
   4   6  20       4634.79       4661.46        61.87 o
   5   6  20         17.49          9.68        14.04 o
   6   6  20       4089.43       4009.02        76.26 o
   7   6  20        363.81        424.12        24.27 o
   8   6  20       2677.68       2705.37        48.10 o
   9   6  20         84.51        100.33        19.96 o
  10   6  20       1412.32       1382.76        41.73 o
  11   6  20         29.49         57.92        21.93 o
  12   6  20        851.64        950.01        53.16 o
  13   6  20        400.04        480.40        30.65 o
  14   6  20        102.58         91.56        23.27 o
   1   7  20       1907.89       1888.93        42.72 o
   2   7  20        594.83        603.51        22.31 o
   3   7  20        618.17        708.75        25.59 o
   4   7  20       2051.88       2111.52        42.96 o
   5   7  20       1234.66       1207.33        36.69 o
   6   7  20       2980.15       2976.93        49.96 o
   7   7  20        719.99        789.56        36.13 o
   8   7  20       4619.95       4607.11        67.72 o
   9   7  20        224.89        264.32        25.99 o
  10   7  20       4032.64       4101.55        66.36 o
  11   7  20        368.12        403.68        27.18 o
  12   7  20       4573.07       4586.45        75.11 o
  13   7  20         47.33         17.07        19.07 o
   0   8  20      23703.26      23240.43       264.80 o
   1   8  20          0.57          3.80        12.12 o
   2   8  20      25480.17      25067.68       236.81 o
   3   8  20        233.40        239.63        19.68 o
   4   8  20      20112.39      19802.99       193.01 o
   5   8  20        669.34        707.02        26.69 o
   6   8  20      16955.62      16779.82       170.24 o
   7   8  20        571.62        653.61        34.64 o
   8   8  20      10687.07      10761.91       129.81 o
   9   8  20        277.30        307.80        23.67 o
  10   8  20       7719.36       7997.31       103.88 o
  11   8  20       1164.07       1243.05        49.16 o
  12   8  20       2792.20       2863.90        56.98 o
  13   8  20        389.64        416.13        29.68 o
   1   9  20       2706.68       2726.89        38.13 o
   2   9  20       1481.03       1420.20        36.04 o
   3   9  20       3645.24       3584.79        53.44 o
   4   9  20       4433.32       4372.34        61.27 o
   5   9  20       2049.72       2110.60        40.74 o
   6   9  20       9770.09       9699.55       111.85 o
   7   9  20        617.46        672.79        29.65 o
   8   9  20       8612.59       8505.93       117.05 o
   9   9  20        663.72        652.00        29.57 o
  10   9  20      11344.50      11494.45       137.05 o
  11   9  20        466.83        485.39        26.74 o
  12   9  20       8842.48       9092.17       120.14 o
   0  10  20      37688.92      37227.34       409.69 o
   1  10  20        319.63        316.71        17.23 o
   2  10  20      23141.20      22626.63       227.70 o
   3  10  20        446.35        449.75        22.22 o
   4  10  20      27566.33      26881.00       255.41 o
   5  10  20        217.90        252.78        19.97 o
   6  10  20      16347.76      16225.05       171.97 o
   7  10  20        409.73        461.06        24.83 o
   8  10  20      15370.33      15242.50       174.10 o
   9  10  20       1747.56       1698.68        43.70 o
  10  10  20       6372.93       6597.46        89.82 o
  11  10  20        397.25        413.30        27.02 o
  12  10  20       4622.78       4643.00       122.53 o
   1  11  20       1745.08       1766.11        32.92 o
   2  11  20        619.39        647.05        24.45 o
   3  11  20       2409.36       2378.10        42.34 o
   4  11  20       2285.30       2250.52        43.83 o
   5  11  20       1376.32       1364.86        37.02 o
   6  11  20       4992.85       4908.82        70.30 o
   7  11  20       1032.45       1139.30        41.67 o
   8  11  20       6075.63       6024.93        86.26 o
   9  11  20        667.49        713.99        30.89 o
  10  11  20       7976.85       7986.98       103.00 o
  11  11  20        330.78        367.50        25.51 o
   0  12  20      13539.46      13336.88       168.20 o
   1  12  20         55.37         39.13        14.26 o
   2  12  20      18179.39      17771.65       160.70 o
   3  12  20         61.89         63.43        16.42 o
   4  12  20      10725.24      10729.72       116.31 o
   5  12  20        248.56        232.97        21.00 o
   6  12  20      10041.87       9854.33       115.55 o
   7  12  20        130.48        145.69        19.89 o
   8  12  20       4696.06       4600.06        77.30 o
   9  12  20        275.70        325.30        25.91 o
  10  12  20       3704.60       3767.31        66.98 o
  11  12  20        657.72        672.22        42.31 o
   1  13  20        304.28        339.12        22.60 o
   2  13  20         12.64         14.87        14.69 o
   3  13  20        285.69        329.05        24.52 o
   4  13  20        228.95        240.41        19.87 o
   5  13  20        434.29        441.99        23.32 o
   6  13  20        239.04        241.66        21.38 o
   7  13  20        441.23        492.53        27.48 o
   8  13  20       1430.83       1345.81        51.59 o
   9  13  20        351.02        363.79        27.59 o
  10  13  20       1342.81       1484.97        53.67 o
   0  14  20        778.44        875.12        39.71 o
   1  14  20         45.07         58.21        14.68 o
   2  14  20        886.90        996.20        35.55 o
   3  14  20         35.46         48.09        17.01 o
   4  14  20        560.69        606.94        31.97 o
   5  14  20         39.58         32.92        16.25 o
   6  14  20        439.51        466.24        25.00 o
   7  14  20        133.06        134.51        20.59 o
   8  14  20        177.27        179.23        22.78 o
   9  14  20          2.09        -18.17        19.95 o
   1  15  20          2.72         20.59        14.14 o
   2  15  20         14.93         -7.58        14.50 o
   3  15  20        273.58        286.12        21.12 o
   4  15  20        138.43        139.27        20.96 o
   5  15  20         10.81         32.85        18.37 o
   6  15  20        188.84        157.22        21.00 o
   7  15  20         10.59         37.69        18.12 o
   8  15  20        108.36        126.53        23.05 o
   0  16  20       4330.73       4351.01        79.03 o
   1  16  20        101.09         96.65        15.46 o
   2  16  20       4098.48       4141.10        53.96 o
   3  16  20         44.44         54.97        16.97 o
   4  16  20       3062.93       2995.88        60.66 o
   5  16  20         23.31         27.06        18.44 o
   6  16  20       2995.19       3080.85        62.73 o
   7  16  20        108.23        100.64        20.60 o
   1  17  20        618.91        636.94        34.44 o
   2  17  20        192.04        211.84        17.19 o
   3  17  20        282.68        333.39        21.00 o
   4  17  20        742.26        740.30        31.09 o
   5  17  20        782.94        771.89        30.38 o
   0  18  20      11339.17      11444.46       169.68 o
   1  18  20          0.53         -5.10        14.73 o
   2  18  20      11268.02      11419.98       118.91 o
   3  18  20          7.78         10.03        16.33 o
   1   1  21       5435.91       5457.52        77.11 o
   2   1  21        477.07        493.21        26.61 o
   3   1  21       3605.67       3650.71        50.34 o
   4   1  21        527.19        507.24        24.82 o
   5   1  21       3299.23       3428.46        55.21 o
   6   1  21          4.00         -1.06        14.56 o
   7   1  21       2318.44       2444.01        47.38 o
   8   1  21         11.99          7.90        17.32 o
   9   1  21       1500.00       1600.62        47.97 o
  10   1  21         12.20         48.74        20.88 o
  11   1  21        427.49        453.58        34.58 o
  12   1  21         79.00        110.63        24.57 o
  13   1  21        517.92        466.87        31.28 o
  14   1  21         16.83         20.55        19.21 o
   0   2  21        198.79        401.12       124.24 o
   1   2  21        246.32        250.44        20.09 o
   2   2  21       1847.96       1869.09        38.05 o
   3   2  21       1172.88       1126.19        32.10 o
   4   2  21         12.84         42.80        14.87 o
   5   2  21       4148.99       4047.51        61.55 o
   6   2  21        333.28        419.86        22.85 o
   7   2  21       3918.53       4029.20        63.28 o
   8   2  21        206.32        208.91        23.38 o
   9   2  21       4840.17       4885.34        87.65 o
  10   2  21          9.39         30.66        19.78 o
  11   2  21       3741.19       3831.22        70.21 o
  12   2  21         10.30         11.83        19.95 o
  13   2  21       4207.39       4289.81        75.77 o
  14   2  21         67.72         41.07        20.06 o
   1   3  21      28671.58      27930.83       309.53 o
   2   3  21         81.65         90.86        15.21 o
   3   3  21      27354.56      26711.65       280.19 o
   4   3  21        207.74        210.99        17.45 o
   5   3  21      19514.17      19448.70       199.48 o
   6   3  21        167.00        186.14        22.61 o
   7   3  21      15625.52      15642.02       201.22 o
   8   3  21        603.10        676.89        31.25 o
   9   3  21       9746.11       9744.64       135.65 o
  10   3  21         10.00         26.64        18.11 o
  11   3  21       5426.63       5560.25        83.54 o
  12   3  21         38.50         49.60        23.03 o
  13   3  21       1818.20       1762.70        56.54 o
  14   3  21        224.95        255.92        24.16 o
   0   4  21       1100.38       1168.04        50.54 o
   1   4  21         90.42        113.95        17.16 o
   2   4  21        154.23        190.93        18.14 o
   3   4  21       4414.68       4346.74        68.66 o
   4   4  21        384.90        445.91        22.00 o
   5   4  21       6203.06       6039.99        83.96 o
   6   4  21        468.77        519.44        25.76 o
   7   4  21      12266.57      12381.60       137.61 o
   8   4  21        668.14        656.27        42.97 o
   9   4  21      10010.61      10148.68       140.71 o
  10   4  21        202.06        302.03        25.75 o
  11   4  21      12333.10      12359.95       165.78 o
  12   4  21        287.32        339.87        24.55 o
  13   4  21       9968.48      10320.38       144.81 o
   1   5  21      37916.38      37302.44       379.11 o
   2   5  21         13.23         24.39        15.18 o
   3   5  21      32173.73      31771.19       350.43 o
   4   5  21        212.97        243.73        19.04 o
   5   5  21      29818.11      29732.19       294.30 o
   6   5  21        814.86        840.56        29.69 o
   7   5  21      22427.09      22301.76       244.40 o
   8   5  21         91.37        150.65        20.03 o
   9   5  21      13838.05      13817.90       181.13 o
  10   5  21        359.93        394.37        27.98 o
  11   5  21       7839.85       7921.49       117.20 o
  12   5  21        570.80        668.34        30.30 o
  13   5  21       3500.99       3561.26        74.34 o
   0   6  21        225.72        360.19        34.48 o
   1   6  21        865.01        870.70        28.79 o
   2   6  21        254.65        312.32        20.28 o
   3   6  21       1201.77       1241.31        34.40 o
   4   6  21        660.15        726.07        33.52 o
   5   6  21       5715.00       5640.39        71.42 o
   6   6  21        694.31        852.27        32.24 o
   7   6  21       6559.70       6519.70        86.59 o
   8   6  21        139.05        204.54        25.27 o
   9   6  21      11364.63      11464.83       135.96 o
  10   6  21        798.21        808.91        36.44 o
  11   6  21      10056.70      10186.39       131.90 o
  12   6  21        135.24        206.93        22.33 o
  13   6  21      11088.33      11085.65       138.36 o
   1   7  21      19756.21      19834.80       214.23 o
   2   7  21        271.47        273.00        21.96 o
   3   7  21      20017.25      19508.23       199.90 o
   4   7  21        200.84        219.79        20.10 o
   5   7  21      16662.27      16429.61       175.77 o
   6   7  21         36.85         50.47        16.95 o
   7   7  21      10258.73      10174.30       126.22 o
   8   7  21        123.83        162.41        23.98 o
   9   7  21       7949.94       7964.87       102.90 o
  10   7  21        287.05        297.55        23.58 o
  11   7  21       3819.63       3876.95        64.30 o
  12   7  21         19.43         12.90        19.15 o
  13   7  21       1759.28       1823.57        48.63 o
   0   8  21        369.43        443.20        31.88 o
   1   8  21          3.47          6.91        13.50 o
   2   8  21        179.86        219.58        16.52 o
   3   8  21        520.16        502.76        23.16 o
   4   8  21        907.03        957.71        33.06 o
   5   8  21        587.13        569.80        36.48 o
   6   8  21         16.67         45.39        16.10 o
   7   8  21       1748.85       1817.69        46.49 o
   8   8  21        184.34        239.03        23.28 o
   9   8  21       2543.69       2544.89        65.51 o
  10   8  21          4.03         37.15        18.48 o
  11   8  21       3771.47       3854.93        63.13 o
  12   8  21         60.40        100.66        20.14 o
   1   9  21       2076.76       2112.26        39.63 o
   2   9  21        127.15        102.25        16.44 o
   3   9  21       1831.45       1855.44        40.69 o
   4   9  21         50.28         35.12        15.42 o
   5   9  21        955.47        986.20        38.01 o
   6   9  21         24.00         41.13        17.85 o
   7   9  21        875.27        946.08        35.86 o
   8   9  21         83.55         91.39        21.02 o
   9   9  21        173.77        271.86        25.27 o
  10   9  21        152.32        149.83        20.45 o
  11   9  21        235.33        241.62        22.17 o
  12   9  21          1.09         -8.61        17.89 o
   0  10  21         44.55         85.90        18.81 o
   1  10  21         10.16          4.90        13.03 o
   2  10  21         74.94         76.30        15.96 o
   3  10  21         25.43         29.35        16.25 o
   4  10  21         17.28         62.83        16.46 o
   5  10  21        105.51        128.48        18.00 o
   6  10  21         31.06         22.93        16.80 o
   7  10  21         98.83         99.94        19.80 o
   8  10  21         25.18         13.62        19.59 o
   9  10  21         84.63         74.08        21.00 o
  10  10  21         14.47         28.73        19.60 o
  11  10  21        110.77        165.06        21.67 o
   1  11  21       3780.97       3703.56        50.51 o
   2  11  21         36.26         57.92        15.39 o
   3  11  21       3847.13       3820.51        58.98 o
   4  11  21          0.48         -2.16        15.82 o
   5  11  21       3697.28       3636.93        58.04 o
   6  11  21          1.62         -1.35        16.15 o
   7  11  21       3506.23       3535.38        61.64 o
   8  11  21        147.61        145.34        21.12 o
   9  11  21       1857.64       1892.14        55.65 o
  10  11  21        263.76        257.86        27.99 o
  11  11  21       1309.66       1261.16        81.45 o
   0  12  21         32.22        185.40        23.27 o
   1  12  21         49.21         61.90        16.13 o
   2  12  21        107.26        141.86        17.04 o
   3  12  21        975.57        994.74        29.20 o
   4  12  21        812.74        795.80        29.39 o
   5  12  21       1353.98       1355.54        36.89 o
   6  12  21         14.86        173.95        19.68 o
   7  12  21       2875.15       2841.11        54.78 o
   8  12  21        312.78        368.12        24.72 o
   9  12  21       3870.27       3775.02        66.84 o
  10  12  21         95.32        163.66        25.46 o
   1  13  21      16726.43      16485.48       157.54 o
   2  13  21        171.43        188.90        19.57 o
   3  13  21      17202.34      16654.22       167.24 o
   4  13  21         19.24         38.01        16.30 o
   5  13  21      13765.71      13595.05       148.21 o
   6  13  21          4.32        -11.28        16.35 o
   7  13  21       9506.65       9592.93       126.72 o
   8  13  21        317.91        313.26        24.98 o
   9  13  21       7093.29       7193.42       109.17 o
   0  14  21        151.89        226.59        29.35 o
   1  14  21        304.62        311.14        19.97 o
   2  14  21        454.00        451.26        21.92 o
   3  14  21       1135.77       1107.22        32.39 o
   4  14  21        141.99        203.70        19.27 o
   5  14  21       3963.97       3926.92        70.63 o
   6  14  21        422.73        452.68        25.52 o
   7  14  21       4699.14       4757.91        76.90 o
   8  14  21         75.02         77.79        21.80 o
   1  15  21      21149.72      20681.10       183.11 o
   2  15  21          3.46          1.51        15.21 o
   3  15  21      17550.60      17357.72       172.95 o
   4  15  21        168.55        176.26        19.85 o
   5  15  21      14030.27      13695.33       168.54 o
   6  15  21        240.53        280.76        24.01 o
   7  15  21      10072.69       9936.86       155.85 o
   0  16  21        829.19        771.51        43.77 o
   1  16  21         32.60         45.81        14.61 o
   2  16  21        399.02        378.90        21.98 o
   3  16  21       1174.71       1143.34        35.13 o
   4  16  21        269.29        310.64        21.99 o
   5  16  21       1619.64       1584.22        38.54 o
   6  16  21        145.26        173.69        20.02 o
   1  17  21       9381.45       9321.61       102.16 o
   2  17  21          2.07        -10.78        15.80 o
   3  17  21       7912.46       7727.68        94.68 o
   4  17  21          9.62         36.93        16.43 o
   0   0  22      40714.41      40472.00       814.40 o
   1   0  22         74.52        116.20        26.00 o
   2   0  22      38132.22      37444.91       618.79 o
   3   0  22          2.26          3.11        17.47 o
   4   0  22      35990.37      35592.69       461.39 o
   5   0  22        193.11        199.49        30.19 o
   6   0  22      23144.77      22857.25       347.55 o
   7   0  22          4.37         26.05        23.25 o
   8   0  22      21585.04      21387.85       369.16 o
   9   0  22        198.29        203.47        38.55 o
  10   0  22      10890.91      10933.37       365.98 o
  11   0  22        178.69        256.72        41.91 o
  12   0  22       3753.09       3799.50       119.42 o
  13   0  22         11.11         38.03        33.61 o
   1   1  22        163.59        190.12        19.62 o
   2   1  22        531.01        556.66        27.67 o
   3   1  22         47.77         83.24        15.87 o
   4   1  22       3229.00       3143.80        58.37 o
   5   1  22         33.78         52.81        24.56 o
   6   1  22       7544.74       7526.51        96.97 o
   7   1  22        140.68        231.71        23.67 o
   8   1  22       8198.58       8216.89       126.98 o
   9   1  22        116.10        166.11        23.50 o
  10   1  22      11279.93      11453.69       194.46 o
  11   1  22         13.87          5.31        23.72 o
  12   1  22      10904.90      11017.44       180.56 o
  13   1  22         43.98         44.14        24.34 o
   0   2  22      28626.09      28095.80       473.43 o
   1   2  22        282.84        272.59        21.24 o
   2   2  22      21646.86      21576.39       245.58 o
   3   2  22         86.67        108.70        15.37 o
   4   2  22      18277.29      17920.40       196.65 o
   5   2  22          0.10         10.30        14.09 o
   6   2  22      17841.61      17576.88       194.09 o
   7   2  22         39.71         66.76        17.15 o
   8   2  22      11423.35      11334.98       150.23 o
   9   2  22        173.09        169.70        21.20 o
  10   2  22       5729.19       5779.59        99.22 o
  11   2  22         54.89        103.27        25.79 o
  12   2  22       3456.14       3491.73        72.54 o
  13   2  22         42.49         54.63        22.03 o
   1   3  22         30.13         60.10        16.70 o
   2   3  22        835.22        854.55        28.26 o
   3   3  22          0.24         75.73        18.56 o
   4   3  22       1737.36       1731.98        39.76 o
   5   3  22         29.65         49.03        14.17 o
   6   3  22       2980.07       2951.93        53.35 o
   7   3  22          6.54         42.64        18.00 o
   8   3  22       4397.90       4556.74        79.11 o
   9   3  22         35.59         50.73        21.43 o
  10   3  22       3815.07       4027.27        78.72 o
  11   3  22         27.58         60.27        20.66 o
  12   3  22       4122.76       4130.73        83.18 o
  13   3  22         50.40         39.72        20.50 o
   0   4  22       1542.53       1615.78        60.19 o
   1   4  22        504.34        495.95        31.36 o
   2   4  22       3720.73       3785.50        58.52 o
   3   4  22         42.92         41.07        16.55 o
   4   4  22       2805.57       2922.92        54.51 o
   5   4  22         47.89         50.51        18.05 o
   6   4  22       1233.86       1322.39        41.49 o
   7   4  22          0.05          3.44        18.11 o
   8   4  22        401.72        415.46        32.60 o
   9   4  22          6.43         19.18        21.19 o
  10   4  22        975.16       1019.67        39.64 o
  11   4  22         54.23         67.97        19.07 o
  12   4  22        376.12        406.50        25.33 o
  13   4  22          0.01         31.24        18.75 o
   1   5  22         49.97         89.58        17.57 o
   2   5  22         25.01         19.27        14.66 o
   3   5  22          5.04         18.28        16.01 o
   4   5  22          5.33         -6.39        15.09 o
   5   5  22         50.39         87.97        18.21 o
   6   5  22        153.84        177.53        19.15 o
   7   5  22        198.52        210.37        23.81 o
   8   5  22          1.71          7.67        21.86 o
   9   5  22          1.01        -17.40        17.40 o
  10   5  22         61.06         83.43        19.99 o
  11   5  22         51.23         64.00        18.29 o
  12   5  22         22.60         44.73        17.53 o
  13   5  22         23.19         38.12        18.23 o
   0   6  22       3699.78       3828.38       102.06 o
   1   6  22         10.71         17.69        15.02 o
   2   6  22       3103.98       3107.40        53.09 o
   3   6  22         12.76         22.66        17.73 o
   4   6  22       3814.61       3882.93        61.99 o
   5   6  22         73.90         74.05        16.58 o
   6   6  22       2531.14       2547.24        52.10 o
   7   6  22        103.25        130.52        22.39 o
   8   6  22       2924.82       2904.51        58.40 o
   9   6  22         42.92         47.94        18.28 o
  10   6  22       1998.82       2134.42        49.96 o
  11   6  22         23.41         28.80        19.20 o
  12   6  22        499.94        496.25        31.73 o
   1   7  22          0.35         36.19        16.73 o
   2   7  22        552.88        558.14        25.33 o
   3   7  22        133.37        165.17        19.09 o
   4   7  22       1918.82       1875.63        41.45 o
   5   7  22         75.22         77.36        18.16 o
   6   7  22       3948.25       4030.63        74.12 o
   7   7  22          0.96         51.85        18.70 o
   8   7  22       4212.48       4239.77        71.55 o
   9   7  22         23.97         26.14        19.50 o
  10   7  22       4195.00       4306.83        67.35 o
  11   7  22          2.47          2.06        18.47 o
  12   7  22       4895.44       4890.01        81.75 o
   0   8  22      25511.12      25206.76       434.51 o
   1   8  22        163.79        167.05        16.63 o
   2   8  22      23065.62      22758.43       244.23 o
   3   8  22         25.59          4.58        16.29 o
   4   8  22      17573.07      17520.09       195.49 o
   5   8  22        423.31        436.14        26.04 o
   6   8  22      16537.46      16303.37       210.66 o
   7   8  22         14.61          9.14        18.74 o
   8   8  22       8538.67       8719.11       118.19 o
   9   8  22          1.36         28.28        19.54 o
  10   8  22       5134.23       5104.42        74.82 o
  11   8  22         11.54         14.78        17.67 o
  12   8  22       3344.07       3237.37        68.95 o
   1   9  22         66.86        112.65        18.43 o
   2   9  22       1326.91       1329.21        32.55 o
   3   9  22          0.90         30.31        14.89 o
   4   9  22       3515.28       3399.22        62.42 o
   5   9  22          0.94         40.14        19.10 o
   6   9  22       4503.74       4510.32        98.09 o
   7   9  22         16.76         50.61        19.64 o
   8   9  22       8723.83       8726.99       118.33 o
   9   9  22         15.64         41.51        20.16 o
  10   9  22       8365.11       8576.36       115.30 o
  11   9  22         16.73         22.31        17.50 o
   0  10  22      24698.62      24452.05       334.42 o
   1  10  22          6.82         12.84        16.29 o
   2  10  22      32286.46      31328.59       323.89 o
   3  10  22        281.47        276.91        21.15 o
   4  10  22      25683.55      24891.08       263.97 o
   5  10  22         60.33         53.21        17.09 o
   6  10  22      15681.49      15502.84       174.98 o
   7  10  22         48.60         73.37        20.88 o
   8  10  22      10004.64      10052.03       149.19 o
   9  10  22         15.44         42.39        19.42 o
  10  10  22       7101.80       7204.26       109.10 o
  11  10  22          5.41         42.53        22.01 o
   1  11  22          1.63         29.13        15.24 o
   2  11  22        599.93        625.15        26.36 o
   3  11  22         36.10         73.11        17.16 o
   4  11  22       2568.38       2559.94        47.40 o
   5  11  22         14.01         50.34        17.33 o
   6  11  22       3486.63       3572.54        57.33 o
   7  11  22          0.64         34.61        18.43 o
   8  11  22       6040.34       6089.14        90.85 o
   9  11  22          3.16         27.76        19.38 o
  10  11  22       7717.38       7873.92       212.84 o
   0  12  22      13309.53      12820.58       212.16 o
   1  12  22          4.35         -0.52        14.96 o
   2  12  22      10964.10      10971.92       132.11 o
   3  12  22        158.66        178.81        18.28 o
   4  12  22       9901.27       9861.00       108.14 o
   5  12  22          0.75         15.81        16.99 o
   6  12  22       8539.65       8469.99       101.30 o
   7  12  22        209.20        216.43        21.90 o
   8  12  22       5876.96       5835.79        81.72 o
   9  12  22          0.54         41.47        22.58 o
   1  13  22         49.82         87.13        17.02 o
   2  13  22        121.42        140.05        19.45 o
   3  13  22          4.01         27.04        16.43 o
   4  13  22        208.04        223.54        19.17 o
   5  13  22         14.65         26.93        16.76 o
   6  13  22       1101.84       1052.46        49.43 o
   7  13  22          4.81         13.08        17.32 o
   8  13  22       1454.04       1408.74        46.08 o
   0  14  22        702.07        758.87        55.79 o
   1  14  22          2.84        -16.17        16.17 o
   2  14  22        306.00        334.76        20.96 o
   3  14  22         22.40         28.21        16.24 o
   4  14  22        565.54        574.86        25.70 o
   5  14  22        257.20        296.44        21.13 o
   6  14  22        280.35        299.05        22.50 o
   7  14  22         25.17         44.44        20.43 o
   1  15  22         29.66         68.46        16.32 o
   2  15  22        146.57        173.09        18.15 o
   3  15  22         11.12         16.25        15.52 o
   4  15  22        190.14        211.97        18.90 o
   5  15  22          0.31         17.69        17.09 o
   6  15  22         43.73         50.23        17.57 o
   0  16  22       2276.65       2291.56        59.35 o
   1  16  22         35.34         43.25        15.77 o
   2  16  22       3240.00       3226.50        52.89 o
   3  16  22          0.03         10.11        15.65 o
   4  16  22       3298.41       3283.55        52.95 o
   5  16  22         44.46         31.89        36.10 o
   1  17  22          1.05         24.28        18.11 o
   2  17  22        190.97        134.56        41.15 o
   1   1  23       4690.25       4604.70        96.22 o
   2   1  23          1.13          8.27        16.69 o
   3   1  23       2084.11       2099.30        42.61 o
   4   1  23         97.22        109.93        14.68 o
   5   1  23       1987.48       2012.04        41.00 o
   6   1  23          1.11         20.00        17.34 o
   7   1  23       2769.15       2768.51        51.35 o
   8   1  23          6.20         22.16        18.21 o
   9   1  23        787.44        893.32        34.52 o
  10   1  23          3.24         23.81        20.75 o
  11   1  23        366.09        369.16        32.31 o
  12   1  23         63.78         94.55        30.19 o
  13   1  23        599.50        616.04        49.41 o
   0   2  23        997.20        964.28        53.01 o
   1   2  23         14.28         30.98        17.24 o
   2   2  23        442.52        527.65        27.26 o
   3   2  23       1180.37       1188.67        36.39 o
   4   2  23        297.96        380.80        21.15 o
   5   2  23       3563.49       3571.99        59.36 o
   6   2  23        226.94        273.07        20.19 o
   7   2  23       3925.19       4075.42       107.02 o
   8   2  23         25.64         30.78        18.21 o
   9   2  23       3637.44       3698.12        67.14 o
  10   2  23         16.97          8.96        21.00 o
  11   2  23       3769.39       3838.90        84.43 o
  12   2  23          5.58         29.62        24.01 o
   1   3  23      25532.98      25048.15       302.44 o
   2   3  23         33.35         66.14        17.81 o
   3   3  23      23407.56      22959.67       243.73 o
   4   3  23          3.95        -11.35        14.82 o
   5   3  23      15821.55      15672.65       176.82 o
   6   3  23          7.82         18.05        16.72 o
   7   3  23       9970.13      10124.26       138.03 o
   8   3  23        155.46        181.98        20.41 o
   9   3  23       9179.42       9282.06       140.66 o
  10   3  23         77.90        106.80        22.70 o
  11   3  23       2711.65       2726.89        62.33 o
  12   3  23        603.33        573.02        68.28 o
   0   4  23        428.13        484.74        38.66 o
   1   4  23        482.86        512.62        27.87 o
   2   4  23       1497.43       1535.85        37.50 o
   3   4  23        834.53        873.00        29.72 o
   4   4  23        246.17        253.00        21.82 o
   5   4  23       5903.36       5891.46        77.45 o
   6   4  23        459.59        465.57        25.44 o
   7   4  23       6027.21       6061.30        93.38 o
   8   4  23         90.33        102.79        23.19 o
   9   4  23       8810.18       8715.36       123.71 o
  10   4  23        109.15        119.94        21.95 o
  11   4  23       8869.48       9032.99       126.38 o
  12   4  23         12.35         42.36        19.05 o
   1   5  23      36935.79      35599.58       418.87 o
   2   5  23          4.56         31.15        16.53 o
   3   5  23      26254.19      25701.57       270.65 o
   4   5  23        105.50        102.07        20.81 o
   5   5  23      25620.64      25265.45       286.79 o
   6   5  23         78.20         79.84        19.94 o
   7   5  23      18713.34      18656.54       257.44 o
   8   5  23        271.86        309.03        28.94 o
   9   5  23       8643.84       8679.50       114.62 o
  10   5  23        459.16        438.39        31.53 o
  11   5  23       5810.58       5808.55        79.31 o
  12   5  23        226.17        248.11        27.92 o
   0   6  23       1102.00       1264.35        80.80 o
   1   6  23         52.34         57.49        18.18 o
   2   6  23        375.03        366.69        23.99 o
   3   6  23       2214.83       2218.38        49.44 o
   4   6  23        943.75        993.25        42.59 o
   5   6  23       1561.80       1647.55        77.63 o
   6   6  23         66.01        104.01        23.56 o
   7   6  23       7148.92       7083.06       108.26 o
   8   6  23        370.64        424.24        37.02 o
   9   6  23       7114.28       7334.20       121.67 o
  10   6  23         12.48         22.17        18.56 o
  11   6  23      10516.97      10596.24       124.46 o
  12   6  23         85.54        127.11        19.73 o
   1   7  23      12624.56      12595.73       165.80 o
   2   7  23         28.64         55.59        17.67 o
   3   7  23      18578.28      18380.08       216.68 o
   4   7  23         25.89         52.51        17.55 o
   5   7  23      12402.56      12235.69       164.42 o
   6   7  23        160.88        151.04        22.82 o
   7   7  23       8584.99       8775.77       127.58 o
   8   7  23         17.11         27.74        21.00 o
   9   7  23       6586.77       6647.12        95.67 o
  10   7  23        254.15        269.39        25.51 o
  11   7  23       5138.14       5332.92        74.33 o
   0   8  23        255.33        182.03        38.83 o
   1   8  23         91.85        111.87        17.89 o
   2   8  23        116.02        157.30        19.24 o
   3   8  23        575.43        558.42        35.60 o
   4   8  23        173.74        191.13        21.45 o
   5   8  23       1230.64       1141.71        41.75 o
   6   8  23        206.79        237.27        41.93 o
   7   8  23       1379.15       1481.12        63.98 o
   8   8  23         13.85          5.06        18.60 o
   9   8  23       3602.02       3456.41        68.02 o
  10   8  23         97.41        109.29        26.33 o
  11   8  23       2901.66       2819.14        64.96 o
   1   9  23       1148.54       1232.41        38.27 o
   2   9  23         71.76         61.60        19.79 o
   3   9  23        850.13        867.63        30.71 o
   4   9  23          1.09         12.24        17.68 o
   5   9  23        972.13        927.71        59.31 o
   6   9  23         38.19         68.83        21.86 o
   7   9  23        845.91        944.47        35.81 o
   8   9  23         37.11         51.64        19.85 o
   9   9  23        415.16        462.90        27.28 o
  10   9  23          7.09         21.84        18.73 o
   0  10  23        160.95        216.05        27.93 o
   1  10  23          3.78         13.58        19.47 o
   2  10  23        111.57        148.24        19.17 o
   3  10  23          3.71         -0.33        14.75 o
   4  10  23         49.07         82.80        28.71 o
   5  10  23         10.94         53.27        18.82 o
   6  10  23          6.12         56.12        19.48 o
   7  10  23         55.03         67.57        20.24 o
   8  10  23          5.25         22.71        18.93 o
   9  10  23         49.64         69.04        19.93 o
  10  10  23         38.85         20.20        22.67 o
   1  11  23       3021.74       3019.78        58.84 o
   2  11  23          2.88          9.96        15.49 o
   3  11  23       2715.35       2685.97        48.17 o
   4  11  23         46.86         57.36        16.95 o
   5  11  23       3066.08       3021.76        52.03 o
   6  11  23          2.46         -6.10        18.56 o
   7  11  23       2812.53       2740.18        55.80 o
   8  11  23          5.13         13.01        18.50 o
   9  11  23       1332.22       1411.96        54.01 o
   0  12  23        742.78        795.95        44.38 o
   1  12  23        101.54        108.18        22.62 o
   2  12  23        297.75        276.45        21.85 o
   3  12  23        699.81        664.62        26.69 o
   4  12  23        297.69        318.15        22.03 o
   5  12  23        927.83        854.65        28.45 o
   6  12  23        174.15        207.20        20.95 o
   7  12  23       1892.43       1840.38        46.28 o
   8  12  23          8.07         -0.99        19.07 o
   1  13  23      13379.75      12900.80       160.92 o
   2  13  23         29.62         35.36        17.74 o
   3  13  23      17429.54      16982.12       192.77 o
   4  13  23          7.06         -2.51        14.92 o
   5  13  23      10935.37      10560.19       118.78 o
   6  13  23        158.26        149.76        18.94 o
   7  13  23       7451.12       7444.82       102.00 o
   0  14  23        350.98        324.31        41.86 o
   1  14  23         46.57         52.11        18.19 o
   2  14  23        159.21        182.97        21.05 o
   3  14  23       1341.51       1377.37        41.68 o
   4  14  23        409.97        448.84        23.63 o
   5  14  23       2174.52       2143.42        42.64 o
   6  14  23        145.11        148.65        20.60 o
   1  15  23      19389.29      19043.30       206.04 o
   2  15  23         12.67          8.78        17.10 o
   3  15  23      13646.27      13383.44       143.28 o
   4  15  23        147.96        133.43        18.09 o
   5  15  23      12959.22      12619.61       184.74 o
   0  16  23         23.13         48.84        24.84 o
   1  16  23        465.97        495.68        23.49 o
   2  16  23        400.13        441.78        25.97 o
   0   0  24      28455.42      27889.83       812.60 o
   1   0  24         13.93        -11.03        22.38 o
   2   0  24      28128.52      27386.35       464.01 o
   3   0  24        129.45        223.16        39.27 o
   4   0  24      27227.84      26567.35       354.15 o
   5   0  24        376.74        462.35        30.79 o
   6   0  24      14745.94      14528.05       228.16 o
   7   0  24       1316.02       1474.98        58.99 o
   8   0  24      16414.69      16475.02       252.54 o
   9   0  24        804.68        792.22        46.04 o
  10   0  24       6889.70       7103.22       146.20 o
  11   0  24        937.18        926.51        61.23 o
  12   0  24       3595.69       3652.71       122.53 o
   1   1  24       2885.55       2905.98        62.73 o
   2   1  24        210.70        263.40        25.21 o
   3   1  24       1774.80       1723.20        45.25 o
   4   1  24       2311.81       2314.02        46.20 o
   5   1  24       1331.47       1371.90        44.78 o
   6   1  24       4203.18       4260.77        67.30 o
   7   1  24       1404.73       1467.36        36.68 o
   8   1  24       6714.26       6699.81        91.80 o
   9   1  24        521.36        585.16        33.16 o
  10   1  24       8786.77       8953.16       123.69 o
  11   1  24        405.69        450.80        29.32 o
  12   1  24       9852.25      10115.98       190.80 o
   0   2  24      20994.41      20154.07       351.61 o
   1   2  24         49.95         51.02        18.31 o
   2   2  24      20089.73      19576.82       242.22 o
   3   2  24         64.66         77.90        20.83 o
   4   2  24      12019.69      11778.65       137.80 o
   5   2  24        167.60        170.70        17.57 o
   6   2  24      15303.76      15220.08       179.47 o
   7   2  24        316.72        386.92        26.47 o
   8   2  24       6708.12       6562.60       106.98 o
   9   2  24        308.17        311.32        24.39 o
  10   2  24       4223.44       4316.53        80.23 o
  11   2  24        762.22        738.56        37.90 o
  12   2  24       2172.50       2228.45        60.34 o
   1   3  24       1099.73       1081.30        44.77 o
   2   3  24        493.49        495.03        27.46 o
   3   3  24       1307.29       1636.80        39.30 o
   4   3  24        733.33        727.34        30.18 o
   5   3  24        641.23        657.37        27.68 o
   6   3  24       1765.17       1760.05        45.18 o
   7   3  24        297.68        301.20        24.23 o
   8   3  24       2694.18       2774.71        57.50 o
   9   3  24        207.78        378.94        25.84 o
  10   3  24       2346.09       2389.80        53.66 o
  11   3  24         33.27         29.50        19.43 o
  12   3  24       3262.35       3371.31        79.96 o
   0   4  24       2502.68       2445.25        96.48 o
   1   4  24        109.93         91.16        19.51 o
   2   4  24       1964.97       1985.44        48.52 o
   3   4  24          0.94          6.04        17.51 o
   4   4  24       3312.03       3417.49        56.80 o
   5   4  24          7.88         18.82        18.59 o
   6   4  24        601.61        719.50        41.81 o
   7   4  24         15.45         18.56        18.74 o
   8   4  24        453.21        483.10        31.59 o
   9   4  24        211.14        233.58        26.38 o
  10   4  24        737.62        814.42        37.53 o
  11   4  24         14.15          3.59        18.48 o
   1   5  24        115.39        139.96        20.85 o
   2   5  24        142.37        153.56        20.80 o
   3   5  24         15.89         44.58        16.35 o
   4   5  24          4.20          7.51        18.16 o
   5   5  24         13.88          8.91        19.85 o
   6   5  24         54.92         68.03        17.92 o
   7   5  24         56.35         82.97        22.58 o
   8   5  24         37.66         29.68        21.38 o
   9   5  24         16.54         40.95        22.17 o
  10   5  24          6.77         12.25        24.99 o
  11   5  24          0.13         -6.90        20.21 o
   0   6  24       3240.32       3321.22       121.17 o
   1   6  24         60.41         53.74        18.82 o
   2   6  24       4413.41       4344.75        75.67 o
   3   6  24          2.76          3.26        17.99 o
   4   6  24       2958.66       2972.17        60.53 o
   5   6  24         19.24         12.50        18.32 o
   6   6  24       2219.38       2278.85        53.14 o
   7   6  24         26.61         49.58        20.06 o
   8   6  24       1276.99       1231.76        70.83 o
   9   6  24         36.18         54.78        20.44 o
  10   6  24       1202.79       1328.83        42.59 o
  11   6  24         64.61         70.15        20.24 o
   1   7  24       1628.26       1614.96        50.22 o
   2   7  24        253.82        265.85        23.92 o
   3   7  24       1294.01       1312.24        41.43 o
   4   7  24        533.55        537.87        32.32 o
   5   7  24        598.66        579.36        33.20 o
   6   7  24       2224.27       2187.32        53.39 o
   7   7  24        426.46        470.42        32.39 o
   8   7  24       2158.39       2148.80        53.91 o
   9   7  24        194.72        207.72        23.92 o
  10   7  24       3283.85       3420.69        85.68 o
  11   7  24         18.84         43.44        23.48 o
   0   8  24      25657.08      24631.13       521.31 o
   1   8  24         25.45         39.92        20.78 o
   2   8  24      15250.40      15075.85       193.90 o
   3   8  24         14.31         64.80        20.15 o
   4   8  24      15614.04      15315.71       183.43 o
   5   8  24        363.10        354.71        27.27 o
   6   8  24      10493.58      10497.21       146.04 o
   7   8  24        132.97        130.78        22.58 o
   8   8  24       6527.41       6587.47       102.28 o
   9   8  24        718.16        707.69        33.41 o
  10   8  24       2926.04       2959.71        59.83 o
   1   9  24       1525.57       1544.50        44.56 o
   2   9  24       1057.64       1080.59        38.65 o
   3   9  24       1637.35       1653.88        47.39 o
   4   9  24       2399.79       2415.76        48.17 o
   5   9  24       1667.77       1716.86        48.46 o
   6   9  24       4231.64       4227.49        76.97 o
   7   9  24        555.31        617.14        32.78 o
   8   9  24       6399.46       6428.93       110.56 o
   9   9  24        698.92        768.99        38.89 o
  10   9  24       7596.06       7543.11       135.31 o
   0  10  24      16721.25      16110.74       293.93 o
   1  10  24        221.40        206.79        23.98 o
   2  10  24      24333.41      23688.49       319.07 o
   3  10  24        226.61        223.49        24.68 o
   4  10  24      18108.43      17813.11       195.14 o
   5  10  24        232.61        225.48        24.97 o
   6  10  24      11612.69      11601.98       172.93 o
   7  10  24        729.73        776.96        44.30 o
   8  10  24       7496.28       7430.40       113.27 o
   9  10  24        878.75        885.01        35.21 o
   1  11  24       1269.39       1202.58        61.07 o
   2  11  24        443.88        456.12        27.05 o
   3  11  24       1141.58       1139.83        51.03 o
   4  11  24       2223.62       2222.84        49.98 o
   5  11  24       1363.04       1299.52        52.75 o
   6  11  24       2989.50       3143.17        87.71 o
   7  11  24        602.65        595.30        31.46 o
   8  11  24       4666.34       4625.35        78.88 o
   0  12  24      11067.78      11197.10       272.26 o
   1  12  24          4.22          5.17        20.13 o
   2  12  24       7602.54       7390.92       112.46 o
   3  12  24         54.77         73.77        16.79 o
   4  12  24       8308.53       8390.23       113.19 o
   5  12  24        168.57        210.88        21.62 o
   6  12  24       6628.23       6705.56       102.74 o
   7  12  24        153.73        191.54        22.51 o
   1  13  24        321.36        337.94        27.88 o
   2  13  24        126.41        121.16        20.57 o
   3  13  24        442.91        438.03        30.95 o
   4  13  24        200.78        233.03        21.49 o
   5  13  24        153.32        162.43        18.21 o
   6  13  24        782.57        815.09        42.16 o
   0  14  24        107.80        110.40        27.10 o
   1  14  24         45.78         54.68        20.62 o
   2  14  24        332.68        313.91        27.60 o
   3  14  24         53.93         62.24        19.07 o
   4  14  24        240.81        240.58        20.65 o
   5  14  24          4.79         29.04        16.83 o
   1  15  24         92.83         86.09        19.52 o
   2  15  24         51.57         54.01        18.31 o
   3  15  24        123.18        150.96        23.75 o
   1   1  25       3927.83       3958.97       102.83 o
   2   1  25         44.34         61.52        20.57 o
   3   1  25       3050.00       2988.18        60.23 o
   4   1  25        168.85        196.25        20.30 o
   5   1  25       1356.52       1442.71        36.67 o
   6   1  25        271.86        240.24        20.15 o
   7   1  25       1646.56       1676.82        40.94 o
   8   1  25         68.09         85.82        18.44 o
   9   1  25        217.06        214.08        19.55 o
  10   1  25         80.08         81.63        18.16 o
  11   1  25        228.14        205.17        24.53 o
   0   2  25       2562.96       2540.80        88.72 o
   1   2  25         57.21         44.61        18.31 o
   2   2  25       2163.11       2231.16        61.88 o
   3   2  25        872.77        845.22        37.13 o
   4   2  25        845.97        845.87        33.41 o
   5   2  25        729.32        694.40        37.65 o
   6   2  25       1486.66       1490.13        37.26 o
   7   2  25       1567.96       1646.01        42.23 o
   8   2  25        622.76        612.64        30.88 o
   9   2  25       2252.75       2267.07        47.52 o
  10   2  25        493.38        503.87        26.90 o
  11   2  25       2584.08       2660.96        99.73 o
   1   3  25      18138.71      17473.52       223.16 o
   2   3  25        146.63        150.46        21.51 o
   3   3  25      18581.30      18142.43       227.41 o
   4   3  25        184.32        203.94        21.80 o
   5   3  25      10177.30      10212.81       138.85 o
   6   3  25       1123.43       1135.38        36.11 o
   7   3  25       7058.68       7130.93        97.20 o
   8   3  25       1086.42       1154.97        38.65 o
   9   3  25       4065.81       4015.09        77.66 o
  10   3  25        950.16       1018.60        36.62 o
  11   3  25       2383.57       2423.14        56.95 o
   0   4  25       6736.75       6841.79       145.99 o
   1   4  25        206.84        220.47        31.89 o
   2   4  25       3402.92       3309.97        63.73 o
   3   4  25       1080.22       1053.96        34.30 o
   4   4  25       4183.54       4131.39        66.95 o
   5   4  25       3096.12       3134.24        67.21 o
   6   4  25       2122.01       2133.86        50.09 o
   7   4  25       5076.48       4981.13        81.11 o
   8   4  25       2717.07       2713.35        62.66 o
[truncated: 25,587 more chars]
