# Supplementary material for: Comparison of silver and molybdenum microfocus X-ray sources for single-crystal structure determination
Source: J Appl Crystallogr. 2015 Jan 30;48(Pt 1):3–10. doi: 10.1107/S1600576714022985 (PMC4453166; doi:10.1107/S1600576714022985)
Supplement: Supplementary file 8 [file j-48-00003-4-Agsup8.hkl]

#
# h,k,l, Fc-squared, Fo-squared, sigma(Fo-squared), status flag
#
data_4-(Ag)
_shelx_title ' global    I m m m      R = 0.01'
_shelx_refln_list_code          4
_shelx_F_calc_maximum      128.71
_exptl_crystal_F_000       228.00
_reflns_d_resolution_high  0.3033

loop_
 _space_group_symop_operation_xyz
 'x, y, z'
 '-x, -y, z'
 'x, -y, -z'
 '-x, y, -z'
 'x+1/2, y+1/2, z+1/2'
 '-x+1/2, -y+1/2, z+1/2'
 'x+1/2, -y+1/2, -z+1/2'
 '-x+1/2, y+1/2, -z+1/2'
 '-x, -y, -z'
 'x, y, -z'
 '-x, y, z'
 'x, -y, z'
 '-x+1/2, -y+1/2, -z+1/2'
 'x+1/2, y+1/2, -z+1/2'
 '-x+1/2, y+1/2, z+1/2'
 'x+1/2, -y+1/2, z+1/2'

_cell_length_a     3.3940
_cell_length_b     4.3740
_cell_length_c    11.9950
_cell_angle_alpha  90.000
_cell_angle_beta   90.000
_cell_angle_gamma  90.000

_shelx_F_squared_multiplier     1.000

loop_
 _refln_index_h
 _refln_index_k
 _refln_index_l
 _refln_F_squared_calc
 _refln_F_squared_meas
 _refln_F_squared_sigma
 _refln_observed_status
   2   0   0      16565.28      14823.13       274.62 o
   4   0   0       5102.64       4949.95        28.23 o
   6   0   0       2153.16       2143.78        17.93 o
   8   0   0        836.67        855.00        11.81 o
  10   0   0        273.15        268.66        11.11 o
   1   1   0          9.01         14.29         0.49 o
   3   1   0          0.47          0.98         0.46 o
   5   1   0          8.72          9.59         0.65 o
   7   1   0          7.42          4.53         0.87 o
   9   1   0          2.85          1.96         1.70 o
   0   2   0      12879.95      12110.60       116.53 o
   2   2   0       7204.59       7690.84        69.77 o
   4   2   0       2706.32       2673.68        11.55 o
   6   2   0       1198.00       1180.26         8.91 o
   8   2   0        489.20        481.37         7.39 o
  10   2   0        169.49        179.31         9.53 o
   1   3   0        610.66        594.44         5.28 o
   3   3   0        255.18        250.03         2.05 o
   5   3   0         80.88         83.62         1.60 o
   7   3   0         25.18         26.03         2.12 o
   9   3   0          6.54          7.28         1.67 o
   0   4   0       5182.42       5283.28        46.60 o
   2   4   0       3717.74       3772.63        18.60 o
   4   4   0       1962.81       1955.68        10.46 o
   6   4   0        957.01        963.66         7.84 o
   8   4   0        399.52        395.62         6.92 o
  10   4   0        140.61        137.66         7.96 o
   1   5   0          0.70          0.94         0.36 o
   3   5   0          4.16          5.13         0.50 o
   5   5   0          6.32          4.33         0.77 o
   7   5   0          3.46          1.39         1.15 o
   9   5   0          1.42         -1.45         3.13 o
   0   6   0       4125.20       4063.32        25.21 o
   2   6   0       3458.72       3449.27        17.81 o
   4   6   0       2185.83       2206.07        12.04 o
   6   6   0       1105.69       1114.47        10.04 o
   8   6   0        453.09        459.30         6.87 o
  10   6   0        155.28        167.03         7.60 o
   1   7   0          4.39          4.60         0.71 o
   3   7   0          4.99          3.21         0.77 o
   5   7   0          3.69          3.23         0.95 o
   7   7   0          1.84          3.92         1.45 o
   9   7   0          0.85          1.57         3.01 o
   0   8   0       1356.05       1361.51        13.67 o
   2   8   0       1183.26       1195.15         8.58 o
   4   8   0        800.81        819.06         9.01 o
   6   8   0        431.77        422.10         6.45 o
   8   8   0        189.84        202.27         9.53 o
   1   9   0         58.72         58.31         2.14 o
   3   9   0         42.08         40.53         2.26 o
   5   9   0         22.12         21.25         1.87 o
   0  10   0        713.32        736.01        15.23 o
   2  10   0        630.00        652.33        11.55 o
   4  10   0        436.99        434.03         6.35 o
   1  11   0          0.26         -1.54         1.54 o
   3  11   0          0.22          0.22         1.35 o
   0  12   0        559.91        536.98        19.96 o
   1   0   1        122.31        164.60         2.33 o
   3   0   1          5.74          6.19         0.46 o
   5   0   1          1.92          1.62         0.49 o
   7   0   1          5.31          5.34         0.93 o
   9   0   1          3.74          6.78         1.61 o
   0   1   1        694.58        672.28         5.15 o
   2   1   1        443.50        418.33         2.68 o
   4   1   1        108.83        104.61         0.99 o
   6   1   1         26.96         27.25         0.90 o
   8   1   1          9.26          9.75         0.94 o
  10   1   1          2.81          1.67         2.13 o
   1   2   1        261.93        280.17         1.77 o
   3   2   1        119.04        123.92         1.31 o
   5   2   1        105.27        104.69         1.04 o
   7   2   1         58.66         60.24         1.85 o
   9   2   1         23.28         22.89         1.59 o
   0   3   1       1508.31       1457.13         9.58 o
   2   3   1        915.11        902.04         5.15 o
   4   3   1        358.28        357.72         1.90 o
   6   3   1        135.83        137.90         1.93 o
   8   3   1         47.47         45.80         1.86 o
  10   3   1         13.35         18.41         2.94 o
   1   4   1        104.27         99.70         1.61 o
   3   4   1        101.99        103.40         1.13 o
   5   4   1         85.31         86.60         1.23 o
   7   4   1         44.47         43.64         1.76 o
   9   4   1         17.97         19.39         3.37 o
   0   5   1        172.03        175.56         1.69 o
   2   5   1        118.45        119.36         1.23 o
   4   5   1         51.18         52.34         0.94 o
   6   5   1         21.35         22.96         1.00 o
   8   5   1          8.30          8.30         1.16 o
  10   5   1          2.51          0.60         1.88 o
   1   6   1          1.54          2.17         0.35 o
   3   6   1          0.12          0.47         0.35 o
   5   6   1          1.08          1.64         0.50 o
   7   6   1          1.50          1.88         0.85 o
   9   6   1          1.40          2.05         2.21 o
   0   7   1         72.34         78.51         1.58 o
   2   7   1         58.24         61.54         1.23 o
   4   7   1         34.41         35.38         1.08 o
   6   7   1         17.06         18.48         0.96 o
   8   7   1          6.83          6.95         2.45 o
   1   8   1         47.87         45.39         1.16 o
   3   8   1         39.50         37.09         1.20 o
   5   8   1         25.35         24.78         1.28 o
   7   8   1         13.17         12.19         1.76 o
   0   9   1        172.06        177.50         3.65 o
   2   9   1        148.14        152.98         2.40 o
   4   9   1         95.94        101.71         2.40 o
   6   9   1         47.62         48.33         2.42 o
   1  10   1         19.08         20.06         1.39 o
   3  10   1         15.32         14.57         1.19 o
   5  10   1         10.05          8.91         1.15 o
   0  11   1         31.96         35.74         2.68 o
   2  11   1         28.05         27.93         1.88 o
   1  12   1          1.49          3.64         1.92 o
   0   0   2       1232.63       1261.12        11.05 o
   2   0   2        566.18        525.11         3.77 o
   4   0   2        140.19        136.27         1.37 o
   6   0   2         36.46         36.50         1.37 o
   8   0   2         12.12         10.83         1.47 o
  10   0   2          3.50          3.63         2.21 o
   1   1   2      13105.84      14184.39       142.95 o
   3   1   2       4392.60       4459.31        20.70 o
   5   1   2       1688.02       1679.68         6.14 o
   7   1   2        712.59        706.36         4.23 o
   9   1   2        261.01        257.06         3.55 o
   0   2   2        747.30        741.04         5.02 o
   2   2   2        414.35        408.23         2.66 o
   4   2   2        116.06        115.22         0.96 o
   6   2   2         33.37         35.63         0.97 o
   8   2   2         11.44          8.17         1.14 o
  10   2   2          3.30          6.03         2.38 o
   1   3   2       6314.02       6523.04        28.28 o
   3   3   2       3070.08       3100.80         9.86 o
   5   3   2       1417.95       1395.60         5.96 o
   7   3   2        620.15        621.91         5.67 o
   9   3   2        229.64        219.39         3.83 o
   0   4   2        307.61        306.69         3.23 o
   2   4   2        200.07        200.97         1.33 o
   4   4   2         74.75         74.79         1.03 o
   6   4   2         27.32         27.81         0.93 o
   8   4   2          9.94         11.11         1.24 o
  10   4   2          2.86          2.47         1.99 o
   1   5   2       2874.62       2908.75         9.48 o
   3   5   2       1906.52       1904.88         6.72 o
   5   5   2       1033.73       1038.16         5.23 o
   7   5   2        471.16        477.72         4.41 o
   9   5   2        177.91        173.49         7.00 o
   0   6   2        117.16        121.60         1.75 o
   2   6   2         88.43         92.58         1.18 o
   4   6   2         45.81         46.61         0.98 o
   6   6   2         20.71         20.84         0.95 o
   8   6   2          7.85          7.91         1.15 o
  10   6   2          2.24          1.02         1.79 o
   1   7   2       1551.83       1532.70         6.61 o
   3   7   2       1155.85       1156.83         5.96 o
   5   7   2        675.55        682.50         4.74 o
   7   7   2        317.99        312.10         3.67 o
   9   7   2        123.23        134.62         5.37 o
   0   8   2         55.36         59.08         1.77 o
   2   8   2         46.53         49.11         1.26 o
   4   8   2         29.24         28.60         1.33 o
   6   8   2         14.52         15.27         1.15 o
   8   8   2          5.55          3.27         3.07 o
   1   9   2        851.68        855.98         5.94 o
   3   9   2        656.34        667.11         5.35 o
   5   9   2        396.49        384.01         4.44 o
   0  10   2         33.13         36.23         2.56 o
   2  10   2         28.80         32.62         1.49 o
   4  10   2         19.06         18.38         1.29 o
   1  11   2        436.45        425.41         5.19 o
   3  11   2        341.17        336.21         4.25 o
   0  12   2         19.55         20.74         3.08 o
   1   0   3       2313.69       2111.03        12.03 o
   3   0   3        890.29        872.80         6.30 o
   5   0   3        278.81        273.42         2.62 o
   7   0   3        110.65        112.75         2.63 o
   9   0   3         41.58         43.86         2.54 o
   0   1   3       1259.78       1175.07        10.20 o
   2   1   3        681.88        692.57         3.62 o
   4   1   3        338.62        335.21         1.73 o
   6   1   3        220.34        221.69         1.82 o
   8   1   3        102.26        102.44         2.27 o
  10   1   3         39.59         37.90         3.68 o
   1   2   3       3907.77       3993.98        15.98 o
   3   2   3       1547.17       1535.28         5.72 o
   5   2   3        605.67        599.49         2.90 o
   7   2   3        244.15        247.42         3.02 o
   9   2   3         85.14         83.20         2.54 o
   0   3   3       1681.68       1667.37        11.43 o
   2   3   3       1153.26       1161.31         5.52 o
   4   3   3        733.29        733.16         3.16 o
   6   3   3        413.79        419.05         3.11 o
   8   3   3        173.83        167.66         3.01 o
  10   3   3         61.56         64.82         4.58 o
   1   4   3       1768.89       1750.56         6.79 o
   3   4   3       1004.92       1004.34         3.89 o
   5   4   3        479.09        490.69         3.02 o
   7   4   3        203.79        203.77         2.93 o
   9   4   3         72.17         76.42         6.57 o
   0   5   3        299.74        282.66         2.29 o
   2   5   3        279.29        273.18         1.64 o
   4   5   3        225.37        224.37         1.68 o
   6   5   3        135.51        137.14         2.07 o
   8   5   3         63.12         56.58         2.06 o
  10   5   3         25.88         28.15         3.03 o
   1   6   3        390.58        393.63         2.39 o
   3   6   3        265.92        269.88         2.03 o
   5   6   3        147.23        146.65         1.69 o
   7   6   3         69.43         73.35         1.94 o
   9   6   3         27.02         28.65         3.41 o
   0   7   3        194.50        182.18         2.91 o
   2   7   3        179.85        178.94         1.90 o
   4   7   3        134.90        135.26         1.72 o
   6   7   3         78.88         78.24         1.65 o
   8   7   3         38.28         35.15         3.79 o
   1   8   3        490.07        498.58         3.33 o
   3   8   3        367.23        367.04         3.23 o
   5   8   3        213.34        210.97         3.26 o
   7   8   3         98.17        111.46         5.23 o
   0   9   3        270.11        272.53         5.64 o
   2   9   3        238.82        238.50         3.00 o
   4   9   3        165.05        167.05         2.71 o
   6   9   3         91.03         87.93         2.63 o
   1  10   3        279.99        288.62         3.99 o
   3  10   3        214.94        213.76         3.08 o
   5  10   3        128.19        128.46         3.42 o
   0  11   3         42.19         36.48         3.29 o
   2  11   3         38.22         37.08         2.01 o
   0   0   4       2112.22       1958.26        15.96 o
   2   0   4       1441.64       1421.86         8.98 o
   4   0   4        444.59        428.64         2.98 o
   6   0   4        167.50        173.73         2.50 o
   8   0   4         70.02         76.36         3.15 o
  10   0   4         25.55         28.33         4.58 o
   1   1   4       5871.79       6119.41        24.79 o
   3   1   4       2068.52       2081.24         7.90 o
   5   1   4        788.25        785.13         3.56 o
   7   1   4        318.01        321.51         2.63 o
   9   1   4        111.47        117.16         2.65 o
   0   2   4       5268.35       5274.30        29.39 o
   2   2   4       2986.77       3014.19        13.89 o
   4   2   4       1176.03       1171.58         4.21 o
   6   2   4        495.65        500.06         3.78 o
   8   2   4        190.79        190.47         3.12 o
  10   2   4         61.44         60.86         4.52 o
   1   3   4       1057.28       1085.70         5.96 o
   3   3   4        485.00        482.05         2.28 o
   5   3   4        198.29        196.23         1.69 o
   7   3   4         88.41         90.17         2.18 o
   9   3   4         35.45         35.65         1.89 o
   0   4   4       2266.96       2237.66        12.09 o
   2   4   4       1657.35       1648.71         5.74 o
   4   4   4        864.21        847.53         3.98 o
   6   4   4        400.41        400.38         2.85 o
   8   4   4        157.75        153.43         3.05 o
  10   4   4         51.43         51.33         3.96 o
   1   5   4       1387.70       1401.56         5.25 o
   3   5   4        906.52        913.19         3.90 o
   5   5   4        475.07        480.14         3.32 o
   7   5   4        209.09        210.83         2.70 o
   9   5   4         75.52         75.72         5.28 o
   0   6   4        358.87        361.52         2.96 o
   2   6   4        291.93        287.19         2.14 o
   4   6   4        179.42        179.09         1.67 o
   6   6   4         95.10         97.80         1.81 o
   8   6   4         42.60         42.86         2.07 o
  10   6   4         15.85         19.61         3.80 o
   1   7   4        755.44        756.04         4.06 o
   3   7   4        553.61        561.17         3.73 o
   5   7   4        315.47        316.43         3.06 o
   7   7   4        143.62        140.65         2.26 o
   9   7   4         53.01         54.80         3.92 o
   0   8   4        592.35        597.20         5.27 o
   2   8   4        512.04        524.38         3.95 o
   4   8   4        337.84        340.40         3.93 o
   6   8   4        175.13        172.20         2.89 o
   8   8   4         72.69         85.86         7.12 o
   1   9   4        134.12        142.61         2.23 o
   3   9   4        105.09        107.18         2.36 o
   5   9   4         65.86         66.04         2.13 o
   0  10   4        323.87        320.82         6.23 o
   2  10   4        283.66        282.58         3.71 o
   4  10   4        191.89        190.26         3.74 o
   1  11   4        208.76        206.33         3.93 o
   3  11   4        161.42        159.21         2.97 o
   0  12   4         63.36         59.67         5.36 o
   1   0   5       3043.11       3109.27        21.64 o
   3   0   5       1147.78       1155.87         6.81 o
   5   0   5        668.87        663.97         4.76 o
   7   0   5        325.64        324.77         4.17 o
   9   0   5        122.44        120.63         3.94 o
   0   1   5       5242.25       5345.31        43.01 o
   2   1   5       2775.58       2789.08        11.68 o
   4   1   5        999.94        993.69         3.81 o
   6   1   5        403.96        411.00         2.72 o
   8   1   5        153.22        157.18         2.45 o
  10   1   5         48.63         51.63         4.05 o
   1   2   5        669.37        703.94         4.32 o
   3   2   5        376.05        383.98         1.92 o
   5   2   5        266.27        261.56         1.85 o
   7   2   5        143.16        147.22         2.14 o
   9   2   5         59.68         54.23         2.17 o
   0   3   5       1254.78       1279.88         8.71 o
   2   3   5        816.31        813.26         3.59 o
   4   3   5        342.90        339.71         2.07 o
   6   3   5        148.97        151.09         1.72 o
   8   3   5         61.59         61.81         2.11 o
  10   3   5         21.45         20.52         2.95 o
   1   4   5        349.68        362.99         1.99 o
   3   4   5        291.24        291.45         1.68 o
   5   4   5        210.79        211.10         1.94 o
   7   4   5        110.53        118.48         2.28 o
   9   4   5         47.06         48.51         9.04 o
   0   5   5       1230.93       1216.03         6.25 o
   2   5   5        972.64        971.63         4.18 o
   4   5   5        558.79        563.32         3.18 o
   6   5   5        268.62        268.12         2.80 o
   8   5   5        106.72         97.14         2.58 o
  10   5   5         34.79         31.51         4.70 o
   1   6   5        642.31        633.55         3.39 o
   3   6   5        518.95        513.60         3.00 o
   5   6   5        321.55        325.21         2.46 o
   7   6   5        153.41        153.55         2.47 o
   9   6   5         61.24         59.93         4.39 o
   0   7   5        672.25        670.05         4.87 o
   2   7   5        571.88        571.49         3.60 o
   4   7   5        367.12        371.18         3.03 o
   6   7   5        186.57        185.84         2.59 o
   8   7   5         76.02         79.81         6.93 o
   1   8   5        143.87        141.91         2.06 o
   3   8   5        117.47        119.91         1.89 o
   5   8   5         76.60         78.14         2.17 o
   7   8   5         41.16         33.76         5.30 o
   0   9   5        176.43        177.47         3.79 o
   2   9   5        155.06        152.03         3.03 o
   4   9   5        106.63        107.44         2.80 o
   6   9   5         58.39         61.39         2.28 o
   1  10   5         62.89         63.60         2.34 o
   3  10   5         51.24         50.45         1.74 o
   5  10   5         34.48         35.58         1.93 o
   0  11   5        204.19        203.72         5.52 o
   2  11   5        179.44        184.54         3.39 o
   0   0   6      10762.78      10894.23       235.87 o
   2   0   6       5997.06       6214.83        36.49 o
   4   0   6       2317.71       2303.62        10.75 o
   6   0   6       1017.94       1009.46         7.40 o
   8   0   6        407.75        417.58         5.18 o
  10   0   6        137.92        149.48         8.32 o
   1   1   6        620.94        606.69         3.57 o
   3   1   6        231.99        225.32         1.40 o
   5   1   6         64.95         66.78         1.03 o
   7   1   6         22.00         22.83         1.00 o
   9   1   6          7.24          6.53         1.27 o
   0   2   6       7486.40       7598.68        42.07 o
   2   2   6       4679.76       4746.21        20.24 o
   4   2   6       2079.59       2072.70         7.08 o
   6   2   6        949.11        959.00         4.94 o
   8   2   6        383.11        380.45         4.19 o
  10   2   6        130.17        125.93         6.03 o
   1   3   6        346.91        348.31         2.65 o
   3   3   6        153.73        154.88         1.17 o
   5   3   6         52.20         50.99         1.04 o
   7   3   6         19.39         17.77         1.08 o
   9   3   6          6.45          7.90         2.02 o
   0   4   6       3632.86       3619.91        16.52 o
   2   4   6       2763.90       2745.29         8.63 o
   4   4   6       1553.40       1535.74         6.25 o
   6   4   6        761.41        759.26         4.41 o
   8   4   6        313.45        310.97         4.10 o
  10   4   6        108.12        113.52         6.82 o
   1   5   6        155.83        154.65         1.22 o
   3   5   6         87.84         87.37         1.08 o
   5   5   6         39.44         38.05         0.97 o
   7   5   6         16.29         14.95         1.12 o
   9   5   6          5.46          3.38         2.47 o
   0   6   6       1922.61       1905.40         9.60 o
   2   6   6       1623.70       1611.38         6.89 o
   4   6   6       1041.00       1042.05         5.05 o
   6   6   6        538.09        528.31         3.89 o
   8   6   6        226.87        229.92         8.16 o
  10   6   6         80.18         77.32         5.43 o
   1   7   6         72.17         77.64         1.36 o
   3   7   6         49.79         50.83         1.22 o
   5   7   6         26.95         26.36         1.10 o
   7   7   6         11.79         12.92         0.95 o
   9   7   6          3.95          3.52         2.08 o
   0   8   6       1089.77       1081.49         8.93 o
   2   8   6        950.34        956.52         5.67 o
   4   8   6        640.30        628.78         5.27 o
   6   8   6        341.64        331.53         3.86 o
   8   8   6        147.88        154.32         8.33 o
   1   9   6         41.77         42.43         1.47 o
   3   9   6         31.36         31.01         1.41 o
   5   9   6         18.10         18.55         1.28 o
   0  10   6        579.31        571.45         7.94 o
   2  10   6        510.52        508.86         4.86 o
   4  10   6        351.65        347.98         5.50 o
   1  11   6         26.19         28.56         1.91 o
   3  11   6         19.96         20.41         1.36 o
   1   0   7       1699.97       1660.27        12.22 o
   3   0   7        683.92        664.57         4.47 o
   5   0   7        248.07        251.51         2.83 o
   7   0   7         91.23         91.73         2.35 o
   9   0   7         28.95         31.24         1.79 o
   0   1   7        234.93        240.47         2.72 o
   2   1   7        148.50        159.26         1.57 o
   4   1   7        122.93        124.50         1.09 o
   6   1   7         86.01         89.18         1.40 o
   8   1   7         38.38         41.07         1.43 o
  10   1   7         14.36         11.97         2.59 o
   1   2   7        393.35        389.42         2.69 o
   3   2   7        159.31        153.90         1.15 o
   5   2   7         48.46         48.24         1.00 o
   7   2   7         17.74         19.93         1.05 o
   9   2   7          6.15          7.45         1.29 o
   0   3   7          8.46          5.66         0.63 o
   2   3   7          2.48          2.72         0.25 o
   4   3   7          1.43          0.79         0.33 o
   6   3   7          4.86          4.83         0.62 o
   8   3   7          3.93          3.33         0.98 o
  10   3   7          2.55          2.50         2.00 o
   1   4   7        191.18        190.44         1.26 o
   3   4   7         95.08         93.00         0.99 o
   5   4   7         38.07         37.81         1.01 o
   7   4   7         15.64         17.17         1.11 o
   9   4   7          5.50          6.20         2.59 o
   0   5   7         92.61         96.06         1.33 o
   2   5   7         93.31         97.67         1.04 o
   4   5   7         80.19         81.65         1.24 o
   6   5   7         47.47         48.03         1.30 o
   8   5   7         21.39         21.41         1.39 o
  10   5   7          8.66          5.91         2.05 o
   1   6   7        360.33        362.13         2.36 o
   3   6   7        245.99        244.89         1.97 o
   5   6   7        129.33        133.41         1.87 o
   7   6   7         54.48         55.45         1.56 o
   9   6   7         18.01         18.79         2.85 o
   0   7   7         70.58         69.64         1.86 o
   2   7   7         65.38         63.52         1.33 o
   4   7   7         48.36         46.80         1.29 o
   6   7   7         27.31         29.53         1.29 o
   8   7   7         12.83         14.06         2.88 o
   1   8   7         58.17         61.84         1.48 o
   3   8   7         43.16         42.97         1.43 o
   5   8   7         25.07         24.78         1.33 o
   7   8   7         11.47         10.73         3.98 o
   0   9   7          0.24          1.37         1.20 o
   2   9   7          0.14         -0.10         0.75 o
   4   9   7          0.07          0.44         0.88 o
   1  10   7         36.72         40.13         2.03 o
   3  10   7         28.29         28.97         1.52 o
   0  11   7          8.81          9.35         2.37 o
   2  11   7          7.99          6.86         1.25 o
   0   0   8        752.80        727.05         7.74 o
   2   0   8        432.25        443.02         4.89 o
   4   0   8        148.82        151.10         1.63 o
   6   0   8         46.12         47.48         1.43 o
   8   0   8         13.58          9.72         1.51 o
  10   0   8          2.93          3.62         3.13 o
   1   1   8       7011.85       7254.04        32.65 o
   3   1   8       3410.93       3374.69        10.87 o
   5   1   8       1590.77       1580.12         6.36 o
   7   1   8        709.08        707.46         4.76 o
   9   1   8        268.63        269.52         3.94 o
   0   2   8          2.64          3.47         0.53 o
   2   2   8          0.58          1.63         0.28 o
   4   2   8          5.57          5.86         0.41 o
   6   2   8          7.13          7.20         0.63 o
   8   2   8          3.23          2.71         0.94 o
  10   2   8          1.24         -0.34         1.82 o
   1   3   8       7202.08       7284.72        26.85 o
   3   3   8       4384.63       4401.53        13.46 o
   5   3   8       2270.32       2272.08         8.97 o
   7   3   8       1001.57       1004.94         6.61 o
   9   3   8        364.80        376.83        10.76 o
   0   4   8          0.60          0.79         0.33 o
   2   4   8          2.12          2.50         0.30 o
   4   4   8          6.85         12.04         0.55 o
   6   4   8          5.50          4.86         0.73 o
   8   4   8          2.41          2.33         1.00 o
  10   4   8          0.99          2.30         1.92 o
   1   5   8       2516.27       2486.08         8.69 o
   3   5   8       1783.55       1760.80         6.69 o
   5   5   8       1015.42       1008.99         4.90 o
   7   5   8        477.03        474.72         4.69 o
   9   5   8        185.77        191.39         8.75 o
   0   6   8        136.59        142.03         2.23 o
   2   6   8        107.65        110.78         1.38 o
   4   6   8         58.48         59.66         1.21 o
   6   6   8         24.76         23.25         1.03 o
   8   6   8          7.87         10.63         2.81 o
   1   7   8       1460.64       1460.82         6.96 o
   3   7   8       1110.14       1110.59         6.28 o
   5   7   8        664.58        665.21         4.86 o
   7   7   8        320.94        317.07         3.23 o
   9   7   8        128.41        134.65         7.78 o
   0   8   8          2.03          2.21         0.92 o
   2   8   8          1.95          1.11         0.60 o
   4   8   8          1.50          0.73         0.80 o
   6   8   8          0.88          1.85         0.96 o
   8   8   8          0.49          2.65         2.89 o
   1   9   8       1364.39       1374.73         9.51 o
   3   9   8       1048.66       1056.84         9.56 o
   5   9   8        628.43        596.66         6.23 o
   0  10   8          0.64          1.69         1.44 o
   2  10   8          0.58         -0.19         0.86 o
   4  10   8          0.43          0.59         0.92 o
   1  11   8        439.31        428.09         5.98 o
   3  11   8        346.00        339.47         6.44 o
   1   0   9       1103.93       1095.20         8.21 o
   3   0   9        514.94        508.84         3.69 o
   5   0   9        199.07        202.95         2.34 o
   7   0   9         74.27         74.01         2.18 o
   9   0   9         23.38         16.22         2.74 o
   0   1   9        112.47        118.40         1.89 o
   2   1   9         93.31         98.56         1.36 o
   4   1   9         92.97         95.31         0.98 o
   6   1   9         64.42         65.54         1.19 o
   8   1   9         28.81         29.76         1.16 o
  10   1   9         10.99          9.40         2.38 o
   1   2   9        241.00        241.94         2.32 o
   3   2   9        100.98        100.50         1.05 o
   5   2   9         31.80         33.28         0.92 o
   7   2   9         11.82         11.73         0.91 o
   9   2   9          4.05          1.78         2.03 o
   0   3   9         16.75         16.12         0.74 o
   2   3   9          6.88          7.28         0.32 o
   4   3   9          0.10          0.72         0.33 o
   6   3   9          1.53          1.18         0.58 o
   8   3   9          1.76          1.36         0.90 o
  10   3   9          1.45         -0.11         2.47 o
   1   4   9        125.90        123.80         1.00 o
   3   4   9         64.48         64.36         0.96 o
   5   4   9         26.62         27.04         0.84 o
   7   4   9         11.02         10.03         1.06 o
   9   4   9          3.81          3.29         2.40 o
   0   5   9         70.49         74.79         1.37 o
   2   5   9         71.13         73.57         1.06 o
   4   5   9         60.31         59.19         1.15 o
   6   5   9         35.45         37.13         1.21 o
   8   5   9         16.12         16.66         1.18 o
  10   5   9          6.68          8.48         2.47 o
   1   6   9        292.05        284.56         2.11 o
   3   6   9        201.95        206.76         2.03 o
   5   6   9        107.04        104.39         1.77 o
   7   6   9         44.97         47.77         1.42 o
   9   6   9         14.69         17.59         2.81 o
   0   7   9         49.09         51.43         1.60 o
   2   7   9         45.39         49.23         1.20 o
   4   7   9         33.54         35.90         1.30 o
   6   7   9         19.10         20.23         1.13 o
   8   7   9          9.18          6.90         2.60 o
   1   8   9         41.71         41.51         1.27 o
   3   8   9         31.10         33.38         1.45 o
   5   8   9         18.11         18.42         1.28 o
   7   8   9          8.24         16.27         4.22 o
   0   9   9          1.57          1.06         1.22 o
   2   9   9          1.13          1.71         0.79 o
   4   9   9          0.40          0.60         0.86 o
   1  10   9         29.50         36.05         1.77 o
   3  10   9         22.70         22.82         1.40 o
   0  11   9          5.76          5.73         2.16 o
   2  11   9          5.25          4.83         1.34 o
   0   0  10       5639.20       5823.18        47.02 o
   2   0  10       3877.06       3841.65        16.87 o
   4   0  10       1934.99       1920.26        10.93 o
   6   0  10        914.00        924.51         6.39 o
   8   0  10        372.05        364.97         5.46 o
  10   0  10        127.19        138.62         7.72 o
   1   1  10        293.90        291.10         2.39 o
   3   1  10        128.56        129.07         1.02 o
   5   1  10         42.26         42.03         0.95 o
   7   1  10         15.39         16.13         0.93 o
   9   1  10          5.03          3.48         1.78 o
   0   2  10       4451.10       4567.91        25.70 o
   2   2  10       3254.19       3254.06        10.12 o
   4   2  10       1746.29       1720.81         6.26 o
   6   2  10        843.67        848.29         4.56 o
   8   2  10        345.82        334.83         3.20 o
  10   2  10        118.91        120.40         7.06 o
   1   3  10        190.25        183.67         1.24 o
   3   3  10         94.70         94.32         1.04 o
   5   3  10         36.81         37.37         0.93 o
   7   3  10         14.36         14.99         0.94 o
   9   3  10          4.72          2.05         2.34 o
   0   4  10       2758.27       2732.93        11.55 o
   2   4  10       2236.99       2208.07         7.33 o
   4   4  10       1360.01       1362.19         5.69 o
   6   4  10        686.36        681.16         4.55 o
   8   4  10        285.74        277.57         3.90 o
  10   4  10         99.65        107.55         4.73 o
   1   5  10         91.70         90.92         1.12 o
   3   5  10         55.39         54.97         1.03 o
   5   5  10         26.64         29.45         0.92 o
   7   5  10         11.21         11.39         0.95 o
   9   5  10          3.69          4.05         3.86 o
   0   6  10       1663.49       1627.82         9.51 o
   2   6  10       1427.22       1423.04         6.65 o
   4   6  10        936.27        933.32         5.10 o
   6   6  10        490.04        495.87         3.89 o
   8   6  10        208.38        221.48         7.89 o
   1   7  10         52.31         53.25         1.34 o
   3   7  10         37.18         37.19         1.28 o
   5   7  10         20.54         19.21         1.12 o
   7   7  10          8.94         10.42         1.19 o
   9   7  10          2.92          5.09         3.98 o
   0   8  10        959.97        958.40         8.72 o
   2   8  10        840.47        834.84         5.43 o
   4   8  10        570.66        568.36         5.05 o
   6   8  10        306.91        315.30         3.65 o
   8   8  10        134.12        138.75         7.72 o
   1   9  10         32.51         35.20         1.64 o
   3   9  10         24.50         26.25         1.57 o
   5   9  10         14.10         15.76         1.42 o
   0  10  10        529.83        548.53         8.57 o
   2  10  10        467.51        458.41         5.34 o
   4  10  10        323.13        316.83         4.59 o
   1  11  10         18.98         20.85         1.70 o
   1   0  11       1057.66       1057.22         6.91 o
   3   0  11        771.73        770.64         4.50 o
   5   0  11        498.51        500.39         4.01 o
   7   0  11        238.72        240.99         3.37 o
   9   0  11         91.47         90.64         5.71 o
   0   1  11       1905.02       1920.22        11.12 o
   2   1  11       1363.78       1356.36         4.78 o
   4   1  11        684.96        682.20         3.15 o
   6   1  11        310.65        311.50         2.41 o
   8   1  11        121.11        118.83         2.04 o
  10   1  11         38.92         39.30         4.40 o
   1   2  11        326.24        330.77         1.80 o
   3   2  11        275.99        271.91         1.61 o
   5   2  11        200.11        202.29         1.90 o
   7   2  11        104.92        105.25         1.87 o
   9   2  11         44.75         44.39         5.55 o
   0   3  11        614.89        598.45         3.76 o
   2   3  11        460.15        451.64         2.17 o
   4   3  11        245.03        241.65         1.80 o
   6   3  11        118.62        118.76         1.75 o
   8   3  11         50.17         51.73         1.57 o
  10   3  11         17.58         18.35         2.64 o
   1   4  11        250.02        254.25         1.66 o
   3   4  11        221.07        220.53         1.68 o
   5   4  11        153.23        159.01         1.74 o
   7   4  11         79.92         76.94         1.95 o
   9   4  11         35.05         38.91         4.03 o
   0   5  11        817.17        809.28         4.85 o
   2   5  11        678.94        670.26         3.64 o
   4   5  11        419.97        425.59         2.83 o
   6   5  11        209.20        209.38         2.37 o
   8   5  11         84.31         81.17         4.11 o
  10   5  11         27.81         21.22         3.38 o
   1   6  11        480.42        485.32         3.03 o
   3   6  11        381.89        387.62         3.30 o
   5   6  11        233.78        236.33         2.44 o
   7   6  11        112.79        109.57         2.55 o
   9   6  11         46.29         51.04         3.96 o
   0   7  11        512.58        512.07         5.48 o
   2   7  11        442.01        442.84         3.52 o
   4   7  11        290.15        284.90         3.07 o
   6   7  11        149.48        145.45         2.51 o
   8   7  11         61.46         72.97         4.94 o
   1   8  11        105.48        107.00         2.11 o
   3   8  11         85.52         90.14         2.19 o
   5   8  11         56.04         54.83         1.94 o
   7   8  11         30.80         42.92         5.55 o
   0   9  11        143.09        142.20         6.38 o
   2   9  11        126.25        127.88         2.89 o
   4   9  11         87.39         90.16         2.28 o
   1  10  11         42.68         43.21         2.36 o
   3  10  11         35.11         35.03         1.69 o
   0  11  11        161.30        158.00         4.60 o
   2  11  11        141.97        145.07         4.27 o
   0   0  12        687.44        681.12         6.84 o
   2   0  12        480.64        478.57         3.16 o
   4   0  12        230.26        231.41         2.35 o
   6   0  12        109.20        107.46         2.12 o
   8   0  12         47.94         49.43         2.12 o
  10   0  12         17.70         25.80         4.22 o
   1   1  12       1971.29       1968.50         6.76 o
   3   1  12       1194.06       1185.75         4.56 o
   5   1  12        597.86        595.53         3.30 o
   7   1  12        259.48        256.21         2.62 o
   9   1  12         93.26         89.56         4.54 o
   0   2  12       1669.00       1640.62         8.22 o
   2   2  12       1278.70       1275.18         4.51 o
   4   2  12        705.85        699.64         3.31 o
   6   2  12        334.03        339.53         2.75 o
   8   2  12        132.33        132.64         2.18 o
  10   2  12         43.24         46.89         4.76 o
   1   3  12        507.37        505.08         2.42 o
   3   3  12        319.36        314.14         1.94 o
   5   3  12        169.59        169.88         1.72 o
   7   3  12         81.26         83.03         1.85 o
   9   3  12         32.88         34.22         3.83 o
   0   4  12       1121.16       1106.03         5.84 o
   2   4  12        917.64        900.75         3.81 o
   4   4  12        555.37        556.26         3.23 o
   6   4  12        273.80        271.03         2.62 o
   8   4  12        110.05        110.07         2.14 o
  10   4  12         36.37         40.69         3.20 o
   1   5  12        941.15        933.65         4.49 o
   3   5  12        677.98        672.77         3.58 o
   5   5  12        381.51        376.81         2.94 o
   7   5  12        172.94        172.91         2.37 o
   9   5  12         63.73         64.49         4.52 o
   0   6  12        208.36        201.94         2.72 o
   2   6  12        178.48        181.02         1.92 o
   4   6  12        119.01        119.57         1.85 o
   6   6  12         65.57         63.50         1.56 o
   8   6  12         29.73         31.28         6.63 o
   1   7  12        586.46        582.17         3.82 o
   3   7  12        442.04        438.13         3.54 o
   5   7  12        258.41        256.73         3.01 o
   7   7  12        119.73        128.35         6.20 o
   9   7  12         45.05         55.47         5.06 o
   0   8  12        403.20        407.37         5.61 o
   2   8  12        351.37        355.16         3.73 o
   4   8  12        235.20        239.15         3.26 o
   6   8  12        123.30        120.70         3.01 o
   8   8  12         51.70         63.06         5.67 o
   1   9  12        121.66        120.63         2.98 o
   3   9  12         96.07         96.27         2.45 o
   5   9  12         60.55         59.13         1.99 o
   0  10  12        228.06        222.20         5.23 o
   2  10  12        200.22        199.57         3.72 o
   4  10  12        136.18        142.07         4.78 o
   1  11  12        173.48        179.94         4.12 o
   1   0  13        669.14        682.74         4.23 o
   3   0  13        389.57        383.37         2.89 o
   5   0  13        191.59        192.68         2.41 o
   7   0  13         87.12         89.41         2.41 o
   9   0  13         33.58         35.32         5.43 o
   0   1  13        333.12        330.72         2.62 o
   2   1  13        304.97        300.68         1.69 o
   4   1  13        246.00        239.90         2.04 o
   6   1  13        148.91        149.41         1.94 o
   8   1  13         69.17         69.23         1.75 o
  10   1  13         28.15         33.15         4.46 o
   1   2  13       1251.10       1226.26         4.50 o
   3   2  13        805.50        792.70         3.40 o
   5   2  13        416.78        418.40         2.89 o
   7   2  13        182.15        182.64         2.22 o
   9   2  13         65.28         62.13         4.82 o
   0   3  13        779.21        785.93         4.23 o
   2   3  13        701.85        699.78         3.07 o
   4   3  13        506.55        508.96         2.95 o
   6   3  13        274.98        273.37         2.70 o
   8   3  13        117.37        111.61         2.48 o
  10   3  13         43.57         48.28         3.62 o
   1   4  13        884.99        872.69         3.91 o
   3   4  13        618.96        616.59         3.13 o
   5   4  13        339.82        332.36         2.56 o
   7   4  13        151.87        145.92         2.30 o
   9   4  13         55.10         55.87         4.43 o
   0   5  13        218.94        226.73         2.40 o
   2   5  13        202.85        209.38         1.90 o
   4   5  13        152.61        156.57         1.73 o
   6   5  13         88.98         88.26         1.77 o
   8   5  13         42.79         37.72         4.17 o
   1   6  13        257.42        257.20         2.22 o
   3   6  13        192.71        195.13         2.16 o
   5   6  13        114.74        113.49         2.29 o
   7   6  13         55.51         56.78         1.60 o
   9   6  13         21.88         20.22         2.68 o
   0   7  13        137.45        146.26         2.96 o
   2   7  13        124.31        126.90         2.06 o
   4   7  13         90.56         95.95         2.15 o
   6   7  13         53.42         52.99         1.73 o
   8   7  13         27.00         31.12         3.36 o
   1   8  13        359.40        361.92         3.82 o
   3   8  13        274.24        276.53         3.46 o
   5   8  13        162.30        160.01         2.88 o
   7   8  13         75.89         85.62         7.36 o
   0   9  13        176.82        182.50         4.28 o
   2   9  13        156.48        160.08         2.78 o
   4   9  13        109.20        111.04         2.66 o
   1  10  13        207.19        201.87         3.73 o
   3  10  13        160.13        164.12         2.99 o
   0  11  13         26.62         23.29         2.96 o
   0   0  14        212.52        223.94         2.88 o
   2   0  14        151.23        158.17         1.95 o
   4   0  14         69.62         71.94         1.58 o
   6   0  14         29.53         30.51         1.45 o
   8   0  14         11.21         11.75         1.40 o
  10   0  14          3.31          2.05         2.77 o
   1   1  14       2644.64       2642.43         8.23 o
   3   1  14       1776.99       1774.54         6.55 o
   5   1  14        970.03        968.83         4.69 o
   7   1  14        442.98        439.25         3.61 o
   9   1  14        167.40        174.76         5.57 o
   0   2  14        185.19        184.73         1.77 o
   2   2  14        135.99        138.37         1.20 o
   4   2  14         66.80         66.11         1.14 o
   6   2  14         29.39         30.39         1.10 o
   8   2  14         11.20         12.75         1.04 o
  10   2  14          3.30          3.36         1.92 o
   1   3  14       2078.66       2069.31         7.34 o
   3   3  14       1474.50       1464.67         5.74 o
   5   3  14        832.34        830.33         4.21 o
   7   3  14        385.12        376.27         3.38 o
   9   3  14        146.94        144.42         6.27 o
   0   4  14        116.23        115.99         1.77 o
   2   4  14         91.30         89.94         1.20 o
   4   4  14         51.13         50.13         1.15 o
   6   4  14         24.18         23.31         1.05 o
   8   4  14          9.34          8.76         2.15 o
   1   5  14       1461.59       1450.69         6.34 o
   3   5  14       1091.20       1092.07         5.35 o
   5   5  14        638.75        640.35         4.31 o
   7   5  14        300.81        293.88         3.09 o
   9   5  14        116.58        130.67         7.00 o
   0   6  14         69.95         72.82         2.20 o
   2   6  14         58.73         56.61         1.33 o
   4   6  14         36.92         37.90         1.39 o
   6   6  14         18.44         18.72         1.08 o
   8   6  14          7.17         10.66         2.68 o
   1   7  14        913.99        907.58         5.69 o
   3   7  14        701.62        699.04         5.15 o
   5   7  14        421.87        411.32         4.34 o
   7   7  14        203.15        220.86        11.22 o
   0   8  14         48.21         48.21         2.35 o
   2   8  14         41.79         40.32         1.52 o
   4   8  14         27.58         26.86         1.41 o
   6   8  14         14.01         11.21         4.10 o
   8   8  14          5.42          4.82         2.89 o
   1   9  14        530.47        520.68         6.44 o
   3   9  14        412.94        412.38         4.48 o
   0  10  14         28.08         30.70         3.33 o
   2  10  14         24.54         21.80         1.78 o
   1   0  15          0.20          1.09         0.41 o
   3   0  15          1.54          2.02         0.51 o
   5   0  15          4.44          4.90         0.84 o
   7   0  15          4.08          3.94         1.05 o
   9   0  15          2.84          0.84         3.13 o
   0   1  15        161.93        164.79         2.01 o
   2   1  15        118.66        118.73         1.11 o
   4   1  15         58.77         57.73         1.09 o
   6   1  15         26.63         25.62         1.00 o
   8   1  15         10.58         11.20         0.96 o
  10   1  15          3.28          1.93         2.65 o
   1   2  15        103.19        102.98         1.07 o
   3   2  15         96.86         97.38         1.17 o
   5   2  15         67.68         66.92         1.35 o
   7   2  15         34.00         34.77         1.26 o
   9   2  15         14.32         13.51         3.74 o
   0   3  15        437.17        434.45         3.13 o
   2   3  15        353.10        351.58         2.16 o
   4   3  15        205.46        205.92         1.89 o
   6   3  15         96.20         97.14         1.81 o
   8   3  15         35.99         35.24         1.54 o
  10   3  15         10.57          6.99         2.89 o
   1   4  15         91.61         95.56         1.25 o
   3   4  15         79.67         84.29         1.28 o
   5   4  15         52.37         56.48         1.39 o
   7   4  15         26.27         27.16         1.22 o
   9   4  15         11.40         14.64         2.72 o
   0   5  15         86.24         84.48         1.87 o
   2   5  15         71.54         69.85         1.45 o
   4   5  15         44.41         44.39         1.14 o
   6   5  15         22.48         22.44         1.11 o
   8   5  15          9.07         11.43         2.85 o
   1   6  15          0.34          0.85         0.53 o
   3   6  15          0.69          1.21         0.59 o
   5   6  15          1.07          0.91         0.79 o
   7   6  15          1.22          3.09         2.11 o
   9   6  15          1.18         -0.30         1.77 o
   0   7  15         55.94         54.07         2.25 o
   2   7  15         48.44         47.57         1.50 o
   4   7  15         32.25         32.13         1.40 o
   6   7  15         16.87         18.00         1.22 o
   8   7  15          6.86         10.61         3.38 o
   1   8  15         26.71         27.31         1.63 o
   3   8  15         21.45         24.20         1.34 o
   5   8  15         13.97         13.95         1.17 o
   7   8  15          7.81          8.08         3.50 o
   0   9  15        121.85        120.03         4.18 o
   2   9  15        105.99        100.91         2.67 o
   4   9  15         70.10         74.64         2.19 o
   1  10  15         10.93         13.51         1.51 o
   3  10  15          8.95         10.14         1.74 o
   0   0  16       4349.67       4370.66        33.86 o
   2   0  16       3625.26       3624.39        16.01 o
   4   0  16       2273.94       2288.18        12.98 o
   6   0  16       1146.36       1146.27         8.64 o
   8   0  16        468.79        463.87         5.44 o
  10   0  16        160.26        168.36         7.48 o
   1   1  16          2.03          2.44         0.32 o
   3   1  16          4.54          4.96         0.45 o
   5   1  16          4.62          4.19         0.57 o
   7   1  16          2.38          1.25         0.76 o
   9   1  16          1.03          0.44         1.79 o
   0   2  16       2345.81       2329.81        12.60 o
   2   2  16       1973.89       1967.89         6.89 o
   4   2  16       1266.31       1261.03         5.73 o
   6   2  16        661.37        658.83         4.43 o
   8   2  16        283.56        274.69         3.07 o
  10   2  16        102.44        106.88         6.27 o
   1   3  16        136.29        138.91         1.37 o
   3   3  16         86.58         87.15         1.27 o
   5   3  16         41.07         39.33         1.11 o
   7   3  16         15.25         15.12         1.01 o
   9   3  16          4.06          0.14         2.00 o
   0   4  16       1772.46       1746.60        12.16 o
   2   4  16       1527.18       1519.38         6.70 o
   4   4  16       1013.06       1017.33         4.94 o
   6   4  16        538.78        532.40         4.26 o
   8   4  16        233.96        243.99         8.57 o
   1   5  16          2.62          4.35         0.54 o
   3   5  16          2.65          2.83         0.62 o
   5   5  16          1.86          2.06         0.70 o
   7   5  16          0.97          0.33         0.85 o
   9   5  16          0.51          0.16         1.85 o
   0   6  16       2013.37       1997.24        19.44 o
   2   6  16       1753.22       1750.63         8.29 o
   4   6  16       1172.55       1161.01         7.30 o
   6   6  16        616.33        600.15         4.98 o
   8   6  16        261.79        266.33         8.06 o
   1   7  16          1.60          2.61         0.81 o
   3   7  16          1.33          1.29         0.76 o
   5   7  16          0.87         -0.07         0.83 o
   7   7  16          0.50         -2.65         2.65 o
   0   8  16        753.23        763.05        10.24 o
   2   8  16        664.83        662.24         5.87 o
   4   8  16        460.36        446.20         5.14 o
   6   8  16        254.45        252.08        11.59 o
   1   9  16         35.55         34.84         1.97 o
   3   9  16         26.02         26.67         1.53 o
   0  10  16        415.70        414.26         9.23 o
   2  10  16        368.97        358.44         5.16 o
   1   0  17          5.25          9.23         0.64 o
   3   0  17          0.98          4.31         0.61 o
   5   0  17          0.09          2.70         0.77 o
   7   0  17          0.40          1.65         1.00 o
   9   0  17          0.65          0.60         3.13 o
   0   1  17         73.46         74.51         1.51 o
   2   1  17         55.19         57.33         0.93 o
   4   1  17         28.69         29.56         0.89 o
   6   1  17         13.31         12.99         0.87 o
   8   1  17          5.21          5.45         0.99 o
   1   2  17         57.64         57.58         0.97 o
   3   2  17         53.32         53.62         1.04 o
   5   2  17         36.55         37.64         1.12 o
   7   2  17         18.53         19.59         1.07 o
   9   2  17          8.11          9.30         2.59 o
   0   3  17        283.81        284.96         2.99 o
   2   3  17        233.38        233.29         2.28 o
   4   3  17        139.51        139.74         1.86 o
   6   3  17         65.72         65.39         1.57 o
   8   3  17         24.24         27.54         3.88 o
   1   4  17         46.56         47.86         1.08 o
   3   4  17         40.09         40.28         1.03 o
   5   4  17         26.30         27.23         1.11 o
   7   4  17         13.50         11.43         1.03 o
   9   4  17          6.17          2.31         2.02 o
   0   5  17         42.80         42.58         1.75 o
   2   5  17         35.89         35.87         1.09 o
   4   5  17         22.68         23.05         1.08 o
   6   5  17         11.52         11.05         0.94 o
   8   5  17          4.54          6.25         2.51 o
   1   6  17          2.21          1.52         0.64 o
   3   6  17          1.06          0.79         0.68 o
   5   6  17          0.22          0.51         0.84 o
   7   6  17          0.03         -2.22         2.22 o
   0   7  17         33.52         29.87         2.36 o
   2   7  17         29.11         27.97         1.28 o
   4   7  17         19.40         16.26         1.19 o
   6   7  17         10.03         12.03         3.02 o
   8   7  17          3.94          5.91         2.89 o
   1   8  17         12.67         13.10         1.29 o
   3   8  17         10.24         10.78         1.11 o
   5   8  17          6.83          6.15         1.12 o
   7   8  17          4.01          1.81         2.89 o
   0   9  17         87.94         85.89         5.56 o
   2   9  17         76.42         76.10         2.53 o
   4   9  17         50.33         50.07         5.39 o
   1  10  17          3.55          2.06         1.38 o
   0   0  18         84.54         89.82         2.67 o
   2   0  18         65.68         69.45         1.75 o
   4   0  18         35.93         37.08         1.44 o
   6   0  18         16.64         17.26         1.33 o
   8   0  18          6.25          7.84         4.10 o
   1   1  18       1822.18       1829.91         7.20 o
   3   1  18       1340.23       1341.35         5.51 o
   5   1  18        775.88        772.54         4.49 o
   7   1  18        363.29        355.89         3.57 o
   9   1  18        140.10        140.09         5.29 o
   0   2  18         69.86         71.73         1.76 o
   2   2  18         55.17         56.51         1.04 o
   4   2  18         31.16         31.90         0.92 o
   6   2  18         14.70         13.59         0.92 o
   8   2  18          5.55          3.17         2.09 o
   1   3  18       1551.75       1537.51         6.93 o
   3   3  18       1161.95       1152.56         5.36 o
   5   3  18        681.96        686.26         4.34 o
   7   3  18        321.79        318.91         3.17 o
   9   3  18        125.05        127.96         8.02 o
   0   4  18         54.56         53.97         1.89 o
   2   4  18         45.09         47.55         1.16 o
   4   4  18         27.52         27.47         1.02 o
   6   4  18         13.43         13.42         0.99 o
   8   4  18          5.07          6.36         2.63 o
   1   5  18       1119.56       1108.81         6.00 o
   3   5  18        855.45        841.43         5.41 o
   5   5  18        511.85        500.71         4.22 o
   7   5  18        245.40        256.54         8.82 o
   9   5  18         97.15        100.32         4.44 o
   0   6  18         39.61         40.74         2.38 o
   2   6  18         33.94         33.85         1.20 o
   4   6  18         21.94         21.28         1.16 o
   6   6  18         10.94         11.48         1.11 o
   8   6  18          4.11          4.58         2.28 o
   1   7  18        748.16        745.21         6.23 o
   3   7  18        579.36        566.36         4.71 o
   5   7  18        352.31        335.58         3.85 o
   7   7  18        171.96        192.11         9.77 o
   0   8  18         24.83         25.80         2.36 o
   2   8  18         21.60         23.53         1.54 o
   4   8  18         14.29         15.81         1.31 o
   6   8  18          7.17          4.34         3.50 o
   1   9  18        442.25        426.01         6.11 o
   3   9  18        345.90        336.99         5.98 o
   0  10  18         18.40         16.57         2.67 o
   1   0  19        289.88        295.41         3.14 o
   3   0  19        209.18        213.65         2.45 o
   5   0  19        121.00        124.39         2.65 o
   7   0  19         57.83         61.73         2.26 o
   9   0  19         22.58         19.77         4.22 o
   0   1  19        190.10        182.15         2.58 o
   2   1  19        176.33        171.64         1.57 o
   4   1  19        132.89        136.54         1.56 o
   6   1  19         77.78         77.99         1.73 o
   8   1  19         37.68         37.85         3.78 o
   1   2  19        602.91        601.19         3.45 o
   3   2  19        440.78        441.72         2.85 o
   5   2  19        250.54        251.54         2.50 o
   7   2  19        113.71        113.28         2.11 o
   9   2  19         41.67         43.14         3.60 o
   0   3  19        435.45        433.80         4.44 o
   2   3  19        388.54        394.62         2.81 o
   4   3  19        270.45        271.17         2.29 o
   6   3  19        146.23        145.16         2.13 o
   8   3  19         64.97         62.82         4.94 o
   1   4  19        489.75        493.01         3.78 o
   3   4  19        366.03        364.04         2.75 o
   5   4  19        211.96        206.74         2.38 o
   7   4  19         97.20         97.05         2.20 o
   9   4  19         35.96         39.87         3.27 o
   0   5  19        122.23        127.47         2.81 o
   2   5  19        110.54        117.66         1.88 o
   4   5  19         80.57         82.41         1.88 o
   6   5  19         47.65         44.38         1.61 o
   8   5  19         24.22         25.15         5.00 o
   1   6  19        161.67        161.51         2.50 o
   3   6  19        125.22        126.36         2.30 o
   5   6  19         76.59         72.76         2.00 o
   7   6  19         37.49         45.49         5.61 o
   0   7  19         66.29         71.05         3.42 o
   2   7  19         59.84         63.50         1.81 o
   4   7  19         44.13         42.69         1.63 o
   6   7  19         27.24         28.45         5.18 o
   8   7  19         14.84         15.79         3.50 o
   1   8  19        220.41        214.15         3.80 o
   3   8  19        169.85        165.80         2.83 o
   5   8  19        101.89        104.93         7.84 o
   7   8  19         48.40         42.69         4.82 o
   0   9  19         90.46         93.49         4.84 o
   2   9  19         80.53         81.14         2.68 o
   0   0  20        292.35        303.62         5.02 o
   2   0  20        250.19        259.95         3.04 o
   4   0  20        166.19        169.56         2.63 o
   6   0  20         90.94         89.90         2.69 o
   8   0  20         40.97         37.26         5.91 o
   1   1  20        654.54        657.63         4.09 o
   3   1  20        482.06        484.12         2.91 o
   5   1  20        275.78        281.85         2.63 o
   7   1  20        125.75        122.92         2.21 o
   9   1  20         46.41         42.44         3.62 o
   0   2  20        777.52        794.08         6.57 o
   2   2  20        667.42        664.39         3.67 o
   4   2  20        435.28        429.72         2.96 o
   6   2  20        223.98        218.67         2.45 o
   8   2  20         92.52         89.55         4.61 o
   1   3  20        167.00        167.04         2.17 o
   3   3  20        127.05        129.09         1.71 o
   5   3  20         77.94         79.20         1.66 o
   7   3  20         39.19         39.99         1.34 o
   9   3  20         16.13         13.97         2.47 o
   0   4  20        621.62        630.49         6.32 o
   2   4  20        538.71        532.86         3.60 o
   4   4  20        357.05        350.77         3.22 o
   6   4  20        185.80        177.03         2.36 o
   8   4  20         77.48         85.07         6.87 o
   1   5  20        412.39        406.21         3.69 o
   3   5  20        313.03        307.59         3.36 o
   5   5  20        184.19        188.82         2.59 o
   7   5  20         85.67         87.56         5.79 o
   0   6  20        159.22        156.38         3.61 o
   2   6  20        140.91        138.91         2.29 o
   4   6  20         98.70        100.50         2.27 o
   6   6  20         55.53         67.81         6.72 o
   8   6  20         25.41         25.83         2.90 o
   1   7  20        279.90        276.73         3.88 o
   3   7  20        214.91        211.69         2.77 o
   5   7  20        128.21        125.80         3.36 o
   7   7  20         60.51         67.77         6.39 o
   0   8  20        269.96        276.45         5.84 o
   2   8  20        237.18        229.65         3.90 o
   4   8  20        161.72        156.70         3.29 o
   6   8  20         86.83         92.87         7.48 o
   1   9  20         61.18         58.22         2.49 o
   1   0  21        458.49        448.76         4.42 o
   3   0  21        361.47        358.23         3.56 o
   5   0  21        220.50        221.32         3.47 o
   7   0  21        107.07        101.46         2.75 o
   9   0  21         44.50         37.38         4.70 o
   0   1  21        595.28        613.71         5.59 o
   2   1  21        511.07        520.96         3.46 o
   4   1  21        333.13        333.31         2.61 o
   6   1  21        170.96        164.55         2.20 o
   8   1  21         70.17         71.85         4.10 o
   1   2  21        164.87        164.50         2.04 o
   3   2  21        135.25        136.19         1.77 o
   5   2  21         88.20         84.76         1.75 o
   7   2  21         47.03         45.34         1.48 o
   9   2  21         22.08         18.40         2.57 o
   0   3  21        233.36        241.98         3.52 o
   2   3  21        202.87        205.91         2.21 o
   4   3  21        137.04        135.88         1.89 o
   6   3  21         74.23         72.25         1.68 o
   8   3  21         32.52         30.09         3.58 o
   1   4  21        129.04        132.03         2.02 o
   3   4  21        104.75        107.06         1.89 o
   5   4  21         68.39         69.06         1.75 o
   7   4  21         37.17         35.44         4.05 o
   0   5  21        395.21        395.45         4.93 o
   2   5  21        344.39        336.02         3.32 o
   4   5  21        230.46        234.67         2.86 o
   6   5  21        120.70        123.29         3.40 o
   8   5  21         50.50         51.21         3.90 o
   1   6  21        211.93        220.37         3.27 o
   3   6  21        165.80        172.01         2.57 o
   5   6  21        102.82        102.09         2.40 o
   7   6  21         52.66         67.03         4.77 o
   0   7  21        269.28        264.63         5.65 o
   2   7  21        236.07        229.82         3.55 o
   4   7  21        160.02        157.96         3.16 o
   6   7  21         85.08        102.15         8.44 o
   1   8  21         42.57         44.64         2.14 o
   3   8  21         35.06         37.86         2.04 o
   5   8  21         24.23         32.07         4.94 o
   0   9  21         89.12         94.41         4.36 o
   2   9  21         79.07         97.92         8.80 o
   0   0  22       1129.28       1155.07        12.38 o
   2   0  22        982.25        977.86         7.61 o
   4   0  22        658.90        647.60         5.67 o
   6   0  22        350.41        336.92         4.32 o
   8   0  22        151.13        145.39         8.81 o
   1   1  22         73.51         75.64         1.64 o
   3   1  22         53.50         54.30         1.17 o
   5   1  22         30.27         31.89         1.10 o
   7   1  22         13.49         13.30         2.01 o
   9   1  22          4.61          2.17         3.13 o
   0   2  22       1067.24       1067.16         8.42 o
   2   2  22        930.29        929.69         4.95 o
   4   2  22        626.24        621.04         3.99 o
   6   2  22        333.82        325.88         3.01 o
   8   2  22        144.30        143.70         6.70 o
   1   3  22         61.31         62.59         1.50 o
   3   3  22         45.44         47.97         1.36 o
   5   3  22         26.09         26.57         1.12 o
   7   3  22         11.68         14.34         3.24 o
   9   3  22          3.99          2.89         3.01 o
   0   4  22        850.48        825.06         8.15 o
   2   4  22        745.16        734.19         5.01 o
   4   4  22        506.63        494.80         3.98 o
   6   4  22        272.77        272.90         3.50 o
   8   4  22        119.29        119.40         5.33 o
   1   5  22         52.81         55.85         1.74 o
   3   5  22         39.88         40.95         1.41 o
   5   5  22         23.16         21.05         1.19 o
   7   5  22         10.36          9.66         2.72 o
   0   6  22        601.12        599.54         7.05 o
   2   6  22        529.31        527.60         5.36 o
   4   6  22        363.87        350.98         4.09 o
   6   6  22        198.63        202.75        10.98 o
   8   6  22         88.46         88.54         5.67 o
   1   7  22         35.48         32.40         1.92 o
   3   7  22         27.11         26.14         1.46 o
   5   7  22         15.88         12.78         4.22 o
   7   7  22          7.11          6.63         3.01 o
   0   8  22        392.19        376.47         7.91 o
   2   8  22        346.67        327.39         5.47 o
   4   8  22        240.76        268.47        11.83 o
   6   8  22        133.50        146.47         7.84 o
   1   0  23        227.46        229.99         3.54 o
   3   0  23        168.00        165.49         2.63 o
   5   0  23         94.72         93.95         2.43 o
   7   0  23         41.42         38.27         4.17 o
   0   1  23         59.44         61.09         2.19 o
   2   1  23         53.64         54.56         1.33 o
   4   1  23         38.42         39.33         1.16 o
   6   1  23         21.89         21.77         1.06 o
   8   1  23         10.72         11.79         2.28 o
   1   2  23         67.19         70.21         1.53 o
   3   2  23         50.41         50.35         1.36 o
   5   2  23         29.55         27.33         1.11 o
   7   2  23         13.63         12.68         2.99 o
   0   3  23          0.54          0.77         0.86 o
   2   3  23          0.68          1.11         0.69 o
   4   3  23          0.95          1.22         0.69 o
   6   3  23          1.13          1.02         0.75 o
   8   3  23          1.18          3.86         2.23 o
   1   4  23         55.66         56.27         1.78 o
   3   4  23         42.44         44.36         1.35 o
   5   4  23         25.21         24.78         1.25 o
   7   4  23         11.69         13.57         3.02 o
   0   5  23         29.97         30.52         2.02 o
   2   5  23         26.85         27.84         1.32 o
   4   5  23         19.32         20.31         1.22 o
   6   5  23         11.53         17.00         3.28 o
   8   5  23          6.15          2.41         2.23 o
   1   6  23        131.02        131.19         2.84 o
   3   6  23         99.21         98.07         2.22 o
   5   6  23         57.41         53.40         6.81 o
   7   6  23         25.67         25.32         4.34 o
   0   7  23         17.19         17.13         2.09 o
   2   7  23         15.44         18.25         1.47 o
   4   7  23         11.33         10.47         1.78 o
   6   7  23          7.10          6.27         3.25 o
   1   8  23         36.62         34.34         2.13 o
   3   8  23         28.31         34.96         6.03 o
   5   8  23         16.96         16.88         3.86 o
   0   0  24         69.87         80.01         2.98 o
   2   0  24         58.84         61.11         2.11 o
   4   0  24         35.97         35.81         1.60 o
   6   0  24         16.25         14.81         1.35 o
   8   0  24          5.26         10.61         3.86 o
   1   1  24       1030.40       1037.21         5.70 o
   3   1  24        797.07        790.63         5.41 o
   5   1  24        485.75        471.15         3.62 o
   7   1  24        238.42        250.43         6.92 o
   0   2  24          1.12          1.49         0.85 o
   2   2  24          1.05          1.38         0.72 o
   4   2  24          0.80          0.98         0.70 o
   6   2  24          0.49          0.72         0.75 o
   8   2  24          0.30          1.38         1.62 o
   1   3  24       1467.14       1439.61         8.38 o
   3   3  24       1125.89       1123.93         7.19 o
   5   3  24        673.13        658.09         4.88 o
   7   3  24        321.08        331.39         7.51 o
   0   4  24          0.77          1.42         1.18 o
   2   4  24          0.70          0.15         0.75 o
   4   4  24          0.52          1.33         0.76 o
   6   4  24          0.33         -1.81         2.33 o
   8   4  24          0.23         -0.22         2.65 o
   1   5  24        691.20        678.63         5.78 o
   3   5  24        540.13        526.67         4.68 o
   5   5  24        333.92        323.06         3.81 o
   7   5  24        166.90        175.12         6.40 o
   0   6  24         39.49         40.19         2.45 o
   2   6  24         33.79         34.36         1.66 o
   4   6  24         21.19         21.71         1.28 o
   6   6  24          9.67          5.79         3.62 o
   1   7  24        464.72        451.11         5.78 o
   3   7  24        365.77        360.63         4.43 o
   5   7  24        229.07        228.99        10.98 o
   0   8  24          0.33          2.15         1.91 o
   2   8  24          0.28          0.48         3.38 o
   4   8  24          0.17         -0.84         3.01 o
   1   0  25        133.00        136.84         2.84 o
   3   0  25         98.71        107.25         3.30 o
   5   0  25         55.47         57.87         2.32 o
   7   0  25         23.81         26.04         5.30 o
   0   1  25         18.96         20.95         1.40 o
   2   1  25         17.12         16.76         0.97 o
   4   1  25         12.41         13.12         0.92 o
   6   1  25          7.38          9.25         0.99 o
   8   1  25          3.95          3.56         2.25 o
   1   2  25         27.69         31.61         1.21 o
   3   2  25         20.94         20.90         1.08 o
   5   2  25         12.26         11.36         1.02 o
   7   2  25          5.51          7.21         2.15 o
   0   3  25          3.84          2.89         1.08 o
   2   3  25          2.98          3.68         0.82 o
   4   3  25          1.37          0.40         0.75 o
   6   3  25          0.29          0.80         1.96 o
   8   3  25          0.01         -1.74         1.74 o
   1   4  25         25.82         27.50         1.41 o
   3   4  25         19.72         23.18         1.29 o
   5   4  25         11.60         13.09         1.05 o
   7   4  25          5.19         -0.01         2.16 o
   0   5  25          8.99         15.20         1.75 o
   2   5  25          8.11          8.80         1.08 o
   4   5  25          6.00          6.62         1.01 o
   6   5  25          3.82          4.50         2.72 o
   1   6  25         80.01         79.85         2.39 o
   3   6  25         60.39         67.50         2.29 o
   5   6  25         34.59         50.52         6.63 o
   7   6  25         15.12         18.69         3.62 o
   0   7  25          3.49          5.72         2.35 o
   2   7  25          3.20          3.69         1.10 o
   4   7  25          2.53          2.05         3.13 o
   6   7  25          1.81         -1.93         2.29 o
   1   8  25         17.23         26.52         5.42 o
   5   8  25          7.80          8.92         3.13 o
   0   0  26        826.17        842.47        10.46 o
   2   0  26        725.86        729.32         8.05 o
   4   0  26        496.39        483.73         6.39 o
   6   0  26        269.13        272.54         7.28 o
   8   0  26        118.85        113.89         6.51 o
   1   1  26         29.67         30.84         1.22 o
   3   1  26         22.26         22.42         1.14 o
   5   1  26         12.75         13.57         1.06 o
   7   1  26          5.52          4.20         3.74 o
   0   2  26        757.15        745.68         7.98 o
   2   2  26        665.99        661.76         5.06 o
   4   2  26        456.72        446.03         4.08 o
   6   2  26        248.58        259.84         7.14 o
   8   2  26        110.34        120.88         6.39 o
   1   3  26         28.65         28.79         1.30 o
   3   3  26         21.60         22.10         1.31 o
   5   3  26         12.39         11.39         1.01 o
   7   3  26          5.34          4.69         1.87 o
   0   4  26        627.10        627.90         8.65 o
   2   4  26        552.75        544.16         5.11 o
   4   4  26        380.98        369.91         4.16 o
   6   4  26        208.82        215.04         7.81 o
   1   5  26         21.09         19.83         1.34 o
   3   5  26         16.01         14.77         1.24 o
   5   5  26          9.21          6.03         3.74 o
   7   5  26          3.96          2.77         2.65 o
   0   6  26        455.88        445.56         7.43 o
   2   6  26        402.99        390.88         5.34 o
   4   6  26        279.92        317.31        14.01 o
   6   6  26        155.32        163.87         8.69 o
   1   7  26         17.95         16.85         1.56 o
   3   7  26         13.62         10.49         3.86 o
   5   7  26          7.80          2.29         3.01 o
   4   8  26        178.07        201.66         9.41 o
   1   0  27        172.98        164.56         3.33 o
   3   0  27        135.55        134.11         3.34 o
   5   0  27         84.42         83.24         2.80 o
   0   1  27        281.69        291.74         4.41 o
   2   1  27        246.36        249.67         2.96 o
   4   1  27        166.02        169.63         2.67 o
   6   1  27         87.54         96.40         5.80 o
   8   1  27         36.86         34.85         4.10 o
   1   2  27         60.23         60.45         1.65 o
   3   2  27         49.07         49.70         1.70 o
   5   2  27         32.98         32.65         1.32 o
   7   2  27         19.06         19.30         4.28 o
   0   3  27        122.44        119.14         3.82 o
   2   3  27        108.18        110.02         2.34 o
   4   3  27         75.04         74.45         2.02 o
   6   3  27         41.32         41.39         3.95 o
   1   4  27         43.43         45.18         1.85 o
   3   4  27         35.68         34.47         1.52 o
   5   4  27         24.51         24.36         4.40 o
   7   4  27         14.66         15.67         3.50 o
   0   5  27        192.87        190.89         4.43 o
   2   5  27        169.40        165.93         2.83 o
   4   5  27        115.34        123.58         4.33 o
   6   5  27         61.67         72.91         4.50 o
   1   6  27         77.68         76.90         3.02 o
   3   6  27         61.89         63.59         4.15 o
   5   6  27         40.17         38.34         5.43 o
   0   7  27        141.85        150.25         7.20 o
   2   7  27        124.89        133.78         8.44 o
   4   7  27         85.60         85.15         7.36 o
   0   0  28         89.43         95.37         3.72 o
   2   0  28         79.49         81.75         2.78 o
   4   0  28         56.12         63.47         2.55 o
   6   0  28         31.75         39.47         3.82 o
   1   1  28        336.46        334.71         3.41 o
   3   1  28        259.23        255.92         3.08 o
   5   1  28        155.68        164.65         4.21 o
   7   1  28         74.29         76.44         3.64 o
   0   2  28        251.35        252.86         4.47 o
   2   2  28        220.28        218.89         3.13 o
   4   2  28        149.17        144.86         2.65 o
   6   2  28         79.18         83.48         5.23 o
   1   3  28        120.01        124.22         2.61 o
   3   3  28         94.97         93.64         2.21 o
   5   3  28         59.94         56.64         4.67 o
   7   3  28         30.56         31.43         2.32 o
   0   4  28        209.32        204.49         4.54 o
   2   4  28        183.75        176.89         3.56 o
   4   4  28        124.94        124.69         3.62 o
   6   4  28         66.69         70.02         4.45 o
   1   5  28        227.03        221.25         3.44 o
   3   5  28        176.07        173.79         3.58 o
   5   5  28        106.94        116.16         8.08 o
   0   6  28         56.44         56.15         3.19 o
   2   6  28         50.29         48.74         3.74 o
   4   6  28         35.68         39.30         5.55 o
   6   6  28         20.27         24.23         3.98 o
   1   7  28        158.78        150.70         8.69 o
   3   7  28        123.76        142.47         8.56 o
   5   7  28         75.89         84.30         6.03 o
   1   0  29        124.65        132.67         3.26 o
   3   0  29         97.71         98.83         3.16 o
   5   0  29         60.55         71.48        10.73 o
   7   0  29         30.04         26.28         4.10 o
   0   1  29         57.00         58.75         2.41 o
   2   1  29         51.48         49.45         1.70 o
   4   1  29         38.23         37.98         1.56 o
   6   1  29         24.02         27.30         3.08 o
   1   2  29        234.30        230.96         3.03 o
   3   2  29        180.77        181.65         2.89 o
   5   2  29        108.68        117.45         6.50 o
   7   2  29         51.83         54.59         4.31 o
   0   3  29        124.53        121.55         6.15 o
   2   3  29        110.60        110.13         2.51 o
   4   3  29         78.20         79.67         5.01 o
   6   3  29         45.44         43.92         3.01 o
   1   4  29        194.78        188.60         3.23 o
   3   4  29        150.75        151.30         2.67 o
   5   4  29         91.15         92.65         4.09 o
   0   5  29         32.29         35.28         2.99 o
   2   5  29         29.43         28.61         1.71 o
   4   5  29         22.49         24.63         3.30 o
   6   5  29         14.87         12.90         3.38 o
   1   6  29         79.32         82.31         3.89 o
   3   6  29         62.54         67.41         6.99 o
   5   6  29         39.14         43.41         5.31 o
   2   7  29         17.93         19.05         4.22 o
   4   7  29         14.13         17.84         3.86 o
   0   0  30         37.71         35.29         3.10 o
   2   0  30         32.99         35.06         1.97 o
   4   0  30         22.15         18.65         2.51 o
   6   0  30         11.42         17.24         4.10 o
   1   1  30        418.62        402.09         3.92 o
   3   1  30        326.99        325.09         3.92 o
   5   1  30        201.70        208.49         6.06 o
   7   1  30        100.40        100.27         4.09 o
   0   2  30         38.55         37.38         1.99 o
   2   2  30         33.72         31.76         1.52 o
   4   2  30         22.61         27.85         3.00 o
   6   2  30         11.63         14.20         2.06 o
   1   3  30        363.22        349.02         4.33 o
   3   3  30        284.41        276.97         3.97 o
   5   3  30        176.25        181.05         5.33 o
   0   4  30         31.59         30.68         2.97 o
   2   4  30         27.66         28.72         1.65 o
   4   4  30         18.58         22.20         2.85 o
   6   4  30          9.57         14.20         4.46 o
   1   5  30        291.01        283.64         5.60 o
   3   5  30        228.60        232.95        12.43 o
   5   5  30        142.56        155.16         8.57 o
   0   6  30         24.02         23.87         4.46 o
   2   6  30         21.04         26.58         5.85 o
   4   6  30         14.14         12.18         3.38 o
   1   7  30        196.79        211.45         9.53 o
   3   7  30        155.56        163.62         8.21 o
   1   0  31          0.07         -0.62         1.17 o
   3   0  31          0.08         -0.66         1.17 o
   5   0  31          0.19          1.99         2.23 o
   0   1  31         41.08         41.83         2.18 o
   2   1  31         36.13         37.24         1.50 o
   4   1  31         24.62         27.72         3.92 o
   6   1  31         13.03         13.63         2.05 o
   1   2  31         11.93         12.47         1.13 o
   3   2  31          9.81         10.25         1.99 o
   5   2  31          6.84          6.27         2.07 o
   0   3  31         91.69         87.69         3.43 o
   2   3  31         80.09         78.98         2.33 o
   4   3  31         53.55         52.34         3.73 o
   6   3  31         27.64         31.38         2.29 o
   1   4  31          9.15          8.09         1.48 o
   3   4  31          7.60          9.11         2.64 o
   5   4  31          5.42          5.29         1.69 o
   0   5  31         33.23         28.21         5.06 o
   2   5  31         29.25         29.03         3.37 o
   4   5  31         19.96         19.41         4.34 o
   1   6  31          0.21          0.35         2.09 o
   3   6  31          0.08          2.77         3.01 o
   5   6  31          0.03         -0.60         2.41 o
   2   7  31         21.07         19.53         3.86 o
   0   0  32        640.87        636.96        11.20 o
   2   0  32        565.60        558.54        10.24 o
   4   0  32        391.11        420.52        10.64 o
   1   1  32          0.36         -0.80         0.80 o
   3   1  32          0.26         -0.60         1.47 o
   5   1  32          0.14          0.61         1.55 o
   0   2  32        388.17        367.29         5.88 o
   2   2  32        344.71        351.93         9.25 o
   4   2  32        242.72        249.22         6.45 o
   6   2  32        137.75        147.42         3.99 o
   1   3  32         24.80         23.90         2.15 o
   3   3  32         18.27         16.73         2.56 o
   5   3  32          9.85         10.00         1.81 o
   0   4  32        321.23        332.00        14.01 o
   2   4  32        285.71        298.23        16.18 o
   4   4  32        202.10        211.84         6.85 o
   1   5  32          0.56          0.44         2.47 o
   3   5  32          0.39          2.36         2.41 o
   5   5  32          0.18          0.36         2.29 o
   0   6  32        360.54        357.62        12.93 o
   2   6  32        319.77        297.76        11.72 o
   4   6  32        224.42        234.12         9.42 o
   1   7  32          0.56          2.53         2.77 o
   3   7  32          0.38          1.08         2.65 o
   1   0  33          4.51          4.93         2.43 o
   3   0  33          3.03          1.20         2.06 o
   5   0  33          1.27          1.93         2.53 o
   0   1  33         16.57         16.44         2.10 o
   2   1  33         14.52         17.07         2.08 o
   4   1  33          9.73          8.43         2.10 o
   6   1  33          4.95          4.28         1.70 o
   1   2  33          1.37          2.72         1.57 o
   3   2  33          1.22          4.14         1.80 o
   5   2  33          1.01          0.18         1.39 o
   0   3  33         48.96         49.68         6.39 o
   2   3  33         42.63         46.25         3.29 o
   4   3  33         28.18         28.01         2.49 o
   1   4  33          0.72          0.88         2.21 o
   3   4  33          0.68         -0.60         1.88 o
   5   4  33          0.62         -2.05         2.05 o
   0   5  33         13.34         15.91         3.98 o
   2   5  33         11.68         12.05         2.51 o
   4   5  33          7.82          7.11         2.89 o
   1   6  33          3.72          5.91         2.13 o
   3   6  33          2.52          2.17         2.65 o
   0   0  34         15.66         18.20         4.10 o
   2   0  34         13.63         15.40         2.81 o
   4   0  34          8.97         10.25         4.10 o
   1   1  34        285.92        286.60         6.12 o
   3   1  34        225.44        225.47         5.99 o
   5   1  34        141.69        140.69         4.04 o
   0   2  34         13.61         13.08         2.78 o
   2   2  34         11.85          9.49         2.05 o
   4   2  34          7.80         13.18         2.00 o
   1   3  34        256.75        269.40         8.45 o
   3   3  34        202.76        205.17         5.42 o
   5   3  34        127.85        130.68         6.52 o
   0   4  34         12.63         13.14         3.86 o
   2   4  34         10.99         10.13         2.42 o
   4   4  34          7.22          9.12         2.00 o
   1   5  34        196.57        201.37         6.61 o
   3   5  34        155.95        151.13        10.92 o
   0   6  34         10.34          7.96         3.13 o
   2   6  34          8.99          8.68         3.01 o
   1   0  35         57.92         59.58         4.39 o
   3   0  35         45.66         41.93         3.58 o
   5   0  35         28.54         35.33         3.98 o
   0   1  35         13.14         13.14         2.83 o
   2   1  35         12.18         11.20         1.76 o
   4   1  35          9.80          9.11         1.78 o
   1   2  35         97.29        104.29         4.15 o
   3   2  35         75.83         79.11         3.95 o
   0   3  35         32.86         36.41         5.18 o
   2   3  35         29.70         33.23         3.36 o
   4   3  35         22.21         24.31         2.13 o
   1   4  35         84.33         91.03         4.94 o
   3   4  35         65.85         66.58         7.24 o
   0   5  35          8.11          7.11         3.01 o
   2   5  35          7.61          6.30         2.00 o
   1   6  35         37.80         39.79         4.46 o
   0   0  36         61.09         60.53         5.91 o
   2   0  36         54.51         60.54         4.13 o
   4   0  36         38.84         45.21         4.58 o
   1   1  36         87.91         84.18         3.53 o
   3   1  36         68.54         66.16         4.19 o
   0   2  36        120.21        145.12         8.32 o
   2   2  36        106.36        103.75         3.81 o
   4   2  36         74.01         70.50         3.09 o
   1   3  36         32.38         35.60         3.40 o
   3   3  36         25.75         26.18         2.71 o
   0   4  36        101.43        111.70         6.88 o
   2   4  36         89.85         86.97         4.14 o
   1   5  36         61.65         62.54         8.86 o
   1   0  37         33.45         36.42         3.27 o
   3   0  37         27.52         23.88         2.51 o
   0   1  37         93.10         93.63         4.47 o
   2   1  37         82.34         80.39         3.22 o
   1   2  37         11.01          8.88         1.79 o
   3   2  37          9.62          9.36         2.04 o
   0   3  37         48.99         39.07         4.58 o
   2   3  37         43.60         43.44         6.21 o
   1   4  37          8.80          7.69         1.95 o
   0   0  38        142.37        147.57         7.36 o
   2   0  38        126.83        124.69         4.51 o
   1   1  38         17.03         17.84         1.92 o
   3   1  38         13.09         17.48         3.13 o
   0   2  38        137.63        142.62         7.12 o
   2   2  38        122.63        135.27         4.73 o
   1   3  38         14.72         14.20         2.17 o
   1   0  39         38.22         49.68         4.58 o
   0   1  39          1.84          1.57         2.17 o
   1   2  39         19.03         18.69         3.26 o
                                                
