# Supplementary material for: Comparison of silver and molybdenum microfocus X-ray sources for single-crystal structure determination
Source: J Appl Crystallogr. 2015 Jan 30;48(Pt 1):3–10. doi: 10.1107/S1600576714022985 (PMC4453166; doi:10.1107/S1600576714022985)
Supplement: Supplementary file 9 [file j-48-00003-4-Mosup9.hkl]

#
# h,k,l, Fc-squared, Fo-squared, sigma(Fo-squared), status flag
#
data_4-(Mo)
_shelx_title ' global    I m m m      R = 0.01'
_shelx_refln_list_code          4
_shelx_F_calc_maximum      128.97
_exptl_crystal_F_000       228.00
_reflns_d_resolution_high  0.4297

loop_
 _space_group_symop_operation_xyz
 'x, y, z'
 '-x, -y, z'
 'x, -y, -z'
 '-x, y, -z'
 'x+1/2, y+1/2, z+1/2'
 '-x+1/2, -y+1/2, z+1/2'
 'x+1/2, -y+1/2, -z+1/2'
 '-x+1/2, y+1/2, -z+1/2'
 '-x, -y, -z'
 'x, y, -z'
 '-x, y, z'
 'x, -y, z'
 '-x+1/2, -y+1/2, -z+1/2'
 'x+1/2, y+1/2, -z+1/2'
 '-x+1/2, y+1/2, z+1/2'
 'x+1/2, -y+1/2, z+1/2'

_cell_length_a     3.3980
_cell_length_b     4.3770
_cell_length_c    12.0030
_cell_angle_alpha  90.000
_cell_angle_beta   90.000
_cell_angle_gamma  90.000

_shelx_F_squared_multiplier     1.000

loop_
 _refln_index_h
 _refln_index_k
 _refln_index_l
 _refln_F_squared_calc
 _refln_F_squared_meas
 _refln_F_squared_sigma
 _refln_observed_status
   2   0   0      16632.33      14508.38       128.82 o
   4   0   0       5065.94       4880.88        31.67 o
   6   0   0       2087.88       2086.48        21.50 o
   1   1   0         10.14         17.20         0.27 o
   3   1   0          1.07          1.73         0.16 o
   5   1   0          9.08          9.94         0.63 o
   7   1   0          7.36          8.10         1.25 o
   0   2   0      12997.71      11528.92        91.79 o
   2   2   0       7256.26       7730.49        35.13 o
   4   2   0       2697.05       2710.09        11.14 o
   6   2   0       1166.95       1164.15        10.30 o
   1   3   0        609.29        583.59         2.33 o
   3   3   0        251.85        250.65         1.81 o
   5   3   0         78.07         79.94         1.48 o
   7   3   0         23.47         24.07         1.93 o
   0   4   0       5252.86       5264.31        23.94 o
   2   4   0       3755.77       3861.58        15.75 o
   4   4   0       1957.94       1959.78         8.95 o
   6   4   0        932.71        923.10         8.81 o
   1   5   0          1.41          1.99         0.27 o
   3   5   0          4.88          5.94         0.38 o
   5   5   0          6.71          7.94         0.65 o
   0   6   0       4177.49       4022.55        25.09 o
   2   6   0       3486.27       3466.05        16.15 o
   4   6   0       2171.98       2137.34        14.07 o
   6   6   0       1072.83       1090.84        13.95 o
   1   7   0          5.14          5.53         0.86 o
   3   7   0          5.59          6.29         0.61 o
   5   7   0          4.02          4.79         0.94 o
   0   8   0       1378.15       1365.40        19.28 o
   2   8   0       1196.93       1187.10         7.84 o
   4   8   0        798.80        807.49        11.78 o
   1   9   0         58.46         60.71         2.80 o
   3   9   0         41.41         42.58         2.65 o
   0  10   0        726.46        755.44        15.96 o
   1   0   1        119.54        161.68         0.77 o
   3   0   1          5.17          6.29         0.21 o
   5   0   1          2.29          2.85         0.31 o
   7   0   1          5.56          4.96         1.71 o
   0   1   1        698.92        712.90         2.43 o
   2   1   1        444.48        428.14         1.38 o
   4   1   1        108.12        106.82         0.75 o
   6   1   1         26.29         28.10         0.79 o
   1   2   1        267.01        289.27         1.01 o
   3   2   1        121.15        126.65         0.64 o
   5   2   1        104.83        100.64         1.19 o
   7   2   1         56.99         58.14         1.76 o
   0   3   1       1516.50       1477.97         4.75 o
   2   3   1        916.05        913.66         2.77 o
   4   3   1        353.33        352.60         1.56 o
   6   3   1        130.32        132.15         1.78 o
   1   4   1        106.74        102.04         0.64 o
   3   4   1        103.31        102.69         0.69 o
   5   4   1         84.80         86.06         1.08 o
   7   4   1         43.19         45.70         1.55 o
   0   5   1        174.87        175.92         1.42 o
   2   5   1        120.08        120.55         0.86 o
   4   5   1         51.35         54.55         0.69 o
   6   5   1         20.89         20.67         1.00 o
   1   6   1          1.57          3.12         0.23 o
   3   6   1          0.27          1.30         0.30 o
   5   6   1          1.28          2.17         0.35 o
   0   7   1         74.61         75.83         1.62 o
   2   7   1         59.84         62.43         0.86 o
   4   7   1         34.85         36.86         1.09 o
   1   8   1         48.88         45.24         0.95 o
   3   8   1         40.04         40.69         0.86 o
   0   9   1        174.83        174.40         3.42 o
   2   9   1        149.71        154.55         2.33 o
   1  10   1         19.50         20.82         1.26 o
   0   0   2       1237.14       1288.09         6.23 o
   2   0   2        566.40        546.23         2.18 o
   4   0   2        138.88        135.47         1.43 o
   6   0   2         35.47         38.83         1.00 o
   1   1   2      13192.30      14474.10       109.23 o
   3   1   2       4398.84       4486.70        11.54 o
   5   1   2       1661.94       1647.67         5.58 o
   7   1   2        682.10        694.77         8.78 o
   0   2   2        749.76        764.10         2.95 o
   2   2   2        414.40        407.94         1.28 o
   4   2   2        114.93        115.34         0.77 o
   6   2   2         32.42         32.29         1.04 o
   1   3   2       6375.01       6566.18        16.20 o
   3   3   2       3078.48       3106.17         9.77 o
   5   3   2       1396.61       1386.49         6.55 o
   7   3   2        593.82        595.59         6.78 o
   0   4   2        309.22        312.97         1.65 o
   2   4   2        200.45        199.97         1.08 o
   4   4   2         74.11         74.58         0.68 o
   6   4   2         26.51         27.81         0.89 o
   1   5   2       2910.03       2868.83         9.52 o
   3   5   2       1913.22       1897.44         5.76 o
   5   5   2       1018.15       1018.68         5.08 o
   0   6   2        118.36        121.24         1.20 o
   2   6   2         89.00         91.32         0.84 o
   4   6   2         45.54         46.37         0.84 o
   6   6   2         20.10         21.72         0.99 o
   1   7   2       1572.47       1564.81         6.44 o
   3   7   2       1160.25       1152.94         6.09 o
   5   7   2        665.44        675.18         6.57 o
   0   8   2         56.04         58.46         1.81 o
   2   8   2         46.87         50.21         0.93 o
   4   8   2         29.02         30.62         1.27 o
   1   9   2        863.85        874.67         9.24 o
   3   9   2        659.47        661.55         7.10 o
   0  10   2         33.48         35.71         2.11 o
   1   0   3       2332.22       2218.84         7.18 o
   3   0   3        892.55        882.16         3.34 o
   5   0   3        275.37        272.29         1.97 o
   7   0   3        106.09        107.79         2.70 o
   0   1   3       1280.50       1252.55         4.36 o
   2   1   3        693.73        724.15         1.88 o
   4   1   3        341.13        337.97         1.59 o
   6   1   3        216.76        217.01         2.04 o
   1   2   3       3930.72       4064.95         9.49 o
   3   2   3       1544.93       1569.88         4.89 o
   5   2   3        593.42        593.11         2.97 o
   7   2   3        231.96        226.74         4.21 o
   0   3   3       1703.18       1703.29         5.22 o
   2   3   3       1164.87       1209.45         3.51 o
   4   3   3        730.71        727.05         2.75 o
   6   3   3        403.11        399.00         3.59 o
   1   4   3       1784.13       1779.87         5.29 o
   3   4   3       1004.69       1001.41         3.23 o
   5   4   3        469.57        468.85         2.70 o
   7   4   3        193.68        191.31         3.18 o
   0   5   3        306.47        289.92         1.97 o
   2   5   3        284.23        275.54         1.33 o
   4   5   3        226.18        221.76         1.54 o
   6   5   3        133.19        129.28         2.16 o
   1   6   3        398.67        393.65         1.86 o
   3   6   3        269.05        264.86         1.84 o
   5   6   3        146.06        146.29         1.46 o
   0   7   3        198.84        187.41         2.42 o
   2   7   3        183.06        175.16         1.50 o
   4   7   3        135.62        137.37         1.52 o
   1   8   3        497.82        504.03         3.67 o
   3   8   3        369.25        373.87         2.58 o
   0   9   3        273.85        273.55         6.01 o
   2   9   3        241.12        237.93         2.99 o
   1  10   3        284.65        299.97         4.92 o
   0   0   4       2135.01       2073.49        12.19 o
   2   0   4       1452.98       1438.05         4.88 o
   4   0   4        445.29        435.14         2.64 o
   6   0   4        164.65        164.06         2.00 o
   1   1   4       5896.48       6137.66        24.02 o
   3   1   4       2063.88       2115.27         5.65 o
   5   1   4        772.64        771.71         3.20 o
   7   1   4        302.90        311.92         4.83 o
   0   2   4       5302.89       5377.54        29.12 o
   2   2   4       2997.62       3047.82         6.65 o
   4   2   4       1165.94       1158.00         3.72 o
   6   2   4        479.97        475.46         3.85 o
   1   3   4       1069.82       1115.62         2.78 o
   3   3   4        488.78        484.87         2.15 o
   5   3   4        197.12        195.59         1.61 o
   7   3   4         85.58         86.57         2.51 o
   0   4   4       2286.50       2251.23         8.24 o
   2   4   4       1664.98       1646.52         5.48 o
   4   4   4        856.54        848.62         3.18 o
   6   4   4        387.49        387.74         3.29 o
   1   5   4       1399.97       1394.37         4.86 o
   3   5   4        906.35        899.53         3.33 o
   5   5   4        466.00        467.94         2.67 o
   0   6   4        366.34        361.75         3.00 o
   2   6   4        296.92        293.33         1.61 o
   4   6   4        180.24        180.25         1.60 o
   6   6   4         93.39         98.35         1.92 o
   1   7   4        761.89        756.48         3.72 o
   3   7   4        552.99        548.66         3.41 o
   5   7   4        309.07        312.19         3.51 o
   0   8   4        599.54        606.61         5.95 o
   2   8   4        515.76        528.92         3.38 o
   4   8   4        335.37        340.92         5.08 o
   1   9   4        136.95        144.01         2.49 o
   3   9   4        106.33        113.32         2.13 o
   0  10   4        327.38        335.37         6.35 o
   1   0   5       3071.59       3212.91        11.90 o
   3   0   5       1153.30       1196.36         5.06 o
   5   0   5        659.58        651.28         3.63 o
   7   0   5        312.68        319.16         6.27 o
   0   1   5       5269.67       5347.62        31.06 o
   2   1   5       2781.95       2840.84         6.44 o
   4   1   5        989.60        985.30         3.37 o
   6   1   5        389.89        394.65         2.69 o
   1   2   5        681.57        735.98         1.98 o
   3   2   5        381.13        390.92         1.74 o
   5   2   5        264.70        258.34         1.55 o
   7   2   5        138.71        139.03         5.74 o
   0   3   5       1268.86       1318.82         4.24 o
   2   3   5        823.28        823.28         2.77 o
   4   3   5        342.06        339.21         1.57 o
   6   3   5        145.09        146.83         1.91 o
   1   4   5        357.32        367.98         1.75 o
   3   4   5        294.86        292.61         1.41 o
   5   4   5        209.50        208.01         1.60 o
   7   4   5        107.19        108.49         2.30 o
   0   5   5       1245.23       1238.20         5.64 o
   2   5   5        979.46        975.67         3.48 o
   4   5   5        554.48        552.11         2.80 o
   6   5   5        259.82        260.48         3.21 o
   1   6   5        650.45        628.47         2.68 o
   3   6   5        520.77        507.39         2.87 o
   5   6   5        317.11        318.22         2.60 o
   0   7   5        681.74        662.21         6.11 o
   2   7   5        577.05        572.55         3.28 o
   4   7   5        364.83        364.56         2.60 o
   1   8   5        146.35        142.03         1.74 o
   3   8   5        118.57        119.21         2.10 o
   0   9   5        181.00        184.35         3.69 o
   2   9   5        158.28        160.40         2.63 o
   0   0   6      10821.17      11052.45       121.60 o
   2   0   6       6016.44       6200.91        24.10 o
   4   0   6       2298.98       2306.61         9.34 o
   6   0   6        986.62        979.42         6.25 o
   1   1   6        623.27        622.30         1.69 o
   3   1   6        231.38        227.60         1.08 o
   5   1   6         63.93         65.62         0.67 o
   7   1   6         21.09         22.76         1.59 o
   0   2   6       7543.51       7678.44        51.46 o
   2   2   6       4702.33       4863.97        11.59 o
   4   2   6       2064.59       2042.16         6.00 o
   6   2   6        920.57        915.94         4.93 o
   1   3   6        347.67        351.23         1.27 o
   3   3   6        153.04        157.09         0.94 o
   5   3   6         51.19         52.11         0.77 o
   7   3   6         18.49         17.70         1.47 o
   0   4   6       3671.90       3681.37        13.99 o
   2   4   6       2782.72       2776.07         8.30 o
   4   4   6       1543.20       1522.63         5.01 o
   6   4   6        738.81        749.04         5.40 o
   1   5   6        156.95        155.24         0.97 o
   3   5   6         87.83         87.55         0.82 o
   5   5   6         38.77         40.20         0.73 o
   0   6   6       1944.57       1905.06        10.40 o
   2   6   6       1634.73       1609.16         6.00 o
   4   6   6       1033.41       1023.02         5.09 o
   6   6   6        521.77        527.67         6.79 o
   1   7   6         73.10         73.66         1.09 o
   3   7   6         49.98         50.62         0.93 o
   5   7   6         26.53         28.09         1.08 o
   0   8   6       1103.37       1089.50         8.32 o
   2   8   6        957.66        962.42         5.22 o
   4   8   6        636.16        639.48         7.10 o
   1   9   6         42.11         45.64         1.48 o
   3   9   6         31.30         35.32         1.14 o
   1   0   7       1698.63       1704.20         6.35 o
   3   0   7        677.19        673.09         3.72 o
   5   0   7        240.51        239.14         1.91 o
   7   0   7         85.52         81.77         2.98 o
   0   1   7        238.93        252.96         1.41 o
   2   1   7        151.10        161.78         0.73 o
   4   1   7        123.21        120.45         0.81 o
   6   1   7         84.28         82.71         1.08 o
   1   2   7        395.97        401.54         1.29 o
   3   2   7        159.48        154.18         1.02 o
   5   2   7         47.84         49.08         0.75 o
   7   2   7         16.97         17.91         1.20 o
   0   3   7          7.80          7.35         0.27 o
   2   3   7          2.19          3.16         0.24 o
   4   3   7          1.82          1.80         0.20 o
   6   3   7          5.22          5.53         0.43 o
   1   4   7        194.10        192.89         1.14 o
   3   4   7         96.03         94.57         0.76 o
   5   4   7         37.84         38.54         0.74 o
   0   5   7         94.62         98.15         1.15 o
   2   5   7         94.83         95.51         0.84 o
   4   5   7         80.39         80.77         0.93 o
   6   5   7         46.68         47.99         1.35 o
   1   6   7        362.37        358.33         1.85 o
   3   6   7        244.80        241.79         1.79 o
   5   6   7        125.92        125.49         2.13 o
   0   7   7         71.52         70.03         1.38 o
   2   7   7         66.00         65.06         0.97 o
   4   7   7         48.29         47.43         1.18 o
   1   8   7         59.72         61.42         1.16 o
   3   8   7         43.85         43.73         1.46 o
   0   9   7          0.35          0.31         1.28 o
   2   9   7          0.23          0.48         0.58 o
   0   0   8        748.67        750.00         4.06 o
   2   0   8        427.58        433.72         2.30 o
   4   0   8        144.82        145.17         1.23 o
   6   0   8         43.62         43.53         1.08 o
   1   1   8       7059.19       7326.95        19.95 o
   3   1   8       3412.03       3389.05        10.66 o
   5   1   8       1563.59       1519.43         6.80 o
   7   1   8        677.74        684.07         7.51 o
   0   2   8          3.24          4.72         0.20 o
   2   2   8          1.20          2.63         0.24 o
   4   2   8          6.06          6.83         0.29 o
   6   2   8          7.23          7.55         0.46 o
   1   3   8       7241.19       7386.77        29.90 o
   3   3   8       4370.68       4345.56        11.73 o
   5   3   8       2220.72       2188.01         9.15 o
   7   3   8        952.18        971.95         9.75 o
   0   4   8          1.29          3.11         0.45 o
   2   4   8          2.79          3.44         0.22 o
   4   4   8          7.28          9.86         0.38 o
   6   4   8          5.62          6.17         0.68 o
   1   5   8       2542.08       2485.76         7.44 o
   3   5   8       1785.74       1741.34         6.19 o
   5   5   8        997.89        995.38         4.44 o
   0   6   8        135.69        133.89         1.83 o
   2   6   8        106.36        104.04         1.10 o
   4   6   8         56.80         57.32         0.87 o
   1   7   8       1478.09       1445.06         8.33 o
   3   7   8       1112.93       1104.65         5.97 o
   5   7   8        653.93        678.66         6.50 o
   0   8   8          2.65          4.57         0.79 o
   2   8   8          2.50          3.13         0.45 o
   4   8   8          1.88          1.99         0.55 o
   1   9   8       1375.42       1400.70        15.74 o
   1   0   9       1101.28       1111.37         4.43 o
   3   0   9        508.78        501.14         3.14 o
   5   0   9        192.51        190.23         2.04 o
   7   0   9         69.39         67.78         2.71 o
   0   1   9        114.74        121.65         0.88 o
   2   1   9         94.94        101.86         0.74 o
   4   1   9         93.03         93.19         0.77 o
   6   1   9         63.07         62.05         0.94 o
   1   2   9        241.57        245.33         1.05 o
   3   2   9        100.66        100.44         0.74 o
   5   2   9         31.25         32.30         0.67 o
   7   2   9         11.25         12.40         0.95 o
   0   3   9         16.24         15.63         0.51 o
   2   3   9          6.57          7.04         0.35 o
   4   3   9          0.23          1.03         0.20 o
   6   3   9          1.73          2.47         0.36 o
   1   4   9        127.06        124.66         0.88 o
   3   4   9         64.70         64.90         0.68 o
   5   4   9         26.26         27.82         0.71 o
   0   5   9         71.68         72.95         1.08 o
   2   5   9         71.97         73.34         0.83 o
   4   5   9         60.24         60.38         0.92 o
   6   5   9         34.77         36.68         1.25 o
   1   6   9        293.13        285.79         1.83 o
   3   6   9        200.53        206.08         2.41 o
   5   6   9        103.94        106.54         1.95 o
   0   7   9         49.82         49.67         1.33 o
   2   7   9         45.90         46.91         1.03 o
   4   7   9         33.57         35.08         1.38 o
   1   8   9         42.82         43.96         1.09 o
   3   8   9         31.58         31.39         1.16 o
   0   9   9          1.68          4.80         1.71 o
   2   9   9          1.21          1.49         0.60 o
   0   0  10       5672.01       5939.15        24.72 o
   2   0  10       3886.92       3891.56        16.47 o
   4   0  10       1915.57       1883.07         8.57 o
   6   0  10        883.89        864.70         7.12 o
   1   1  10        292.98        295.67         1.20 o
   3   1  10        127.31        128.59         0.79 o
   5   1  10         41.24         41.16         0.75 o
   7   1  10         14.61         16.69         1.04 o
   0   2  10       4476.21       4636.22        15.82 o
   2   2  10       3260.63       3244.69        10.11 o
   4   2  10       1726.99       1684.06         5.72 o
   6   2  10        815.00        801.95         4.88 o
   1   3  10        191.01        182.75         1.20 o
   3   3  10         94.52         90.58         0.72 o
   5   3  10         36.19         37.17         0.78 o
   7   3  10         13.72         15.68         1.11 o
   0   4  10       2776.89       2747.99        10.85 o
   2   4  10       2242.37       2203.48         7.09 o
   4   4  10       1344.57       1322.72         5.81 o
   6   4  10        662.80        678.50         5.61 o
   1   5  10         92.02         89.71         0.77 o
   3   5  10         55.17         55.26         0.85 o
   5   5  10         26.07         27.39         0.70 o
   0   6  10       1679.07       1630.85        10.11 o
   2   6  10       1433.86       1393.18         6.83 o
   4   6  10        927.38        912.29         5.13 o
   1   7  10         52.34         52.68         1.01 o
   3   7  10         36.84         37.49         1.11 o
   5   7  10         19.95         17.09         2.07 o
   0   8  10        968.90        977.99         9.93 o
   2   8  10        844.28        832.39         8.00 o
   1   9  10         32.79         34.31         1.25 o
   1   0  11       1061.42       1083.90         4.92 o
   3   0  11        767.82        759.12         4.07 o
   5   0  11        487.02        467.65         5.17 o
   7   0  11        227.32        237.69         7.09 o
   0   1  11       1905.02       1979.95         7.25 o
   2   1  11       1358.12       1363.70         4.76 o
   4   1  11        672.44        659.17         2.82 o
   6   1  11        297.27        292.87         2.35 o
   1   2  11        331.59        341.35         1.58 o
   3   2  11        277.87        274.76         1.40 o
   5   2  11        197.76        195.12         2.08 o
   7   2  11        101.17        103.72         2.05 o
   0   3  11        621.67        608.29         3.29 o
   2   3  11        463.63        449.56         1.88 o
   4   3  11        243.74        239.07         1.69 o
   6   3  11        115.07        116.50         2.11 o
   1   4  11        254.36        259.75         1.33 o
   3   4  11        222.72        218.96         1.44 o
   5   4  11        151.69        153.84         1.56 o
   0   5  11        821.20        793.60         5.08 o
   2   5  11        678.95        657.98         3.01 o
   4   5  11        413.65        400.68         2.70 o
   6   5  11        200.83        210.49         2.90 o
   1   6  11        481.76        477.14         2.73 o
   3   6  11        379.67        378.05         2.68 o
   5   6  11        228.56        235.39         2.51 o
   0   7  11        515.15        498.03         5.08 o
   2   7  11        441.97        436.88         2.94 o
   4   7  11        285.72        287.94         3.09 o
   1   8  11        106.56        108.03         2.06 o
   3   8  11         85.76         87.76         1.69 o
   0   9  11        146.18        147.50         3.05 o
   2   9  11        128.32        132.51         2.05 o
   0   0  12        693.70        725.80         5.27 o
   2   0  12        484.06        474.78         2.98 o
   4   0  12        229.79        226.15         1.95 o
   6   0  12        106.68        109.90         2.14 o
   1   1  12       1971.15       1990.50         6.32 o
   3   1  12       1183.79       1167.79         3.84 o
   5   1  12        581.71        564.20         3.37 o
   7   1  12        245.34        250.34         3.34 o
   0   2  12       1668.77       1672.22         7.76 o
   2   2  12       1273.12       1249.67         4.17 o
   4   2  12        693.14        680.32         3.31 o
   6   2  12        320.23        319.80         3.21 o
   1   3  12        514.00        504.74         2.10 o
   3   3  12        321.43        309.43         1.56 o
   5   3  12        167.85        164.18         1.58 o
   0   4  12       1121.29       1103.51         6.80 o
   2   4  12        913.54        888.90         3.48 o
   4   4  12        545.06        537.24         2.90 o
   6   4  12        262.32        269.01         2.97 o
   1   5  12        943.02        918.00         3.60 o
   3   5  12        672.93        657.35         3.73 o
   5   5  12        371.46        373.74         3.96 o
   0   6  12        211.73        211.14         2.89 o
   2   6  12        180.60        176.86         1.60 o
   4   6  12        118.81        117.07         1.49 o
   1   7  12        587.15        573.12         4.17 o
   3   7  12        438.31        428.81         4.09 o
   0   8  12        404.12        402.24         5.89 o
   2   8  12        350.47        342.34         3.76 o
   1   9  12        123.65        128.74         2.18 o
   1   0  13        671.45        680.36         3.80 o
   3   0  13        387.99        380.90         2.43 o
   5   0  13        187.28        182.40         2.28 o
   0   1  13        337.69        336.94         2.82 o
   2   1  13        307.73        302.42         1.43 o
   4   1  13        244.68        234.91         1.63 o
   6   1  13        144.99        149.25         2.46 o
   1   2  13       1249.47       1237.79         4.31 o
   3   2  13        796.90        784.77         2.95 o
   5   2  13        404.08        391.06         2.66 o
   0   3  13        782.64        790.93         4.76 o
   2   3  13        701.66        697.89         2.83 o
   4   3  13        499.53        487.05         2.82 o
   6   3  13        265.39        260.52         2.95 o
   1   4  13        885.46        861.20         3.36 o
   3   4  13        613.20        596.72         3.32 o
   5   4  13        329.86        329.49         2.58 o
   0   5  13        221.44        224.48         2.34 o
   2   5  13        204.26        206.99         1.66 o
   4   5  13        151.75        155.09         1.58 o
   1   6  13        260.23        252.14         2.20 o
   3   6  13        192.90        188.72         1.73 o
   5   6  13        112.56        113.51         2.05 o
   0   7  13        138.76        142.77         2.40 o
   2   7  13        125.01        129.31         1.62 o
   4   7  13         90.04         94.68         1.67 o
   1   8  13        360.90        358.16         3.90 o
   3   8  13        272.59        279.04         3.67 o
   0   9  13        177.64        185.44         3.78 o
   0   0  14        211.71        219.69         3.56 o
   2   0  14        150.15        151.72         1.26 o
   4   0  14         68.35         68.30         1.26 o
   6   0  14         28.35         30.26         1.77 o
   1   1  14       2644.16       2659.45         8.48 o
   3   1  14       1761.11       1728.47         5.58 o
   5   1  14        943.52        924.92         4.53 o
   0   2  14        185.72        182.88         1.79 o
   2   2  14        135.95        133.67         1.00 o
   4   2  14         66.04         64.60         0.90 o
   6   2  14         28.39         27.50         1.00 o
   1   3  14       2075.27       2066.84         6.86 o
   3   3  14       1458.68       1433.67         5.59 o
   5   3  14        808.07        807.76         4.35 o
   0   4  14        117.17        109.48         1.56 o
   2   4  14         91.72         89.08         0.88 o
   4   4  14         50.72         49.37         0.91 o
   6   4  14         23.41         24.70         0.95 o
   1   5  14       1461.79       1429.08         6.92 o
   3   5  14       1081.10       1055.43         5.76 o
   5   5  14        621.00        610.06         7.01 o
   0   6  14         69.97         69.62         1.64 o
   2   6  14         58.48         55.81         0.92 o
   4   6  14         36.23         36.81         1.36 o
   1   7  14        915.84        910.65         6.71 o
   3   7  14        696.40        692.67         5.65 o
   0   8  14         48.35         49.02         1.87 o
   2   8  14         41.70         39.63         1.44 o
   1   0  15          0.28          0.90         0.28 o
   3   0  15          2.01          4.25         0.44 o
   5   0  15          4.91          5.90         0.65 o
   0   1  15        163.13        167.46         1.78 o
   2   1  15        119.19        119.17         0.87 o
   4   1  15         58.34         58.14         0.84 o
   6   1  15         25.74         28.38         1.15 o
   1   2  15        103.86        104.71         0.91 o
   3   2  15         96.56         94.22         0.90 o
   5   2  15         66.39         66.07         1.05 o
   0   3  15        432.89        433.80         4.51 o
   2   3  15        347.82        343.47         1.87 o
   4   3  15        199.14        193.65         1.62 o
   6   3  15         90.70         92.31         1.52 o
   1   4  15         91.69         94.65         0.98 o
   3   4  15         79.11         79.22         1.17 o
   5   4  15         51.25         52.51         1.32 o
   0   5  15         87.31         87.50         1.93 o
   2   5  15         72.09         69.74         0.96 o
   4   5  15         44.06         44.70         1.03 o
   1   6  15          0.57          1.25         0.41 o
   3   6  15          0.93          2.02         0.37 o
   0   7  15         57.32         55.72         1.66 o
   2   7  15         49.37         47.19         1.48 o
   1   8  15         27.04         29.75         1.08 o
   0   0  16       4322.70       4339.00        29.21 o
   2   0  16       3586.13       3549.67        14.13 o
   4   0  16       2217.59       2225.24        27.08 o
   6   0  16       1091.73       1080.90        21.92 o
   1   1  16          2.60          3.41         0.33 o
   3   1  16          4.90          5.09         0.32 o
   5   1  16          4.75          5.15         0.41 o
   0   2  16       2344.70       2347.31        12.50 o
   2   2  16       1964.16       1933.41         6.50 o
   4   2  16       1242.66       1214.70         5.58 o
   6   2  16        634.05        643.40         6.19 o
   1   3  16        133.36        132.29         1.23 o
   3   3  16         83.78         83.16         1.04 o
   5   3  16         38.84         36.41         1.09 o
   0   4  16       1773.21       1750.74        11.77 o
   2   4  16       1520.76       1491.45         6.78 o
   4   4  16        994.73        979.56         5.76 o
   1   5  16          3.14          4.38         0.42 o
   3   5  16          3.05          4.06         0.40 o
   5   5  16          2.09          3.43         0.67 o
   0   6  16       2002.78       1980.57        14.59 o
   2   6  16       1735.69       1725.69         9.93 o
   4   6  16       1144.40       1144.74        10.11 o
   1   7  16          2.04          2.81         0.57 o
   3   7  16          1.67          2.28         0.59 o
   0   8  16        753.66        756.58        12.07 o
   1   0  17          5.04          8.85         0.55 o
   3   0  17          0.97          3.28         0.45 o
   5   0  17          0.20          0.72         0.49 o
   0   1  17         73.32         73.71         1.14 o
   2   1  17         54.90         58.47         0.74 o
   4   1  17         28.17         30.31         0.71 o
   6   1  17         12.71         13.47         0.79 o
   1   2  17         57.69         56.45         0.80 o
   3   2  17         52.91         52.41         0.85 o
   5   2  17         35.74         33.78         1.11 o
   0   3  17        279.82        270.62         2.93 o
   2   3  17        228.85        225.57         1.71 o
   4   3  17        134.52        133.41         1.46 o
   1   4  17         46.65         48.06         0.89 o
   3   4  17         39.86         42.18         0.87 o
   5   4  17         25.80         25.30         1.17 o
   0   5  17         43.21         40.65         1.25 o
   2   5  17         36.06         35.68         0.87 o
   4   5  17         22.41         22.83         1.65 o
   1   6  17          2.24          2.18         0.42 o
   3   6  17          1.08          0.97         0.47 o
   0   7  17         33.86         35.30         1.68 o
   2   7  17         29.24         29.03         1.23 o
   0   0  18         84.69         93.77         1.85 o
   2   0  18         65.58         67.52         1.31 o
   4   0  18         35.45         37.84         1.19 o
   6   0  18         16.02         22.46         2.44 o
   1   1  18       1806.87       1807.73         7.22 o
   3   1  18       1316.65       1309.40         6.18 o
   5   1  18        748.02        751.47         6.54 o
   0   2  18         69.39         73.24         1.41 o
   2   2  18         54.60         54.93         0.85 o
   4   2  18         30.44         30.64         0.76 o
   1   3  18       1542.77       1517.55         7.80 o
   3   3  18       1144.38       1128.81         5.55 o
   5   3  18        659.06        662.49         6.00 o
   0   4  18         53.99         54.05         1.59 o
   2   4  18         44.42         44.44         0.93 o
   4   4  18         26.73         28.70         1.21 o
   1   5  18       1111.78       1102.49         6.65 o
   3   5  18        841.52        822.66         6.46 o
   0   6  18         39.74         44.18         1.53 o
   2   6  18         33.88         34.21         1.15 o
   1   7  18        741.98        733.00         7.36 o
   1   0  19        289.72        290.04         2.94 o
   3   0  19        207.06        212.04         3.51 o
   5   0  19        117.34        115.99         2.83 o
   0   1  19        190.56        180.46         2.09 o
   2   1  19        175.95        167.26         1.72 o
   4   1  19        130.92        130.76         1.39 o
   1   2  19        593.33        590.31         3.89 o
   3   2  19        429.38        423.92         2.73 o
   5   2  19        239.09        242.64         2.44 o
   0   3  19        428.83        418.18         4.57 o
   2   3  19        381.02        373.42         2.95 o
   4   3  19        261.93        266.24         2.84 o
   1   4  19        481.73        478.21         3.31 o
   3   4  19        356.37        358.18         3.07 o
   0   5  19        122.01        124.98         2.38 o
   2   5  19        109.91        114.44         1.46 o
   4   5  19         79.20         79.22         1.80 o
   1   6  19        162.16        159.61         2.18 o
   3   6  19        124.31        124.34         2.26 o
   0   7  19         66.63         67.74         2.46 o
   2   7  19         59.93         63.10         1.32 o
   0   0  20        294.19        302.47         4.25 o
   2   0  20        250.69        256.26         3.67 o
   4   0  20        164.27        163.94         2.40 o
   1   1  20        642.69        639.19         3.86 o
   3   1  20        468.80        468.71         3.49 o
   5   1  20        263.07        265.88         2.72 o
   0   2  20        766.82        767.28         7.45 o
   2   2  20        655.10        639.29         4.24 o
   4   2  20        421.15        419.85         3.79 o
   1   3  20        167.81        166.24         1.85 o
   3   3  20        126.52        127.20         1.49 o
   5   3  20         76.16         79.84         1.58 o
   0   4  20        612.79        608.86         6.30 o
   2   4  20        528.52        524.42         3.82 o
   4   4  20        345.29        344.42         3.72 o
   1   5  20        405.30        401.04         3.32 o
   3   5  20        304.68        306.00         3.38 o
   0   6  20        160.20        156.28         4.05 o
   2   6  20        141.11        141.62         1.94 o
   1   0  21        450.83        444.02         4.28 o
   3   0  21        352.40        342.76         4.04 o
   5   0  21        211.41        207.29         3.39 o
   0   1  21        584.68        582.53         5.09 o
   2   1  21        499.43        495.44         3.76 o
   4   1  21        320.58        321.77         3.38 o
   1   2  21        163.83        161.45         1.85 o
   3   2  21        133.31        130.67         1.60 o
   0   3  21        231.74        228.88         3.85 o
   2   3  21        200.45        201.58         1.99 o
   4   3  21        133.36        134.65         2.02 o
   1   4  21        128.04        130.66         1.96 o
   3   4  21        103.15        105.91         1.89 o
   0   5  21        388.66        378.55         5.59 o
   2   5  21        336.97        326.61         3.84 o
   1   6  21        208.54        214.31         2.66 o
   0   0  22       1107.25       1119.86        11.05 o
   2   0  22        958.56        959.35         9.06 o
   4   0  22        634.02        639.82        27.23 o
   1   1  22         73.18         76.48         1.16 o
   3   1  22         52.77         53.69         1.09 o
   0   2  22       1049.05       1029.38         9.41 o
   2   2  22        910.10        902.45         6.08 o
   4   2  22        604.02        609.86         6.57 o
   1   3  22         60.35         60.61         1.29 o
   3   3  22         44.31         44.56         1.28 o
   0   4  22        837.15        842.30        14.55 o
   2   4  22        730.00        726.33         5.77 o
   1   5  22         52.26         49.54         1.41 o
   0   6  22        589.91        621.23         9.43 o
   1   0  23        219.65        225.60         3.08 o
   3   0  23        160.49        160.33         6.66 o
   0   1  23         58.43         57.58         1.51 o
   2   1  23         52.55         52.77         1.14 o
   4   1  23         37.26         38.55         1.13 o
   1   2  23         66.73         70.80         1.27 o
   3   2  23         49.53         50.80         1.59 o
   0   3  23          0.83          1.14         0.64 o
   2   3  23          0.96          0.91         0.58 o
   1   4  23         55.63         56.26         1.73 o
   3   4  23         41.95         44.21         1.26 o
   0   5  23         29.71         31.46         1.88 o
   2   5  23         26.52         29.29         1.10 o
   0   0  24         66.87         69.99         1.94 o
   2   0  24         56.00         56.16         2.45 o
   4   0  24         33.66         33.15         1.77 o
   1   1  24       1009.07       1009.38         6.86 o
   3   1  24        773.28        777.71        16.34 o
   0   2  24          1.49          1.85         0.70 o
   2   2  24          1.38          3.22         1.07 o
   1   3  24       1424.65       1412.88        13.13 o
   3   3  24       1083.01       1133.93        10.51 o
   0   4  24          1.13          2.35         0.94 o
   2   4  24          1.02          1.79         0.54 o
   1   5  24        676.95        691.40         8.51 o
   1   0  25        127.47        132.33         4.95 o
   3   0  25         93.54         91.46         3.05 o
   0   1  25         18.69         17.97         2.01 o
   2   1  25         16.83         15.13         1.22 o
   1   2  25         27.26         28.36         1.55 o
   3   2  25         20.38         22.12         1.14 o
   0   3  25          3.68          4.44         1.08 o
   2   3  25          2.83          3.05         0.65 o
   1   4  25         25.37         26.86         1.52 o
   2   0  26        703.39        740.57        14.36 o
   1   1  26         28.90         31.28         1.44 o
   0   2  26        735.44        746.41        10.87 o
   2   2  26        643.87        663.60         8.08 o
   1   3  26         28.29         28.99         1.23 o
   1   0  27        165.48        170.14         3.88 o
   0   1  27        270.06        282.98         5.29 o
   1   2  27         58.99         61.54         2.30 o
                                                
