# Supplementary material for: Comparison of silver and molybdenum microfocus X-ray sources for single-crystal structure determination
Source: J Appl Crystallogr. 2015 Jan 30;48(Pt 1):3–10. doi: 10.1107/S1600576714022985 (PMC4453166; doi:10.1107/S1600576714022985)
Supplement: Supplementary file 10 [file j-48-00003-5-Agsup10.hkl]

#
# h,k,l, Fc-squared, Fo-squared, sigma(Fo-squared), status flag
#
data_5-(Ag)
_shelx_title ' P21n_res_079_Ag_Mu_02 in P2(1)/n'
_shelx_refln_list_code          4
_shelx_F_calc_maximum      285.08
_exptl_crystal_F_000       744.00
_reflns_d_resolution_high  0.7872

loop_
 _space_group_symop_operation_xyz
 'x, y, z'
 '-x+1/2, y+1/2, -z+1/2'
 '-x, -y, -z'
 'x-1/2, -y-1/2, z-1/2'

_cell_length_a     9.6010
_cell_length_b     8.3770
_cell_length_c    17.2010
_cell_angle_alpha  90.000
_cell_angle_beta   97.350
_cell_angle_gamma  90.000

_shelx_F_squared_multiplier     1.000

loop_
 _refln_index_h
 _refln_index_k
 _refln_index_l
 _refln_F_squared_calc
 _refln_F_squared_meas
 _refln_F_squared_sigma
 _refln_observed_status
   2   0   0      47267.45      46714.74       306.66 o
   4   0   0       3023.71       2960.63        23.42 o
   6   0   0          0.33         16.96         3.31 o
   8   0   0         22.00         72.99         6.70 o
  10   0   0        672.24        674.10        23.95 o
  12   0   0       2991.06       2959.94        58.54 o
   1   1   0        565.99        560.66         4.29 o
   2   1   0      11303.35      11850.08        56.39 o
   3   1   0      10406.44      10450.33        47.96 o
   4   1   0      12341.57      12999.22        63.16 o
   5   1   0       9817.85       9722.20        56.17 o
   6   1   0       3540.23       3758.13        26.51 o
   7   1   0       5149.36       5042.98        34.66 o
   8   1   0       1297.85       1217.97        14.17 o
   9   1   0       3996.49       3927.32        35.21 o
  10   1   0        665.12        714.18        17.39 o
  11   1   0        748.86        786.25        19.61 o
  12   1   0        778.94        771.63        22.10 o
   0   2   0        248.30        284.30         3.66 o
   1   2   0          2.20          7.79         0.93 o
   2   2   0       3087.63       3030.06        16.07 o
   3   2   0       3464.37       3529.12        18.89 o
   4   2   0      13814.18      13974.10        74.43 o
   5   2   0       1167.45       1061.92         9.57 o
   6   2   0      26730.29      27620.94       165.66 o
   7   2   0        730.77        774.79        10.59 o
   8   2   0      10755.47      10782.72        71.97 o
   9   2   0        991.38        955.64        14.88 o
  10   2   0       3542.34       3521.22        45.21 o
  11   2   0        571.03        632.76        19.31 o
   1   3   0      21501.59      21079.53        95.97 o
   2   3   0        900.71        812.99         5.98 o
   3   3   0      14432.20      14318.01        71.57 o
   4   3   0       1609.91       1664.32        13.03 o
   5   3   0        424.72        412.14         8.68 o
   6   3   0         10.04         11.06         3.10 o
   7   3   0        561.34        542.08        12.45 o
   8   3   0        724.11        705.97        12.61 o
   9   3   0        457.68        482.42        11.75 o
  10   3   0       1496.99       1491.50        23.78 o
  11   3   0       2826.17       2878.32        37.95 o
   0   4   0       9718.41       9832.26        81.23 o
   1   4   0        257.57        195.43         4.75 o
   2   4   0      16038.87      16444.52        88.55 o
   3   4   0       7696.12       7744.69        45.14 o
   4   4   0       6166.33       6134.73        39.46 o
   5   4   0       2108.11       1969.84        18.03 o
   6   4   0        725.49        723.45        10.15 o
   7   4   0         23.22         25.74         4.06 o
   8   4   0        950.78        961.46        14.69 o
   9   4   0       1031.29       1050.19        16.57 o
  10   4   0        775.67        782.26        19.08 o
  11   4   0        570.43        607.90        22.43 o
   1   5   0        168.20        175.51         4.53 o
   2   5   0         92.33        119.38         3.69 o
   3   5   0       2820.68       2913.35        21.95 o
   4   5   0        610.51        595.23         9.30 o
   5   5   0      13751.72      13794.53        93.39 o
   6   5   0       1887.62       1927.39        18.91 o
   7   5   0      11471.15      11404.38        84.77 o
   8   5   0        422.33        420.42        10.84 o
   9   5   0       3191.96       3070.38        30.99 o
  10   5   0         28.54         37.66         7.52 o
   0   6   0       3343.56       3107.75        35.11 o
   1   6   0        481.62        478.08         8.27 o
   2   6   0       4405.46       4321.17        31.38 o
   3   6   0       3874.58       3854.63        28.10 o
   4   6   0       2978.74       2959.54        25.88 o
   5   6   0       2785.96       2771.30        25.27 o
   6   6   0        507.16        510.11        10.66 o
   7   6   0         20.11         37.74         5.41 o
   8   6   0       1543.60       1477.97        19.82 o
   9   6   0       2697.56       2849.03        31.90 o
   1   7   0      15937.26      15985.31       100.01 o
   2   7   0        206.31        208.12         6.63 o
   3   7   0       1081.65       1048.47        13.32 o
   4   7   0         21.05         21.39         4.96 o
   5   7   0        107.93        102.87         6.52 o
   6   7   0        228.14        217.91         8.56 o
   7   7   0          3.10         12.47         6.19 o
   8   7   0          6.54          4.16         6.43 o
   9   7   0         22.74         34.03         8.48 o
   0   8   0         15.58          5.40         8.11 o
   1   8   0        340.22        362.70        11.14 o
   2   8   0        713.91        677.75        14.55 o
   3   8   0       2554.71       2476.75        27.15 o
   4   8   0       3139.33       3167.84        32.22 o
   5   8   0       1170.15       1162.38        18.16 o
   6   8   0       4378.91       4418.33        41.89 o
   7   8   0          5.20          9.82         7.13 o
   1   9   0        285.33        312.66        12.72 o
   2   9   0         65.65         85.56         9.27 o
   3   9   0        599.10        644.04        18.29 o
   4   9   0         36.62         41.48         8.61 o
   5   9   0       1317.98       1368.55        23.61 o
   6   9   0         98.14         78.49         9.58 o
   0  10   0       2426.52       2557.75        48.14 o
   1  10   0          8.38         -3.81         8.39 o
   2  10   0       1661.58       1722.31        28.26 o
   3  10   0         28.49         15.33         9.48 o
   4  10   0        222.04        181.74        12.97 o
 -11   0   1        170.14        178.80        15.84 o
  -9   0   1       2341.86       2368.68        35.26 o
  -7   0   1       9110.16       8978.45        84.65 o
  -5   0   1       2141.72       2776.00        26.47 o
  -3   0   1       5118.34       5257.65        36.33 o
  -1   0   1        124.25        126.92         4.32 o
   1   0   1       3267.95       3382.74        31.97 o
   3   0   1       7306.13       7625.42        51.58 o
   5   0   1        341.45        357.81         7.05 o
   7   0   1         15.98         18.27         3.88 o
   9   0   1        193.04        180.62        11.65 o
  11   0   1       3599.94       3546.17        58.62 o
 -12   1   1        276.28        296.21        15.22 o
 -11   1   1       2272.23       2229.92        30.67 o
 -10   1   1          1.37          5.96         6.54 o
  -9   1   1       1706.43       1639.92        19.88 o
  -8   1   1          7.70          7.59         3.93 o
  -7   1   1        341.06        352.90         7.13 o
  -6   1   1        571.47        590.85         8.17 o
  -5   1   1       3957.38       4025.97        27.22 o
  -4   1   1        452.84        597.53         5.93 o
  -3   1   1      12736.66      12851.92        60.84 o
  -2   1   1         21.21         17.45         1.09 o
  -1   1   1        884.62        920.27         5.66 o
   0   1   1       1743.07       1819.09        10.04 o
   1   1   1       5527.49       5737.75        26.97 o
   2   1   1        168.01        164.63         2.55 o
   3   1   1       8146.40       8517.18        40.69 o
   4   1   1       7099.75       7294.91        37.80 o
   5   1   1       2558.89       2514.95        18.20 o
   6   1   1       7879.94       8000.55        50.70 o
   7   1   1        307.58        278.71         6.39 o
   8   1   1       3997.56       3906.40        29.63 o
   9   1   1       1791.28       1748.43        20.21 o
  10   1   1       1493.00       1491.44        25.50 o
  11   1   1       1886.98       1876.84        28.20 o
 -11   2   1       1109.53       1059.31        22.55 o
 -10   2   1       1759.71       1727.24        24.24 o
  -9   2   1        228.02        264.87         8.97 o
  -8   2   1        375.47        384.03         9.33 o
  -7   2   1       1865.98       1937.25        19.35 o
  -6   2   1         24.46         11.26         3.11 o
  -5   2   1        379.90        337.90         6.13 o
  -4   2   1       1856.13       1833.76        12.35 o
  -3   2   1        120.63         98.13         2.55 o
  -2   2   1        372.60        302.57         3.63 o
  -1   2   1       4025.37       4275.92        21.01 o
   0   2   1        781.80        782.57         5.25 o
   1   2   1       4298.54       5145.09        24.68 o
   2   2   1      35221.25      36391.74       163.48 o
   3   2   1       3535.03       3532.70        18.57 o
   4   2   1       2053.42       2127.80        13.83 o
   5   2   1       7295.59       7051.58        42.02 o
   6   2   1        277.04        324.96         6.87 o
   7   2   1       9087.23       9077.54        60.79 o
   8   2   1         91.25         90.62         5.33 o
   9   2   1       5095.92       5163.91        49.61 o
  10   2   1        831.44        822.34        22.52 o
  11   2   1        743.11        743.09        19.24 o
 -11   3   1       1086.50       1163.54        23.45 o
 -10   3   1        778.69        754.19        17.06 o
  -9   3   1       1768.05       1694.45        21.27 o
  -8   3   1       2148.08       2101.81        21.88 o
  -7   3   1          6.47          6.27         3.94 o
  -6   3   1       3732.20       3813.64        28.62 o
  -5   3   1        429.55        438.82         7.23 o
  -4   3   1         79.40         90.79         3.68 o
  -3   3   1       2096.05       2118.90        13.10 o
  -2   3   1       9219.26       9282.06        45.32 o
  -1   3   1         96.54         97.66         2.14 o
   0   3   1      11765.62      11545.77        55.13 o
   1   3   1       1264.21       1261.01         7.91 o
   2   3   1       4774.63       4480.84        22.72 o
   3   3   1       5993.78       6051.57        33.95 o
   4   3   1        335.74        338.75         6.83 o
   5   3   1       2843.98       2839.86        20.88 o
   6   3   1         62.88         70.88         4.09 o
   7   3   1         15.35         18.45         3.64 o
   8   3   1          2.46          4.50         4.77 o
   9   3   1        311.60        338.77        10.22 o
  10   3   1       1019.05        987.54        22.01 o
  11   3   1        432.62        401.63        15.03 o
 -11   4   1        478.11        524.36        17.29 o
 -10   4   1        752.68        758.75        17.02 o
  -9   4   1       1253.55       1251.50        18.11 o
  -8   4   1          3.53          2.35         4.75 o
  -7   4   1        431.51        433.32         8.55 o
  -6   4   1       1805.87       1794.45        17.57 o
  -5   4   1        719.95        739.51        11.14 o
  -4   4   1       8467.03       8627.77        54.40 o
  -3   4   1       1271.92       1467.22        13.09 o
  -2   4   1       5701.42       5758.33        32.43 o
  -1   4   1       6194.32       6330.51        36.60 o
   0   4   1        303.07        296.76         4.94 o
   1   4   1       1664.81       1627.71        12.26 o
   2   4   1       2799.75       2778.76        17.71 o
   3   4   1       2147.26       2184.64        15.79 o
   4   4   1       1935.45       1845.24        15.01 o
   5   4   1       1075.77       1044.18        12.08 o
   6   4   1         26.77          9.54         3.62 o
   7   4   1        700.21        690.00        10.75 o
   8   4   1       2507.72       2575.45        26.30 o
   9   4   1        790.27        800.71        14.93 o
  10   4   1       1288.37       1288.63        22.49 o
  11   4   1       2807.13       2993.34        39.65 o
 -10   5   1         78.67         88.02         8.06 o
  -9   5   1        659.16        662.42        18.06 o
  -8   5   1       1326.39       1308.24        17.22 o
  -7   5   1        976.62       1019.85        15.45 o
  -6   5   1       2692.26       2751.67        24.60 o
  -5   5   1       1359.84       1374.13        16.40 o
  -4   5   1        113.31        138.92         5.07 o
  -3   5   1       1784.90       1843.20        15.75 o
  -2   5   1       1125.19       1070.26         9.88 o
  -1   5   1        895.25        888.15         8.69 o
   0   5   1       3183.17       3136.40        22.02 o
   1   5   1        356.92        315.67         6.15 o
   2   5   1          2.45         12.87         2.35 o
   3   5   1          2.59          7.22         2.87 o
   4   5   1        885.45        890.14        10.78 o
   5   5   1       3332.18       3395.70        28.60 o
   6   5   1       3481.44       3552.55        30.15 o
   7   5   1        303.18        309.37         8.74 o
   8   5   1       5747.12       5614.92        47.41 o
   9   5   1         32.77         29.67         6.54 o
  10   5   1       1378.88       1389.95        23.77 o
 -10   6   1        854.05        818.13        19.59 o
  -9   6   1        132.50        168.48        10.62 o
  -8   6   1        705.24        761.79        17.30 o
  -7   6   1        165.41        180.55         7.09 o
  -6   6   1         43.69         32.04         4.91 o
  -5   6   1         77.45         80.93         5.61 o
  -4   6   1       1790.67       1768.09        17.29 o
  -3   6   1          5.65          8.12         3.66 o
  -2   6   1        122.88        122.96         4.41 o
  -1   6   1       1563.23       1575.73        14.23 o
   0   6   1       1401.68       1387.55        15.23 o
   1   6   1        751.61        692.30         9.01 o
   2   6   1       5541.48       5510.52        38.35 o
   3   6   1        816.55        808.61        10.28 o
   4   6   1       2388.38       2399.35        21.09 o
   5   6   1       2294.03       2197.14        21.68 o
   6   6   1        605.69        573.39        11.37 o
   7   6   1        542.72        574.79        11.91 o
   8   6   1        195.65        219.78         8.93 o
   9   6   1        654.64        644.76        14.88 o
  -9   7   1          1.11          2.30         9.23 o
  -8   7   1       1820.72       1870.43        29.68 o
  -7   7   1        577.33        561.11        13.83 o
  -6   7   1       1410.58       1448.78        18.93 o
  -5   7   1       5971.23       5977.95        47.77 o
  -4   7   1       1472.92       1452.51        16.93 o
  -3   7   1       5865.62       5953.14        42.63 o
  -2   7   1        624.92        609.33        10.19 o
  -1   7   1       3026.70       3109.96        25.96 o
   0   7   1       2353.66       2201.39        20.30 o
   1   7   1        359.64        345.76         7.55 o
   2   7   1       2391.51       2359.10        20.93 o
   3   7   1         34.13         41.16         4.96 o
   4   7   1        553.95        501.52        10.53 o
   5   7   1         46.53         46.73         5.72 o
   6   7   1         56.59         54.62         6.54 o
   7   7   1        471.42        495.31        13.11 o
   8   7   1         10.62          7.99         6.94 o
   9   7   1        689.68        832.45        58.55 o
  -8   8   1        745.29        743.60        64.00 o
  -7   8   1        214.85        249.97        10.71 o
  -6   8   1       1771.99       1662.84        22.16 o
  -5   8   1        127.69        138.35         8.12 o
  -4   8   1        971.10        955.84        15.58 o
  -3   8   1        383.04        361.67        11.06 o
  -2   8   1       1444.90       1424.60        20.06 o
  -1   8   1        205.27        229.02         9.43 o
   0   8   1        348.71        344.95        12.59 o
   1   8   1         45.16         52.21         6.67 o
   2   8   1         28.19         23.93         7.01 o
   3   8   1         51.88         56.74         7.02 o
   4   8   1         17.97         15.01         6.60 o
   5   8   1       1807.52       1845.39        24.44 o
   6   8   1          4.02         -0.21         7.13 o
   7   8   1       1742.41       1845.32        28.50 o
  -6   9   1        307.46        293.97        13.38 o
  -5   9   1          5.64          6.70         8.20 o
  -4   9   1         28.80         15.03         8.40 o
  -3   9   1        172.48        184.08        11.09 o
  -2   9   1        123.55         93.98         9.31 o
  -1   9   1         82.09         66.15         8.67 o
   0   9   1         17.58          6.15         7.42 o
   1   9   1       2813.12       2821.02        35.66 o
   2   9   1        321.21        339.97        13.37 o
   3   9   1       5884.50       5900.09        56.56 o
   4   9   1        119.27        132.12        10.02 o
   5   9   1       1073.34       1080.11        21.10 o
   6   9   1       1476.63       1505.01        25.50 o
  -4  10   1        361.97        401.66        16.56 o
  -3  10   1        243.22        240.21        13.78 o
  -2  10   1        728.50        779.58        21.28 o
  -1  10   1       1335.06       1313.05        25.28 o
   0  10   1        327.34        306.19        15.12 o
   1  10   1        623.51        669.10        19.77 o
   2  10   1        596.41        567.28        18.52 o
   3  10   1        173.60        147.59        12.21 o
 -12   0   2        808.89        831.56        32.54 o
 -10   0   2       7865.63       7680.57        92.86 o
  -8   0   2      19525.44      19622.31       184.02 o
  -6   0   2      36439.46      36707.14       278.03 o
  -4   0   2      21067.47      22706.79       152.05 o
  -2   0   2        395.99        354.77         4.23 o
   0   0   2       1080.14       1108.33         8.49 o
   2   0   2       1434.63       1344.57        12.50 o
   4   0   2      13103.37      13145.09       102.39 o
   6   0   2      18053.41      18777.91       157.94 o
   8   0   2       3790.44       3821.77        37.81 o
  10   0   2        191.27        217.12        15.84 o
 -12   1   2        716.58        762.72        24.04 o
 -11   1   2       2872.06       2857.41        38.80 o
 -10   1   2       1109.09       1145.71        18.52 o
  -9   1   2       1370.25       1429.94        17.99 o
  -8   1   2         36.16         43.37         4.61 o
  -7   1   2       3511.76       3485.45        26.86 o
  -6   1   2       2626.32       2635.45        19.99 o
  -5   1   2       1829.06       1686.69        13.24 o
  -4   1   2      12234.94      13227.24        65.03 o
  -3   1   2      10432.50      10462.91        49.29 o
  -2   1   2       4443.15       4481.92        26.50 o
  -1   1   2      12500.00      12367.47        57.62 o
   0   1   2         51.49         35.84         1.42 o
   1   1   2       1323.55       1108.77         6.54 o
   2   1   2       5821.17       5947.14        27.98 o
   3   1   2       5428.34       5575.08        27.24 o
   4   1   2       4792.69       4716.55        25.68 o
   5   1   2       1651.33       1695.60        13.08 o
   6   1   2        351.71        395.56         6.15 o
   7   1   2        313.18        337.63         6.31 o
   8   1   2       3566.57       3516.58        26.62 o
   9   1   2        320.14        317.50        11.05 o
  10   1   2       2573.33       2529.39        38.54 o
  11   1   2        774.92        754.37        19.38 o
 -11   2   2        171.57        152.03        11.74 o
 -10   2   2        706.85        753.33        16.66 o
  -9   2   2        784.06        781.93        14.31 o
  -8   2   2        300.54        294.82         8.03 o
  -7   2   2         25.74         30.61         4.06 o
  -6   2   2        679.47        666.73         9.17 o
  -5   2   2       1947.20       1915.93        15.10 o
  -4   2   2       7056.40       7125.44        39.70 o
  -3   2   2         59.32         31.56         1.89 o
  -2   2   2      24016.18      24383.39       111.85 o
  -1   2   2          0.52          2.65         0.95 o
   0   2   2      81271.44      80063.11       382.20 o
   1   2   2      13037.26      14635.75        67.79 o
   2   2   2      42938.82      44562.28       202.42 o
   3   2   2       3111.39       3083.92        16.53 o
   4   2   2        479.99        497.28         5.65 o
   5   2   2       2229.44       2241.54        16.88 o
   6   2   2        649.75        693.44         8.06 o
   7   2   2        120.54        118.93         4.43 o
   8   2   2        582.98        555.92        12.13 o
   9   2   2        304.39        284.98        10.42 o
  10   2   2        159.23        151.27        10.40 o
  11   2   2        217.39        251.85        12.81 o
 -11   3   2       1703.52       1714.71        30.36 o
 -10   3   2        439.49        460.24        12.69 o
  -9   3   2       8020.98       7814.86        65.30 o
  -8   3   2          0.30         -1.75         4.44 o
  -7   3   2      11468.22      11287.15        80.28 o
  -6   3   2        548.13        575.19        10.75 o
  -5   3   2       9406.72       9360.58        62.94 o
  -4   3   2       4104.48       4298.46        30.10 o
  -3   3   2       3724.91       3913.62        22.29 o
  -2   3   2        535.96        577.64         5.24 o
  -1   3   2          8.25          9.94         1.33 o
   0   3   2        885.29        935.37         6.28 o
   1   3   2          1.77          4.14         1.20 o
   2   3   2      12866.20      13537.67        64.73 o
   3   3   2       3040.66       3092.73        19.01 o
   4   3   2       3807.80       3947.46        24.62 o
   5   3   2       9912.29      10059.88        61.31 o
   6   3   2       4098.32       4245.42        30.19 o
   7   3   2       8190.10       8154.82        53.20 o
   8   3   2        447.65        439.43        12.27 o
   9   3   2       1574.67       1515.68        20.79 o
  10   3   2        625.72        619.25        22.10 o
  11   3   2        477.41        522.50        18.60 o
 -11   4   2       1013.91       1001.45        22.57 o
 -10   4   2       4146.14       4095.80        40.83 o
  -9   4   2        992.80       1005.85        15.69 o
  -8   4   2       5074.70       5079.47        44.06 o
  -7   4   2        338.89        327.92         7.39 o
  -6   4   2       5576.43       5534.09        43.49 o
  -5   4   2       4610.93       4668.69        38.14 o
  -4   4   2       7417.00       7543.47        52.18 o
  -3   4   2       6994.95       6985.32        42.02 o
  -2   4   2       3390.95       3367.53        21.21 o
  -1   4   2       1467.21       1491.12        11.06 o
   0   4   2       1239.97       1130.40         9.69 o
   1   4   2       1667.20       1651.57        12.62 o
   2   4   2        375.04        313.12         4.99 o
   3   4   2       1585.47       1444.77        11.71 o
   4   4   2       2397.98       2378.96        18.10 o
   5   4   2       1021.57        958.99        11.41 o
   6   4   2       2234.52       2289.99        20.51 o
   7   4   2         97.70         78.26         5.19 o
   8   4   2       3290.07       3334.10        31.68 o
   9   4   2       2437.24       2495.94        30.07 o
  10   4   2        619.07        575.93        16.67 o
  11   4   2       2396.73       2556.98        95.63 o
 -10   5   2         82.93         95.27         7.73 o
  -9   5   2        219.28        235.02         8.48 o
  -8   5   2         23.43         25.24         6.97 o
  -7   5   2          3.43         -3.67         5.38 o
  -6   5   2          2.10          2.20         5.07 o
  -5   5   2       2459.47       2404.08        21.85 o
  -4   5   2        625.04        638.35        11.23 o
  -3   5   2       8272.80       8187.13        52.16 o
  -2   5   2          3.02         -0.17         2.41 o
  -1   5   2      22890.90      22656.18       127.17 o
   0   5   2       3316.41       3526.03        24.30 o
   1   5   2      18617.12      18940.67       112.38 o
   2   5   2       1406.93       1469.39        12.43 o
   3   5   2       1801.59       1662.41        14.45 o
   4   5   2         26.75         26.39         3.63 o
   5   5   2       1930.67       1951.34        20.00 o
   6   5   2         78.67         85.43         5.64 o
   7   5   2        588.34        592.80        11.69 o
   8   5   2        351.23        370.61        11.03 o
   9   5   2          1.11          2.56         6.58 o
  10   5   2        392.56        393.15        15.75 o
 -10   6   2        593.39        644.24        19.79 o
  -9   6   2        362.61        396.20        14.25 o
  -8   6   2       2622.86       2601.11        31.65 o
  -7   6   2         17.01         15.95         6.14 o
  -6   6   2       4159.26       4138.26        36.45 o
  -5   6   2        211.02        193.93         6.90 o
  -4   6   2       3032.89       3031.80        25.19 o
  -3   6   2       2261.93       2200.56        19.06 o
  -2   6   2       2529.04       2469.74        19.18 o
  -1   6   2          0.64          2.87         2.47 o
   0   6   2        440.34        415.49         8.43 o
   1   6   2       4083.97       3997.87        29.07 o
   2   6   2       1877.11       1904.10        19.17 o
   3   6   2       4482.38       4388.10        32.00 o
   4   6   2       3987.70       3894.79        29.73 o
   5   6   2       5499.86       5431.77        42.46 o
   6   6   2       2117.95       2180.36        24.57 o
   7   6   2         65.71         55.97         6.10 o
   8   6   2        164.49        145.38         8.21 o
   9   6   2        221.81        249.04        12.16 o
  -9   7   2       2029.46       1915.24        29.43 o
  -8   7   2          0.36          0.88         8.83 o
  -7   7   2       4065.95       4136.34        39.92 o
  -6   7   2         86.69         81.74         6.51 o
  -5   7   2       2508.47       2614.28        25.15 o
  -4   7   2        156.33        155.50         7.22 o
  -3   7   2       1134.13       1128.80        13.59 o
  -2   7   2        629.10        629.14         9.54 o
  -1   7   2        296.99        303.15         8.05 o
   0   7   2         43.77         44.09         4.33 o
   1   7   2        180.59        197.68         6.00 o
   2   7   2          0.43         -3.85         3.85 o
   3   7   2       1052.92       1108.25        14.07 o
   4   7   2        133.42        143.98         6.56 o
   5   7   2       5209.93       5212.02        44.36 o
   6   7   2       1066.81       1070.24        16.59 o
   7   7   2       2056.53       1967.01        24.93 o
   8   7   2       1078.19       1146.15        22.43 o
  -8   8   2        459.61        502.28        24.76 o
  -7   8   2        138.65        132.19         8.94 o
  -6   8   2        273.93        263.90        10.03 o
  -5   8   2       1865.35       1832.61        22.19 o
  -4   8   2        423.98        423.21        11.88 o
  -3   8   2       1384.39       1369.46        19.13 o
  -2   8   2       4141.41       4213.65        40.49 o
  -1   8   2        656.67        618.94        13.86 o
   0   8   2       3425.52       3471.72        38.35 o
   1   8   2         12.74         10.65         6.36 o
   2   8   2       1056.57       1031.90        17.27 o
   3   8   2         28.14         22.59         6.46 o
   4   8   2        172.93        152.11         9.05 o
   5   8   2        129.04         99.47         8.51 o
   6   8   2         15.28          9.70         7.66 o
   7   8   2        783.89        861.86        27.88 o
  -6   9   2         51.43         75.72         9.93 o
  -5   9   2        761.76        749.12        20.32 o
  -4   9   2        139.59        143.32        10.97 o
  -3   9   2        184.01        166.32        11.03 o
  -2   9   2        874.45        810.39        19.56 o
  -1   9   2       2198.76       2118.76        30.02 o
   0   9   2        213.24        235.10        11.57 o
   1   9   2       2539.19       2395.39        29.96 o
   2   9   2       1413.55       1519.57        26.40 o
   3   9   2        991.26        910.91        19.73 o
   4   9   2       2176.11       2243.30        29.54 o
   5   9   2         67.43         75.78        10.34 o
   6   9   2        431.40        399.88        17.79 o
  -4  10   2        593.41        633.43        19.53 o
  -3  10   2          5.68          8.03         9.31 o
  -2  10   2        167.20        154.99        12.21 o
  -1  10   2         21.28         26.67         9.47 o
   0  10   2         10.30          9.17         9.23 o
   1  10   2        262.22        243.17        13.56 o
   2  10   2          2.23          5.60         9.23 o
   3  10   2        526.25        487.06        17.70 o
 -11   0   3         43.69         73.59        14.15 o
  -9   0   3       1851.91       2079.39        32.52 o
  -7   0   3      14731.62      14689.11       120.70 o
  -5   0   3       3908.72       3800.56        34.99 o
  -3   0   3        802.83        833.97         8.00 o
  -1   0   3       3133.92       3057.31        23.19 o
   1   0   3       7152.27       7268.41        47.22 o
   3   0   3       5050.22       4950.14        38.72 o
   5   0   3      27736.10      27188.30       224.79 o
   7   0   3      23911.88      23931.51       210.57 o
   9   0   3       4300.99       4406.62        68.82 o
  11   0   3        799.37        816.99        29.38 o
 -12   1   3        258.88        262.59        14.52 o
 -11   1   3       2451.97       2365.78        34.57 o
 -10   1   3        577.59        508.07        13.62 o
  -9   1   3       2225.21       2114.27        23.36 o
  -8   1   3        164.23        164.19         6.03 o
  -7   1   3        514.75        511.45        10.44 o
  -6   1   3        965.68        972.75        10.26 o
  -5   1   3       4297.09       4311.53        26.62 o
  -4   1   3       2908.99       2862.14        16.34 o
  -3   1   3       6554.71       6617.14        31.77 o
  -2   1   3      10583.46      10865.22        50.11 o
  -1   1   3       2196.62       2310.49        12.14 o
   0   1   3      26152.28      25599.19       121.29 o
   1   1   3      17685.28      18170.86        86.89 o
   2   1   3      11805.96      11850.22        54.75 o
   3   1   3       4901.06       4872.77        24.03 o
   4   1   3       3522.13       3507.09        22.06 o
   5   1   3       3542.21       3653.92        24.52 o
   6   1   3       4486.26       4530.89        29.06 o
   7   1   3        904.39        882.87         9.49 o
   8   1   3       2591.31       2621.77        20.10 o
   9   1   3       2265.96       2240.77        27.42 o
  10   1   3       3682.67       3539.70        40.52 o
  11   1   3       1146.80       1156.32        22.76 o
 -11   2   3          1.76          2.58         8.67 o
 -10   2   3        170.63        171.74         9.36 o
  -9   2   3        144.37        176.65         7.90 o
  -8   2   3        131.05        121.08         5.94 o
  -7   2   3        569.46        558.61        12.18 o
  -6   2   3        691.54        738.13         9.44 o
  -5   2   3       2623.27       2832.66        20.20 o
  -4   2   3      14515.43      15318.14        79.96 o
  -3   2   3      27800.90      29614.44       135.94 o
  -2   2   3        980.22        962.87         6.54 o
  -1   2   3      38860.02      39248.73       180.73 o
   0   2   3       4601.62       5000.49        24.97 o
   1   2   3      10791.47      10272.29        48.38 o
   2   2   3       5972.36       6194.27        29.72 o
   3   2   3       5548.87       5636.73        29.64 o
   4   2   3        713.85        714.93         7.04 o
   5   2   3        470.80        434.83         6.48 o
   6   2   3         29.32         29.50         3.04 o
   7   2   3        241.04        245.93         6.00 o
   8   2   3       1206.21       1190.68        14.90 o
   9   2   3       1501.80       1447.48        22.46 o
  10   2   3        425.34        405.48        16.78 o
  11   2   3       4472.91       4503.04        49.60 o
 -11   3   3        230.03        224.82        13.12 o
 -10   3   3       1215.13       1217.81        20.01 o
  -9   3   3          4.73          5.18         5.43 o
  -8   3   3       4098.70       4133.12        36.13 o
  -7   3   3        823.24        868.28        12.21 o
  -6   3   3       6156.06       6215.73        42.10 o
  -5   3   3       5276.38       5408.99        37.82 o
  -4   3   3       1660.89       1725.77        14.68 o
  -3   3   3       1109.46       1068.56         8.79 o
  -2   3   3        213.00        240.33         3.48 o
  -1   3   3        701.62        628.22         5.15 o
   0   3   3        226.50        278.03         4.45 o
   1   3   3       1896.61       1983.05        11.59 o
   2   3   3       2932.71       3014.84        18.09 o
   3   3   3       9168.51       9999.44        53.65 o
   4   3   3      14424.08      14758.89        80.55 o
   5   3   3         12.90         12.88         3.02 o
   6   3   3       6937.09       6862.27        44.31 o
   7   3   3       3365.92       3416.92        26.20 o
   8   3   3       6729.11       6571.81        52.84 o
   9   3   3        444.62        449.24        13.62 o
  10   3   3       1109.45       1076.09        21.01 o
  11   3   3        312.90        308.72        14.73 o
 -11   4   3        184.08        167.37        11.76 o
 -10   4   3       2106.18       2103.25        26.30 o
  -9   4   3       1481.21       1553.60        19.68 o
  -8   4   3         77.45         94.02         6.12 o
  -7   4   3       2479.26       2502.25        23.68 o
  -6   4   3        675.17        688.11        11.61 o
  -5   4   3       2426.07       2496.20        23.24 o
  -4   4   3       5583.66       5727.97        38.06 o
  -3   4   3       1610.07       1582.55        12.92 o
  -2   4   3        323.79        301.11         5.07 o
  -1   4   3        649.74        585.46         6.22 o
   0   4   3       1127.69       1039.28         8.99 o
   1   4   3       4867.92       4906.11        30.79 o
   2   4   3      21345.59      22678.95       125.11 o
   3   4   3      18183.29      19125.46       110.90 o
   4   4   3       7329.78       7414.66        46.80 o
   5   4   3      10324.87      10197.65        67.14 o
   6   4   3       1649.34       1697.43        16.51 o
   7   4   3       7099.42       7050.93        52.61 o
   8   4   3       2415.38       2499.07        26.82 o
   9   4   3       3023.02       3069.09        34.88 o
  10   4   3       1153.26       1183.44        23.58 o
 -10   5   3         33.50         24.12         6.57 o
  -9   5   3        192.69        201.99         9.03 o
  -8   5   3        405.68        430.08        13.29 o
  -7   5   3        502.98        493.31        12.35 o
  -6   5   3        290.65        309.27         9.49 o
  -5   5   3        442.69        487.13         9.07 o
  -4   5   3        999.61        945.87        11.80 o
  -3   5   3        594.45        615.43         8.50 o
  -2   5   3      13527.03      13262.90        77.17 o
  -1   5   3       1159.05       1266.39        10.86 o
   0   5   3      10086.36       9579.38        62.42 o
   1   5   3       1416.70       1535.98        14.40 o
   2   5   3       5834.10       5657.06        35.02 o
   3   5   3         34.29         34.10         3.17 o
   4   5   3        359.12        331.17         7.11 o
   5   5   3          4.71          7.97         4.18 o
   6   5   3         22.93         22.65         4.77 o
   7   5   3          0.31          3.26         4.88 o
   8   5   3         83.29         94.70         7.28 o
   9   5   3         91.77         84.64         9.25 o
  10   5   3       1602.33       1681.05        28.06 o
 -10   6   3       1533.26       1505.31        25.33 o
  -9   6   3        701.79        663.47        17.91 o
  -8   6   3        228.71        205.58        10.98 o
  -7   6   3        828.12        845.26        16.92 o
  -6   6   3       3586.74       3568.11        31.44 o
  -5   6   3        940.02        963.70        13.50 o
  -4   6   3       3764.17       3805.55        31.18 o
  -3   6   3       1494.57       1536.49        14.99 o
  -2   6   3       3092.84       3041.45        22.89 o
  -1   6   3       1922.03       1952.44        15.95 o
   0   6   3        103.32        137.90         4.52 o
   1   6   3       3094.30       3130.26        25.12 o
   2   6   3       3337.20       3373.58        25.22 o
   3   6   3       2175.01       2071.59        18.24 o
   4   6   3       1263.74       1180.81        13.91 o
   5   6   3       3274.68       3349.55        29.45 o
   6   6   3          0.37          6.45         4.98 o
   7   6   3       2924.18       2898.83        27.85 o
   8   6   3        951.53        949.13        17.41 o
   9   6   3       1802.88       1766.29        28.07 o
  -9   7   3       2540.72       2609.24        36.42 o
  -8   7   3       3013.60       3046.62        37.34 o
  -7   7   3        169.67        172.44        10.39 o
  -6   7   3       3565.27       3695.86        32.59 o
  -5   7   3          5.32          3.65         4.97 o
  -4   7   3       1092.57       1062.65        14.66 o
  -3   7   3         70.54         69.07         5.15 o
  -2   7   3          4.46          0.18         3.30 o
  -1   7   3        181.70        183.07         5.80 o
   0   7   3         55.08         53.33         3.98 o
   1   7   3        831.57        800.44        12.43 o
   2   7   3        466.95        490.78        10.39 o
   3   7   3        937.93        968.81        14.02 o
   4   7   3       2455.84       2527.10        25.82 o
   5   7   3        263.80        248.53         9.20 o
   6   7   3       5452.12       5530.15        48.97 o
   7   7   3        254.46        260.84        12.40 o
   8   7   3       3150.57       3022.67        38.42 o
  -8   8   3        106.05         83.68        47.45 o
  -7   8   3        136.21        152.55         8.71 o
  -6   8   3          1.48         -3.35         6.21 o
  -5   8   3        218.71        203.60         9.27 o
  -4   8   3        313.63        293.75        10.33 o
  -3   8   3        710.31        717.49        14.95 o
  -2   8   3         21.83         18.82         6.71 o
  -1   8   3       3976.65       4038.07        40.95 o
   0   8   3        934.66        926.71        21.29 o
   1   8   3       3425.96       3364.06        36.00 o
   2   8   3       1243.71       1205.86        18.38 o
   3   8   3        371.95        362.66        11.74 o
   4   8   3       1012.23        988.37        19.39 o
   5   8   3        141.78        135.65         9.15 o
   6   8   3        164.46        143.00        10.43 o
   7   8   3         65.91         70.72        10.02 o
  -6   9   3         20.88         19.49         9.47 o
  -5   9   3       2797.86       2740.89        36.06 o
  -4   9   3       1766.24       1724.99        26.40 o
  -3   9   3       4144.64       4152.57        45.31 o
  -2   9   3       3487.97       3308.63        38.62 o
  -1   9   3        535.32        487.01        15.44 o
   0   9   3       1406.55       1316.54        22.68 o
   1   9   3        101.21        126.92        10.09 o
   2   9   3       1146.57       1088.49        21.24 o
   3   9   3        193.83        220.84        11.96 o
   4   9   3        417.11        420.59        16.04 o
   5   9   3         56.43         63.00        10.37 o
   6   9   3        348.44        391.14        49.71 o
  -3  10   3        258.59        245.68        13.96 o
  -2  10   3         12.39         15.63         9.48 o
  -1  10   3        151.60        165.00        12.39 o
   0  10   3        152.14        136.13        11.80 o
   1  10   3          0.28         -7.30         8.88 o
   2  10   3          0.59         11.36         9.40 o
   3  10   3        572.49        636.65        20.97 o
 -12   0   4       1144.70       1162.23        40.09 o
 -10   0   4          3.10          5.40         8.99 o
  -8   0   4        197.54        178.72         6.95 o
  -6   0   4        899.00        933.57        13.07 o
  -4   0   4       2537.92       2549.46        22.51 o
  -2   0   4      42024.91      41737.21       267.82 o
   0   0   4      18308.05      18142.02       128.69 o
   2   0   4        471.18        482.17         5.89 o
   4   0   4       2638.73       2700.75        28.01 o
   6   0   4       6245.72       6312.40        62.32 o
   8   0   4       3341.82       3343.72        41.27 o
  10   0   4        103.38        110.23        13.86 o
 -12   1   4       1106.13       1180.25        25.19 o
 -11   1   4       2463.09       2398.54        36.25 o
 -10   1   4       1379.28       1360.51        21.05 o
  -9   1   4       3696.81       3614.94        33.19 o
  -8   1   4          0.26          3.64         3.75 o
  -7   1   4       4789.31       4692.05        33.56 o
  -6   1   4       4496.21       4601.03        29.83 o
  -5   1   4       2379.50       2265.33        16.01 o
  -4   1   4       4279.34       4107.26        24.55 o
  -3   1   4         76.46         71.11         1.98 o
  -2   1   4       2458.39       2677.91        14.09 o
  -1   1   4        139.39        143.96         2.98 o
   0   1   4       7901.29       8273.11        42.23 o
   1   1   4       1593.61       1638.68         9.83 o
   2   1   4      15572.19      15804.38        71.70 o
   3   1   4        949.09       1051.02         7.27 o
   4   1   4       6128.34       6339.32        37.08 o
   5   1   4        336.80        326.53         7.00 o
   6   1   4          0.14          1.17         2.89 o
   7   1   4        963.98        997.51        12.51 o
   8   1   4         42.61         31.03         4.89 o
   9   1   4        235.69        229.98        10.17 o
  10   1   4       1803.09       1775.14        28.82 o
  11   1   4        683.33        708.66        19.40 o
 -11   2   4        875.10        854.97        22.82 o
 -10   2   4       4795.93       4829.05        49.17 o
  -9   2   4         21.73         19.14         5.43 o
  -8   2   4      12236.77      11674.90        79.21 o
  -7   2   4         31.32         37.84         4.09 o
  -6   2   4       6453.64       6593.41        44.50 o
  -5   2   4       2366.24       2276.14        17.14 o
  -4   2   4       4640.06       4994.34        30.68 o
  -3   2   4        927.49        759.03         6.21 o
  -2   2   4        679.16        688.83         5.34 o
  -1   2   4        831.72        887.41         6.19 o
   0   2   4        635.11        670.74         5.39 o
   1   2   4       1813.11       1854.85        10.98 o
   2   2   4        201.88        261.98         4.58 o
   3   2   4       1945.94       1936.49        12.83 o
   4   2   4       2784.68       2848.23        19.69 o
   5   2   4        114.46        101.17         3.79 o
   6   2   4       2015.10       2025.98        16.23 o
   7   2   4          6.76          9.15         3.20 o
   8   2   4         66.92         63.71         5.33 o
   9   2   4       1115.32       1097.16        19.53 o
  10   2   4        661.88        648.33        18.22 o
  11   2   4        628.99        621.26        20.16 o
 -11   3   4        929.30        892.38        25.01 o
 -10   3   4        193.91        206.95         9.88 o
  -9   3   4         35.57         23.36         5.88 o
  -8   3   4        522.97        483.95        11.06 o
  -7   3   4         85.61         57.63         3.98 o
  -6   3   4       2059.17       2195.72        19.25 o
  -5   3   4        989.37        961.02        10.35 o
  -4   3   4       9040.41       9568.37        59.34 o
  -3   3   4       7163.13       7087.66        40.63 o
  -2   3   4       2045.16       2117.00        13.57 o
  -1   3   4       9758.68       9263.95        44.09 o
   0   3   4         46.98         53.48         2.20 o
   1   3   4       8712.48       8967.40        46.47 o
   2   3   4       2385.34       3044.26        18.36 o
   3   3   4        452.20        497.22         6.20 o
   4   3   4        365.54        358.91         6.00 o
   5   3   4       3309.40       3250.52        23.05 o
   6   3   4        106.43        102.91         4.54 o
   7   3   4       3662.99       3575.77        27.29 o
   8   3   4       1634.13       1610.74        19.92 o
   9   3   4        219.58        239.67        10.83 o
  10   3   4       1546.16       1569.93        26.61 o
  11   3   4         13.56         16.93         9.55 o
 -11   4   4       1741.35       1716.25        29.04 o
 -10   4   4        422.01        445.23        12.92 o
  -9   4   4        314.76        301.44         9.62 o
  -8   4   4         32.08         29.84         5.33 o
  -7   4   4          2.70         -1.51         3.54 o
  -6   4   4       1036.07        970.76        13.39 o
  -5   4   4       1313.75       1178.68        12.54 o
  -4   4   4       4370.56       4518.11        32.76 o
  -3   4   4         95.22         69.01         3.27 o
  -2   4   4       1194.89       1185.26        10.23 o
  -1   4   4       1827.20       1798.14        12.90 o
   0   4   4       2935.51       2984.09        20.69 o
   1   4   4       1305.93       1112.51        10.10 o
   2   4   4       6333.41       6951.87        41.47 o
   3   4   4        557.92        350.94         6.04 o
   4   4   4          5.17         18.00         3.25 o
   5   4   4       3618.09       3641.55        28.99 o
   6   4   4        144.66        147.33         5.86 o
   7   4   4          0.48          3.79         4.59 o
   8   4   4        763.57        780.08        14.37 o
   9   4   4        989.21        998.38        20.15 o
  10   4   4        298.04        290.83        14.04 o
 -10   5   4        208.87        199.13        10.32 o
  -9   5   4       6714.05       6659.11        62.15 o
  -8   5   4        174.07        198.27        10.56 o
  -7   5   4       7069.97       6997.65        56.50 o
  -6   5   4          8.30          2.72         5.01 o
  -5   5   4        547.12        483.17        10.86 o
  -4   5   4         54.36         78.19         4.70 o
  -3   5   4        474.61        514.59         8.76 o
  -2   5   4        513.41        503.40         8.01 o
  -1   5   4       1581.39       1587.91        13.32 o
   0   5   4        240.51        219.92         4.96 o
   1   5   4       1341.14       1306.91        12.32 o
   2   5   4       2509.73       2561.28        18.35 o
   3   5   4        453.03        442.86         7.12 o
   4   5   4       1496.71       1544.33        15.03 o
   5   5   4       3561.92       3674.08        29.89 o
   6   5   4       1865.53       1905.03        19.40 o
   7   5   4       1611.01       1563.26        18.52 o
   8   5   4        785.16        754.91        16.91 o
   9   5   4        405.52        437.88        15.11 o
  10   5   4         21.35         24.89         9.44 o
 -10   6   4       1905.39       1861.98        42.11 o
  -9   6   4          4.85          4.18         8.36 o
  -8   6   4        492.62        514.20        14.72 o
  -7   6   4       1295.09       1307.24        19.36 o
  -6   6   4        744.23        730.78        14.93 o
  -5   6   4       7634.94       7658.76        56.27 o
  -4   6   4        954.42        941.38        14.33 o
  -3   6   4       3028.46       2992.30        24.10 o
  -2   6   4       1480.73       1499.26        13.79 o
  -1   6   4        849.21        838.43         9.82 o
   0   6   4        926.19        909.71        11.20 o
   1   6   4        523.77        562.53        13.17 o
   2   6   4          2.38          4.02         3.17 o
   3   6   4        204.26        187.11         5.56 o
   4   6   4        444.45        488.13         9.24 o
   5   6   4        196.37        237.58         8.04 o
   6   6   4        305.72        318.99         9.35 o
   7   6   4       1009.49       1132.38        16.96 o
   8   6   4        342.59        312.55        12.41 o
   9   6   4       1125.41       1245.61        23.79 o
  -9   7   4         51.16         47.78        10.10 o
  -8   7   4        355.65        356.64        14.35 o
  -7   7   4          0.55         -2.16         7.10 o
  -6   7   4         78.59         82.48         6.34 o
  -5   7   4        735.13        733.89        12.83 o
  -4   7   4         22.20         28.83         5.14 o
  -3   7   4       2875.52       2842.05        23.91 o
  -2   7   4        294.29        311.27         7.18 o
  -1   7   4       5750.32       5580.66        39.30 o
   0   7   4       2521.96       2508.84        22.24 o
   1   7   4       1537.04       1450.30        15.75 o
   2   7   4       2826.22       2772.45        25.87 o
   3   7   4         12.92         19.66         4.96 o
   4   7   4       2129.97       2214.19        29.53 o
   5   7   4        807.83        820.06        15.77 o
   6   7   4        417.88        410.55        13.54 o
   7   7   4       1508.87       1580.07        25.73 o
   8   7   4          1.51         -1.39         8.81 o
  -7   8   4          8.19          8.79         6.78 o
  -6   8   4       1691.69       1725.53        22.56 o
  -5   8   4          0.21         -6.10         6.10 o
  -4   8   4         29.97         39.08         6.95 o
  -3   8   4         51.70         49.44         7.41 o
  -2   8   4         11.67         12.22         6.56 o
  -1   8   4        503.31        543.32        14.26 o
   0   8   4        205.76        217.27         9.84 o
   1   8   4       3553.08       3463.11        35.13 o
   2   8   4         33.14         25.89         6.50 o
   3   8   4       1781.64       1711.69        22.81 o
   4   8   4        988.35       1019.95        18.06 o
   5   8   4        963.03        935.32        19.70 o
   6   8   4        347.85        384.94        13.92 o
   7   8   4        202.00        192.16        13.07 o
  -6   9   4       1187.53       1221.18        25.14 o
  -5   9   4        383.05        419.46        17.26 o
  -4   9   4       2383.64       2533.48        34.92 o
  -3   9   4        469.80        502.98        16.47 o
  -2   9   4       1244.32       1213.84        26.83 o
  -1   9   4          9.91         12.23         7.81 o
   0   9   4        269.40        244.95        12.31 o
   1   9   4          7.47         -4.05         7.66 o
   2   9   4          4.57          7.16         8.03 o
   3   9   4        133.18        134.19        10.72 o
   4   9   4         36.02         32.37         9.43 o
   5   9   4        190.02        172.58        12.55 o
  -3  10   4        708.18        641.77        19.73 o
  -2  10   4       1228.56       1318.41        25.56 o
  -1  10   4        134.54        141.87        12.16 o
   0  10   4        527.33        545.97        18.47 o
   1  10   4        184.14        223.42        13.65 o
   2  10   4         10.26          9.92         9.41 o
   3  10   4        581.61        618.24        20.84 o
 -11   0   5        668.61        627.25        24.74 o
  -9   0   5        257.76        252.49        12.66 o
  -7   0   5        296.41        305.07         8.49 o
  -5   0   5       5777.53       5672.26        52.17 o
  -3   0   5      32611.08      33204.07       227.36 o
  -1   0   5      73201.08      69995.28       459.65 o
   1   0   5      40868.84      40494.27       260.42 o
   3   0   5       2973.48       2898.54        23.86 o
   5   0   5         59.17         63.04         5.21 o
   7   0   5         13.37          8.66         5.63 o
   9   0   5        714.66        717.83        24.82 o
  11   0   5       3661.11       3667.04        61.42 o
 -12   1   5        974.89        978.77        24.27 o
 -11   1   5       1297.97       1290.87        22.89 o
 -10   1   5       3163.24       3075.97        36.01 o
  -9   1   5         65.51         59.61         6.07 o
  -8   1   5       5093.70       4896.81        35.61 o
  -7   1   5       1812.82       1886.95        16.67 o
  -6   1   5       6992.52       7053.72        43.36 o
  -5   1   5       7855.19       7679.96        45.22 o
  -4   1   5       4429.78       4386.16        27.80 o
  -3   1   5       2447.91       2408.14        14.52 o
  -2   1   5       6348.61       6565.82        31.26 o
  -1   1   5        268.96        341.11         3.69 o
   0   1   5       7681.69       8026.74        38.98 o
   1   1   5       6143.43       6006.54        29.17 o
   2   1   5      10445.40      10747.75        51.26 o
   3   1   5      13861.20      14748.93        74.65 o
   4   1   5      18536.46      19178.02       106.53 o
   5   1   5       1108.19       1153.21        12.29 o
   6   1   5       4862.96       4884.41        37.63 o
   7   1   5       4427.27       4395.27        34.77 o
   8   1   5       1123.14       1118.46        16.56 o
   9   1   5       4109.73       4132.15        46.51 o
  10   1   5       1676.42       1667.53        25.95 o
  11   1   5        640.13        635.36        19.72 o
 -11   2   5       2266.61       2311.98        32.34 o
 -10   2   5        203.72        221.27        11.14 o
  -9   2   5       6208.27       6445.24        52.42 o
  -8   2   5        234.63        198.57         7.17 o
  -7   2   5      11365.01      11621.57        72.27 o
  -6   2   5        803.82        771.33         9.53 o
  -5   2   5       9274.89       9020.54        53.95 o
  -4   2   5       2993.18       2983.34        19.63 o
  -3   2   5       1935.33       1922.26        13.04 o
  -2   2   5        990.95       1006.82         7.18 o
  -1   2   5        984.06        943.17         6.56 o
   0   2   5       1370.98       1427.55         9.32 o
   1   2   5       3046.93       2853.77        15.43 o
   2   2   5       3762.39       3823.05        21.98 o
   3   2   5      13157.81      13176.66        71.93 o
   4   2   5        437.02        402.25         7.75 o
   5   2   5      16196.62      15902.43        91.86 o
   6   2   5        841.79        856.60         9.89 o
   7   2   5      18179.82      17934.13       106.37 o
   8   2   5       2587.48       2628.57        27.65 o
   9   2   5       3272.43       3177.83        35.32 o
  10   2   5        751.86        755.38        20.20 o
  11   2   5          7.17          5.56         9.13 o
 -11   3   5        895.44        862.32        20.22 o
 -10   3   5        661.58        637.92        15.19 o
  -9   3   5        376.02        344.59        10.60 o
  -8   3   5        479.23        431.45        10.75 o
  -7   3   5        177.70        206.61         5.99 o
  -6   3   5       1133.27       1160.06        12.34 o
  -5   3   5       1005.70       1035.61        11.11 o
  -4   3   5       7571.55       7275.03        44.55 o
  -3   3   5        152.53        138.36         3.82 o
  -2   3   5      13920.34      13407.54        69.41 o
  -1   3   5         14.19         24.65         1.80 o
   0   3   5      18931.83      18199.76        92.76 o
   1   3   5       6973.25       7638.18        41.55 o
   2   3   5       5071.40       4765.23        28.44 o
   3   3   5       2081.91       2098.17        14.68 o
   4   3   5        475.04        469.72         7.01 o
   5   3   5         11.18          8.39         2.95 o
   6   3   5        456.80        486.58         7.97 o
   7   3   5        414.38        425.83         8.74 o
   8   3   5       1103.32       1113.42        17.69 o
   9   3   5       2016.92       2000.74        28.02 o
  10   3   5       2390.25       2409.11        34.11 o
 -11   4   5        431.51        421.75        15.09 o
 -10   4   5       1208.24       1212.10        19.99 o
  -9   4   5       2570.11       2485.54        27.22 o
  -8   4   5         11.18         10.61         4.99 o
  -7   4   5       2068.81       2025.13        20.12 o
  -6   4   5       3750.55       3714.52        30.05 o
  -5   4   5       3631.18       3692.02        27.75 o
  -4   4   5       4822.87       4788.40        35.20 o
  -3   4   5      20301.94      21097.24       117.68 o
  -2   4   5       3215.58       3392.81        22.52 o
  -1   4   5      14603.54      15024.33        82.92 o
   0   4   5       2790.63       2875.20        20.88 o
   1   4   5       9734.14       9729.26        58.66 o
   2   4   5      12145.85      12511.34        74.35 o
   3   4   5       2853.11       2651.23        19.35 o
   4   4   5       2487.85       2395.95        19.64 o
   5   4   5       1709.84       1735.22        17.15 o
   6   4   5         18.09         17.67         4.26 o
   7   4   5        637.81        627.57        14.20 o
   8   4   5        734.01        738.96        17.61 o
   9   4   5       1457.10       1523.63        24.73 o
  10   4   5        458.79        461.97        16.83 o
 -10   5   5       1272.13       1298.88        20.83 o
  -9   5   5       2025.74       2017.28        27.85 o
  -8   5   5       4619.04       4657.70        59.68 o
  -7   5   5        108.75        116.46         7.78 o
  -6   5   5       6872.48       7051.30        52.22 o
  -5   5   5          9.43         10.95         4.00 o
  -4   5   5       2996.27       3079.84        26.21 o
  -3   5   5         10.49         16.72         3.18 o
  -2   5   5        324.77        367.64         6.31 o
  -1   5   5        120.98        144.12         3.88 o
   0   5   5        236.36        264.32         5.44 o
   1   5   5        400.87        462.85         7.74 o
   2   5   5       4358.70       4401.38        30.79 o
   3   5   5        828.87        858.75         9.65 o
   4   5   5       5793.42       5596.22        39.16 o
   5   5   5        484.38        478.50         9.53 o
   6   5   5       9614.22       9564.44        70.49 o
   7   5   5         74.23         84.21         6.81 o
   8   5   5       4911.91       4684.75        49.04 o
   9   5   5          1.42         -2.64         7.82 o
  -9   6   5        853.35        881.33        20.24 o
  -8   6   5          3.53         -0.61         6.90 o
  -7   6   5        688.82        695.65        15.24 o
  -6   6   5       1477.56       1443.13        17.32 o
  -5   6   5       1845.89       1795.27        19.12 o
  -4   6   5       2402.73       2392.80        22.69 o
  -3   6   5       3406.25       3316.53        25.51 o
  -2   6   5        479.78        494.91         9.39 o
  -1   6   5       4765.29       4722.54        33.94 o
   0   6   5        625.63        603.23         9.16 o
   1   6   5       3096.65       3136.18        24.23 o
   2   6   5       3122.86       3184.42        25.87 o
   3   6   5       7226.34       7341.24        46.39 o
   4   6   5       6297.62       6203.31        43.46 o
   5   6   5       3407.64       3392.36        31.19 o
   6   6   5        405.12        499.31        12.32 o
   7   6   5        601.40        586.64        14.26 o
   8   6   5       2135.08       2069.93        29.17 o
   9   6   5        831.95        855.41        26.35 o
  -9   7   5         25.70         18.82        11.86 o
  -8   7   5         16.55         13.84         8.49 o
  -7   7   5        446.29        439.41        14.07 o
  -6   7   5       1089.46       1047.39        15.42 o
  -5   7   5        586.34        602.95        12.00 o
  -4   7   5       2365.86       2290.47        26.50 o
  -3   7   5        329.79        353.66         9.07 o
  -2   7   5      10043.45       9913.71        63.58 o
  -1   7   5         78.61         79.11         4.56 o
   0   7   5       7543.04       7209.20        50.86 o
   1   7   5        659.80        686.06        13.29 o
   2   7   5       2521.04       2369.95        25.62 o
   3   7   5        744.81        763.32        14.49 o
   4   7   5         80.44         80.32         7.35 o
   5   7   5        304.72        303.80        11.70 o
   6   7   5          8.91          9.18         7.19 o
   7   7   5         10.42         -2.71         8.19 o
   8   7   5        137.91        175.50        13.33 o
  -7   8   5       1988.24       2084.46        31.01 o
  -6   8   5       1047.22       1020.28        18.51 o
  -5   8   5       1462.80       1493.90        21.48 o
  -4   8   5        375.75        375.04        12.69 o
  -3   8   5         16.70         15.52         6.77 o
  -2   8   5        267.22        256.51        10.69 o
  -1   8   5        293.61        289.51        10.93 o
   0   8   5        288.47        303.41        11.12 o
   1   8   5        591.95        597.46        13.90 o
   2   8   5        714.44        693.45        18.89 o
   3   8   5       2024.76       2150.08        27.84 o
   4   8   5       2143.94       1888.56        28.47 o
   5   8   5       2874.85       2937.36        36.50 o
   6   8   5         17.93         13.49         8.54 o
   7   8   5       1000.16        984.98        24.14 o
  -6   9   5        743.48        770.51        21.45 o
  -5   9   5        270.43        294.85        14.25 o
  -4   9   5        785.70        799.68        19.63 o
  -3   9   5        159.47        153.95        10.98 o
  -2   9   5        659.41        663.44        19.31 o
  -1   9   5         17.10         22.66         8.28 o
   0   9   5        324.11        366.31        14.05 o
   1   9   5        709.54        740.32        18.65 o
   2   9   5        524.61        550.76        16.84 o
   3   9   5        134.25        133.89        11.57 o
   4   9   5       1297.56       1302.72        25.17 o
   5   9   5        228.83        258.25        14.28 o
  -3  10   5        650.34        701.40        20.72 o
  -2  10   5        119.97        106.25        11.61 o
  -1  10   5       1760.58       1846.74        30.24 o
   0  10   5         86.64        106.99        11.54 o
   1  10   5       2996.39       3019.59        40.44 o
   2  10   5         35.52         51.51        11.31 o
 -12   0   6        480.72        511.43        27.97 o
 -10   0   6       1569.11       1679.71        41.56 o
  -8   0   6       7306.89       7101.46        63.62 o
  -6   0   6        218.03        218.19         7.45 o
  -4   0   6       2456.24       2423.99        25.64 o
  -2   0   6      14060.32      13766.55        91.42 o
   0   0   6      10222.20      10101.49        77.82 o
   2   0   6       1180.52       1101.56        10.83 o
   4   0   6         45.71         37.24         4.34 o
   6   0   6        418.25        426.38        13.26 o
   8   0   6       5083.08       4817.83        71.08 o
  10   0   6       6691.18       6636.75        92.11 o
 -12   1   6        802.08        766.92        82.82 o
 -11   1   6        132.46        129.18        10.31 o
 -10   1   6        439.31        430.77        14.48 o
  -9   1   6          0.85          3.32         5.37 o
  -8   1   6        116.20        139.06         4.92 o
  -7   1   6        178.97        183.41         5.22 o
  -6   1   6       5345.62       5482.73        37.41 o
  -5   1   6         98.15        117.00         3.85 o
  -4   1   6       7260.16       7471.36        44.89 o
  -3   1   6        936.25        926.98         7.40 o
  -2   1   6       3493.55       3607.65        19.48 o
  -1   1   6        136.94        152.77         2.95 o
   0   1   6       5981.03       6134.37        29.59 o
   1   1   6        226.27        280.99         4.11 o
   2   1   6       1283.45       1109.93         8.13 o
   3   1   6        426.88        317.25         5.19 o
   4   1   6        770.07        706.77         7.46 o
   5   1   6       4392.11       4482.61        33.05 o
   6   1   6        432.39        443.90         8.86 o
   7   1   6       4898.98       4854.79        40.09 o
   8   1   6        486.97        454.74        12.54 o
   9   1   6         28.62         28.63         7.55 o
  10   1   6        347.64        374.89        15.77 o
  11   1   6        313.31        320.97        16.04 o
 -11   2   6       1077.05       1082.60        21.79 o
 -10   2   6        434.88        413.49        14.05 o
  -9   2   6        271.16        255.22         9.45 o
  -8   2   6       2626.47       2586.16        23.62 o
  -7   2   6        763.13        765.69        10.39 o
  -6   2   6        337.87        323.97         6.48 o
  -5   2   6       1348.38       1289.44        13.49 o
  -4   2   6       2155.63       2291.72        16.04 o
  -3   2   6         73.00         98.06         2.98 o
  -2   2   6       4180.10       4286.51        24.05 o
  -1   2   6        129.38        135.65         3.29 o
   0   2   6       1048.96       1057.82         7.44 o
   1   2   6       4049.71       3998.00        22.06 o
   2   2   6       3667.91       3839.62        26.87 o
   3   2   6       1454.41       1270.74        11.30 o
   4   2   6      13694.55      13752.98        79.91 o
   5   2   6         19.55         23.05         2.91 o
   6   2   6       7916.99       8040.30        49.92 o
   7   2   6         11.27         11.33         3.92 o
   8   2   6       2312.86       2324.64        26.88 o
   9   2   6        701.05        678.34        16.48 o
  10   2   6        966.77        977.23        23.62 o
 -11   3   6        721.18        663.95        18.74 o
 -10   3   6        498.73        508.24        15.41 o
  -9   3   6       3676.77       3591.71        35.08 o
  -8   3   6        421.58        440.69        10.29 o
  -7   3   6       3283.03       3289.66        26.37 o
  -6   3   6        492.42        509.09         8.51 o
  -5   3   6         63.46         94.65         4.40 o
  -4   3   6       2060.93       2330.37        17.60 o
  -3   3   6      12147.58      13065.22        73.02 o
  -2   3   6         28.75         46.03         2.51 o
  -1   3   6       6594.65       6499.12        38.25 o
   0   3   6       3836.88       3744.42        24.60 o
   1   3   6       6893.12       7107.54        41.22 o
   2   3   6       6757.56       6860.52        42.13 o
   3   3   6        163.78        154.46         4.54 o
   4   3   6       2048.51       2093.24        17.01 o
   5   3   6        177.50        183.68         5.22 o
   6   3   6         61.30         77.90         4.30 o
   7   3   6         47.31         48.88         5.11 o
   8   3   6        175.73        186.44         9.45 o
   9   3   6       1888.33       1931.81        27.84 o
  10   3   6        765.45        770.32        20.71 o
 -11   4   6        169.81        169.64        11.50 o
 -10   4   6       1963.20       1941.64        26.77 o
  -9   4   6        382.19        385.36        11.37 o
  -8   4   6       1417.17       1346.66        17.45 o
  -7   4   6       1230.77       1357.77        14.73 o
  -6   4   6        489.73        453.89        11.21 o
  -5   4   6       7711.60       7719.92        52.73 o
  -4   4   6         74.50         59.21         3.84 o
  -3   4   6       2539.65       2425.87        19.00 o
  -2   4   6        683.70        684.07         7.72 o
  -1   4   6        113.48        133.83         4.04 o
   0   4   6       2610.66       2633.65        20.12 o
   1   4   6       2059.38       2051.66        16.36 o
   2   4   6        942.15        918.18         9.22 o
   3   4   6       2541.16       2471.33        18.54 o
   4   4   6        385.67        387.56         7.27 o
   5   4   6         52.99         67.02         4.37 o
   6   4   6         52.92         50.97         4.69 o
   7   4   6       1135.19       1118.79        15.15 o
   8   4   6        559.08        586.67        16.12 o
   9   4   6       2750.66       2771.23        35.20 o
  10   4   6       1224.88       1258.62        26.02 o
 -10   5   6         49.19         47.05         6.81 o
  -9   5   6       3278.69       3178.40        35.57 o
  -8   5   6        444.09        447.57        11.54 o
  -7   5   6       1226.25       1149.99        14.78 o
  -6   5   6       1794.37       1790.77        24.67 o
  -5   5   6          0.33         -0.25         3.97 o
  -4   5   6        722.68        770.78        10.99 o
  -3   5   6       1200.09       1161.35        12.53 o
  -2   5   6       1428.15       1421.93        12.74 o
  -1   5   6       2439.18       2427.06        19.16 o
   0   5   6        404.90        372.56         9.30 o
   1   5   6        176.25        172.59         5.61 o
   2   5   6        702.06        696.66         9.88 o
   3   5   6       7316.35       7611.79        47.48 o
   4   5   6       1269.43       1304.29        14.31 o
   5   5   6       6793.81       6773.46        49.33 o
   6   5   6         20.50         17.18         5.18 o
   7   5   6       3383.22       3326.01        33.55 o
   8   5   6        165.15        170.40        10.73 o
   9   5   6       1049.80       1014.04        21.95 o
  -9   6   6        498.49        506.85        16.10 o
  -8   6   6        269.42        293.57        12.83 o
  -7   6   6          0.37         -4.75         4.75 o
  -6   6   6         20.99         30.47         5.18 o
  -5   6   6        287.55        293.94         9.02 o
  -4   6   6          0.84         -0.03         4.28 o
  -3   6   6         93.47         79.55         4.67 o
  -2   6   6       1237.79       1213.43        12.28 o
  -1   6   6       4656.89       4651.80        32.89 o
   0   6   6       1479.74       1508.95        14.59 o
   1   6   6       4771.69       4670.87        33.86 o
   2   6   6          4.43          8.21         3.47 o
   3   6   6        967.61        936.47        10.58 o
   4   6   6        195.20        244.08         7.86 o
   5   6   6         17.41         17.57         5.13 o
   6   6   6        689.48        712.25        14.72 o
   7   6   6        163.70        190.53         9.54 o
   8   6   6        642.61        618.26        18.98 o
  -8   7   6        384.77        428.25        15.84 o
  -7   7   6        551.37        587.50        13.06 o
  -6   7   6       1244.13       1245.96        17.59 o
  -5   7   6          2.09          1.91         5.12 o
  -4   7   6       2017.44       2092.13        21.75 o
  -3   7   6       1097.34       1070.05        14.44 o
  -2   7   6       1696.41       1720.23        18.41 o
  -1   7   6       1925.33       1862.35        18.99 o
   0   7   6         21.68         19.72         5.16 o
   1   7   6        725.05        662.08        13.56 o
   2   7   6         49.51         43.77         6.23 o
   3   7   6         10.50          3.28         5.63 o
   4   7   6        331.11        301.55        11.44 o
   5   7   6        223.95        234.76        10.88 o
   6   7   6        392.60        407.29        13.82 o
   7   7   6         10.24         15.33         8.71 o
   8   7   6        572.46        549.59        21.07 o
  -7   8   6       1331.82       1264.97        22.15 o
  -6   8   6         60.92         57.39         8.23 o
  -5   8   6       2154.50       2144.13        29.52 o
  -4   8   6         40.32         41.50         8.17 o
  -3   8   6       1805.15       1752.44        25.86 o
  -2   8   6        587.78        596.80        16.39 o
  -1   8   6         51.57         54.30         8.18 o
   0   8   6         26.78         17.22         6.88 o
   1   8   6         99.43         95.48         8.49 o
   2   8   6        902.94        938.94        19.30 o
   3   8   6        100.56         80.18         9.17 o
   4   8   6       2351.57       2335.37        31.60 o
   5   8   6        608.86        678.12        18.68 o
   6   8   6       3563.83       3712.75        43.67 o
  -5   9   6         32.07         35.44         9.20 o
  -4   9   6        181.39        161.76        11.33 o
  -3   9   6        959.13        920.83        21.08 o
  -2   9   6        361.29        403.51        15.06 o
  -1   9   6         50.23         42.79         8.91 o
   0   9   6       1636.91       1676.18        27.91 o
   1   9   6         19.02          9.00         8.28 o
   2   9   6       3429.66       3477.48        43.32 o
   3   9   6         92.32         95.95        10.97 o
   4   9   6       1057.77        979.98        23.96 o
   5   9   6        674.32        668.32        20.63 o
  -2  10   6       1000.62       1048.03        25.56 o
  -1  10   6        510.49        532.69        20.99 o
   0  10   6        244.56        255.93        14.30 o
   1  10   6       1072.29        991.26        32.15 o
 -11   0   7       3781.91       3746.56        60.71 o
  -9   0   7      13713.84      13683.00       162.68 o
  -7   0   7      12255.51      12141.01       106.38 o
  -5   0   7       4847.72       4770.69        45.91 o
  -3   0   7        448.62        488.97         7.51 o
  -1   0   7        889.14        870.86         9.61 o
   1   0   7       1919.06       1957.25        16.90 o
   3   0   7       9480.49       9009.85        75.70 o
   5   0   7      10821.17      10598.44       123.42 o
   7   0   7       7043.08       6972.90        78.89 o
   9   0   7       3296.11       3259.62        53.71 o
 -11   1   7       1104.84       1129.98        22.15 o
 -10   1   7       1552.12       1573.14        24.38 o
  -9   1   7          2.28         -0.45         5.71 o
  -8   1   7       2832.91       2763.17        23.49 o
  -7   1   7       4049.61       4026.21        29.95 o
  -6   1   7       3438.34       3383.70        24.38 o
  -5   1   7       5280.11       5196.42        33.92 o
  -4   1   7       6404.88       6252.95        39.31 o
  -3   1   7       1496.73       1345.38        10.14 o
  -2   1   7       5752.89       5086.10        28.13 o
  -1   1   7       7232.56       7743.70        37.53 o
   0   1   7       8873.92       8818.84        42.86 o
   1   1   7       5197.51       5100.92        27.44 o
   2   1   7        816.23        667.95         6.63 o
   3   1   7       8985.42       9653.54        56.08 o
   4   1   7       2262.12       2344.63        17.41 o
   5   1   7        217.96        245.21         6.05 o
   6   1   7        962.07        940.02        12.61 o
   7   1   7       3190.96       3166.00        29.48 o
   8   1   7         10.38          9.66         5.99 o
   9   1   7       5737.44       5679.63        54.43 o
  10   1   7        202.89        175.72        12.14 o
 -11   2   7        541.08        538.52        17.53 o
 -10   2   7        117.49         87.29         9.04 o
  -9   2   7        391.43        424.17        11.68 o
  -8   2   7        919.53        888.82        12.50 o
  -7   2   7       2984.27       2973.56        23.83 o
  -6   2   7       1191.48       1134.89        12.40 o
  -5   2   7       6419.60       6550.36        41.72 o
  -4   2   7        577.90        572.22         7.18 o
  -3   2   7      24111.63      24368.46       131.89 o
  -2   2   7        293.57        362.38         4.95 o
  -1   2   7      24194.94      24490.86       125.49 o
   0   2   7        717.50        665.03         6.13 o
   1   2   7      10790.46      10871.93        57.07 o
   2   2   7       3858.82       3992.45        26.46 o
   3   2   7       1360.03       1452.98        13.09 o
   4   2   7        727.27        678.72         9.08 o
   5   2   7        684.93        717.94         9.50 o
   6   2   7          1.75          5.81         2.97 o
   7   2   7         27.02         24.15         5.35 o
   8   2   7        345.12        345.69        12.84 o
   9   2   7        163.87        147.37        10.47 o
  10   2   7         27.36         22.63         9.29 o
 -11   3   7        278.95        287.79        13.34 o
 -10   3   7       4493.92       4465.52        47.65 o
  -9   3   7        609.36        651.82        14.40 o
  -8   3   7       3449.12       3287.04        33.85 o
  -7   3   7       3291.84       3177.30        26.26 o
  -6   3   7       5923.55       5764.96        40.14 o
  -5   3   7        500.94        514.65         8.74 o
  -4   3   7       1940.11       1996.27        16.07 o
  -3   3   7          3.32         16.54         2.56 o
  -2   3   7         47.07         55.89         2.78 o
  -1   3   7       1225.94       1273.30        11.24 o
   0   3   7        170.23        174.81         4.58 o
   1   3   7       4559.92       4541.22        28.55 o
   2   3   7       8447.08       8654.62        54.63 o
   3   3   7       4639.50       4895.45        32.91 o
   4   3   7       6442.60       6394.60        44.64 o
   5   3   7        125.71        126.43         5.33 o
   6   3   7       5580.83       5595.89        38.01 o
   7   3   7         94.25        103.15         6.44 o
   8   3   7        789.85        768.14        25.86 o
   9   3   7        374.66        363.93        14.05 o
  10   3   7          7.18          4.36         8.98 o
 -11   4   7       3070.67       3134.25       108.88 o
 -10   4   7        221.53        226.04        10.76 o
  -9   4   7       3377.97       3541.05        35.17 o
  -8   4   7       1331.68       1222.83        17.85 o
  -7   4   7       3524.18       3573.99        32.81 o
  -6   4   7       4440.17       4302.49        33.10 o
  -5   4   7       3531.86       3509.15        27.82 o
  -4   4   7       2809.01       2751.99        22.09 o
  -3   4   7       1903.23       1773.67        14.74 o
  -2   4   7        487.71        473.70         6.81 o
  -1   4   7       1454.20       1488.65        13.18 o
   0   4   7       1374.07       1386.63        12.41 o
   1   4   7       2538.43       2551.57        20.40 o
   2   4   7       2292.65       2222.01        16.96 o
   3   4   7       3854.02       3736.76        28.13 o
   4   4   7         62.60         49.83         4.59 o
   5   4   7       2252.92       2313.81        22.48 o
   6   4   7       1228.08       1297.19        15.85 o
   7   4   7       1700.50       1652.50        21.18 o
   8   4   7       2668.86       2656.30        33.47 o
   9   4   7        269.15        257.23        12.86 o
  10   4   7        914.65        994.37        52.15 o
 -10   5   7         69.17         59.72         8.78 o
  -9   5   7          2.81          2.84         5.78 o
  -8   5   7        152.90        137.41         7.40 o
  -7   5   7          2.40          5.90         4.71 o
  -6   5   7       1369.65       1396.24        16.49 o
  -5   5   7        316.86        349.05         9.11 o
  -4   5   7       9168.68       9173.62        63.30 o
  -3   5   7         73.75         83.19         4.78 o
  -2   5   7      11990.17      11640.61        70.64 o
  -1   5   7       1711.95       1749.25        17.15 o
   0   5   7       9422.58       9154.42        61.23 o
   1   5   7        288.65        256.87         6.68 o
   2   5   7       1193.36       1162.54        11.62 o
   3   5   7        141.08        174.34         5.36 o
   4   5   7        260.24        264.55         6.67 o
   5   5   7        448.95        452.15         9.94 o
   6   5   7        514.58        514.99        12.47 o
   7   5   7        162.05        173.50         9.40 o
   8   5   7        260.90        269.18        12.60 o
   9   5   7        353.16        379.95        15.25 o
  -9   6   7       2172.43       2114.13        30.54 o
  -8   6   7         94.07         82.86         9.09 o
  -7   6   7       2615.50       2619.29        26.30 o
  -6   6   7       1597.63       1583.13        18.55 o
  -5   6   7       2420.56       2384.99        23.46 o
  -4   6   7        738.60        694.70        11.42 o
  -3   6   7       2263.78       2250.74        20.01 o
  -2   6   7         70.92         91.11         4.28 o
  -1   6   7       2861.21       2950.26        25.66 o
   0   6   7       1884.49       1865.27        19.60 o
   1   6   7       1886.36       1838.07        17.36 o
   2   6   7       5124.38       4963.70        35.24 o
   3   6   7        663.70        658.48        10.32 o
   4   6   7       2362.13       2348.88        23.08 o
   5   6   7       1933.55       1887.04        22.28 o
   6   6   7         22.70          6.00         6.44 o
   7   6   7        181.43        164.07        10.47 o
   8   6   7        641.79        744.45        21.40 o
  -8   7   7       3776.05       3869.47        44.15 o
  -7   7   7        492.94        517.59        13.54 o
  -6   7   7       1603.45       1717.89        20.67 o
  -5   7   7        767.54        819.53        14.61 o
  -4   7   7        204.78        220.49         8.13 o
  -3   7   7        648.39        619.79        12.57 o
  -2   7   7         38.91         45.96         5.56 o
  -1   7   7        675.80        636.71        13.09 o
   0   7   7         11.10         81.67         7.39 o
   1   7   7          1.22         -3.69         6.10 o
   2   7   7       1422.26       1451.40        23.48 o
   3   7   7         77.50         77.77         7.84 o
   4   7   7       2252.18       2332.93        32.89 o
   5   7   7       2480.27       2411.59        32.18 o
   6   7   7       1917.79       1967.32        29.05 o
   7   7   7       1540.86       1710.50        31.08 o
  -7   8   7        147.91        162.69        10.84 o
  -6   8   7       1190.02       1182.79        23.87 o
  -5   8   7        613.57        639.61        17.42 o
  -4   8   7        602.86        574.22        16.54 o
  -3   8   7       1345.12       1380.54        22.99 o
  -2   8   7         25.06         12.48         7.73 o
  -1   8   7       2063.87       2073.88        27.13 o
   0   8   7         28.99         17.32         7.07 o
   1   8   7       1436.09       1421.99        22.12 o
   2   8   7        179.58        175.35        10.12 o
   3   8   7        619.53        523.39        16.24 o
   4   8   7        432.95        351.78        15.36 o
   5   8   7       1117.64        939.56        24.13 o
   6   8   7         25.45         62.02        10.52 o
  -5   9   7        611.30        634.53        18.47 o
  -4   9   7        904.46        913.07        21.42 o
  -3   9   7         39.87         42.07         9.22 o
  -2   9   7       2528.19       2479.83        33.35 o
  -1   9   7        787.67        807.47        19.96 o
   0   9   7       1030.14        974.76        21.49 o
   1   9   7       1065.80       1192.94        30.98 o
   2   9   7        204.52        215.83        13.16 o
   3   9   7       1386.10       1443.59        26.76 o
   4   9   7        128.49        127.25        12.06 o
  -1  10   7         35.67         36.95        10.37 o
   0  10   7         96.71         81.94        12.11 o
 -10   0   8       2973.88       2984.78        50.75 o
  -8   0   8       6732.72       6768.31        71.95 o
  -6   0   8       8621.94       8587.09        78.03 o
  -4   0   8         46.53         41.67         4.36 o
  -2   0   8       1909.80       2117.21        20.06 o
   0   0   8       1031.83       1106.35        11.88 o
   2   0   8      10636.65      10613.92        81.02 o
   4   0   8      31761.26      32491.48       257.42 o
   6   0   8      16559.51      16167.04       163.33 o
   8   0   8       1599.04       1648.23        36.57 o
  10   0   8        401.84        435.68        43.80 o
 -11   1   8          1.98         10.65         8.19 o
 -10   1   8        385.52        352.57        13.41 o
  -9   1   8          1.56         -2.49         5.90 o
  -8   1   8        146.60        148.49         6.76 o
  -7   1   8         46.01         48.50         4.27 o
  -6   1   8        516.44        508.23         9.75 o
  -5   1   8       2073.65       2141.17        17.05 o
  -4   1   8       4141.01       4285.04        28.68 o
  -3   1   8      11044.07      11402.37        66.60 o
  -2   1   8       1694.39       2044.24        14.81 o
  -1   1   8       9306.54       9220.61        48.19 o
   0   1   8       4143.18       3837.14        21.91 o
   1   1   8       6019.91       5984.91        33.97 o
   2   1   8       5378.66       5284.12        31.14 o
   3   1   8       1428.94       1421.01        12.28 o
   4   1   8         14.27         36.39         2.85 o
   5   1   8        749.83        674.53        12.63 o
   6   1   8        728.03        669.15        11.62 o
   7   1   8       2219.53       2102.90        25.53 o
   8   1   8       1052.66       1070.38        17.62 o
   9   1   8       2486.39       2516.05        32.74 o
  10   1   8        916.83        935.20        22.70 o
 -11   2   8        193.11        183.77        11.86 o
 -10   2   8        460.26        485.31        15.32 o
  -9   2   8        520.21        522.57        13.63 o
  -8   2   8        448.42        437.23        10.64 o
  -7   2   8       1192.31       1178.96        13.82 o
  -6   2   8        836.96        873.76        11.01 o
  -5   2   8       2656.92       2682.13        20.94 o
  -4   2   8       9475.06       9355.01        58.28 o
  -3   2   8       1254.30       1252.24        10.74 o
  -2   2   8      15319.75      14792.28        82.17 o
  -1   2   8        291.32        271.26         5.07 o
   0   2   8      14612.08      14337.07        78.15 o
   1   2   8       2278.25       2304.32        16.28 o
   2   2   8       2411.21       2372.82        17.61 o
   3   2   8       1156.58       1079.31        11.64 o
   4   2   8        407.86        409.69         7.78 o
   5   2   8         26.53         25.67         3.09 o
   6   2   8        188.83        200.90         5.34 o
   7   2   8        843.11        819.24        15.38 o
   8   2   8       2547.54       2521.42        30.42 o
   9   2   8       1370.08       1350.98        27.38 o
  10   2   8       6570.25       6269.10        66.25 o
 -11   3   8        835.65        839.13        20.46 o
 -10   3   8          8.08         16.56         8.00 o
  -9   3   8       5242.89       5374.65        49.48 o
  -8   3   8          7.40         11.21         5.35 o
  -7   3   8       4241.87       4114.41        32.16 o
  -6   3   8       2916.07       2901.68        23.49 o
  -5   3   8        325.40        327.43         7.19 o
  -4   3   8       2228.46       2182.98        18.23 o
  -3   3   8        105.72        144.44         4.29 o
  -2   3   8          1.49          7.86         2.34 o
  -1   3   8         66.73         85.51         3.21 o
   0   3   8        318.21        324.01         6.05 o
   1   3   8       3764.38       3806.96        25.48 o
   2   3   8       1644.13       1630.78        15.68 o
   3   3   8      10122.80      10079.46        65.14 o
   4   3   8        152.54        164.39         5.88 o
   5   3   8      10413.33      10468.12        69.86 o
   6   3   8        501.94        486.16         9.38 o
   7   3   8       5695.45       5560.17        52.46 o
   8   3   8        997.30        946.37        19.62 o
   9   3   8        175.16        159.21        11.07 o
  10   3   8        199.05        191.72        12.99 o
 -10   4   8        726.40        717.75        18.25 o
  -9   4   8        574.79        531.90        13.30 o
  -8   4   8       1272.96       1270.89        18.08 o
  -7   4   8        650.56        639.17        13.84 o
  -6   4   8        936.17        914.55        12.28 o
  -5   4   8       1540.50       1484.44        15.22 o
  -4   4   8        160.19        146.79         5.26 o
  -3   4   8        109.19        112.21         4.40 o
  -2   4   8        912.62        893.30         9.65 o
  -1   4   8       1596.09       1646.15        14.72 o
   0   4   8        871.45        799.88         9.87 o
   1   4   8       5283.24       5308.06        36.79 o
   2   4   8       5413.12       5516.55        36.33 o
   3   4   8       2244.66       2163.93        19.14 o
   4   4   8       5653.78       5514.47        48.10 o
   5   4   8          4.53          1.32         4.54 o
   6   4   8       6002.88       5992.06        49.81 o
   7   4   8       2077.45       2061.65        26.86 o
   8   4   8       2642.18       2577.33        33.25 o
   9   4   8       1066.12       1042.30        22.31 o
 -10   5   8         57.66         80.29         8.41 o
  -9   5   8        420.92        435.92        12.22 o
  -8   5   8        156.27        173.09         8.41 o
  -7   5   8         10.25          9.05         5.11 o
  -6   5   8         49.02         37.08         5.23 o
  -5   5   8       2605.90       2544.12        24.02 o
  -4   5   8        122.16        112.48         5.59 o
  -3   5   8       8667.41       8686.90        58.66 o
  -2   5   8        729.25        750.70        10.73 o
  -1   5   8       9257.92       9050.67        59.28 o
   0   5   8        248.39        268.55         7.14 o
   1   5   8       3253.86       3103.44        25.52 o
   2   5   8        667.29        680.62         9.21 o
   3   5   8        558.80        542.00         8.29 o
   4   5   8        404.38        381.36        10.00 o
   5   5   8         87.47         99.77         6.95 o
   6   5   8         10.47          7.70         5.91 o
   7   5   8        482.31        554.89        15.57 o
   8   5   8        180.19        172.63        11.35 o
   9   5   8       2443.86       2492.65        34.32 o
  -9   6   8        292.05        287.60        10.64 o
  -8   6   8        451.24        446.94        12.56 o
  -7   6   8       1943.22       2037.83        23.38 o
  -6   6   8        180.16        210.85         8.20 o
  -5   6   8       2068.85       2104.35        21.94 o
  -4   6   8        693.08        735.05        12.77 o
  -3   6   8       1592.90       1559.16        17.32 o
  -2   6   8        217.80        223.71         6.58 o
  -1   6   8        607.22        666.18        13.28 o
   0   6   8       1361.42       1343.73        16.14 o
   1   6   8       2026.05       1932.44        19.48 o
   2   6   8       3300.92       3226.01        26.96 o
   3   6   8       2440.73       2263.82        23.40 o
   4   6   8       3516.71       3305.94        33.14 o
   5   6   8          0.26          5.50         6.34 o
   6   6   8       1608.92       1696.33        23.57 o
   7   6   8        308.17        322.81        13.93 o
   8   6   8        934.76       1017.41        24.02 o
  -8   7   8        297.24        291.20        11.38 o
  -7   7   8       1587.13       1563.88        22.74 o
  -6   7   8          9.75          7.93         6.18 o
  -5   7   8        571.93        578.82        13.30 o
  -4   7   8         40.52         44.45         6.81 o
  -3   7   8        382.92        370.74        11.32 o
  -2   7   8       1368.31       1384.66        19.79 o
  -1   7   8          5.14          8.41         5.91 o
   0   7   8        544.19        537.76        14.08 o
   1   7   8        528.27        533.18        16.50 o
   2   7   8        869.41        834.37        17.16 o
   3   7   8       2297.83       2349.15        30.80 o
   4   7   8        994.92        866.05        19.84 o
   5   7   8       7029.03       6885.08        66.78 o
   6   7   8         60.21         58.51         9.52 o
   7   7   8       1130.81       1030.79        29.90 o
  -7   8   8          0.02         -2.55         9.83 o
  -6   8   8        123.36        119.59        10.75 o
  -5   8   8          1.28          0.50         7.90 o
  -4   8   8       3343.51       3404.82        39.79 o
  -3   8   8        929.80        921.94        20.08 o
  -2   8   8       5361.07       5487.74        55.49 o
  -1   8   8        750.97        720.06        18.50 o
   0   8   8       3199.74       3137.79        36.71 o
   1   8   8       2715.25       2575.72        31.45 o
   2   8   8        177.61        159.41        11.00 o
   3   8   8        379.42        339.86        14.02 o
   4   8   8        214.78        215.85        14.34 o
   5   8   8        404.91        370.67        15.38 o
   6   8   8          3.16         -0.68        10.29 o
  -5   9   8        204.32        218.87        12.78 o
  -4   9   8       1611.35       1662.43        27.23 o
  -3   9   8        243.23        257.30        13.38 o
  -2   9   8        386.82        366.18        14.83 o
  -1   9   8       1212.70       1151.66        22.80 o
   0   9   8        197.34        203.40        12.19 o
   1   9   8        528.86        499.80        17.80 o
   2   9   8        518.88        457.35        17.24 o
   3   9   8        278.16        269.77        14.54 o
   4   9   8          2.83         -5.08         9.95 o
 -11   0   9         36.88         39.22        12.80 o
  -9   0   9         76.61         78.88        11.86 o
  -7   0   9       4518.57       4569.77        54.45 o
  -5   0   9       7571.59       7401.83        71.17 o
  -3   0   9      14452.94      14248.17       120.71 o
  -1   0   9      18731.57      19433.28       150.09 o
   1   0   9         20.11         29.21         3.54 o
   3   0   9        929.99        850.12        13.21 o
   5   0   9       4774.86       4585.33        49.26 o
   7   0   9        893.22        881.41        22.35 o
   9   0   9         17.64         10.24        12.79 o
 -11   1   9        850.51        872.61        22.97 o
 -10   1   9       2576.95       2512.94        44.64 o
  -9   1   9         97.52        112.72         8.45 o
  -8   1   9       1118.06       1064.69        16.58 o
  -7   1   9       9517.17       9340.76        61.49 o
  -6   1   9        421.06        390.73         7.70 o
  -5   1   9       5070.11       5010.41        34.91 o
  -4   1   9       1051.51       1062.10        10.24 o
  -3   1   9         12.85         27.73         2.82 o
  -2   1   9          1.99          0.19         2.17 o
  -1   1   9       8339.30       8615.79        48.77 o
   0   1   9        721.01        842.36         8.14 o
   1   1   9       7829.29       7950.76        44.27 o
   2   1   9        848.86        805.31         8.54 o
   3   1   9       5905.16       5980.91        38.08 o
   4   1   9        217.04        199.44         5.19 o
   5   1   9         18.40          9.24         2.93 o
   6   1   9         59.02         61.13         5.24 o
   7   1   9       2105.27       2007.53        24.30 o
   8   1   9         70.55         62.38         8.03 o
   9   1   9       1038.79       1050.16        25.31 o
  10   1   9        298.74        330.04        16.23 o
 -11   2   9       3591.06       3668.78        42.99 o
 -10   2   9          1.49         -1.78         7.60 o
  -9   2   9       5766.45       5613.98        53.24 o
  -8   2   9        572.98        568.67        12.82 o
  -7   2   9       5572.05       5398.66        40.88 o
  -6   2   9       2994.72       2938.46        24.44 o
  -5   2   9        283.17        292.85         6.78 o
  -4   2   9       1507.15       1475.46        12.97 o
  -3   2   9        346.20        392.67         6.85 o
  -2   2   9          3.71          5.95         2.50 o
  -1   2   9        211.67        194.31         4.33 o
   0   2   9       1346.63       1334.52        11.42 o
   1   2   9        554.30        607.56         7.47 o
   2   2   9        689.44        630.14         8.69 o
   3   2   9       2518.47       2374.23        19.56 o
   4   2   9         88.38         87.62         4.69 o
   5   2   9       1816.28       1775.82        17.82 o
   6   2   9        994.87       1078.86        13.16 o
   7   2   9          4.57          0.47         6.53 o
   8   2   9        812.59        862.69        18.89 o
   9   2   9         37.46         41.68         8.96 o
  10   2   9         99.16         81.94        11.12 o
 -11   3   9         82.91         62.45        10.24 o
 -10   3   9         58.75         49.15         8.86 o
  -9   3   9        191.02        203.85        10.46 o
  -8   3   9         58.77         57.34         6.24 o
  -7   3   9       1336.88       1428.78        19.68 o
  -6   3   9        527.13        498.43         9.38 o
  -5   3   9       3469.60       3420.43        26.90 o
  -4   3   9       5237.91       5242.02        34.99 o
  -3   3   9       1025.54        992.85        10.35 o
  -2   3   9       5703.14       5438.82        34.88 o
  -1   3   9        183.21        227.95         4.84 o
   0   3   9       5357.37       5208.07        33.47 o
   1   3   9        443.06        484.17         9.67 o
   2   3   9        247.60        260.95         7.25 o
   3   3   9         40.05         36.15         4.15 o
   4   3   9       1291.84       1228.00        14.58 o
   5   3   9          8.32         11.92         4.26 o
   6   3   9        252.52        259.08         8.89 o
   7   3   9        921.00        903.66        17.87 o
   8   3   9        158.59        154.87        10.56 o
   9   3   9       2047.54       1997.79        29.61 o
 -10   4   9        326.12        317.63        14.79 o
  -9   4   9        591.34        623.51        15.40 o
  -8   4   9          3.09          4.08         6.62 o
  -7   4   9        424.37        426.00        10.81 o
  -6   4   9        955.82        924.28        13.26 o
  -5   4   9       2760.97       2793.37        24.70 o
  -4   4   9        452.61        449.96         8.37 o
  -3   4   9       2159.88       2233.32        18.53 o
  -2   4   9       1254.55       1244.12        12.59 o
  -1   4   9       2793.89       2813.76        22.17 o
   0   4   9       4256.21       4108.92        30.14 o
   1   4   9        410.73        381.88         7.44 o
   2   4   9       4071.33       4019.57        30.07 o
   3   4   9        131.37        124.59         5.40 o
   4   4   9        122.85        129.22         6.44 o
   5   4   9        438.30        403.05        10.46 o
   6   4   9         35.21         33.47         6.15 o
   7   4   9        369.79        359.45        12.91 o
   8   4   9        846.42        869.25        20.16 o
   9   4   9        403.98        426.31        16.00 o
 -10   5   9       3651.57       3742.96        48.01 o
  -9   5   9         41.80         34.09         7.80 o
  -8   5   9       3397.37       3401.24        34.27 o
  -7   5   9         55.26         62.05         6.48 o
  -6   5   9       1945.11       1852.04        20.18 o
  -5   5   9        109.67        108.66         6.24 o
  -4   5   9        372.40        401.16         9.44 o
  -3   5   9        469.62        431.00         8.40 o
  -2   5   9       1115.33       1118.30        13.24 o
  -1   5   9       1716.03       1720.73        16.97 o
   0   5   9          0.42          1.18         3.93 o
   1   5   9       1592.57       1563.47        17.25 o
   2   5   9        988.51        996.94        10.77 o
   3   5   9        495.27        476.09         9.69 o
   4   5   9       2899.78       2893.49        28.65 o
   5   5   9       1451.95       1398.23        18.84 o
   6   5   9       1306.36       1220.21        18.72 o
   7   5   9        161.82        167.40        10.82 o
   8   5   9          0.66         -4.37         8.15 o
  -9   6   9        513.55        545.55        14.73 o
  -8   6   9       2175.46       2159.19        27.82 o
  -7   6   9        160.35        195.85         8.80 o
  -6   6   9       4168.25       4112.65        35.69 o
  -5   6   9        501.51        516.50        11.37 o
  -4   6   9       2223.23       2230.50        22.59 o
  -3   6   9        800.08        805.31        12.86 o
  -2   6   9        159.90        181.55         7.02 o
  -1   6   9          4.57          1.98         4.73 o
   0   6   9        923.61        959.87        13.55 o
   1   6   9        196.94        197.57         7.35 o
   2   6   9        248.34        261.55         9.47 o
   3   6   9        158.32        118.58         7.57 o
   4   6   9        478.17        486.02        16.10 o
   5   6   9          8.66         17.44         7.35 o
   6   6   9       1560.58       1615.97        24.47 o
   7   6   9          0.14          3.88         9.48 o
   8   6   9       2182.96       2223.51        91.89 o
  -8   7   9        171.85        187.13        10.75 o
  -7   7   9         55.65         66.33         8.85 o
  -6   7   9       1166.82       1157.04        20.21 o
  -5   7   9         10.73          4.25         6.72 o
  -4   7   9       2039.26       2098.33        26.95 o
  -3   7   9        159.19        164.64         9.17 o
  -2   7   9       4318.33       4180.91        40.86 o
  -1   7   9       3247.38       3224.80        33.81 o
   0   7   9        622.15        582.62        17.14 o
   1   7   9       2111.96       2125.15        27.06 o
   2   7   9        148.38        136.56         9.90 o
   3   7   9        495.47        558.08        16.52 o
   4   7   9       1047.87       1019.10        21.08 o
   5   7   9        364.08        360.51        14.51 o
   6   7   9        822.97        743.86        21.79 o
  -6   8   9         89.53         82.93        11.52 o
  -5   8   9        341.79        333.32        14.07 o
  -4   8   9        269.16        263.84        12.79 o
  -3   8   9        448.28        440.13        17.41 o
  -2   8   9       1614.73       1652.43        25.35 o
  -1   8   9         24.43         10.25         7.50 o
   0   8   9        453.41        465.58        14.64 o
   1   8   9        387.40        398.57        14.77 o
   2   8   9       1969.49       1828.10        28.10 o
   3   8   9        507.40        536.07        17.04 o
   4   8   9        995.47        942.75        27.91 o
   5   8   9        317.28        332.95        14.90 o
  -4   9   9         15.63         22.77         9.20 o
  -3   9   9        557.44        554.97        17.65 o
  -2   9   9          3.50          3.59         8.59 o
  -1   9   9        124.84        104.94        10.74 o
   0   9   9          7.35         38.79         9.87 o
   1   9   9          2.49          4.07         9.36 o
   2   9   9         66.38         69.84        11.17 o
   3   9   9         89.56         91.31        11.99 o
 -10   0  10         33.77         37.93        11.79 o
  -8   0  10         11.88         10.00         8.05 o
  -6   0  10       4497.72       4379.66        49.99 o
  -4   0  10      18603.28      18150.76       146.99 o
  -2   0  10      20208.79      19644.96       158.19 o
   0   0  10      10530.38      10006.34        81.10 o
   2   0  10       2496.06       2714.53        28.71 o
   4   0  10          0.03          2.14         4.59 o
   6   0  10        493.79        473.75        19.29 o
   8   0  10       1076.00       1104.48        26.51 o
  10   0  10       4373.56       4336.19        81.07 o
 -11   1  10        930.73        922.98        22.51 o
 -10   1  10          8.13          2.18         7.70 o
  -9   1  10       3256.72       3208.12        35.51 o
  -8   1  10        369.39        391.88        11.88 o
  -7   1  10       5443.97       5424.46        42.71 o
  -6   1  10        319.06        310.90         6.98 o
  -5   1  10        268.88        262.81         6.47 o
  -4   1  10       1273.43       1208.03        12.33 o
  -3   1  10       3887.69       3897.09        27.11 o
  -2   1  10        333.38        256.79         6.56 o
  -1   1  10       8967.07       9476.32        59.01 o
   0   1  10       2263.68       2176.29        16.72 o
   1   1  10       6153.35       6079.12        43.23 o
   2   1  10       5023.79       4925.46        33.32 o
   3   1  10       7427.48       7248.53        46.53 o
   4   1  10         37.26         39.95         3.57 o
   5   1  10       5262.97       5206.68        36.36 o
   6   1  10       1280.68       1187.32        20.62 o
   7   1  10       1714.80       1695.06        22.38 o
   8   1  10       1203.53       1154.84        22.10 o
   9   1  10        345.09        358.47        16.03 o
 -11   2  10         94.40         73.51        10.68 o
 -10   2  10       4950.68       5098.53        55.50 o
  -9   2  10         22.33         16.90         7.06 o
  -8   2  10       4737.36       4592.32        41.72 o
  -7   2  10        350.98        363.90        10.92 o
  -6   2  10       4350.96       4330.51        33.11 o
  -5   2  10        106.31        104.68         5.32 o
  -4   2  10       1195.59       1133.96        12.69 o
  -3   2  10          3.32          9.82         3.02 o
  -2   2  10         22.35         17.19         3.08 o
  -1   2  10        297.49        262.54         6.14 o
   0   2  10       3485.61       3437.00        23.99 o
   1   2  10       2294.52       2276.96        18.11 o
   2   2  10       8742.16       8450.02        54.13 o
   3   2  10         26.03         28.36         4.03 o
   4   2  10      15233.15      15183.99       100.00 o
   5   2  10         31.38         44.26         4.52 o
   6   2  10       8170.10       8064.02        65.48 o
   7   2  10       1233.33       1253.41        20.46 o
   8   2  10       1959.13       1944.86        26.90 o
   9   2  10        825.43        777.98        19.97 o
 -10   3  10         19.55          7.57         8.38 o
  -9   3  10        209.79        218.27        11.54 o
  -8   3  10        659.74        659.42        13.49 o
  -7   3  10        820.18        834.96        16.33 o
  -6   3  10        406.62        433.63         8.27 o
  -5   3  10      10332.45      10097.05        67.07 o
  -4   3  10        488.90        465.73         8.08 o
  -3   3  10      12438.39      12231.50        73.97 o
  -2   3  10        138.51        133.19         4.44 o
  -1   3  10       8524.00       8180.95        50.18 o
   0   3  10        761.93        757.68         8.72 o
   1   3  10       2120.05       2002.88        16.17 o
   2   3  10        731.32        739.68        10.34 o
   3   3  10        316.08        274.47         8.17 o
   4   3  10         97.50        101.71         6.02 o
   5   3  10        111.57        113.23         6.18 o
   6   3  10       1327.22       1338.00        19.09 o
   7   3  10        776.15        793.60        18.58 o
   8   3  10       1101.10       1116.15        22.55 o
   9   3  10       3405.24       3382.76        41.28 o
 -10   4  10        309.83        297.05        14.04 o
  -9   4  10        277.75        264.89        12.25 o
  -8   4  10        866.92        831.10        18.43 o
  -7   4  10       2077.18       2044.73        23.00 o
  -6   4  10       2852.09       2826.27        26.20 o
  -5   4  10       1922.82       1861.25        18.27 o
  -4   4  10       6297.18       6428.97        44.41 o
  -3   4  10        103.64         92.79         4.71 o
  -2   4  10       6251.67       6225.78        40.82 o
  -1   4  10        944.05        961.10        11.68 o
   0   4  10       4984.66       4822.36        34.83 o
   1   4  10       3935.94       3869.05        29.36 o
   2   4  10       2840.07       2798.29        23.72 o
   3   4  10       1853.63       1755.30        17.68 o
   4   4  10       1873.29       1747.60        19.96 o
   5   4  10        117.21         89.30         7.22 o
   6   4  10       1084.51       1017.42        17.25 o
   7   4  10        721.09        752.41        17.81 o
   8   4  10       1095.50       1151.25        22.49 o
   9   4  10        188.74        197.39        17.07 o
  -9   5  10       3480.35       3468.55        40.65 o
  -8   5  10        166.94        201.13         9.90 o
  -7   5  10       2680.69       2694.69        28.07 o
  -6   5  10         24.23         28.64         5.51 o
  -5   5  10        787.22        792.16        16.63 o
  -4   5  10         46.57         41.69         4.65 o
  -3   5  10          0.02          1.37         3.57 o
  -2   5  10        125.95        129.59         5.72 o
  -1   5  10          1.56          4.37         4.16 o
   0   5  10         47.66         46.84         4.32 o
   1   5  10       5091.04       5075.55        36.95 o
   2   5  10         72.38         75.23         3.86 o
   3   5  10       6168.09       6340.03        54.50 o
   4   5  10          3.08         12.64         5.98 o
   5   5  10       5477.09       5556.22        54.11 o
   6   5  10         86.26         96.63         8.24 o
   7   5  10       2818.66       2743.17        36.22 o
   8   5  10         73.52         68.52        10.85 o
  -9   6  10          9.65         11.86        23.13 o
  -8   6  10        791.88        853.39        20.17 o
  -7   6  10        501.18        536.01        14.20 o
  -6   6  10        803.99        820.93        15.20 o
  -5   6  10        967.55        948.31        14.79 o
  -4   6  10       2303.44       2303.99        24.45 o
  -3   6  10        708.74        688.69        14.38 o
  -2   6  10       7896.04       7872.62        61.76 o
  -1   6  10         59.02         49.92         6.50 o
   0   6  10       3469.65       3430.33        34.65 o
   1   6  10       1562.31       1555.23        20.87 o
   2   6  10       1073.24       1088.83        18.96 o
   3   6  10        577.48        516.05        14.50 o
   4   6  10        869.99        818.49        17.91 o
   5   6  10        423.95        475.74        14.75 o
   6   6  10       1414.80       1373.30        24.81 o
   7   6  10       1362.77       1395.32        28.41 o
  -7   7  10        237.64        261.54        13.81 o
  -6   7  10        353.22        401.02        15.03 o
  -5   7  10       2803.67       2845.69        32.38 o
  -4   7  10        319.91        313.07        11.66 o
  -3   7  10       3629.32       3589.59        38.38 o
  -2   7  10         66.58         61.56         7.67 o
  -1   7  10       3261.48       3169.54        34.62 o
   0   7  10        384.20        386.92        12.84 o
   1   7  10       1317.65       1240.22        21.85 o
   2   7  10        609.78        605.12        17.02 o
   3   7  10        295.37        259.28        12.52 o
   4   7  10          2.91          3.46         8.11 o
   5   7  10         58.16         65.97         9.87 o
   6   7  10          0.05          1.18         9.61 o
  -6   8  10        451.59        488.50        18.99 o
  -5   8  10        178.91        181.84        12.41 o
  -4   8  10         29.59         30.26         8.78 o
  -3   8  10         50.71         57.42         9.23 o
  -2   8  10        143.29        126.37         9.95 o
  -1   8  10        601.40        588.80        20.68 o
   0   8  10        469.88        485.82        15.97 o
   1   8  10       1118.10       1097.83        23.04 o
   2   8  10       2066.51       2116.57        30.65 o
   3   8  10        772.33        663.12        19.49 o
   4   8  10       2407.61       2490.85        34.73 o
   5   8  10         89.82         76.86        30.05 o
  -4   9  10         13.99         38.82        41.41 o
  -3   9  10        134.65        164.95        12.68 o
  -2   9  10         75.90         92.52        10.75 o
  -1   9  10        363.40        427.81        17.01 o
   0   9  10        402.54        441.73        17.27 o
   1   9  10        350.57        377.58        16.45 o
   2   9  10         28.18         34.98        10.46 o
 -11   0  11       3249.47       3409.21        64.22 o
  -9   0  11       2571.63       2410.37        43.84 o
  -7   0  11        879.08        852.13        20.05 o
  -5   0  11        231.78        229.76         9.07 o
  -3   0  11       6480.86       6220.28        58.27 o
  -1   0  11       3688.24       3548.91        38.17 o
   1   0  11        211.55        229.25         7.98 o
   3   0  11        928.18        933.14        15.08 o
   5   0  11        151.43        136.92         6.97 o
   7   0  11        621.71        587.27        20.36 o
   9   0  11       3510.09       3498.18        65.24 o
 -11   1  11        602.92        581.58        19.82 o
 -10   1  11         41.23         62.91         9.53 o
  -9   1  11        389.54        369.88        12.81 o
  -8   1  11         46.43         48.42         6.86 o
  -7   1  11       4236.96       4221.26        38.17 o
  -6   1  11       1567.65       1544.60        15.31 o
  -5   1  11       7514.14       7349.64        48.23 o
  -4   1  11          9.20         13.81         3.22 o
  -3   1  11         10.74          5.81         3.08 o
  -2   1  11        150.21        165.62         5.07 o
  -1   1  11       2747.30       2850.22        22.35 o
   0   1  11        492.24        532.24        10.05 o
   1   1  11       2088.45       2074.68        17.27 o
   2   1  11       1183.70       1164.57        13.05 o
   3   1  11        580.29        570.95        10.59 o
   4   1  11       1950.03       1878.15        16.78 o
   5   1  11        426.85        409.48         8.53 o
   6   1  11       1862.05       1816.00        22.83 o
   7   1  11       2234.96       2157.99        27.91 o
   8   1  11        598.10        590.92        16.40 o
   9   1  11        756.98        735.90        21.98 o
 -10   2  11        369.90        373.00        15.13 o
  -9   2  11        570.83        554.30        16.57 o
  -8   2  11         31.50         40.51         6.82 o
  -7   2  11        103.61        106.67         6.70 o
  -6   2  11       1508.21       1481.60        15.65 o
  -5   2  11       2607.43       2628.15        21.89 o
  -4   2  11        103.22         96.99         4.70 o
  -3   2  11       1825.04       1822.88        16.42 o
  -2   2  11        347.80        304.96         6.91 o
  -1   2  11        905.61        896.21         9.68 o
   0   2  11       1668.16       1575.02        14.42 o
   1   2  11        862.90        829.32        11.76 o
   2   2  11       1032.72        949.74        10.93 o
   3   2  11       7728.04       7671.47        56.33 o
   4   2  11         66.84         45.07         4.82 o
   5   2  11       6131.14       6035.31        47.88 o
   6   2  11        541.86        542.00        14.64 o
   7   2  11       2260.10       2227.98        28.71 o
   8   2  11        321.46        340.52        13.28 o
   9   2  11        129.32        148.16        12.26 o
 -10   3  11        938.03        885.21        21.72 o
  -9   3  11          1.45         -5.63         7.50 o
  -8   3  11       1107.22       1049.88        18.88 o
  -7   3  11        492.67        487.45        12.96 o
  -6   3  11          6.09         10.10         4.68 o
  -5   3  11        582.57        619.65        11.15 o
  -4   3  11       1129.80       1150.80        13.65 o
  -3   3  11          6.24          4.56         3.66 o
  -2   3  11       4656.09       4555.82        32.69 o
  -1   3  11       3314.66       3345.89        26.19 o
   0   3  11       1756.80       1921.23        16.56 o
   1   3  11       8564.95       8500.02        52.60 o
   2   3  11          2.61          2.17         3.76 o
   3   3  11        706.41        694.78        11.67 o
   4   3  11         52.74         52.12         5.58 o
   5   3  11        160.65        155.86         7.75 o
   6   3  11          2.68          3.35         6.64 o
   7   3  11        335.05        350.64        13.11 o
   8   3  11       1069.37       1016.86        21.58 o
   9   3  11        173.30        155.33        12.07 o
 -10   4  11        102.77         72.60        10.35 o
  -9   4  11        343.25        365.54        14.18 o
  -8   4  11       1988.27       2003.99        28.05 o
  -7   4  11        291.61        302.67        10.49 o
  -6   4  11       3548.68       3416.22        31.42 o
  -5   4  11        326.14        351.77         9.11 o
  -4   4  11       1843.43       1830.23        17.33 o
  -3   4  11       1036.25       1006.96        11.76 o
  -2   4  11        242.90        247.86         5.97 o
  -1   4  11       2857.97       2912.73        24.12 o
   0   4  11       6113.31       6099.15        41.87 o
   1   4  11       1091.22       1053.23        12.32 o
   2   4  11        943.13        939.86        12.08 o
   3   4  11          2.09          9.63         4.49 o
   4   4  11        468.32        425.36        11.15 o
   5   4  11          1.34          5.66         6.08 o
   6   4  11       2583.63       2574.65        31.32 o
   7   4  11        797.90        801.53        18.98 o
   8   4  11       1728.07       1816.13        29.86 o
  -9   5  11        101.84        127.05        10.85 o
  -8   5  11        351.11        347.96        13.58 o
  -7   5  11        583.58        597.46        15.12 o
  -6   5  11        613.94        587.58        13.64 o
  -5   5  11       1131.59       1181.30        15.85 o
  -4   5  11        735.63        757.14        12.73 o
  -3   5  11        627.80        619.02        10.39 o
  -2   5  11       1436.70       1396.23        15.73 o
  -1   5  11        947.24        927.40        15.17 o
   0   5  11        229.99        231.73         6.88 o
   1   5  11         57.21         58.11         4.68 o
   2   5  11       2111.74       2081.09        24.10 o
   3   5  11         30.16         31.48         5.89 o
   4   5  11       6566.31       6410.73        54.98 o
   5   5  11          9.94          8.32         6.92 o
   6   5  11        906.91        877.48        23.84 o
   7   5  11         10.95         11.96         9.65 o
  -8   6  11        164.28        187.18        12.11 o
  -7   6  11         63.33         53.34         8.61 o
  -6   6  11        442.53        434.07        14.12 o
  -5   6  11        152.92        156.55         9.17 o
  -4   6  11          4.36          3.39         5.83 o
  -3   6  11          6.03          6.61         5.69 o
  -2   6  11       4287.70       4308.95        40.46 o
  -1   6  11          3.05          4.66         6.04 o
   0   6  11       3023.38       2957.08        32.74 o
   1   6  11        235.16        226.09         9.55 o
   2   6  11       1715.56       1612.23        23.50 o
   3   6  11         17.91         12.62         7.25 o
   4   6  11        190.72        180.22        10.49 o
   5   6  11        200.39        202.66        11.32 o
   6   6  11        576.35        572.41        19.24 o
   7   6  11        601.21        582.92        22.27 o
  -7   7  11       1016.90       1055.71        24.27 o
  -6   7  11         11.10          9.65         8.67 o
  -5   7  11        944.22        945.49        19.98 o
  -4   7  11        498.60        504.92        15.06 o
  -3   7  11        295.29        293.41        11.62 o
  -2   7  11       1987.38       1999.99        25.76 o
  -1   7  11        121.47         94.67         8.92 o
   0   7  11        293.41        266.77        11.41 o
   1   7  11         38.50         38.62         8.41 o
   2   7  11         14.49          4.50         7.87 o
   3   7  11        162.45        152.99        11.05 o
   4   7  11        405.74        375.74        15.06 o
   5   7  11        509.79        544.10        23.20 o
  -5   8  11          9.06          7.17         9.83 o
  -4   8  11       1046.24       1049.18        23.92 o
  -3   8  11        323.42        382.79        15.81 o
  -2   8  11          1.83          4.75         7.84 o
  -1   8  11         27.55         20.05         8.64 o
   0   8  11          0.72         -0.75         8.25 o
   1   8  11         76.93         86.49        10.22 o
   2   8  11          2.59         -8.58         8.58 o
   3   8  11        706.42        764.39        20.72 o
   4   8  11         37.74         57.36        10.46 o
  -2   9  11        172.17        169.58        13.98 o
  -1   9  11        965.28       1005.88        26.31 o
   0   9  11         86.22        105.92        12.07 o
   1   9  11       2265.93       2222.69        37.98 o
 -10   0  12       7080.79       6930.64       104.79 o
  -8   0  12       6104.08       5811.81        74.32 o
  -6   0  12        894.71        896.67        19.19 o
  -4   0  12         51.74         46.35         4.34 o
  -2   0  12        102.99        108.84         5.76 o
   0   0  12       2787.36       2575.42        31.86 o
   2   0  12       7356.98       7273.79        68.67 o
   4   0  12       9225.48       8921.23        79.20 o
   6   0  12       1464.74       1526.02        33.58 o
   8   0  12        184.75        221.61        17.53 o
 -10   1  12        202.84        221.19        13.51 o
  -9   1  12        801.00        818.12        27.87 o
  -8   1  12       1735.34       1816.09        24.85 o
  -7   1  12       4259.45       4146.90        39.87 o
  -6   1  12       1069.65       1012.35        11.87 o
  -5   1  12       5699.90       5689.27        40.26 o
  -4   1  12       1123.35       1104.67        12.18 o
  -3   1  12       5186.57       5035.97        36.02 o
  -2   1  12        979.29       1007.64        12.36 o
  -1   1  12       5042.34       5067.14        34.29 o
   0   1  12       5046.34       5102.25        35.39 o
   1   1  12       1203.46       1187.63        13.07 o
   2   1  12       1405.31       1405.93        15.31 o
   3   1  12        903.97        897.43        11.88 o
   4   1  12         39.64         32.57         4.11 o
   5   1  12        220.92        233.87         7.88 o
   6   1  12       2033.39       1971.12        25.99 o
   7   1  12        218.77        217.16        10.96 o
   8   1  12       1543.06       1549.69        26.14 o
   9   1  12        511.78        520.83        19.30 o
 -10   2  12        566.06        613.84        18.72 o
  -9   2  12        144.76        153.02        10.53 o
  -8   2  12        618.65        564.53        14.99 o
  -7   2  12        439.11        453.20        18.44 o
  -6   2  12       4277.89       4230.19        38.33 o
  -5   2  12        278.77        288.33         7.64 o
  -4   2  12      12343.73      12067.55        77.57 o
  -3   2  12         39.40         46.06         4.15 o
  -2   2  12      10334.41      10295.13        71.90 o
  -1   2  12       1028.34       1064.74        11.78 o
   0   2  12       1445.95       1407.22        13.63 o
   1   2  12       1280.01       1241.07        12.82 o
   2   2  12         53.31         56.35         4.57 o
   3   2  12         92.72        100.74         6.17 o
   4   2  12          3.71          5.80         4.85 o
   5   2  12         18.67         11.22         5.51 o
   6   2  12        367.36        303.72        11.84 o
   7   2  12        150.58        167.80        10.38 o
   8   2  12        639.03        635.72        17.49 o
 -10   3  12          6.45          6.93         8.95 o
  -9   3  12       3704.70       3639.11        41.94 o
  -8   3  12        589.25        599.91        15.83 o
  -7   3  12       2107.53       2075.39        25.52 o
  -6   3  12        314.19        332.99        10.51 o
  -5   3  12          3.98          9.76         4.38 o
  -4   3  12       1732.46       1674.87        17.79 o
  -3   3  12          2.72          0.89         3.94 o
  -2   3  12        625.00        644.45        12.93 o
  -1   3  12        841.18        871.54        12.50 o
   0   3  12        691.77        606.34        12.38 o
   1   3  12       5476.21       5422.40        37.90 o
   2   3  12       1858.27       1851.61        18.65 o
   3   3  12       4960.23       5012.39        40.64 o
   4   3  12          9.35         16.75         5.59 o
   5   3  12       1970.87       2122.88        24.21 o
   6   3  12        613.98        577.91        15.78 o
   7   3  12        324.75        368.63        13.66 o
   8   3  12         47.35         59.67         9.79 o
  -9   4  12        451.10        482.30        16.13 o
  -8   4  12       2009.82       2118.70        29.40 o
  -7   4  12       1896.30       1846.42        24.40 o
  -6   4  12       1256.83       1277.13        18.68 o
  -5   4  12        504.11        512.62        11.64 o
  -4   4  12       1614.01       1672.77        17.64 o
  -3   4  12         82.71         88.60         4.64 o
  -2   4  12       2218.78       2164.22        19.10 o
  -1   4  12        123.89        116.09         5.63 o
   0   4  12       5779.58       5778.62        40.54 o
   1   4  12        374.24        359.05         7.09 o
   2   4  12       2853.39       2826.03        25.05 o
   3   4  12         23.14         22.50         5.66 o
   4   4  12       1406.81       1479.82        22.85 o
   5   4  12        816.09        865.06        16.88 o
   6   4  12       2498.98       2438.26        30.83 o
   7   4  12       1350.68       1395.74        23.45 o
   8   4  12        141.42        163.28        12.04 o
  -9   5  12         28.51         25.33         9.47 o
  -8   5  12         71.27         62.08         9.92 o
  -7   5  12        663.79        681.07        17.16 o
  -6   5  12         90.31         94.34         8.23 o
  -5   5  12       6277.22       6295.37        54.66 o
  -4   5  12          2.29          7.47         5.53 o
  -3   5  12       8799.20       8590.64        69.13 o
  -2   5  12         33.25         34.60         5.73 o
  -1   5  12       1844.81       1793.07        19.80 o
   0   5  12          4.32          5.37         4.75 o
   1   5  12         85.67         71.47         6.38 o
   2   5  12        652.50        614.76        16.54 o
   3   5  12        325.44        332.07        12.04 o
   4   5  12        206.86        202.78        10.78 o
   5   5  12        195.45        194.03        10.69 o
   6   5  12        827.69        750.15        21.29 o
   7   5  12          3.97          6.27         9.73 o
  -8   6  12       1667.98       1694.78        28.56 o
  -7   6  12         87.49         94.65         9.95 o
  -6   6  12       2420.37       2383.08        30.61 o
  -5   6  12        248.63        253.13        10.85 o
  -4   6  12        621.10        619.72        15.70 o
  -3   6  12        122.35        130.84         8.75 o
  -2   6  12        860.59        876.62        17.52 o
  -1   6  12       2378.66       2390.04        28.10 o
   0   6  12       1540.69       1495.63        21.30 o
   1   6  12       2905.76       2822.08        33.05 o
   2   6  12       1573.69       1562.95        24.55 o
   3   6  12       1034.25        956.60        20.67 o
   4   6  12       1226.53       1257.21        23.10 o
   5   6  12         15.80          6.55         8.44 o
   6   6  12        127.54        116.84        12.75 o
  -7   7  12        687.31        744.44        21.71 o
  -6   7  12        372.35        382.18        15.58 o
  -5   7  12         95.50        105.20        10.72 o
  -4   7  12        234.40        231.03        11.69 o
  -3   7  12         47.01         47.46         8.37 o
  -2   7  12         27.96         26.23         7.78 o
  -1   7  12        206.31        238.41        11.65 o
   0   7  12          0.04          4.16         8.21 o
   1   7  12        981.15       1033.33        22.32 o
   2   7  12          5.46         -1.02         8.09 o
   3   7  12       3353.87       3333.42        41.48 o
   4   7  12        546.22        553.14        17.93 o
   5   7  12       1482.80       1426.71        27.27 o
  -5   8  12        771.96        791.83        23.73 o
  -4   8  12       1526.81       1660.38        28.64 o
  -3   8  12        197.80        176.68        12.64 o
  -2   8  12       2204.18       2286.44        32.33 o
  -1   8  12          0.07         -7.74         9.22 o
   0   8  12        320.07        318.14        14.90 o
   1   8  12         36.08         27.94         9.45 o
   2   8  12         76.21         60.14        10.26 o
   3   8  12        109.51        146.52        12.18 o
  -9   0  13       1869.08       1825.20        42.81 o
  -7   0  13        224.56        246.71        13.81 o
  -5   0  13        116.42        131.25         6.37 o
  -3   0  13        542.50        535.10        11.68 o
  -1   0  13       1282.38       1283.52        18.87 o
   1   0  13       3239.23       3179.09        39.48 o
   3   0  13      13902.41      13671.14       126.42 o
   5   0  13       9293.90       9028.57       105.71 o
   7   0  13       3325.54       3391.67        57.32 o
 -10   1  13        210.53        217.69        13.69 o
  -9   1  13        628.19        688.00        20.54 o
  -8   1  13        175.43        169.53         9.96 o
  -7   1  13       1150.66       1082.25        18.61 o
  -6   1  13       2121.32       2076.63        22.93 o
  -5   1  13        533.72        547.47        11.33 o
  -4   1  13       3008.72       2992.04        23.96 o
  -3   1  13        305.75        256.44         8.61 o
  -2   1  13       4947.50       4824.53        37.06 o
  -1   1  13       2206.79       2173.81        19.11 o
   0   1  13       2609.84       2675.00        24.46 o
   1   1  13       3578.30       3416.04        29.06 o
   2   1  13        281.90        268.03         7.89 o
   3   1  13        117.36        129.26         5.97 o
   4   1  13       1074.34       1035.77        14.45 o
   5   1  13        822.51        735.57        16.37 o
   6   1  13        833.76        865.93        19.79 o
   7   1  13        613.70        643.14        18.15 o
   8   1  13       1295.59       1349.00        24.90 o
 -10   2  13         48.39         49.97        10.41 o
  -9   2  13        184.68        186.99        12.15 o
  -8   2  13        644.32        637.66        16.30 o
  -7   2  13        606.00        580.19        15.56 o
  -6   2  13       1114.82       1034.37        17.07 o
  -5   2  13       2241.18       2247.03        23.36 o
  -4   2  13         20.14         19.65         4.44 o
  -3   2  13       7172.45       6958.36        48.24 o
  -2   2  13        136.67        134.25         6.01 o
  -1   2  13       5466.80       5358.58        38.87 o
   0   2  13       4063.73       3959.27        29.38 o
   1   2  13       4487.60       4458.80        31.87 o
   2   2  13       1449.32       1467.91        16.30 o
   3   2  13        107.44        115.26         5.78 o
   4   2  13         60.70         49.81         6.34 o
   5   2  13         38.18         36.80         6.71 o
   6   2  13       1187.44       1131.18        24.24 o
   7   2  13       1044.86       1076.09        20.69 o
   8   2  13        139.02        150.19        12.39 o
 -10   3  13        751.38        761.46        47.97 o
  -9   3  13        126.23        121.45        10.69 o
  -8   3  13       1177.86       1130.28        20.70 o
  -7   3  13       1021.05        983.73        18.73 o
  -6   3  13        366.39        352.65        13.83 o
  -5   3  13       4389.28       4330.50        39.76 o
  -4   3  13        573.81        624.00        11.49 o
  -3   3  13        131.16        138.55         6.31 o
  -2   3  13          6.15          8.05         4.12 o
  -1   3  13        718.58        726.60        10.89 o
   0   3  13        980.45        929.35        11.26 o
   1   3  13         15.44          8.23         3.81 o
   2   3  13       5435.63       5296.92        41.27 o
   3   3  13         77.18         78.68         6.71 o
   4   3  13       6181.20       6073.28        51.11 o
   5   3  13         32.40         37.28         7.08 o
   6   3  13       3082.83       3066.23        35.69 o
   7   3  13        406.46        425.55        14.85 o
   8   3  13        217.10        248.93        13.66 o
  -9   4  13        968.81       1041.81        22.25 o
  -8   4  13         91.41         84.77         9.64 o
  -7   4  13        497.80        475.03        14.57 o
  -6   4  13       1983.19       1900.57        24.77 o
  -5   4  13        310.20        280.16         9.84 o
  -4   4  13        537.25        521.29        12.71 o
  -3   4  13        157.66        164.28         7.42 o
  -2   4  13       2061.28       2008.29        19.59 o
  -1   4  13         31.64         28.35         4.86 o
   0   4  13       3762.50       3669.94        29.57 o
   1   4  13       1940.70       1878.20        19.85 o
   2   4  13         85.43         92.01         6.74 o
   3   4  13       3495.79       3474.86        33.48 o
   4   4  13          5.00         -1.15         5.94 o
   5   4  13       2567.52       2569.70        29.48 o
   6   4  13       1511.06       1520.71        25.53 o
   7   4  13       1738.83       1711.00        29.16 o
  -8   5  13          0.02          0.25         8.78 o
  -7   5  13         19.14         18.06         7.94 o
  -6   5  13        951.47       1035.99        20.41 o
  -5   5  13         86.35         73.68         8.26 o
  -4   5  13       2497.23       2464.03        28.32 o
  -3   5  13          3.53          1.43         6.50 o
  -2   5  13       3276.90       3218.19        31.60 o
  -1   5  13         56.32         61.31         6.45 o
   0   5  13       2030.11       1962.14        23.29 o
   1   5  13        888.32        902.34        17.15 o
   2   5  13        365.83        346.47        12.64 o
   3   5  13        265.70        267.74        11.70 o
   4   5  13          1.76          2.72         7.36 o
   5   5  13         17.89         17.88         8.92 o
   6   5  13        449.63        423.68        17.38 o
  -7   6  13        151.73        172.51        12.74 o
  -6   6  13       1543.74       1595.63        26.95 o
  -5   6  13        356.24        351.42        14.43 o
  -4   6  13        281.45        260.77        11.85 o
  -3   6  13        546.34        590.74        16.09 o
  -2   6  13        108.27        108.18         9.11 o
  -1   6  13       1393.40       1351.99        20.53 o
   0   6  13       1692.18       1674.76        24.52 o
   1   6  13        845.07        898.62        19.18 o
   2   6  13        258.86        236.79        11.52 o
   3   6  13       1203.27       1231.00        29.11 o
   4   6  13         36.92         47.56         8.95 o
   5   6  13        969.74       1011.50        25.03 o
  -6   7  13          0.16         -1.74         9.14 o
  -5   7  13          3.04          0.66         8.77 o
  -4   7  13         44.19         42.83         8.96 o
  -3   7  13        604.09        617.45        22.77 o
  -2   7  13        114.40        114.12        10.28 o
  -1   7  13        643.54        647.74        23.32 o
   0   7  13        498.49        529.17        16.85 o
   1   7  13        130.31        156.07        11.40 o
   2   7  13       1541.97       1638.26        27.05 o
   3   7  13          1.06          3.00         9.16 o
   4   7  13       2552.35       2583.74        37.23 o
  -4   8  13         54.66         57.51        11.29 o
  -3   8  13       1332.14       1422.85        25.80 o
  -2   8  13        176.39        187.49        13.44 o
  -1   8  13       1172.22       1178.60        25.57 o
   0   8  13        606.65        600.81        20.51 o
   1   8  13         13.93          6.26        10.12 o
   2   8  13        443.91        437.11        16.95 o
 -10   0  14          8.91         20.66        14.19 o
  -8   0  14        740.36        750.48        28.41 o
  -6   0  14       2234.55       2255.54        41.58 o
  -4   0  14       9164.66       8774.65        85.96 o
  -2   0  14       3581.07       3671.36        39.24 o
   0   0  14          3.41         23.05         5.91 o
   2   0  14       4489.58       4459.58        66.54 o
   4   0  14       2572.28       2479.92        35.10 o
   6   0  14          7.86          5.45        10.85 o
   8   0  14        763.23        738.55        31.25 o
 -10   1  14         73.43         66.10        11.14 o
  -9   1  14       1367.28       1386.43        26.07 o
  -8   1  14        999.30        956.67        21.22 o
  -7   1  14        627.33        611.49        16.77 o
  -6   1  14       2276.13       2229.93        28.29 o
  -5   1  14        202.83        187.10         7.80 o
  -4   1  14         43.42         33.95         4.39 o
  -3   1  14        532.62        508.65         9.89 o
  -2   1  14       2009.04       2017.25        20.15 o
  -1   1  14        162.80        167.35         5.78 o
   0   1  14       3318.43       3238.24        27.57 o
   1   1  14        189.98        198.48         7.16 o
   2   1  14       1781.36       1868.96        20.24 o
   3   1  14        705.48        739.26        13.11 o
   4   1  14        288.66        281.43         9.12 o
   5   1  14          1.80          2.63         6.89 o
   6   1  14       1767.85       1727.58        26.75 o
   7   1  14        338.51        311.07        14.10 o
   8   1  14        957.26        927.94        25.09 o
 -10   2  14       2771.62       2765.56       102.48 o
  -9   2  14        100.75         86.61        10.61 o
  -8   2  14       1766.37       1763.94        27.04 o
  -7   2  14        827.51        799.49        17.68 o
  -6   2  14        104.25        109.21         7.90 o
  -5   2  14        300.25        335.88        10.09 o
  -4   2  14        669.31        598.79        12.28 o
  -3   2  14        146.80        135.48         6.71 o
  -2   2  14         97.54        104.80         6.37 o
  -1   2  14         65.95         57.64         4.39 o
   0   2  14       1910.06       1890.34        18.20 o
   1   2  14        503.60        480.11        11.66 o
   2   2  14       4698.06       4622.03        37.30 o
   3   2  14          1.16          1.52         5.36 o
   4   2  14        735.30        760.91        14.99 o
   5   2  14        482.61        516.01        15.62 o
   6   2  14         70.89         72.10         8.93 o
   7   2  14       1072.28       1084.57        22.48 o
  -9   3  14        140.55        171.59        12.45 o
  -8   3  14       1106.73       1079.35        20.91 o
  -7   3  14        984.86        967.28        20.18 o
  -6   3  14        569.45        599.48        14.77 o
  -5   3  14       3794.98       3781.14        38.01 o
  -4   3  14        119.09        125.24         7.46 o
  -3   3  14       3111.67       2991.54        28.34 o
  -2   3  14          1.11          2.91         4.35 o
  -1   3  14        562.98        570.64         9.66 o
   0   3  14       1765.44       1800.02        17.37 o
   1   3  14        519.80        496.66        10.27 o
   2   3  14         85.32         86.25         6.76 o
   3   3  14        655.59        635.88        14.83 o
   4   3  14        178.05        184.08         9.47 o
   5   3  14        348.96        382.57        13.54 o
   6   3  14        930.03        933.73        20.16 o
   7   3  14          0.68         -1.84         8.32 o
  -9   4  14        134.87        146.44        12.94 o
  -8   4  14        851.13        906.77        22.54 o
  -7   4  14        375.49        400.45        13.95 o
  -6   4  14       2131.52       2050.55        26.33 o
  -5   4  14        102.12         77.25         8.06 o
  -4   4  14       2046.34       2072.83        23.89 o
  -3   4  14        118.71        137.35         8.44 o
  -2   4  14       1318.01       1307.27        19.11 o
  -1   4  14       3024.04       2852.86        28.84 o
   0   4  14        193.52        200.76         8.44 o
   1   4  14       2639.96       2611.92        29.60 o
   2   4  14         75.99         67.38         7.65 o
   3   4  14        359.07        342.73        13.13 o
   4   4  14         14.38         14.11         7.18 o
   5   4  14        211.44        231.64        12.88 o
   6   4  14         57.67         67.72        11.56 o
   7   4  14        464.70        484.92        18.95 o
  -8   5  14         33.43         45.30        10.05 o
  -7   5  14        367.01        391.32        15.18 o
  -6   5  14         61.82         57.41         8.78 o
  -5   5  14        265.65        238.50        11.52 o
  -4   5  14       1255.83       1284.43        21.89 o
  -3   5  14       2627.08       2658.68        29.80 o
  -2   5  14       1245.62       1235.71        19.16 o
  -1   5  14          0.55          0.23         6.19 o
   0   5  14        182.90        180.87        10.01 o
   1   5  14       1528.77       1551.00        23.37 o
   2   5  14         93.79        107.56         9.24 o
   3   5  14       1674.71       1675.53        25.25 o
   4   5  14        612.12        607.93        17.08 o
   5   5  14        563.85        562.55        19.45 o
   6   5  14         43.58         55.79        11.18 o
  -7   6  14       1901.00       1879.17        32.83 o
  -6   6  14        295.02        333.73        14.88 o
  -5   6  14        826.00        805.26        21.41 o
  -4   6  14       1247.67       1251.71        21.95 o
  -3   6  14         22.32         32.39         8.07 o
  -2   6  14        925.19        948.75        19.53 o
  -1   6  14        263.86        269.84        12.81 o
   0   6  14         71.56         69.98         9.29 o
   1   6  14        263.25        283.97        12.46 o
   2   6  14          1.92          0.04         7.74 o
   3   6  14         66.66         86.16         9.80 o
   4   6  14         43.98         31.40         8.87 o
   5   6  14       1747.59       1790.86        33.59 o
  -5   7  14       1107.97       1091.26        25.34 o
  -4   7  14         70.01         86.91        11.49 o
  -3   7  14       3218.10       3254.04        53.48 o
  -2   7  14        599.17        636.03        19.66 o
  -1   7  14        425.53        375.56        16.00 o
   0   7  14       1156.09       1174.52        25.20 o
   1   7  14         26.84         31.89        10.04 o
   2   7  14        837.10        838.41        21.21 o
   3   7  14       1177.44       1131.78        24.56 o
  -2   8  14         40.63         26.73        10.63 o
  -1   8  14       1172.24       1153.74        26.50 o
   0   8  14         70.03         88.22        11.92 o
  -9   0  15         22.92         40.11        14.28 o
  -7   0  15       2203.41       2210.63        42.91 o
  -5   0  15       5992.58       5859.75        73.97 o
  -3   0  15       9122.96       9075.98        88.51 o
  -1   0  15       3231.69       3273.47        38.63 o
   1   0  15       4400.97       4322.04        51.50 o
   3   0  15       2722.01       2798.23        38.51 o
   5   0  15         68.56         64.21        12.86 o
   7   0  15        608.54        619.12        26.77 o
  -9   1  15        812.50        804.66        21.68 o
  -8   1  15       1954.81       1949.88        32.66 o
  -7   1  15       1213.67       1212.76        23.10 o
  -6   1  15       1218.31       1144.93        20.85 o
  -5   1  15        381.35        369.55        12.12 o
  -4   1  15        780.38        775.88        13.95 o
  -3   1  15        343.34        363.43         9.49 o
  -2   1  15       1998.15       1990.99        21.39 o
  -1   1  15       1862.06       1865.01        20.33 o
   0   1  15       3206.85       3157.67        27.74 o
   1   1  15        512.53        487.98        11.05 o
   2   1  15       1313.16       1286.78        16.80 o
   3   1  15          8.57          6.13         5.31 o
   4   1  15       2143.96       2219.56        26.08 o
   5   1  15        627.27        621.16        16.59 o
   6   1  15       1391.80       1399.31        24.56 o
   7   1  15        197.75        210.20        13.25 o
  -9   2  15       2362.98       2396.89        36.47 o
  -8   2  15        466.67        463.64        15.96 o
  -7   2  15        783.07        756.23        19.00 o
  -6   2  15        464.59        462.81        13.92 o
  -5   2  15        285.90        259.33        10.30 o
  -4   2  15        506.75        413.16        11.14 o
  -3   2  15        678.59        589.87        12.80 o
  -2   2  15        284.90        262.21         8.94 o
  -1   2  15       1141.44       1108.23        15.82 o
   0   2  15       1874.58       1915.76        20.29 o
   1   2  15       3623.98       3522.08        31.44 o
   2   2  15        101.32         77.39         6.36 o
   3   2  15       6866.89       6784.93        56.17 o
   4   2  15        247.52        253.58        10.11 o
   5   2  15       3715.96       3720.81        40.82 o
   6   2  15        364.78        385.39        14.32 o
   7   2  15       1051.22       1121.99        24.05 o
  -9   3  15        103.38         95.91        11.34 o
  -8   3  15        696.43        690.80        19.01 o
  -7   3  15        502.34        515.51        16.27 o
  -6   3  15       3731.24       3690.73        39.95 o
  -5   3  15          9.59         -0.94         6.43 o
  -4   3  15       5964.60       5962.69        50.42 o
  -3   3  15        327.52        314.99        10.23 o
  -2   3  15       4280.50       4357.18        39.22 o
  -1   3  15       1017.49        944.54        14.83 o
   0   3  15       1616.23       1566.41        18.93 o
   1   3  15        255.16        277.60         8.81 o
   2   3  15         30.29         31.25         6.34 o
   3   3  15         40.07         30.45         6.74 o
   4   3  15         24.33         20.37         6.96 o
   5   3  15        693.59        683.93        17.71 o
   6   3  15        788.86        808.13        21.02 o
   7   3  15        632.21        594.49        30.90 o
  -8   4  15        843.85        835.59        23.27 o
  -7   4  15       1476.75       1490.67        25.26 o
  -6   4  15        888.66        876.47        21.11 o
  -5   4  15       2342.60       2335.12        30.02 o
  -4   4  15        206.07        213.23        10.03 o
  -3   4  15       2100.02       2118.84        25.84 o
  -2   4  15       1643.97       1581.92        21.78 o
  -1   4  15       2730.91       2697.56        29.77 o
   0   4  15       2274.67       2216.20        25.60 o
   1   4  15       1172.94       1176.24        19.34 o
   2   4  15        498.86        508.24        14.29 o
   3   4  15        413.08        424.64        13.57 o
   4   4  15        164.54        155.68        10.09 o
   5   4  15        326.28        363.99        16.33 o
   6   4  15        244.31        228.29        16.26 o
  -7   5  15          0.53         -8.47         8.47 o
  -6   5  15        127.90        141.85        10.66 o
  -5   5  15         93.05         83.62         9.29 o
  -4   5  15        274.90        293.33        13.42 o
  -3   5  15        731.53        716.72        16.88 o
  -2   5  15        759.53        718.34        18.14 o
  -1   5  15        300.77        305.64        12.19 o
   0   5  15       1596.15       1590.60        26.02 o
   1   5  15         36.03         31.89         7.93 o
   2   5  15       5542.21       5519.07        54.63 o
   3   5  15         66.88         59.89         9.12 o
   4   5  15       3242.05       3296.71        38.96 o
   5   5  15         93.72         91.69        11.93 o
  -6   6  15        423.40        439.26        16.93 o
  -5   6  15       1056.58       1078.48        27.28 o
  -4   6  15         76.09         64.35        10.22 o
  -3   6  15       1013.21       1043.32        24.52 o
  -2   6  15        209.31        207.20        12.22 o
  -1   6  15       1639.79       1590.66        26.26 o
   0   6  15        227.76        238.75        12.79 o
   1   6  15        645.30        646.32        22.32 o
   2   6  15         63.26         57.76         9.32 o
   3   6  15        102.97         94.10        10.38 o
   4   6  15        496.88        492.69        18.31 o
  -4   7  15       2117.53       2256.07        35.67 o
  -3   7  15        205.42        221.96        13.99 o
  -2   7  15        456.31        500.60        19.11 o
  -1   7  15        705.97        723.35        21.30 o
   0   7  15        523.00        503.46        18.45 o
   1   7  15        167.31        211.37        14.04 o
   2   7  15        545.78        561.84        19.70 o
  -8   0  16          0.72         35.71        12.72 o
  -6   0  16        440.30        432.43        20.95 o
  -4   0  16       3715.95       3472.92        50.73 o
  -2   0  16       2993.34       2870.19        38.15 o
   0   0  16        105.49        134.54        10.89 o
   2   0  16       6486.77       6428.30        85.93 o
   4   0  16         25.11         26.00        11.65 o
   6   0  16        632.43        572.76        25.63 o
  -9   1  16         25.02         34.85        10.14 o
  -8   1  16        664.10        632.10        19.85 o
  -7   1  16          3.48          2.24         7.97 o
  -6   1  16       1161.75       1136.32        21.57 o
  -5   1  16          1.44         -0.56         7.06 o
  -4   1  16          0.30         -1.42         6.14 o
  -3   1  16         62.18         64.35         6.51 o
  -2   1  16       1532.92       1530.46        19.72 o
  -1   1  16         15.66         16.92         5.14 o
   0   1  16       1533.60       1533.33        18.56 o
   1   1  16       1819.37       1828.01        20.84 o
   2   1  16        936.42        988.04        15.37 o
   3   1  16        868.71        826.20        15.99 o
   4   1  16        391.77        377.29        13.48 o
   5   1  16        627.53        663.65        18.65 o
   6   1  16       1150.87       1127.06        24.97 o
   7   1  16        624.63        611.51        44.65 o
  -9   2  16          2.37         -2.18         9.36 o
  -8   2  16        307.36        339.26        16.05 o
  -7   2  16        267.44        280.54        13.12 o
  -6   2  16        643.28        559.81        22.64 o
  -5   2  16        254.17        214.38        10.77 o
  -4   2  16       2166.44       2097.82        24.84 o
  -3   2  16        125.89        118.21         7.83 o
  -2   2  16         33.83         43.74         6.38 o
  -1   2  16        926.81        887.79        15.68 o
   0   2  16        776.59        745.02        14.21 o
   1   2  16        587.54        602.31        12.59 o
   2   2  16       3962.34       3882.72        36.97 o
   3   2  16        247.38        275.46        11.23 o
   4   2  16       3606.10       3712.21        40.74 o
   5   2  16         12.47         12.33         8.19 o
   6   2  16        424.85        466.46        16.95 o
  -8   3  16        181.67        201.47        13.07 o
  -7   3  16         65.77         69.58        10.02 o
  -6   3  16         18.23         22.45         8.25 o
  -5   3  16        697.10        650.68        17.73 o
  -4   3  16         40.60         48.49         7.04 o
  -3   3  16       1168.44       1181.52        19.44 o
  -2   3  16        899.13        869.47        15.78 o
  -1   3  16        214.14        223.39         9.90 o
   0   3  16        919.46        896.78        16.94 o
   1   3  16          8.74         10.32         6.71 o
   2   3  16        403.13        429.37        13.44 o
   3   3  16          0.79          2.66         7.12 o
   4   3  16         57.04         41.03         9.40 o
   5   3  16          2.16          7.31         9.27 o
   6   3  16        243.97        257.57        14.46 o
  -8   4  16        158.16        155.45        34.16 o
  -7   4  16       1362.25       1376.58        26.37 o
  -6   4  16         17.24         16.50         8.44 o
  -5   4  16        263.64        282.11        12.41 o
  -4   4  16        345.86        350.67        13.17 o
  -3   4  16         35.76         40.59         7.52 o
  -2   4  16        187.06        189.01         9.79 o
  -1   4  16        813.98        846.53        19.07 o
   0   4  16         68.78         93.70         9.11 o
   1   4  16         98.87        108.64         9.49 o
   2   4  16        142.56        152.94         9.90 o
   3   4  16         14.52         14.20         7.67 o
   4   4  16         23.73          9.58         9.62 o
   5   4  16       1290.51       1314.48        27.05 o
  -7   5  16         34.27         45.74        11.14 o
  -6   5  16        138.21        140.48        12.58 o
  -5   5  16        973.45        932.48        22.16 o
  -4   5  16         68.50         63.34         9.93 o
  -3   5  16        434.08        442.69        14.79 o
  -2   5  16        353.11        369.71        13.75 o
  -1   5  16         20.22         16.86         8.57 o
   0   5  16         63.41         62.87         9.55 o
   1   5  16       1270.63       1308.14        24.17 o
   2   5  16         20.15         21.48         8.93 o
   3   5  16       1864.42       1983.65        28.89 o
   4   5  16          2.42         -0.84         9.91 o
  -5   6  16         18.08         13.30         9.60 o
  -4   6  16         94.80         78.08        10.89 o
  -3   6  16        774.70        770.62        26.26 o
  -2   6  16        107.93        104.79        10.98 o
  -1   6  16       1222.34       1256.13        24.04 o
   0   6  16          4.48         10.38         8.93 o
   1   6  16        914.16        889.10        22.01 o
   2   6  16         69.31         64.76        10.49 o
   3   6  16         80.23         81.25        11.00 o
  -3   7  16        941.36        973.35        27.29 o
  -2   7  16        784.75        732.19        22.00 o
  -1   7  16        776.30        700.63        21.42 o
   0   7  16        160.42        138.83        12.93 o
  -7   0  17       1077.76       1112.93        31.64 o
  -5   0  17          5.84         11.48        10.98 o
  -3   0  17       2039.39       1803.74        34.09 o
  -1   0  17       1520.11       1450.15        28.44 o
   1   0  17       2034.79       1982.71        49.79 o
   3   0  17       4915.06       5253.76        71.06 o
   5   0  17       1390.50       1554.85        44.95 o
  -8   1  17       1186.23       1212.44        24.23 o
  -7   1  17        835.28        857.76        22.87 o
  -6   1  17       2108.69       2001.64        29.34 o
  -5   1  17         86.88        113.08         9.72 o
  -4   1  17       1965.60       1995.34        25.68 o
  -3   1  17        749.89        710.78        16.17 o
  -2   1  17       1088.36       1187.99        18.83 o
  -1   1  17       1549.32       1565.63        22.04 o
   0   1  17        548.67        564.72        13.55 o
   1   1  17        402.67        450.55        11.60 o
   2   1  17         45.99         49.86         7.80 o
   3   1  17        855.23        816.39        18.38 o
   4   1  17         30.06         23.87         8.74 o
   5   1  17        926.18        932.42        22.51 o
   6   1  17        443.04        440.93        16.88 o
  -8   2  17        395.91        440.06        16.56 o
  -7   2  17       1523.72       1554.83        26.23 o
  -6   2  17          2.54          0.68         8.16 o
  -5   2  17       4607.76       4705.03        75.54 o
  -4   2  17        123.89        100.30         9.05 o
  -3   2  17       3214.49       3318.05        43.11 o
  -2   2  17       1056.28        983.20        16.60 o
  -1   2  17       1212.05       1283.04        21.71 o
   0   2  17        921.54        929.87        16.72 o
   1   2  17         95.06        100.45         8.15 o
   2   2  17         16.72          7.99         6.73 o
   3   2  17        586.57        581.97        15.12 o
   4   2  17       1310.15       1307.77        23.47 o
   5   2  17        177.30        170.96        12.71 o
   6   2  17         80.83         56.75        17.75 o
  -8   3  17        997.68       1104.95        70.44 o
  -7   3  17        349.99        387.82        16.30 o
  -6   3  17        168.79        181.16        12.55 o
  -5   3  17         12.67          7.40         8.70 o
  -4   3  17         30.37         30.76         8.74 o
  -3   3  17        330.67        331.93        12.52 o
  -2   3  17        200.47        211.79        10.26 o
  -1   3  17        924.97        877.52        17.58 o
   0   3  17       3304.61       3246.01        37.29 o
   1   3  17        436.78        444.93        14.73 o
   2   3  17       2256.38       2324.94        29.31 o
   3   3  17         17.79         18.68         8.02 o
   4   3  17       1477.87       1572.56        27.62 o
   5   3  17         53.92         40.98        11.47 o
  -7   4  17        556.01        565.28        19.23 o
  -6   4  17        330.31        357.01        16.42 o
  -5   4  17        399.68        382.13        16.40 o
  -4   4  17        103.61        105.80         9.69 o
  -3   4  17        286.82        298.89        12.20 o
  -2   4  17        388.67        422.43        13.82 o
  -1   4  17       1390.57       1428.94        23.54 o
   0   4  17         90.85        115.03         9.94 o
   1   4  17       2042.13       2090.32        29.20 o
   2   4  17        105.41        100.96        10.61 o
   3   4  17        391.44        395.64        15.54 o
   4   4  17        889.31        907.61        24.46 o
  -6   5  17       2359.74       2373.54        40.49 o
  -5   5  17         19.37         19.72         9.65 o
  -4   5  17       3917.48       4116.76        53.66 o
  -3   5  17         18.13         29.32         9.36 o
  -2   5  17       1866.01       1866.11        37.13 o
  -1   5  17          0.67         -1.97         8.43 o
   0   5  17         96.48        117.89        11.15 o
   1   5  17         59.62         75.25        10.34 o
   2   5  17          1.33          4.79         8.97 o
   3   5  17        377.89        394.52        16.13 o
  -4   6  17        311.14        341.00        15.80 o
  -3   6  17        362.49        381.55        17.31 o
  -2   6  17       2397.91       2416.51        34.50 o
  -1   6  17        458.55        520.34        17.96 o
   0   6  17       1036.59       1083.37        28.95 o
   1   6  17        625.21        642.80        19.75 o
   2   6  17        300.89        286.22        15.32 o
  -8   0  18         29.92         60.30        15.03 o
  -6   0  18        281.71        313.71        20.22 o
  -4   0  18        460.86        396.55        20.54 o
  -2   0  18        259.65        275.69        16.13 o
   0   0  18       3572.16       3512.79        52.99 o
   2   0  18       4471.23       4561.72        64.39 o
   4   0  18       2784.01       3000.96        54.22 o
  -8   1  18        480.22        567.08        36.13 o
  -7   1  18       1108.50       1148.07        30.96 o
  -6   1  18        101.29         95.73        10.37 o
  -5   1  18        945.56        936.92        21.10 o
  -4   1  18        211.63        188.51        11.35 o
  -3   1  18       1554.10       1524.32        22.62 o
  -2   1  18       1007.95       1001.04        18.62 o
  -1   1  18        499.52        511.25        15.06 o
   0   1  18        632.81        691.79        15.38 o
   1   1  18        687.13        699.10        16.66 o
   2   1  18         38.29         59.86         8.01 o
   3   1  18       1335.97       1323.70        22.53 o
   4   1  18        291.15        297.53        14.57 o
   5   1  18        590.75        608.86        19.09 o
  -7   2  18        509.41        577.28        18.29 o
  -6   2  18       1771.12       1777.62        28.14 o
  -5   2  18         17.71         26.22         8.82 o
  -4   2  18       2424.58       2479.36        31.69 o
  -3   2  18        122.61        119.03         9.23 o
  -2   2  18       2481.43       2453.46        29.77 o
  -1   2  18         36.94         43.48         7.15 o
   0   2  18        459.00        483.10        15.26 o
   1   2  18        156.51        160.68        10.57 o
   2   2  18         81.03         79.07         9.41 o
   3   2  18        394.91        421.63        14.78 o
   4   2  18          4.91          1.11         9.77 o
   5   2  18        448.34        461.11        19.02 o
  -7   3  18          0.15          2.85         9.86 o
  -6   3  18        217.01        222.26        13.67 o
  -5   3  18         17.30         -3.58         8.90 o
  -4   3  18          0.97         -3.21         8.42 o
  -3   3  18        106.21        100.84         9.74 o
  -2   3  18        409.06        442.11        14.12 o
  -1   3  18        699.28        671.00        17.88 o
   0   3  18        244.38        246.64        12.27 o
   1   3  18       2361.23       2316.47        31.15 o
   2   3  18         11.26         18.84         8.45 o
   3   3  18       2016.78       2109.85        32.50 o
   4   3  18          1.58          0.09        10.09 o
  -6   4  18         35.28         26.15        10.20 o
  -5   4  18          5.54         12.81         9.90 o
  -4   4  18        255.99        241.26        13.62 o
  -3   4  18        508.63        517.11        19.53 o
  -2   4  18         64.86         81.06         9.99 o
  -1   4  18        818.11        856.55        25.62 o
   0   4  18       1063.23       1013.94        22.64 o
   1   4  18        277.68        304.76        14.26 o
   2   4  18       1446.56       1445.15        25.97 o
   3   4  18         10.40         14.37        10.29 o
  -5   5  18       1620.19       1706.00        34.67 o
  -4   5  18         66.06         69.57        11.59 o
  -3   5  18        700.49        678.80        21.43 o
  -2   5  18        214.55        207.66        13.46 o
  -1   5  18        252.04        252.63        13.83 o
   0   5  18         15.25         20.73         9.40 o
   1   5  18         17.53         16.89         9.48 o
   2   5  18        325.98        336.86        15.97 o
  -2   6  18        395.22        445.64        43.19 o
  -1   6  18        546.34        547.39        39.62 o
  -7   0  19        628.91        533.73        35.89 o
  -5   0  19       3202.23       3418.25        58.80 o
  -3   0  19       1167.34       1195.02        29.09 o
  -1   0  19         44.75         63.77        12.21 o
   1   0  19        365.44        388.51        21.39 o
   3   0  19        418.98        440.74        24.71 o
  -7   1  19        263.76        279.10        14.44 o
  -6   1  19         75.80         82.61        10.52 o
  -5   1  19          2.48         10.72         8.67 o
  -4   1  19         96.12        120.70        10.57 o
  -3   1  19        887.63        873.96        19.34 o
  -2   1  19          1.38         -1.38         7.31 o
  -1   1  19       1128.03       1125.19        20.31 o
   0   1  19        170.08        175.34        11.05 o
   1   1  19        600.60        719.30        19.09 o
   2   1  19        173.23        195.49        11.40 o
   3   1  19        244.18        240.32        14.52 o
   4   1  19          0.35          5.32         9.64 o
  -6   2  19         16.81          6.73         9.67 o
  -5   2  19         43.98         33.34        10.09 o
  -4   2  19          1.66          5.51         9.03 o
  -3   2  19         59.95         46.65         9.39 o
  -2   2  19        743.29        706.13        20.01 o
  -1   2  19       1015.21       1007.19        22.10 o
   0   2  19          3.52         12.44         9.02 o
   1   2  19       1041.44       1056.31        23.11 o
   2   2  19        363.41        350.16        14.59 o
   3   2  19        676.82        751.29        24.06 o
   4   2  19        113.00        112.66        15.45 o
  -6   3  19       1190.13       1225.58        28.91 o
  -5   3  19        104.43        125.44        12.15 o
  -4   3  19       1161.13       1197.34        29.54 o
  -3   3  19         55.24         47.83         9.66 o
  -2   3  19        382.29        417.36        16.61 o
  -1   3  19         51.62         57.66        10.31 o
   0   3  19        153.89        150.87        11.22 o
   1   3  19         35.52         46.96         9.46 o
   2   3  19        247.03        260.41        13.32 o
   3   3  19        686.84        680.64        21.92 o
  -5   4  19        455.66        448.40        18.72 o
  -4   4  19        524.44        469.34        18.61 o
  -3   4  19        552.66        615.36        21.94 o
  -2   4  19       1717.79       1825.90        32.00 o
  -1   4  19         39.64         43.76        10.91 o
   0   4  19       1133.99       1134.04        24.25 o
   1   4  19         42.76         41.11        10.19 o
   2   4  19          9.41          8.73         9.54 o
  -3   5  19         28.83         18.97        15.61 o
  -2   5  19         21.89         30.66        11.74 o
  -1   5  19        127.36        135.74        12.84 o
   0   5  19        580.54        620.72        19.75 o
  -6   0  20       2387.26       2374.22        48.55 o
  -4   0  20       2578.90       2829.02        52.40 o
  -2   0  20       1445.67       1562.51        34.35 o
   0   0  20        113.36        170.94        15.52 o
   2   0  20         27.14         23.56        14.53 o
  -6   1  20        262.52        310.42        15.01 o
  -5   1  20        473.93        462.44        16.83 o
  -4   1  20        528.46        479.96        17.36 o
  -3   1  20        762.13        757.69        19.82 o
  -2   1  20        605.08        675.94        18.39 o
  -1   1  20       1376.09       1463.74        27.05 o
   0   1  20        647.49        714.64        22.02 o
   1   1  20       1079.09       1103.07        25.16 o
   2   1  20        138.02        117.58        13.24 o
   3   1  20       1410.10       1491.78        35.37 o
  -5   2  20         82.77         98.10        11.76 o
  -4   2  20        185.20        195.82        13.36 o
  -3   2  20         47.03         48.89         9.97 o
  -2   2  20        596.89        600.86        18.51 o
  -1   2  20        158.47        164.93        12.67 o
   0   2  20       2370.16       2467.84        37.25 o
   1   2  20          5.19          6.39         9.51 o
   2   2  20       2605.28       2721.44        39.93 o
  -4   3  20        158.56        154.27        12.78 o
  -3   3  20       1289.90       1359.16        28.30 o
  -2   3  20        602.77        629.25        21.05 o
  -1   3  20         38.71         26.49        10.20 o
   0   3  20         52.14         66.22        11.04 o
   1   3  20         18.89         11.77        10.00 o
   2   3  20         14.86         21.52        23.58 o
  -3   4  20        577.97        532.02        40.17 o
  -2   4  20       1002.38       1026.83        29.21 o
  -1   4  20        382.94        399.32        18.20 o
   0   4  20       1216.88       1262.87        28.06 o
  -3   0  21        294.98        358.89        21.61 o
  -1   0  21         26.12         25.00        12.20 o
   1   0  21        650.23        667.87        31.40 o
  -4   1  21         10.94          3.21         9.89 o
  -3   1  21        297.96        345.75        16.11 o
  -2   1  21         85.49         62.47        10.41 o
  -1   1  21        184.64        205.44        13.85 o
   0   1  21        264.23        280.60        15.10 o
   1   1  21          5.07         -3.38        10.84 o
  -3   2  21         50.28         56.63        11.36 o
  -2   2  21        416.87        462.69        19.15 o
  -1   2  21        253.54        232.68        14.56 o
   0   2  21         89.67        112.01        12.31 o
                                                
