# Supplementary material for: Comparison of silver and molybdenum microfocus X-ray sources for single-crystal structure determination
Source: J Appl Crystallogr. 2015 Jan 30;48(Pt 1):3–10. doi: 10.1107/S1600576714022985 (PMC4453166; doi:10.1107/S1600576714022985)
Supplement: Supplementary file 11 [file j-48-00003-6-Agsup12.hkl]

#
# h,k,l, Fc-squared, Fo-squared, sigma(Fo-squared), status flag
#
data_6-(Ag)
_shelx_title ' P21n in P2(1)/n'
_shelx_refln_list_code          4
_shelx_F_calc_maximum      376.50
_exptl_crystal_F_000      1652.00
_reflns_d_resolution_high  0.7890

loop_
 _space_group_symop_operation_xyz
 'x, y, z'
 '-x+1/2, y+1/2, -z+1/2'
 '-x, -y, -z'
 'x-1/2, -y-1/2, z-1/2'

_cell_length_a    18.5680
_cell_length_b     9.5040
_cell_length_c    21.3780
_cell_angle_alpha  90.000
_cell_angle_beta  102.950
_cell_angle_gamma  90.000

_shelx_F_squared_multiplier     1.000

loop_
 _refln_index_h
 _refln_index_k
 _refln_index_l
 _refln_F_squared_calc
 _refln_F_squared_meas
 _refln_F_squared_sigma
 _refln_observed_status
   2   0   0      95149.16      95276.16      2783.53 o
   4   0   0       4979.46       4913.41       152.76 o
   6   0   0       2810.76       2764.85       114.57 o
  10   0   0         69.87        159.85        13.99 o
  12   0   0         39.80         13.66        11.43 o
  14   0   0       5922.87       6030.70       137.81 o
  16   0   0       2485.56       2539.86       105.91 o
  18   0   0        680.28        743.59       103.94 o
  20   0   0        841.41        758.32        69.45 o
  22   0   0       6724.41       6606.13       185.75 o
   3   1   0       3064.66       3293.24       116.04 o
   4   1   0      11360.24      11280.00       247.14 o
   5   1   0       4481.43       4849.11       138.08 o
   6   1   0       4942.81       5077.44       125.81 o
   7   1   0       1099.38        929.33        27.81 o
   8   1   0       1710.12       1812.52        33.08 o
   9   1   0      15728.82      15018.73       182.87 o
  10   1   0       3260.62       3206.21        47.04 o
  11   1   0       2366.20       2363.83        39.95 o
  12   1   0       9526.10       9738.90       107.02 o
  13   1   0        163.60        121.53        13.95 o
  14   1   0       2101.02       2008.94        41.07 o
  15   1   0        582.53        550.07        28.67 o
  16   1   0        309.79        349.19        25.48 o
  17   1   0        517.50        547.64        34.14 o
  18   1   0        661.75        691.48        43.70 o
  19   1   0       1954.80       1866.22        69.08 o
  20   1   0        617.97        647.84        49.49 o
  21   1   0       4386.46       4442.69       103.07 o
  22   1   0       1058.07        996.17        59.45 o
   0   2   0      27806.49      28516.83       601.82 o
   1   2   0       6109.58       6427.98       139.70 o
   2   2   0         48.48         78.16        11.29 o
   3   2   0      21794.19      23060.15       413.07 o
   4   2   0      49766.70      52603.00       779.77 o
   5   2   0      38950.08      41783.48       623.51 o
   6   2   0        445.04        498.91        19.87 o
   7   2   0       7001.38       6382.60        85.92 o
   8   2   0      21940.29      22118.21       243.18 o
   9   2   0      31364.25      32192.59       327.71 o
  10   2   0      20412.77      19873.12       199.17 o
  11   2   0       1492.74       1527.76        31.07 o
  12   2   0        439.05        496.16        22.31 o
  13   2   0        758.51        780.35        32.32 o
  14   2   0       9095.03       9199.13       113.47 o
  15   2   0       1757.76       1851.94        51.23 o
  16   2   0       1553.49       1514.69        47.97 o
  17   2   0          0.32        -21.33        21.33 o
  18   2   0       2209.54       2314.35        96.65 o
  19   2   0         34.31         26.96        23.91 o
  20   2   0       6966.71       6833.21       113.62 o
  21   2   0         23.14         27.98        23.68 o
  22   2   0       2336.46       2496.87        88.03 o
   1   3   0      34712.16      36411.18       485.57 o
   2   3   0         27.10         31.01         9.39 o
   3   3   0         29.52         86.47        12.28 o
   4   3   0        176.88        199.66        15.66 o
   5   3   0       4953.39       4418.66        64.82 o
   6   3   0      32902.59      33561.28       361.34 o
   7   3   0       9951.52       9903.26       118.89 o
   8   3   0      42094.96      40930.75       469.15 o
   9   3   0       6901.78       6844.85        88.38 o
  10   3   0       2826.21       2687.80        46.40 o
  11   3   0        267.45        254.33        18.16 o
  12   3   0        475.83        527.91        22.82 o
  13   3   0        727.15        758.77        26.41 o
  14   3   0        540.41        554.95        26.71 o
  15   3   0          5.12         22.43        17.71 o
  16   3   0        204.62        248.74        23.48 o
  17   3   0          9.66        -20.29        20.62 o
  18   3   0        124.69         98.39        26.67 o
  19   3   0        739.17        763.46        42.00 o
  20   3   0        186.07        225.37        36.85 o
  21   3   0        720.11        770.26        43.35 o
  22   3   0       2627.46       2749.41        74.09 o
   0   4   0      27394.23      29664.82       408.97 o
   1   4   0       4635.25       4674.93        60.31 o
   2   4   0       4750.46       4868.88        75.11 o
   3   4   0      15469.90      15781.31       180.05 o
   4   4   0      19343.97      20414.38       228.93 o
   5   4   0        236.02        211.38        15.18 o
   6   4   0      53953.73      55892.51       594.70 o
   7   4   0       1109.96        944.25        34.05 o
   8   4   0       2009.80       2558.40        61.83 o
   9   4   0      11713.38      12031.63       136.94 o
  10   4   0        450.49        437.16        26.86 o
  11   4   0       2945.25       2776.76        51.10 o
  12   4   0        101.56         97.74        17.71 o
  13   4   0       1353.24       1336.03        39.14 o
  14   4   0        670.40        689.09        34.17 o
  15   4   0        133.11         81.55        21.76 o
  16   4   0        266.34        303.64        27.07 o
  17   4   0       1010.09       1083.88        53.12 o
  18   4   0        706.11        728.55        39.99 o
  19   4   0        194.23        187.88        30.40 o
  20   4   0         25.90         15.61        30.54 o
  21   4   0        222.41        175.80        36.24 o
   1   5   0       3443.74       3117.52        40.81 o
   2   5   0      26932.56      27958.35       309.38 o
   3   5   0         48.61         50.29        12.57 o
   4   5   0      10281.53      10572.31       115.31 o
   5   5   0        121.66        142.91        13.04 o
   6   5   0         77.07         59.09        14.10 o
   7   5   0      10088.25      10027.45       126.94 o
   8   5   0       1985.84       1902.08        43.24 o
   9   5   0       6427.68       6154.53        88.99 o
  10   5   0       5948.96       6112.88        77.00 o
  11   5   0        662.12        708.27        25.10 o
  12   5   0        252.00        272.56        23.16 o
  13   5   0       5679.30       5419.78       137.09 o
  14   5   0         48.87         47.73        22.47 o
  15   5   0       6162.37       6323.97       104.39 o
  16   5   0       2147.68       2312.14        61.35 o
  17   5   0       1630.00       1643.91        51.63 o
  18   5   0       1806.57       1816.66        59.18 o
  19   5   0       1572.73       1694.09        58.85 o
  20   5   0         72.84        116.57        34.39 o
   0   6   0      10258.88      10504.74       169.90 o
   1   6   0        158.53        159.60        18.38 o
   2   6   0        326.46        285.29        18.26 o
   3   6   0        275.52        445.10        25.21 o
   4   6   0       1417.68       1495.17        39.76 o
   5   6   0       3418.25       3496.26        52.83 o
   6   6   0       5365.86       5385.25        73.30 o
   7   6   0      17090.70      17137.45       204.16 o
   8   6   0       6628.33       6619.09        95.80 o
   9   6   0       4196.45       3976.19        73.91 o
  10   6   0         35.23         10.64        19.02 o
  11   6   0         13.30          9.43        20.40 o
  12   6   0       1705.81       1675.53        51.96 o
  13   6   0        589.26        586.73        38.95 o
  14   6   0       4390.89       4452.58        92.84 o
  15   6   0        593.11        535.15        40.11 o
  16   6   0       2902.27       2957.96        79.28 o
  17   6   0         17.79        -16.00        30.09 o
  18   6   0         94.50        176.66        54.39 o
  19   6   0        164.15        139.08        45.11 o
   1   7   0         32.68         34.55        14.95 o
   2   7   0        497.99        445.96        27.41 o
   3   7   0       1371.64       1417.68        38.28 o
   4   7   0         24.74         51.74        14.22 o
   5   7   0      10458.71      10141.96       118.12 o
   6   7   0        684.08        709.87        26.39 o
   7   7   0       2428.59       2496.94        50.04 o
   8   7   0         57.58         45.96        18.56 o
   9   7   0       5357.57       5192.57        86.41 o
  10   7   0        105.70        107.40        24.31 o
  11   7   0       6124.72       6029.62        97.43 o
  12   7   0         16.35         57.94        24.96 o
  13   7   0        861.39        932.05        49.60 o
  14   7   0        340.83        435.57        39.10 o
  15   7   0       1753.80       1663.78        63.51 o
  16   7   0        151.83        202.10        36.30 o
  17   7   0       2880.25       3065.19        84.99 o
  18   7   0        160.34        238.82        41.82 o
   0   8   0        956.45        985.72        62.55 o
   1   8   0        299.04        333.29        31.34 o
   2   8   0        985.20       1050.17        46.11 o
   3   8   0       1415.30       1391.57        54.06 o
   4   8   0       1356.56       1272.11        43.11 o
   5   8   0       2255.28       2283.02        56.48 o
   6   8   0       3142.71       3101.95        57.38 o
   7   8   0       2520.85       2434.07        58.91 o
   8   8   0         11.25         13.78        19.90 o
   9   8   0         71.88         43.42        22.65 o
  10   8   0       2797.17       2955.21        62.37 o
  11   8   0       3033.45       3043.08        65.48 o
  12   8   0       1839.93       1900.84        56.94 o
  13   8   0        300.14        377.32        38.33 o
  14   8   0       3012.45       3137.06        83.59 o
  15   8   0       1490.45       1447.59        74.89 o
  16   8   0       5843.94       6164.48       124.09 o
  17   8   0       2590.41       2879.20        95.28 o
   1   9   0       2924.79       3021.95        83.89 o
   2   9   0        414.61        393.06        36.70 o
   3   9   0        702.96        668.63        42.78 o
   4   9   0        388.35        358.21        36.00 o
   5   9   0       2103.90       2031.94        95.25 o
   6   9   0         19.15         14.91        22.38 o
   7   9   0        423.13        379.21        32.02 o
   8   9   0         50.05         33.99        27.40 o
   9   9   0        746.44        755.73        48.16 o
  10   9   0        379.78        395.10        32.94 o
  11   9   0        418.95        421.71        33.24 o
  12   9   0        107.85        137.11        31.44 o
  13   9   0       3799.76       3922.88        94.89 o
  14   9   0        386.55        417.50        43.90 o
  15   9   0       8248.30       8416.17       154.16 o
   0  10   0          7.88         16.57        46.08 o
   1  10   0       4017.41       4321.66        95.50 o
   2  10   0        305.09        307.29        39.83 o
   3  10   0       8051.06       8163.63       137.49 o
   4  10   0         79.14        100.01        33.88 o
   5  10   0        631.53        693.49        47.07 o
   6  10   0        318.08        321.95        31.03 o
   7  10   0        573.47        559.40        35.74 o
   8  10   0        270.09        238.00        33.12 o
   9  10   0        178.98        168.76        33.91 o
  10  10   0         60.13         27.74        31.19 o
  11  10   0        514.31        481.82        57.14 o
  12  10   0       1733.18       1699.26        75.41 o
   1  11   0        879.04        830.24        54.47 o
   2  11   0       1348.49       1242.82        70.09 o
   3  11   0       1422.51       1419.68        74.26 o
   4  11   0        599.59        643.45        50.34 o
   5  11   0       2514.46       2488.38        83.14 o
   6  11   0        620.53        619.94        50.32 o
   7  11   0        167.18        189.54        40.03 o
   8  11   0        737.13        757.31        45.21 o
   9  11   0        783.01        793.44        46.35 o
   0  12   0         57.64        108.75        60.35 o
   1  12   0         26.61         26.92        40.40 o
   2  12   0        363.38        269.16       171.86 o
 -23   0   1         77.16        142.12        55.99 o
 -21   0   1        186.37        253.84        55.80 o
 -19   0   1       2283.05       2398.11       107.19 o
 -17   0   1       6399.32       6538.50       190.19 o
 -15   0   1       6270.39       5888.42       147.63 o
 -13   0   1       1153.26       1091.48        45.83 o
 -11   0   1      11486.22      11117.86       252.77 o
  -9   0   1       2491.30       2568.68        48.69 o
  -7   0   1      16244.58      17285.28       306.62 o
  -5   0   1     141753.52     145429.97      3004.28 o
  -3   0   1      18600.97      18271.44       549.36 o
   3   0   1       4074.80       4096.71       138.08 o
   5   0   1       1219.71       1147.96       100.62 o
   7   0   1      13005.01      12305.16       196.73 o
   9   0   1       1565.22       1580.45        50.52 o
  11   0   1      26377.39      26905.35       372.49 o
  13   0   1       9087.28       9139.65       127.78 o
  15   0   1         42.80         24.76        32.67 o
  17   0   1          2.38         -7.78        36.30 o
  19   0   1       3617.52       3594.46       123.96 o
  21   0   1       6762.58       6734.94       186.73 o
 -23   1   1         64.38        128.50        42.38 o
 -22   1   1       3074.65       3037.76        87.94 o
 -21   1   1        213.31        216.14        38.48 o
 -20   1   1        846.16        813.88        50.58 o
 -19   1   1        503.53        516.33        40.80 o
 -18   1   1        206.14        146.30        30.37 o
 -17   1   1       2890.64       2849.01        72.08 o
 -16   1   1         25.01         39.14        17.16 o
 -15   1   1      19571.45      19495.45       243.52 o
 -14   1   1       6990.78       6879.98        87.76 o
 -13   1   1       6544.29       6360.81        86.36 o
 -12   1   1       1697.50       1730.49        34.23 o
 -11   1   1       1620.57       1608.51        31.91 o
 -10   1   1       5161.58       5377.33        72.42 o
  -9   1   1        729.95        626.18        25.97 o
  -8   1   1       8479.29       8370.45       106.81 o
  -7   1   1        822.06        722.33        28.38 o
  -6   1   1      96242.17      99053.54      1681.68 o
  -5   1   1       6088.95       5993.28       141.07 o
  -4   1   1      28429.53      28692.59       604.99 o
   3   1   1      15855.24      16323.70       495.01 o
   4   1   1      15346.67      15417.03       332.86 o
   5   1   1      25812.88      26539.96       461.31 o
   6   1   1        468.04        552.99        23.55 o
   7   1   1       4042.92       4385.41        62.37 o
   8   1   1        552.27        546.29        19.43 o
   9   1   1      19229.04      18940.90       188.64 o
  10   1   1        396.42        506.32        17.95 o
  11   1   1         12.59         24.35        10.43 o
  12   1   1       5975.72       6114.09        74.32 o
  13   1   1       8488.53       8537.88        98.10 o
  14   1   1        485.27        548.73        22.38 o
  15   1   1       3180.55       3272.12        59.62 o
  16   1   1       3456.75       3440.20        68.43 o
  17   1   1        195.11        192.13        23.45 o
  18   1   1        121.13        108.44        26.68 o
  19   1   1       1217.43       1268.01        63.83 o
  20   1   1       9876.56       9647.94       164.22 o
  21   1   1        197.28        182.92        37.90 o
  22   1   1       4723.66       4912.10       111.89 o
 -22   2   1        136.60        104.61        37.84 o
 -21   2   1       3104.24       3219.58        86.86 o
 -20   2   1       3052.96       3135.71        69.16 o
 -19   2   1        261.15        284.89        34.53 o
 -18   2   1       2982.57       2926.67        64.82 o
 -17   2   1       2753.55       2730.61        61.24 o
 -16   2   1       2964.08       3077.82        64.09 o
 -15   2   1       1905.01       1954.18        43.68 o
 -14   2   1      11864.19      11613.71       136.10 o
 -13   2   1       8539.40       8465.84       103.99 o
 -12   2   1      10566.99      10511.99       122.43 o
 -11   2   1         35.34         47.12        12.25 o
 -10   2   1       5352.51       5532.16        71.08 o
  -9   2   1       9608.69       9409.14       113.44 o
  -8   2   1       1389.49       1422.04        32.56 o
  -7   2   1      42966.92      41224.95       467.93 o
  -6   2   1       1072.55       1079.12        29.42 o
  -5   2   1      27441.93      26930.03       406.85 o
  -4   2   1       6211.62       6141.75       103.26 o
  -3   2   1       3983.79       4200.61        86.84 o
  -2   2   1        589.01        607.59        37.46 o
  -1   2   1       8815.70       8867.40       189.03 o
   0   2   1          2.71         30.28         9.33 o
   1   2   1       3256.21       3413.50        48.99 o
   2   2   1      18472.99      18667.17       285.25 o
   3   2   1        488.84        485.18        32.23 o
   4   2   1      26847.04      27488.21       413.45 o
   5   2   1       8947.05       8901.85       130.58 o
   6   2   1         56.52         58.57         9.73 o
   7   2   1      14764.92      15281.13       172.06 o
   8   2   1       3774.27       4253.49        55.72 o
   9   2   1       3297.71       3843.01        53.19 o
  10   2   1        521.57        493.32        20.30 o
  11   2   1        943.09        912.65        25.38 o
  12   2   1       2564.67       2437.52        54.69 o
  13   2   1          4.78         -6.79        12.55 o
  14   2   1       1542.91       1524.83        39.05 o
  15   2   1       3279.71       3385.33        72.90 o
  16   2   1        502.66        434.66        27.64 o
  17   2   1       3018.93       2909.98        65.25 o
  18   2   1       3008.74       2993.13        71.73 o
  19   2   1        841.80        745.34        39.62 o
  20   2   1        395.46        326.35        32.23 o
  21   2   1       7290.30       7387.12       122.03 o
  22   2   1        121.18        124.30        39.77 o
 -22   3   1        455.96        450.82        38.59 o
 -21   3   1        670.92        690.80        40.59 o
 -20   3   1        897.79        870.14        43.00 o
 -19   3   1       8207.55       8264.50       148.94 o
 -18   3   1        239.28        212.58        28.47 o
 -17   3   1        629.27        645.60        33.14 o
 -16   3   1         89.18        100.66        21.49 o
 -15   3   1        777.29        808.47        31.37 o
 -14   3   1        987.10        953.57        32.49 o
 -13   3   1       8125.20       8032.79       101.60 o
 -12   3   1        441.81        459.75        22.33 o
 -11   3   1      12332.08      12553.68       159.80 o
 -10   3   1        500.48        597.97        22.66 o
  -9   3   1       6805.14       6868.00        83.52 o
  -8   3   1         54.80        137.54        13.80 o
  -7   3   1       3877.51       4053.13        62.06 o
  -6   3   1      11648.89      11406.39       132.77 o
  -5   3   1       5809.59       5329.59        80.09 o
  -4   3   1      10394.25       9831.81       132.66 o
  -3   3   1       2523.58       2417.75        54.79 o
  -2   3   1       5179.38       5259.96        81.86 o
  -1   3   1      18309.19      18650.79       256.02 o
   0   3   1      14011.98      14318.10       200.57 o
   1   3   1       1280.53       1146.89        26.04 o
   2   3   1      34103.95      34479.23       464.18 o
   3   3   1      45090.25      46140.96       619.13 o
   4   3   1      25226.58      25568.30       297.33 o
   5   3   1      17791.62      17776.69       198.54 o
   6   3   1       2720.83       3002.11        47.13 o
   7   3   1        581.87        834.96        37.06 o
   8   3   1        674.81        728.01        26.40 o
   9   3   1       3231.70       2985.91        49.27 o
  10   3   1         15.80         27.16        12.87 o
  11   3   1       6744.55       6596.02        84.68 o
  12   3   1       6517.24       6435.16        84.12 o
  13   3   1        817.07        845.34        29.20 o
  14   3   1       2859.15       2730.73        54.53 o
  15   3   1        357.22        384.25        25.34 o
  16   3   1       1234.26       1237.36        45.85 o
  17   3   1       1820.27       1872.46        53.10 o
  18   3   1        143.61        125.52        27.72 o
  19   3   1       2298.30       2216.54        64.85 o
  20   3   1        824.51        764.90        43.16 o
  21   3   1        140.79        103.86        31.17 o
  22   3   1        648.18       1003.25       155.70 o
 -21   4   1       3167.02       3246.91       108.05 o
 -20   4   1          1.79        -10.81        28.81 o
 -19   4   1        792.44        869.03        47.42 o
 -18   4   1        956.51        947.80        44.57 o
 -17   4   1       1154.05       1031.97        43.47 o
 -16   4   1       9320.40       9280.05       127.54 o
 -15   4   1        335.35        311.63        25.90 o
 -14   4   1      15489.31      15174.01       197.10 o
 -13   4   1        222.90        247.84        23.56 o
 -12   4   1       2459.45       2433.03        42.39 o
 -11   4   1        151.31        151.83        13.62 o
 -10   4   1       2196.53       2079.42        40.07 o
  -9   4   1        319.56        370.45        19.00 o
  -8   4   1        993.56        935.02        28.99 o
  -7   4   1       1372.89       1471.39        34.29 o
  -6   4   1        456.38        447.25        20.37 o
  -5   4   1       4842.78       5161.80        67.10 o
  -4   4   1       2864.62       2867.53        47.04 o
  -3   4   1       6909.46       6424.26        73.55 o
  -2   4   1       5677.49       5540.87        65.98 o
  -1   4   1        960.41       1035.48        25.42 o
   0   4   1       5120.70       5362.48        62.97 o
   1   4   1      19626.83      19326.48       202.57 o
   2   4   1       9497.21       9420.52       114.26 o
   3   4   1      20258.75      19139.40       215.16 o
   4   4   1          1.94         -0.80        10.42 o
   5   4   1       1833.92       2139.58        52.13 o
   6   4   1       4056.96       4612.08        66.82 o
   7   4   1       5937.53       5721.08        79.75 o
   8   4   1       6247.22       6199.51        90.79 o
   9   4   1       2357.19       2295.71        43.92 o
  10   4   1         10.87        -13.53        13.53 o
  11   4   1       5336.19       5565.57        80.73 o
  12   4   1      10237.14      10214.28       130.48 o
  13   4   1       3631.12       3589.43        63.21 o
  14   4   1      12740.58      12356.59       181.66 o
  15   4   1       3717.62       3676.92        72.94 o
  16   4   1       1151.58       1198.28        42.94 o
  17   4   1        152.40        137.61        27.35 o
  18   4   1        551.97        493.52        38.72 o
  19   4   1         44.45         36.61        27.67 o
  20   4   1        208.61        193.13        35.75 o
  21   4   1         49.82          1.59        32.54 o
 -21   5   1        745.36        722.59       108.34 o
 -20   5   1       1244.71       1308.12        54.12 o
 -19   5   1          2.67         11.21        27.73 o
 -18   5   1       3494.35       3343.07        89.69 o
 -17   5   1        826.05        858.70        51.77 o
 -16   5   1       1903.62       1921.33        56.32 o
 -15   5   1      18181.45      18320.01       236.51 o
 -14   5   1       2212.07       2189.90        55.99 o
 -13   5   1      12444.55      11566.70       146.14 o
 -12   5   1      12236.77      12348.56       134.22 o
 -11   5   1        569.43        557.40        28.20 o
 -10   5   1       1784.23       1783.02        39.84 o
  -9   5   1       3253.00       3157.21        48.03 o
  -8   5   1       5196.13       4982.02        81.43 o
  -7   5   1       1526.29       1417.13        45.25 o
  -6   5   1       2989.98       2926.52        48.66 o
  -5   5   1       2086.14       2234.32        40.87 o
  -4   5   1        700.08        708.16        22.04 o
  -3   5   1       8187.33       8536.89       101.50 o
  -2   5   1       2726.84       2785.39        47.32 o
  -1   5   1      10365.01      10367.22       108.18 o
   0   5   1      14709.81      15008.63       166.33 o
   1   5   1      10936.33      11103.51       137.70 o
   2   5   1        699.02        633.33        23.14 o
   3   5   1       2904.65       2790.78        65.51 o
   4   5   1        827.74        813.86        23.24 o
   5   5   1       1295.10       1407.08        31.08 o
   6   5   1        574.66        576.38        24.61 o
   7   5   1       5319.38       5259.55        97.32 o
   8   5   1         34.90          6.95        16.21 o
   9   5   1       8689.46       8770.79       123.83 o
  10   5   1      11418.84      11540.99       143.89 o
  11   5   1       2795.02       2887.69        55.40 o
  12   5   1       2794.34       2947.38        57.42 o
  13   5   1      15462.00      15045.29       184.65 o
  14   5   1       4767.37       4761.38        95.05 o
  15   5   1      10323.24      10440.41       150.56 o
  16   5   1       7167.09       7465.30       119.06 o
  17   5   1       1953.79       2030.13        64.60 o
  18   5   1       2365.50       2309.32        85.25 o
  19   5   1         66.34         89.66        33.20 o
  20   5   1        103.03         76.42        34.36 o
 -20   6   1        334.47        343.57        42.39 o
 -19   6   1       1987.07       1931.27        75.22 o
 -18   6   1        824.65        802.39        48.77 o
 -17   6   1       1140.87       1164.67        57.78 o
 -16   6   1        160.69        143.20        31.56 o
 -15   6   1        781.84        816.59        45.43 o
 -14   6   1        861.77        852.51        44.71 o
 -13   6   1      10565.73      10541.66       167.65 o
 -12   6   1       2739.83       2683.56        59.43 o
 -11   6   1      15538.18      15326.15       189.59 o
 -10   6   1        604.83        650.43        35.39 o
  -9   6   1        432.29        423.87        26.64 o
  -8   6   1         48.75         20.24        16.31 o
  -7   6   1       2076.01       2032.64        43.99 o
  -6   6   1       9379.49       9031.05       100.37 o
  -5   6   1        618.90        615.66        21.76 o
  -4   6   1       7970.23       7399.90        84.58 o
  -3   6   1          2.55         -7.23        11.76 o
  -2   6   1         16.73         16.59        13.37 o
  -1   6   1       1248.45       1157.26        26.72 o
   0   6   1       2164.90       2269.59        41.83 o
   1   6   1        839.33        834.52        28.31 o
   2   6   1       2083.54       1823.78        64.52 o
   3   6   1         71.12         71.04        14.29 o
   4   6   1      18337.91      18436.53       191.75 o
   5   6   1       1406.79       1322.94        33.75 o
   6   6   1      12399.32      11798.68       138.25 o
   7   6   1         48.44         46.11        17.91 o
   8   6   1         69.45         57.33        18.48 o
   9   6   1       8045.37       8007.34       171.80 o
  10   6   1       3986.97       4181.54        83.76 o
  11   6   1      12058.30      11912.40       165.21 o
  12   6   1        200.80        219.64        27.28 o
  13   6   1        995.87        949.32        45.86 o
  14   6   1        355.40        331.45        35.09 o
  15   6   1       5640.62       5804.31       112.02 o
  16   6   1       1412.53       1466.81        81.35 o
  17   6   1       3236.91       3434.38        86.55 o
  18   6   1       3625.01       3736.50       115.34 o
  19   6   1        744.38        787.78        51.90 o
 -18   7   1        142.13        171.52        40.98 o
 -17   7   1        545.04        476.18        43.80 o
 -16   7   1         96.54         87.10        32.16 o
 -15   7   1        304.66        299.35        36.20 o
 -14   7   1        130.36        129.97        30.86 o
 -13   7   1         35.64         45.37        28.66 o
 -12   7   1       3303.96       3297.08        64.22 o
 -11   7   1        117.39         71.13        22.79 o
 -10   7   1      14384.36      14231.87       171.96 o
  -9   7   1        261.82        270.27        24.37 o
  -8   7   1       4597.98       4430.71        66.20 o
  -7   7   1       3085.65       3032.56        50.04 o
  -6   7   1        749.12        835.74        27.81 o
  -5   7   1       7250.99       6880.66        87.11 o
  -4   7   1       1583.56       1579.98        41.00 o
  -3   7   1       1774.30       1738.13        40.79 o
  -2   7   1      10314.32      10089.81       111.52 o
  -1   7   1        279.80        322.26        26.45 o
   0   7   1       2682.61       2530.92        47.52 o
   1   7   1        112.09         71.29        16.31 o
   2   7   1      13530.50      13253.05       173.24 o
   3   7   1       3777.85       3695.44        54.19 o
   4   7   1         58.14        102.85        16.19 o
   5   7   1      11391.59      11160.58       134.49 o
   6   7   1      15170.47      15524.25       169.91 o
   7   7   1        488.98        557.08        33.28 o
   8   7   1      11799.85      11984.96       156.12 o
   9   7   1       2001.88       2032.54        55.80 o
  10   7   1      10498.11      10487.45       143.17 o
  11   7   1       1788.13       1817.19        56.67 o
  12   7   1       1401.52       1344.63        50.24 o
  13   7   1         27.24        -26.61        26.61 o
  14   7   1        667.94        732.66        51.02 o
  15   7   1        119.30         85.57        32.48 o
  16   7   1        122.16         82.65        33.85 o
  17   7   1       1298.19       1338.26        61.45 o
  18   7   1        558.07        588.30        47.94 o
 -17   8   1         38.25         32.97        35.45 o
 -16   8   1       2809.30       3108.02        86.45 o
 -15   8   1        338.29        391.01        40.46 o
 -14   8   1       1915.21       1871.40        67.85 o
 -13   8   1       2652.25       2619.36        80.80 o
 -12   8   1        131.45        154.78        26.85 o
 -11   8   1       4668.02       4525.37        78.65 o
 -10   8   1       3841.14       3794.42        70.64 o
  -9   8   1       4287.00       4078.37        72.54 o
  -8   8   1         58.03         63.77        20.84 o
  -7   8   1        327.32        311.40        24.40 o
  -6   8   1        885.96        819.40        30.93 o
  -5   8   1         56.14         29.76        19.93 o
  -4   8   1       3454.44       3194.71        65.71 o
  -3   8   1         84.33         97.10        20.61 o
  -2   8   1        355.68        332.02        33.32 o
  -1   8   1          0.59          8.11        23.42 o
   0   8   1       4039.67       4065.74        83.14 o
   1   8   1       5310.63       5196.38        94.06 o
   2   8   1         30.95          8.41        23.74 o
   3   8   1        573.54        605.57        37.24 o
   4   8   1       1105.62       1167.98        59.62 o
   5   8   1       7377.26       7424.79       104.48 o
   6   8   1         79.96         58.32        21.29 o
   7   8   1       6171.25       6050.33        98.06 o
   8   8   1        250.26        295.19        27.78 o
   9   8   1      12690.21      12504.31       166.68 o
  10   8   1         76.63        111.42        26.22 o
  11   8   1      10569.33      10803.97       166.17 o
  12   8   1        179.28        154.78        30.51 o
  13   8   1        633.57        704.26        60.00 o
  14   8   1       1875.26       1996.72        70.62 o
  15   8   1         19.69        -10.93        32.86 o
  16   8   1        183.43        143.17        37.78 o
 -15   9   1          1.02         38.90        35.62 o
 -14   9   1       3363.00       3460.20       111.35 o
 -13   9   1        297.89        340.13        37.91 o
 -12   9   1       7992.57       8218.00       127.80 o
 -11   9   1          5.60         19.20        25.33 o
 -10   9   1       3768.51       3485.88        76.53 o
  -9   9   1        782.22        777.74        40.80 o
  -8   9   1        732.77        655.48        41.42 o
  -7   9   1          1.78        -22.58        22.58 o
  -6   9   1       1563.85       1642.87        52.29 o
  -5   9   1       1161.54       1175.53        56.39 o
  -4   9   1         82.40         88.94        20.56 o
  -3   9   1       1215.17       1139.91        51.91 o
  -2   9   1        981.36       1081.67        51.10 o
  -1   9   1       1801.81       1886.12        83.68 o
   0   9   1        256.58        251.31        36.30 o
   1   9   1       1720.79       1583.25        66.95 o
   2   9   1        902.03        924.75        47.64 o
   3   9   1        872.81        902.61        47.61 o
   4   9   1       2321.00       2054.71        97.09 o
   5   9   1        789.49        772.60        53.89 o
   6   9   1        469.33        454.02        46.01 o
   7   9   1        484.79        487.97        36.07 o
   8   9   1       2028.44       1907.67        81.62 o
   9   9   1         21.78         17.60        24.51 o
  10   9   1      12821.41      13058.17       167.03 o
  11   9   1         72.69        139.77        34.75 o
  12   9   1       6573.06       6519.20       108.85 o
  13   9   1          2.35         45.86        33.22 o
  14   9   1          1.68         77.42        35.74 o
  15   9   1        184.85        212.42        55.25 o
 -12  10   1          5.10        -33.91        33.91 o
 -11  10   1       1833.16       1840.66        68.00 o
 -10  10   1       2023.92       1979.34        69.52 o
  -9  10   1       2353.20       2218.38        85.22 o
  -8  10   1        171.47        175.83        31.50 o
  -7  10   1          6.07          2.83        25.78 o
  -6  10   1        299.64        357.35        31.58 o
  -5  10   1        461.16        514.62        43.62 o
  -4  10   1        549.16        592.68        45.43 o
  -3  10   1        171.21        140.90        34.94 o
  -2  10   1       3332.28       3572.79        87.96 o
  -1  10   1        294.09        283.32        38.53 o
   0  10   1       8681.21       8770.03       143.91 o
   1  10   1       1156.79       1324.93        70.51 o
   2  10   1       2211.36       2208.60        75.10 o
   3  10   1        655.85        569.60        44.85 o
   4  10   1       1560.47       1473.57        62.26 o
   5  10   1        253.75        241.09        37.93 o
   6  10   1       1106.08       1170.04        50.23 o
   7  10   1       1654.29       1592.33        55.43 o
   8  10   1        744.49        763.71        53.55 o
   9  10   1       4506.00       4495.26       116.71 o
  10  10   1       1364.55       1552.46        62.92 o
  11  10   1       1914.23       1860.40        73.45 o
  12  10   1        792.60        765.47        55.95 o
  -9  11   1          5.71        -12.30        31.43 o
  -8  11   1       1986.16       1874.09        69.07 o
  -7  11   1         43.64         69.49        26.84 o
  -6  11   1        224.09        177.12        40.54 o
  -5  11   1       1119.84       1047.05        58.55 o
  -4  11   1       1160.49       1198.87        61.58 o
  -3  11   1       2500.76       2759.93        87.55 o
  -2  11   1       1034.48       1018.57        57.80 o
  -1  11   1       1247.06       1176.85        60.70 o
   0  11   1        210.26        149.60        39.47 o
   1  11   1         96.80        112.16        38.38 o
   2  11   1       4906.13       4871.25       107.14 o
   3  11   1        576.24        597.16        50.08 o
   4  11   1       1786.02       1930.53        74.73 o
   5  11   1          0.25        -15.25        36.24 o
   6  11   1       1578.16       1591.00        68.82 o
   7  11   1          2.29         -4.50        37.77 o
   8  11   1       5351.86       5414.72       104.36 o
   9  11   1          1.80          4.76        30.81 o
  -2  12   1        543.99        701.02       231.35 o
  -1  12   1        675.90        717.63        55.73 o
   0  12   1         51.32         33.73        40.76 o
   1  12   1        947.29       1014.46        66.90 o
 -22   0   2        660.05        742.53        73.34 o
 -20   0   2       3225.30       3530.18       121.96 o
 -18   0   2         51.32         24.40        36.92 o
 -16   0   2        768.92        794.92        57.90 o
 -14   0   2       3179.04       3375.40       101.46 o
 -12   0   2       3370.30       3558.83        96.30 o
 -10   0   2       4295.48       4472.33       105.63 o
  -8   0   2         26.22          9.55        18.70 o
  -6   0   2        247.63        237.96        35.25 o
  -4   0   2      56355.96      58996.22      1740.63 o
  -2   0   2      11850.05      12225.51       367.22 o
   0   0   2      75540.12      76435.34      1578.76 o
   4   0   2      61252.63      60647.08      1261.95 o
   6   0   2       6701.08       7056.33       134.93 o
   8   0   2         40.14         19.98        11.60 o
  10   0   2       1698.75       1700.62        48.80 o
  12   0   2         34.08         48.05        14.41 o
  14   0   2      24952.37      24746.11       351.20 o
  16   0   2      10939.36      10509.54       233.28 o
  18   0   2         38.08         36.41        41.89 o
  20   0   2       1795.72       1829.73       103.40 o
  22   0   2       5255.50       5377.33       168.26 o
 -23   1   2        683.87        665.88        62.67 o
 -22   1   2        356.68        306.80        49.88 o
 -21   1   2        165.80        164.20        36.28 o
 -20   1   2          6.22         -0.48        40.55 o
 -19   1   2        775.59        821.79        46.82 o
 -18   1   2       3961.88       3897.12        90.13 o
 -17   1   2         20.41         -9.43        23.81 o
 -16   1   2       1678.39       1542.53        54.81 o
 -15   1   2        800.16        706.92        28.53 o
 -14   1   2         97.13         82.32        14.37 o
 -13   1   2       5188.67       5448.96        76.32 o
 -12   1   2       1230.00       1129.28        30.41 o
 -11   1   2      27301.29      27464.18       300.98 o
 -10   1   2        486.92        555.05        20.46 o
  -9   1   2      17774.52      18030.28       232.32 o
  -8   1   2       1722.57       1451.96        35.79 o
  -7   1   2       5229.06       5621.06        99.51 o
  -6   1   2       3924.40       3644.30       126.32 o
  -5   1   2      31184.13      32404.60       559.67 o
  -4   1   2      31076.02      31456.30       661.59 o
   0   1   2      13480.78      14066.15       299.13 o
   2   1   2        682.19        608.12        33.78 o
   3   1   2       9440.88       9249.43       200.33 o
   4   1   2      25478.89      26303.76       393.05 o
   5   1   2       1932.36       2273.94        38.98 o
   6   1   2        381.37        483.64        18.36 o
   7   1   2       3075.32       3037.16        38.86 o
   8   1   2        141.88        205.37         8.74 o
   9   1   2        127.74         55.33        10.32 o
  10   1   2       3117.03       2936.34        43.04 o
  11   1   2       1070.11       1155.31        27.78 o
  12   1   2       5287.29       5263.00        67.58 o
  13   1   2          4.80          0.97        12.53 o
  14   1   2        113.70        117.47        16.05 o
  15   1   2      11505.12      11285.94       144.71 o
  16   1   2       3642.03       3613.07        71.27 o
  17   1   2       4001.11       4021.99        91.80 o
  18   1   2         88.74        103.77        24.07 o
  19   1   2       2338.54       2373.48        67.58 o
  20   1   2       2342.05       2395.15        78.78 o
  21   1   2        353.43        370.75        43.69 o
  22   1   2         20.14         32.95        36.18 o
 -22   2   2        144.89        144.17        41.22 o
 -21   2   2        363.20        397.75        42.70 o
 -20   2   2        155.38        180.17        35.53 o
 -19   2   2         28.21         39.29        21.67 o
 -18   2   2        117.28        109.76        23.25 o
 -17   2   2         75.28         57.27        21.14 o
 -16   2   2       5514.15       5328.59        88.52 o
 -15   2   2         79.14         65.50        17.85 o
 -14   2   2        899.62        852.84        28.81 o
 -13   2   2       1822.63       1921.57        42.23 o
 -12   2   2      17045.75      17121.42       186.22 o
 -11   2   2        199.23        214.38        15.57 o
 -10   2   2      45046.50      43815.00       442.03 o
  -9   2   2      10409.35      10860.81       114.72 o
  -8   2   2          6.41         63.19        11.60 o
  -7   2   2         23.52          3.56        13.25 o
  -6   2   2      11443.93      11290.55       164.30 o
  -5   2   2      24734.09      25793.28       390.14 o
  -4   2   2      27993.44      28297.59       490.70 o
  -3   2   2       3672.95       4016.17        81.72 o
  -2   2   2      15408.37      15948.09       345.21 o
  -1   2   2        129.58        114.94        10.74 o
   0   2   2       8003.27       8829.51       114.61 o
   1   2   2      44341.48      45852.55       553.74 o
   2   2   2       1271.40       1290.38        36.50 o
   3   2   2        396.80        375.41        22.01 o
   4   2   2       3048.89       3481.65        77.27 o
   5   2   2      50775.04      52785.25       555.66 o
   6   2   2       1309.36       1394.76        28.57 o
   7   2   2      29069.35      28560.18       309.53 o
   8   2   2       8316.96       8539.51        98.43 o
   9   2   2       1681.83       1470.03        34.55 o
  10   2   2        183.98        170.65        14.59 o
  11   2   2         62.74         47.28        12.79 o
  12   2   2       4041.29       3875.87        58.02 o
  13   2   2         29.31         24.60        15.59 o
  14   2   2          9.01          2.04        14.73 o
  15   2   2          7.08          0.15        16.75 o
  16   2   2       8398.80       8085.72       114.51 o
  17   2   2         33.90          6.54        22.80 o
  18   2   2      11450.41      11284.69       163.01 o
  19   2   2        344.26        403.69        33.89 o
  20   2   2       1794.10       1894.47        60.47 o
  21   2   2         38.56         30.82        27.25 o
  22   2   2         89.65        112.77        30.17 o
 -22   3   2       3324.54       3331.47        86.16 o
 -21   3   2          5.11         -4.26        27.39 o
 -20   3   2       2107.24       2089.73        61.53 o
 -19   3   2        418.11        435.47        33.63 o
 -18   3   2        277.97        276.53        29.17 o
 -17   3   2        187.66        205.85        34.28 o
 -16   3   2       5023.75       5059.42        81.47 o
 -15   3   2        497.64        462.39        25.18 o
 -14   3   2        291.65        273.38        22.04 o
 -13   3   2       3103.80       3012.00        54.49 o
 -12   3   2       2973.31       2944.46        48.09 o
 -11   3   2       7893.90       7608.06        89.82 o
 -10   3   2       5762.82       6100.80        76.37 o
  -9   3   2       2098.53       1622.35        31.89 o
  -8   3   2      22076.16      22334.62       219.50 o
  -7   3   2       1753.33       1589.87        31.89 o
  -6   3   2         49.30         85.15        10.79 o
  -5   3   2       7969.05       8948.07       113.84 o
  -4   3   2       5130.96       5565.55        81.55 o
  -3   3   2      37728.50      40273.56       539.66 o
  -2   3   2        643.84        720.70        23.30 o
  -1   3   2      17889.54      18151.98       251.69 o
   0   3   2        525.04        545.77        20.72 o
   1   3   2          3.18          0.61         6.03 o
   2   3   2       2388.00       2674.17        41.06 o
   3   3   2      10357.97      10177.87       139.02 o
   4   3   2       4062.35       3878.08        63.31 o
   5   3   2       9038.79       9203.24       118.00 o
   6   3   2      20562.45      18896.89       226.01 o
   7   3   2       2272.10       2208.70        43.36 o
   8   3   2      23097.64      22094.65       245.84 o
   9   3   2      13056.66      12652.77       150.06 o
  10   3   2        318.47        336.98        18.91 o
  11   3   2       2751.03       2774.76        48.12 o
  12   3   2       2286.28       2414.22        45.83 o
  13   3   2         13.12         19.50        15.39 o
  14   3   2       1251.25       1298.61        38.88 o
  15   3   2       5017.17       4905.47        79.15 o
  16   3   2        549.13        475.41        31.77 o
  17   3   2        205.16        221.57        26.97 o
  18   3   2        366.50        377.21        32.94 o
  19   3   2        188.67        180.98        31.42 o
  20   3   2        449.93        374.48        36.54 o
  21   3   2         76.28         40.52        30.79 o
 -21   4   2        400.25        430.03        42.36 o
 -20   4   2       1584.15       1501.03        58.65 o
 -19   4   2       2951.59       2909.87        75.37 o
 -18   4   2       1886.40       1841.25        56.97 o
 -17   4   2       1162.99       1153.06        48.49 o
 -16   4   2         58.16         82.21        22.02 o
 -15   4   2       1346.28       1384.50        43.10 o
 -14   4   2       4965.06       4831.97        81.95 o
 -13   4   2        290.97        377.37        20.07 o
 -12   4   2        426.38        426.90        17.36 o
 -11   4   2         76.87         74.97        13.83 o
 -10   4   2       1435.80       1520.45        32.52 o
  -9   4   2       1023.70       1149.21        27.53 o
  -8   4   2       3673.90       3679.64        58.16 o
  -7   4   2       1537.04       1614.73        32.72 o
  -6   4   2       3172.59       3074.41        50.84 o
  -5   4   2       1058.43        957.70        24.38 o
  -4   4   2         86.41         82.46        11.68 o
  -3   4   2      20015.01      19509.79       194.45 o
  -2   4   2      10276.47      10049.97       121.85 o
  -1   4   2       4024.01       3984.44        50.12 o
   0   4   2       2560.93       2600.16        42.38 o
   1   4   2      24970.33      25853.39       266.55 o
   2   4   2       3634.51       3396.51        51.95 o
   3   4   2      11069.71      11223.75       134.36 o
   4   4   2      19452.40      19248.27       216.63 o
   5   4   2      13551.03      14137.16       165.07 o
   6   4   2        926.82        990.65        35.50 o
   7   4   2       6059.16       6108.81        89.43 o
   8   4   2       7763.20       7195.50       102.61 o
   9   4   2       7913.52       8170.67       105.81 o
  10   4   2      29533.62      29965.27       332.20 o
  11   4   2       4138.42       4394.25        69.60 o
  12   4   2        293.79        261.68        22.01 o
  13   4   2       2224.32       2028.96        48.53 o
  14   4   2        102.61         93.76        23.31 o
  15   4   2       1239.27       1245.04        45.58 o
  16   4   2        275.05        262.74        27.51 o
  17   4   2       3367.49       3343.31        73.61 o
  18   4   2        288.05        273.28        32.15 o
  19   4   2        192.64        204.68        32.47 o
  20   4   2          0.02        -30.90        30.90 o
  21   4   2        300.36        290.18        40.01 o
 -21   5   2        115.09        116.88        33.52 o
 -20   5   2        483.10        615.53        39.18 o
 -19   5   2        320.36        313.76        30.67 o
 -18   5   2       1091.25       1025.50        41.90 o
 -17   5   2       6357.48       6270.78        97.39 o
 -16   5   2         63.54         28.96        20.65 o
 -15   5   2       1473.09       1456.93        47.30 o
 -14   5   2       2352.63       2405.57        70.37 o
 -13   5   2       5883.24       5670.66        80.06 o
 -12   5   2       2545.31       2598.01        44.07 o
 -11   5   2      13441.94      13660.45       140.67 o
 -10   5   2       1236.35       1189.26        28.99 o
  -9   5   2       4181.14       4060.76        53.72 o
  -8   5   2       1820.57       1995.49        40.48 o
  -7   5   2        361.96        403.51        26.90 o
  -6   5   2        449.30        381.13        18.77 o
  -5   5   2       5873.64       5327.45        67.80 o
  -4   5   2      18167.85      17700.75       181.68 o
  -3   5   2        207.61        151.77        12.94 o
  -2   5   2      33256.34      33406.41       367.44 o
  -1   5   2       8613.46       8397.67        94.82 o
   0   5   2       2936.74       2961.37        40.69 o
   1   5   2       5386.02       4799.34        81.61 o
   2   5   2       4842.73       4784.06        69.87 o
   3   5   2         30.61         39.70        11.51 o
   4   5   2       7104.55       7636.40        88.98 o
   5   5   2         73.35         99.47        13.47 o
   6   5   2       3394.04       3464.11        58.13 o
   7   5   2       1647.39       1550.73        56.73 o
   8   5   2        312.47        290.80        22.91 o
   9   5   2       2682.65       2413.44        53.99 o
  10   5   2        201.51        201.39        19.95 o
  11   5   2       4195.90       3975.81        68.57 o
  12   5   2       2578.98       2495.37        53.03 o
  13   5   2      10219.87      10190.71       135.03 o
  14   5   2       1492.05       1385.27        48.02 o
  15   5   2       1787.78       1759.48        95.68 o
  16   5   2       4872.98       4882.57        91.19 o
  17   5   2        779.70        852.48        43.17 o
  18   5   2         90.55         61.11        33.00 o
  19   5   2       2739.26       2824.82        84.77 o
  20   5   2       1611.22       1720.85        68.88 o
 -20   6   2         37.24         34.49        36.07 o
 -19   6   2         33.16         34.16        32.21 o
 -18   6   2       1481.31       1434.55       104.45 o
 -17   6   2       1128.77       1178.13        82.10 o
 -16   6   2       3826.20       4018.55        88.88 o
 -15   6   2         72.20         70.06        28.13 o
 -14   6   2         67.10         81.76        27.19 o
 -13   6   2       2462.14       2472.34        63.88 o
 -12   6   2       2207.78       2222.39        51.41 o
 -11   6   2        644.67        629.72        27.11 o
 -10   6   2       3332.05       3226.70        64.75 o
  -9   6   2       7639.08       7789.05        89.12 o
  -8   6   2        236.33        198.03        19.59 o
  -7   6   2       7133.74       7086.49        88.74 o
  -6   6   2       2891.40       2813.41        44.39 o
  -5   6   2        741.45        777.30        23.65 o
  -4   6   2       4254.99       4174.92        68.52 o
  -3   6   2       1211.04       1252.39        40.27 o
  -2   6   2       1548.85       1426.96        34.69 o
  -1   6   2       9382.28       9564.27       101.83 o
   0   6   2      15080.89      14440.67       165.12 o
   1   6   2      10309.18       9976.96       131.25 o
   2   6   2       7252.26       7394.95        93.20 o
   3   6   2       1285.35       1176.64        31.38 o
   4   6   2       2007.83       1947.25        43.45 o
   5   6   2       8251.27       8485.00       100.72 o
   6   6   2          1.35         15.60        14.57 o
   7   6   2      12006.50      11742.45       139.50 o
   8   6   2        401.82        406.60        43.07 o
   9   6   2        522.25        467.07        29.79 o
  10   6   2       6815.98       6813.03       107.86 o
  11   6   2       3268.64       3435.52        71.62 o
  12   6   2       8095.06       8205.52       126.32 o
  13   6   2        432.85        492.58        34.52 o
  14   6   2       6992.06       7104.06       127.41 o
  15   6   2        310.65        386.83        37.50 o
  16   6   2        147.67        133.13        32.81 o
  17   6   2        467.78        427.33        41.44 o
  18   6   2       3137.68       3406.60        97.81 o
  19   6   2        608.82        627.58        71.55 o
 -18   7   2         44.45        101.17        38.25 o
 -17   7   2       3159.63       3236.25        94.22 o
 -16   7   2        111.20        152.82        33.19 o
 -15   7   2         14.90         17.74        29.20 o
 -14   7   2          3.58         -8.57        25.97 o
 -13   7   2          2.84        -19.35        24.81 o
 -12   7   2        504.70        439.21        29.61 o
 -11   7   2       4909.44       4826.38        78.09 o
 -10   7   2        231.87        182.94        24.14 o
  -9   7   2       2129.44       1934.70        54.29 o
  -8   7   2       2165.58       1999.51        47.32 o
  -7   7   2       1002.32       1113.18        38.00 o
  -6   7   2       1342.99       1235.78        32.11 o
  -5   7   2         52.48         48.01        13.98 o
  -4   7   2       1562.16       1529.32        48.13 o
  -3   7   2       1760.14       1825.15        39.82 o
  -2   7   2       4622.70       4778.05        60.65 o
  -1   7   2        650.18        620.23        35.50 o
   0   7   2       8727.33       8426.78       115.93 o
   1   7   2      12987.83      13374.80       159.17 o
   2   7   2       4966.36       4696.66        80.30 o
   3   7   2      25673.93      25757.15       261.27 o
   4   7   2        174.58        281.65        19.10 o
   5   7   2      18977.07      18591.41       197.80 o
   6   7   2       2322.29       2350.40        53.85 o
   7   7   2         11.41          3.65        19.11 o
   8   7   2        518.39        525.14        30.50 o
   9   7   2      18536.15      18456.65       238.90 o
  10   7   2       1749.25       1796.77        56.73 o
  11   7   2       7045.27       6780.08       121.83 o
  12   7   2        393.33        402.91        36.73 o
  13   7   2        400.98        382.26        37.06 o
  14   7   2          0.14         -9.38        28.85 o
  15   7   2        371.50        382.75        39.64 o
  16   7   2       1284.10       1236.02        58.62 o
  17   7   2         43.80          8.55        33.70 o
  18   7   2        239.25        257.36        41.38 o
 -17   8   2       2190.36       2020.03        73.93 o
 -16   8   2       1997.27       2094.47        92.93 o
 -15   8   2         31.85         23.33        32.16 o
 -14   8   2         11.33         -1.41        28.02 o
 -13   8   2       1967.75       1951.33        63.87 o
 -12   8   2         50.51         66.25        26.87 o
 -11   8   2       1079.19       1073.18        41.87 o
 -10   8   2        923.32        937.79        38.68 o
  -9   8   2       3756.89       3611.78        67.11 o
  -8   8   2          6.76         -7.95        18.81 o
  -7   8   2       1364.64       1346.06        38.55 o
  -6   8   2         41.04        -18.32        18.32 o
  -5   8   2        631.94        623.39        40.54 o
  -4   8   2       1849.48       1830.87        49.80 o
  -3   8   2       3129.28       3281.33        63.01 o
  -2   8   2         36.91         20.93        24.08 o
  -1   8   2       2743.99       2836.08        67.93 o
   0   8   2       5330.68       5277.87        95.16 o
   1   8   2         28.65         20.01        24.25 o
   2   8   2      10721.05      10687.01       167.51 o
   3   8   2       1888.76       1988.36       102.66 o
   4   8   2       9092.74       9206.72       159.59 o
   5   8   2         11.16          3.31        19.46 o
   6   8   2        830.80        819.67        38.00 o
   7   8   2       3469.98       3463.17        74.42 o
   8   8   2       3126.58       3074.10        67.46 o
   9   8   2          6.24          4.96        24.07 o
  10   8   2       6194.45       6087.59       106.70 o
  11   8   2       3163.93       3196.13        74.67 o
  12   8   2        109.02         96.80        29.11 o
  13   8   2        166.40        114.99        33.54 o
  14   8   2         85.99         83.75        33.39 o
  15   8   2        958.56        936.20        57.59 o
  16   8   2         49.93        -10.28        34.48 o
 -15   9   2       4819.43       4783.08       107.77 o
 -14   9   2         42.24         53.47        32.51 o
 -13   9   2        270.47        208.62        35.33 o
 -12   9   2        200.02        174.05        32.93 o
 -11   9   2        790.90        799.62        39.56 o
 -10   9   2        772.71        731.46        44.35 o
  -9   9   2        238.95        199.35        29.40 o
  -8   9   2       3586.81       3537.56        68.92 o
  -7   9   2       2327.78       2384.27        61.13 o
  -6   9   2        932.40        939.92        40.74 o
  -5   9   2       6693.97       6660.39       103.52 o
  -4   9   2        419.28        375.10        27.76 o
  -3   9   2        574.26        493.18        39.53 o
  -2   9   2         19.87         -5.14        26.11 o
  -1   9   2       9573.88       9703.04       147.19 o
   0   9   2        991.47       1034.04        62.46 o
   1   9   2      11815.68      11878.13       170.80 o
   2   9   2         11.68         45.02        28.96 o
   3   9   2       2484.31       2333.14        71.43 o
   4   9   2        269.93        259.91        34.34 o
   5   9   2          0.72        -18.88        18.88 o
   6   9   2        362.63        369.52        32.13 o
   7   9   2        104.98         78.22        28.91 o
   8   9   2         11.84        -24.70        24.70 o
   9   9   2        452.20        406.01        36.04 o
  10   9   2        103.61        119.38        30.23 o
  11   9   2        218.41        235.40        33.46 o
  12   9   2          3.47        -26.70        28.84 o
  13   9   2       2189.75       2108.77        73.62 o
  14   9   2        487.68        527.91        46.48 o
 -13  10   2       1488.58       1402.49        76.00 o
 -12  10   2         31.21        -18.77        34.65 o
 -11  10   2       1100.83       1159.07        52.40 o
 -10  10   2        136.44        126.63        32.55 o
  -9  10   2       1057.31       1084.98        81.29 o
  -8  10   2        222.36        208.85        30.85 o
  -7  10   2        188.62        157.61        29.15 o
  -6  10   2        837.34        819.02        40.05 o
  -5  10   2       1827.61       1748.60        61.36 o
  -4  10   2       1596.08       1531.34        72.59 o
  -3  10   2       6359.53       6259.24       115.49 o
  -2  10   2        390.60        313.58        45.87 o
  -1  10   2        410.66        411.89        41.46 o
   0  10   2       2793.77       2642.33        79.29 o
   1  10   2       5080.34       5274.72       162.18 o
   2  10   2       6066.23       5891.53       113.42 o
   3  10   2       3074.14       2720.11        81.94 o
   4  10   2       3783.09       3748.80        90.24 o
   5  10   2          6.37        -22.38        30.27 o
   6  10   2        529.61        541.36        44.13 o
   7  10   2        723.82        754.06        45.54 o
   8  10   2         63.02         51.34        30.12 o
   9  10   2        201.84        220.57        37.24 o
  10  10   2       1050.43        999.38        55.01 o
  11  10   2       1683.47       1401.33        64.38 o
  12  10   2       1589.50       1558.00        76.39 o
  -9  11   2        600.65        706.63        50.23 o
  -8  11   2       3581.12       3685.49        89.96 o
  -7  11   2         11.77         56.81        27.55 o
  -6  11   2       1165.48       1254.56        63.09 o
  -5  11   2         73.29        132.85        38.98 o
  -4  11   2        411.27        515.84        47.64 o
  -3  11   2        343.95        338.03        43.48 o
  -2  11   2        259.44        181.50        39.03 o
  -1  11   2       1013.30       1058.91        82.58 o
   0  11   2         53.21         58.26        36.13 o
   1  11   2          7.02          1.30        34.06 o
   2  11   2        222.50        256.36        41.95 o
   3  11   2       6164.03       6283.33       123.12 o
   4  11   2         79.70         50.91        36.57 o
   5  11   2       2790.03       2885.59        90.27 o
   6  11   2        209.28        189.32        40.72 o
   7  11   2        290.28        361.20        47.74 o
   8  11   2        152.37        135.54        30.69 o
  -1  12   2          9.24        -13.35        38.87 o
   0  12   2         42.92         84.27        41.41 o
 -23   0   3        932.86        902.02        95.74 o
 -21   0   3          7.70         44.94        45.73 o
 -19   0   3       4336.26       4453.45       209.42 o
 -17   0   3      18769.48      18542.20       366.25 o
 -15   0   3       5189.96       5391.47       136.43 o
 -13   0   3      19004.87      17916.41       341.15 o
 -11   0   3      69500.27      68765.59      1307.36 o
  -9   0   3      20495.09      21169.54       662.47 o
  -7   0   3      23943.32      24487.92       531.27 o
  -5   0   3      17283.48      18065.79       555.24 o
  -3   0   3         46.75         35.25        14.69 o
  -1   0   3      13010.08      13360.96       401.01 o
   3   0   3       4046.47       4158.68       100.61 o
   5   0   3      19445.81      19728.94       347.94 o
   7   0   3      20783.45      20693.93       287.47 o
   9   0   3      15346.92      14408.89       190.11 o
  11   0   3      48830.12      48387.45       597.61 o
  13   0   3      15834.85      16085.59       216.57 o
  15   0   3       2223.16       2125.25        56.77 o
  17   0   3       1456.15       1506.62       133.75 o
  19   0   3       5085.04       5215.72       155.29 o
  21   0   3        441.33        604.33        71.24 o
 -23   1   3         55.44         -7.49        42.46 o
 -22   1   3        140.55        157.53        46.16 o
 -21   1   3        439.25        423.50        45.30 o
 -20   1   3        432.24        454.91        40.43 o
 -19   1   3        506.03        488.93        39.48 o
 -18   1   3       4116.45       4125.84        88.75 o
 -17   1   3        100.59         73.29        26.28 o
 -16   1   3       6016.79       6003.16       106.83 o
 -15   1   3       6839.51       7028.61       145.72 o
 -14   1   3         18.21         20.05        10.30 o
 -13   1   3       3143.25       3345.99        48.60 o
 -12   1   3       4431.38       3995.09        59.26 o
 -11   1   3      12638.45      12760.25       148.83 o
 -10   1   3      37580.02      37973.11       470.92 o
  -9   1   3       1117.57       1088.52        52.28 o
  -8   1   3      26059.11      25832.57       353.83 o
  -7   1   3       7631.62       8195.68       135.99 o
  -6   1   3      13849.01      13792.49       249.15 o
  -5   1   3       1000.07        951.40        30.89 o
  -4   1   3         64.34         57.94        11.64 o
  -3   1   3       1994.51       1996.10        52.94 o
  -1   1   3       1396.15       1331.29        37.00 o
   0   1   3        850.71        830.15        60.96 o
   1   1   3         96.18         80.79        17.63 o
   2   1   3       1504.81       1561.79        31.63 o
   3   1   3       2091.35       2036.41        33.50 o
   4   1   3       8695.38       9021.81       144.19 o
   5   1   3        354.67        324.21        13.56 o
   6   1   3       6465.67       6630.89        80.77 o
   7   1   3       3960.59       3630.99        46.17 o
   8   1   3        745.50        687.42        18.81 o
   9   1   3      16987.15      17012.59       163.87 o
  10   1   3      17376.51      16719.24       154.62 o
  11   1   3         30.78         54.22        11.54 o
  12   1   3      12008.57      11628.36       127.71 o
  13   1   3       2514.01       2415.99        43.30 o
  14   1   3       5119.09       5098.02        69.86 o
  15   1   3         34.90         52.04        17.75 o
  16   1   3          6.26         11.31        21.26 o
  17   1   3        533.75        499.55        32.26 o
  18   1   3        536.96        544.29        34.15 o
  19   1   3        573.92        547.24        34.22 o
  20   1   3       5848.29       5873.49       103.10 o
  21   1   3         24.44          3.09        34.92 o
  22   1   3       1513.34       1436.35        68.73 o
 -23   2   3        204.77        171.03        55.12 o
 -22   2   3         16.70        -14.85        36.45 o
 -21   2   3        242.94        246.02        41.58 o
 -20   2   3       1669.68       1768.99        72.65 o
 -19   2   3        145.41        131.89        21.14 o
 -18   2   3        976.17        960.02        37.66 o
 -17   2   3        340.01        361.02        34.50 o
 -16   2   3       3748.09       3765.66        70.15 o
 -15   2   3       1570.16       1660.71        42.78 o
 -14   2   3       6759.30       6823.01        88.02 o
 -13   2   3       2207.00       2220.79        41.21 o
 -12   2   3       1950.33       1991.19        43.24 o
 -11   2   3       4338.75       4196.57        58.31 o
 -10   2   3       1314.29       1620.33        30.48 o
  -9   2   3      29773.81      28631.13       292.80 o
  -8   2   3         91.18        135.53        11.96 o
  -7   2   3      47632.95      48655.54       648.62 o
  -6   2   3       5732.01       5707.28        99.41 o
  -5   2   3         21.20         28.03        12.57 o
  -4   2   3      26694.40      26716.85       464.41 o
  -3   2   3      82895.64      84875.89      1440.27 o
  -2   2   3       5637.94       5637.91       110.04 o
  -1   2   3      13005.50      13218.82       205.19 o
   0   2   3       3306.22       3264.04        53.75 o
   1   2   3      25955.79      26846.12       328.45 o
   2   2   3      21217.12      21234.80       321.54 o
   3   2   3       7330.04       7169.77       117.40 o
   4   2   3      13436.64      13772.53       163.81 o
   5   2   3       6198.32       6519.68        80.89 o
   6   2   3       1595.35       1563.26        35.18 o
   7   2   3       1346.18       1460.87        64.82 o
   8   2   3       2249.03       2485.58        40.19 o
   9   2   3      11689.18      11954.03       134.07 o
  10   2   3        117.55        119.09        14.41 o
  11   2   3       2018.77       1986.73        39.96 o
  12   2   3        176.41        156.31        16.37 o
  13   2   3       5420.83       5241.64        70.98 o
  14   2   3        136.47        117.31        17.50 o
  15   2   3       2652.88       2740.95        54.35 o
  16   2   3        206.33        204.86        23.40 o
  17   2   3        298.78        292.49        30.08 o
  18   2   3       2044.50       1953.54        80.35 o
  19   2   3       9906.17       9994.35       151.32 o
  20   2   3        173.58        162.19        33.63 o
  21   2   3       4149.77       4276.73        88.88 o
 -22   3   3         87.32        108.78        27.66 o
 -21   3   3       2234.45       2264.34       109.05 o
 -20   3   3        936.79       1000.80        46.68 o
 -19   3   3       3676.78       3671.75        75.73 o
 -18   3   3       4612.59       4581.54        84.72 o
 -17   3   3        898.15        777.02        37.30 o
 -16   3   3       8701.78       8604.91       117.93 o
 -15   3   3        557.38        555.97        27.68 o
 -14   3   3         40.82         43.26        16.92 o
 -13   3   3       5452.04       5312.59        71.05 o
 -12   3   3       3450.99       3392.55        48.22 o
 -11   3   3        725.21        651.27        24.95 o
 -10   3   3       5994.94       6161.96        77.01 o
  -9   3   3       3782.66       3960.47        48.18 o
  -8   3   3        659.79        585.63        20.07 o
  -7   3   3       3473.96       3459.50        50.50 o
  -6   3   3       2690.39       2902.63        53.78 o
  -5   3   3      56263.24      57275.43       696.39 o
  -4   3   3       6612.30       6884.27        97.48 o
  -3   3   3      11348.39      12014.89       172.73 o
  -2   3   3       7901.92       8160.51       137.77 o
  -1   3   3       5714.98       5723.76        91.07 o
   0   3   3      20819.88      20958.45       263.62 o
   1   3   3      17208.85      18088.46       198.94 o
   2   3   3       3049.32       3027.79        94.32 o
   3   3   3      42750.39      43393.71       585.36 o
   4   3   3        267.33        214.54        14.49 o
   5   3   3       4985.07       4929.79        71.71 o
   6   3   3       2896.69       2427.29        44.89 o
   7   3   3        112.69        104.17        14.79 o
   8   3   3        128.09         61.20        12.70 o
   9   3   3        154.29        172.77        19.03 o
  10   3   3       7834.79       7663.98        95.39 o
  11   3   3       3005.58       3144.34        52.47 o
  12   3   3      11218.12      11299.62       133.67 o
  13   3   3        138.97        116.15        18.15 o
  14   3   3       1874.02       1810.72        42.55 o
  15   3   3        106.04        138.13        22.14 o
  16   3   3       1652.72       1649.96        47.90 o
  17   3   3       7235.31       7301.50       141.71 o
  18   3   3       5079.62       5127.17        89.88 o
  19   3   3       2183.84       2263.76        74.54 o
  20   3   3       2441.16       2561.22       113.17 o
  21   3   3       1815.62       1800.92        63.61 o
 -22   4   3        353.24        429.72        43.04 o
 -21   4   3       1239.67       1153.17        56.71 o
 -20   4   3        443.02        401.00        40.53 o
 -19   4   3       3440.84       3302.99       101.15 o
 -18   4   3        362.73        391.12        33.99 o
 -17   4   3      13394.09      13248.14       180.66 o
 -16   4   3       3770.12       3863.78        69.69 o
 -15   4   3       5858.96       5700.18        87.28 o
 -14   4   3       8849.32       9047.17       104.57 o
 -13   4   3         53.58         52.90        16.23 o
 -12   4   3        891.49        937.87        25.78 o
 -11   4   3       4099.45       4235.43        66.66 o
 -10   4   3       2231.58       2148.31        35.41 o
  -9   4   3        247.61        223.19        14.00 o
  -8   4   3        188.66        202.90        13.10 o
  -7   4   3       4071.85       4156.40        57.61 o
  -6   4   3        134.00        155.43        12.79 o
  -5   4   3         35.36          1.44        10.68 o
  -4   4   3       2112.53       2109.96        38.91 o
  -3   4   3        302.20        370.31        19.89 o
  -2   4   3       5609.69       5471.27        74.91 o
  -1   4   3      14608.82      15245.14       175.16 o
   0   4   3       5562.36       5376.52        72.53 o
   1   4   3       5875.41       5788.99        81.19 o
   2   4   3       3110.13       3087.97        48.92 o
   3   4   3       3431.25       3608.30        51.75 o
   4   4   3        896.65       1084.01        30.05 o
   5   4   3      31535.87      31401.98       394.93 o
   6   4   3       1573.92       1627.65        38.43 o
   7   4   3      10906.47      10867.76       143.01 o
   8   4   3       2743.68       2552.84        61.35 o
   9   4   3         54.67         47.94        14.81 o
  10   4   3       2179.44       2304.81        47.83 o
  11   4   3       6977.72       6903.50        96.54 o
  12   4   3       3699.76       3800.72        66.13 o
  13   4   3       8978.20       8780.38       119.10 o
  14   4   3       2996.34       2970.38        64.43 o
  15   4   3        676.95        613.03        35.75 o
  16   4   3       1596.83       1577.75        49.53 o
  17   4   3       2141.73       2203.54        94.38 o
  18   4   3        655.94        674.27        40.81 o
  19   4   3        223.23        271.93        34.34 o
  20   4   3         11.43        -29.00        29.00 o
 -21   5   3        126.57        120.85        32.66 o
 -20   5   3          1.89        -25.42        25.42 o
 -19   5   3          8.66        -15.67        24.83 o
 -18   5   3        296.22        243.44        27.89 o
 -17   5   3       2347.70       2210.89        86.89 o
 -16   5   3       2008.44       2116.11        63.28 o
 -15   5   3       7375.88       7374.99       105.24 o
 -14   5   3       8240.50       8537.08       110.11 o
 -13   5   3       8302.20       8243.01       105.69 o
 -12   5   3       8638.71       8384.97        96.80 o
 -11   5   3        523.66        580.38        22.42 o
 -10   5   3        844.45        848.71        25.16 o
  -9   5   3       1096.40       1084.67        26.77 o
  -8   5   3        185.30        276.39        15.54 o
  -7   5   3       2836.63       2563.66        50.02 o
  -6   5   3       1297.17       1289.63        30.97 o
  -5   5   3         11.87         -4.79        11.04 o
  -4   5   3      21567.00      21656.11       218.31 o
  -3   5   3       5984.92       6323.60        82.24 o
  -2   5   3      13986.28      14434.91       152.33 o
  -1   5   3       3011.90       2815.79        46.69 o
   0   5   3       1776.79       1762.14        33.54 o
   1   5   3       4442.16       4400.77        81.98 o
   2   5   3      10322.80       9757.71       114.28 o
   3   5   3        269.13        216.62        15.12 o
   4   5   3      16264.46      16439.12       179.87 o
   5   5   3       3413.45       3303.21        53.85 o
   6   5   3       4548.25       5071.00        80.22 o
   7   5   3       2456.34       2440.00        52.13 o
   8   5   3         61.22         78.64        17.95 o
   9   5   3       1816.18       1807.15        47.99 o
  10   5   3       1264.37       1158.07        41.22 o
  11   5   3       2080.29       2046.90        48.43 o
  12   5   3        476.02        379.46        26.11 o
  13   5   3       6384.78       6488.18        97.52 o
  14   5   3        938.39        901.75        40.73 o
  15   5   3       1546.66       1530.68        52.22 o
  16   5   3       1072.95       1170.13        48.06 o
  17   5   3        864.44        864.34        49.54 o
  18   5   3        207.12        193.03        36.34 o
  19   5   3        783.72        726.01        48.82 o
  20   5   3        672.78        769.26        65.63 o
 -20   6   3        460.96        511.36        58.15 o
 -19   6   3          0.00         -0.38        33.63 o
 -18   6   3        296.57        250.14        38.49 o
 -17   6   3         10.26          1.58        29.13 o
 -16   6   3         20.92          9.05        27.45 o
 -15   6   3        705.76        712.84        42.07 o
 -14   6   3       1203.83       1151.73        50.47 o
 -13   6   3       3589.76       3630.33        68.37 o
 -12   6   3       2466.07       2341.86        43.94 o
 -11   6   3       2022.32       1898.51        38.65 o
 -10   6   3       2332.16       2377.84        41.90 o
  -9   6   3       2951.74       2822.98        47.94 o
  -8   6   3         18.62         15.72        15.78 o
  -7   6   3        792.51        806.41        31.63 o
  -6   6   3       2064.73       2101.17        37.69 o
  -5   6   3       5891.64       5684.08        66.78 o
  -4   6   3        839.40        905.91        26.07 o
  -3   6   3       5560.72       5525.24        77.73 o
  -2   6   3       3424.54       3363.56        52.56 o
  -1   6   3       5904.36       6104.68        83.00 o
   0   6   3        407.37        372.37        20.71 o
   1   6   3        876.01        904.05        33.80 o
   2   6   3       1440.89       1309.33        38.12 o
   3   6   3      16436.19      16258.01       182.24 o
   4   6   3       1017.06        988.93        32.90 o
   5   6   3       4727.81       4741.60        69.14 o
   6   6   3         54.40         43.62        15.74 o
   7   6   3         43.29         22.76        16.32 o
   8   6   3       1758.86       1744.12        49.67 o
   9   6   3        964.05        896.20        37.63 o
  10   6   3       3115.83       3132.62        67.21 o
  11   6   3       1029.36       1013.10        42.29 o
  12   6   3        246.70        315.77        30.99 o
  13   6   3        615.46        569.67        36.54 o
  14   6   3       2184.72       2108.60        69.53 o
  15   6   3        248.31        269.44        35.03 o
  16   6   3        658.88        693.76        46.39 o
  17   6   3          9.32         -3.84        32.76 o
  18   6   3       3572.81       3688.51       132.26 o
  19   6   3        174.96        148.92        38.73 o
 -19   7   3          7.50          4.99        36.61 o
 -18   7   3       1188.28       1129.80        67.35 o
 -17   7   3         31.61          8.81        31.54 o
 -16   7   3        186.33        183.99        47.74 o
 -15   7   3        294.75        293.34        34.39 o
 -14   7   3         23.85         23.89        26.91 o
 -13   7   3          3.20        -24.89        24.89 o
 -12   7   3        173.79        149.98        26.23 o
 -11   7   3        564.17        545.02        30.79 o
 -10   7   3         27.54          2.55        19.58 o
  -9   7   3       1794.92       1962.64        62.39 o
  -8   7   3       7187.13       6864.74        91.28 o
  -7   7   3        179.35        162.71        17.11 o
  -6   7   3         77.19         50.91        14.55 o
  -5   7   3        195.98        201.21        16.68 o
  -4   7   3        805.08        856.44        27.70 o
  -3   7   3       3377.24       3369.31        53.73 o
  -2   7   3        333.24        361.22        31.91 o
  -1   7   3       3123.16       3150.29        46.19 o
   0   7   3       1863.91       1938.18        53.37 o
   1   7   3       1550.74       1571.42        47.74 o
   2   7   3        777.41        815.00        64.92 o
   3   7   3         79.76         79.90        13.96 o
   4   7   3       6622.18       6508.30        96.63 o
   5   7   3        196.85        221.20        28.25 o
   6   7   3      15043.42      15016.93       186.38 o
   7   7   3        230.97        240.39        25.60 o
   8   7   3       1627.39       1742.02        51.82 o
   9   7   3       2549.04       2604.93        66.68 o
  10   7   3        309.31        254.95        29.37 o
  11   7   3         18.16        -17.61        23.38 o
  12   7   3       2980.78       2850.06       131.99 o
  13   7   3         58.11         40.81        26.95 o
  14   7   3        390.99        476.86        40.87 o
  15   7   3          2.95         40.76        31.92 o
  16   7   3       1145.99       1119.17        56.70 o
  17   7   3        403.57        362.07        43.16 o
 -17   8   3         42.45         42.00        36.74 o
 -16   8   3       1429.03       1387.32        61.29 o
 -15   8   3        215.47        233.34        34.91 o
 -14   8   3          7.95         -8.96        28.02 o
 -13   8   3         14.15         52.55        38.63 o
 -12   8   3       1023.40       1115.70        48.88 o
 -11   8   3        300.47        331.39        29.00 o
 -10   8   3       3128.19       3090.95        65.59 o
  -9   8   3         41.68         57.99        22.46 o
  -8   8   3        168.20        172.69        21.66 o
  -7   8   3       3008.08       2928.52        54.13 o
  -6   8   3      14359.58      14035.93       162.86 o
  -5   8   3       1059.10       1070.07        37.32 o
  -4   8   3       1725.97       1661.65        60.26 o
  -3   8   3         12.04         -1.89        18.86 o
  -2   8   3       2307.27       2193.77        51.36 o
  -1   8   3        377.41        391.20        33.19 o
   0   8   3       3474.23       3306.84        99.14 o
   1   8   3        940.39       1039.35        50.24 o
   2   8   3        122.13        157.80        30.48 o
   3   8   3        803.44        829.37        41.91 o
   4   8   3       1834.91       1883.35        59.90 o
   5   8   3      10944.32      10754.08       146.21 o
   6   8   3        310.02        271.24        34.30 o
   7   8   3       4817.60       4754.53        93.13 o
   8   8   3       1704.22       1641.12        84.62 o
   9   8   3        107.75         96.96        26.86 o
  10   8   3        702.27        699.37        40.27 o
  11   8   3         23.78         20.84        27.10 o
  12   8   3        128.98        118.30        29.76 o
  13   8   3        589.02        696.82        50.58 o
  14   8   3        122.81        162.07        35.58 o
  15   8   3          7.56        -27.27        32.65 o
  16   8   3         12.88         21.60        35.32 o
 -15   9   3         54.34        126.30        34.65 o
 -14   9   3       1335.64       1318.32        56.83 o
 -13   9   3        398.27        382.80        38.18 o
 -12   9   3        898.91        948.28        48.25 o
 -11   9   3         70.83         62.81        28.22 o
 -10   9   3       2257.15       2352.82        63.42 o
  -9   9   3         97.78         72.49        26.02 o
  -8   9   3       4345.42       4353.00        77.07 o
  -7   9   3         26.95         31.70        24.76 o
  -6   9   3         14.97         11.15        23.25 o
  -5   9   3       5636.78       5459.97        91.21 o
  -4   9   3       6108.39       5856.29        94.46 o
  -3   9   3        294.69        347.21        25.38 o
  -2   9   3       1343.62       1278.03        54.09 o
  -1   9   3       2475.21       2609.95       112.69 o
   0   9   3        673.06        609.88        42.74 o
   1   9   3        521.69        507.20        40.63 o
   2   9   3       2607.40       2603.68        81.75 o
   3   9   3        622.81        609.98        50.82 o
   4   9   3       1888.29       1923.44        77.33 o
   5   9   3        277.34        236.40        39.98 o
   6   9   3         98.51         86.11        26.55 o
   7   9   3        154.48        114.94        33.13 o
   8   9   3          0.76        -19.64        25.74 o
   9   9   3        210.16        199.66        39.63 o
  10   9   3       2098.57       2038.62        69.15 o
  11   9   3        181.12        235.96        33.63 o
  12   9   3        243.95        289.60        41.76 o
  13   9   3         71.25         42.93        34.01 o
  14   9   3       1030.05        952.73        55.29 o
 -13  10   3        375.48        329.58        43.93 o
 -12  10   3          5.69        -28.37        31.85 o
 -11  10   3          9.47         -8.12        28.35 o
 -10  10   3       1096.90       1165.40        53.25 o
  -9  10   3         87.41         21.76        29.35 o
  -8  10   3          7.24         -2.16        26.44 o
  -7  10   3          5.92        -16.12        25.11 o
  -6  10   3          6.80        -23.88        23.88 o
  -5  10   3          1.57        -22.58        22.58 o
  -4  10   3       1476.31       1559.30        63.56 o
  -3  10   3       2371.07       2121.26       103.28 o
  -2  10   3       2098.24       2131.35        88.21 o
  -1  10   3        516.30        537.41        54.39 o
   0  10   3        244.32        187.22        37.06 o
   1  10   3        390.46        373.33        41.11 o
   2  10   3        306.02        370.67        41.24 o
   3  10   3         10.23        -22.16        30.21 o
   4  10   3       4132.27       4104.07       110.07 o
   5  10   3        254.62        299.27        39.06 o
   6  10   3        549.19        461.23        49.41 o
   7  10   3        779.05        773.61        43.42 o
   8  10   3       1888.71       1923.20        74.09 o
   9  10   3        181.34        138.89        42.09 o
  10  10   3         86.65         33.35        36.14 o
  11  10   3         98.46         81.99        40.05 o
  -9  11   3        146.00         84.34        33.61 o
  -8  11   3        795.84        807.27        45.05 o
  -7  11   3        534.77        540.52        42.01 o
  -6  11   3        190.27        147.87        28.26 o
  -5  11   3       2876.31       3029.21        91.85 o
  -4  11   3        116.26        125.72        38.82 o
  -3  11   3        260.27        301.03        43.01 o
  -2  11   3         62.71         41.87        34.91 o
  -1  11   3          2.44        -33.17        33.17 o
   0  11   3       1814.07       1745.57        71.01 o
   1  11   3          2.22          6.99        34.94 o
   2  11   3       1328.96       1363.51        65.83 o
   3  11   3        184.68        155.24        39.70 o
   4  11   3        237.02        160.22        39.94 o
   5  11   3         76.01         52.65        37.82 o
   6  11   3       2016.94       2009.58        82.39 o
   7  11   3          7.19         19.02        42.84 o
   8  11   3        634.24        609.00        63.90 o
 -22   0   4       1707.04       1627.61       210.05 o
 -20   0   4       1506.51       1730.17       120.45 o
 -18   0   4       5393.29       5192.99       269.13 o
 -16   0   4      14017.01      13933.26       284.27 o
 -14   0   4       3194.01       2960.31        90.87 o
 -12   0   4       2965.62       3213.33        88.84 o
 -10   0   4       1951.25       1812.44        74.59 o
  -8   0   4       2572.08       3215.98        97.08 o
  -6   0   4      20504.19      20558.49       633.09 o
  -4   0   4      28452.59      29186.71       872.52 o
   0   0   4      18731.52      19789.78       421.17 o
   2   0   4       8782.46       8534.21       279.09 o
   4   0   4        664.42        985.44        49.21 o
   6   0   4       3506.99       3673.06        58.80 o
   8   0   4         72.06         65.74        12.97 o
  10   0   4       5843.04       6232.56        95.71 o
  12   0   4       8858.01       8657.36       127.78 o
  14   0   4      15686.92      15504.65       234.62 o
  16   0   4       1572.04       1640.19        75.00 o
  18   0   4       6380.62       6235.63       169.95 o
  20   0   4       3851.98       3912.79       137.22 o
 -23   1   4        487.55        516.78        58.31 o
 -22   1   4         97.54         78.18        42.06 o
 -21   1   4        158.86        157.40        42.47 o
 -20   1   4        969.79        944.00        99.65 o
 -19   1   4        632.52        616.55        41.84 o
 -18   1   4       3308.47       3320.48        78.00 o
 -17   1   4       3753.02       3785.31        81.22 o
 -16   1   4        251.60        296.54        29.55 o
 -15   1   4        336.28        386.91        30.05 o
 -14   1   4       3079.13       2988.52        64.66 o
 -13   1   4       3087.20       3177.67        49.33 o
 -12   1   4        518.29        501.81        25.29 o
 -11   1   4       3850.63       4104.04        75.98 o
 -10   1   4       2139.64       2183.39        47.85 o
  -9   1   4       1643.80       1578.20        32.43 o
  -8   1   4      10818.75      11229.84       146.89 o
  -7   1   4      17012.54      17747.16       224.78 o
  -6   1   4       4946.25       5275.15       105.57 o
  -5   1   4       1191.82       1453.62        46.57 o
  -4   1   4      25852.62      26023.13       548.91 o
  -3   1   4       7997.20       8665.65       190.07 o
  -2   1   4      14659.84      15522.17       426.71 o
  -1   1   4      42355.70      43539.10       574.77 o
   0   1   4      20306.42      20718.32       279.26 o
   1   1   4        694.07        566.15        14.87 o
   2   1   4       5678.99       5627.02        83.20 o
   3   1   4        770.13        903.02        21.34 o
   4   1   4       4945.17       5407.91        83.59 o
   5   1   4      31692.41      33011.40       332.18 o
   6   1   4       1304.36       1078.41        21.88 o
   7   1   4         82.87         77.43         9.83 o
   8   1   4       1142.25       1183.11        26.59 o
   9   1   4       4172.10       4286.08        60.30 o
  10   1   4        380.03        348.07        15.94 o
  11   1   4       1803.58       1808.31        34.42 o
  12   1   4        179.83        151.94        14.66 o
  13   1   4       4379.11       4348.83        53.38 o
  14   1   4       1222.38       1259.40        35.55 o
  15   1   4       5479.11       5601.16        81.93 o
  16   1   4       5998.19       5933.21        99.94 o
  17   1   4        172.08        168.23        27.19 o
  18   1   4        535.58        559.26        36.99 o
  19   1   4       1629.46       1568.92        54.20 o
  20   1   4       1504.10       1434.19        64.03 o
  21   1   4        655.89        646.58        50.47 o
 -23   2   4        980.42       1008.38        71.37 o
 -22   2   4        138.68         58.61        43.22 o
 -21   2   4       1829.04       1837.46       112.65 o
 -20   2   4        254.08        238.74        39.05 o
 -19   2   4        143.82        136.96        33.74 o
 -18   2   4       2403.37       2193.14        78.12 o
 -17   2   4        615.61        612.07        30.42 o
 -16   2   4        762.17        745.47        31.90 o
 -15   2   4         97.90         88.86        18.98 o
 -14   2   4        249.71        302.64        19.51 o
 -13   2   4       6762.89       6675.72        84.71 o
 -12   2   4      10778.65      10906.07       117.89 o
 -11   2   4       3047.57       3237.05        45.95 o
 -10   2   4       2026.52       2003.36        35.42 o
  -9   2   4       3995.63       3991.67        52.95 o
  -8   2   4      11297.91      11392.50       123.65 o
  -7   2   4       1995.01       2103.18        36.72 o
  -6   2   4      35096.05      36689.14       549.70 o
  -5   2   4        684.84        889.88        35.03 o
  -4   2   4       1755.19       1665.63        46.07 o
  -3   2   4          0.99         10.54         9.57 o
  -2   2   4      16734.65      16660.42       256.05 o
  -1   2   4         44.17         51.26         7.30 o
   0   2   4      31413.25      31167.10       418.54 o
   1   2   4        975.19       1094.12        23.29 o
   2   2   4       5453.38       5822.31        97.41 o
   3   2   4        148.90        192.35        13.34 o
   4   2   4      20592.09      20476.32       210.74 o
   5   2   4       7488.74       7622.44        86.81 o
   6   2   4        181.47        119.02        10.14 o
   7   2   4      10221.96      10564.71       111.17 o
   8   2   4       2745.42       2758.31        39.29 o
   9   2   4       3941.94       4023.86        57.51 o
  10   2   4       2378.77       2357.02        42.65 o
  11   2   4       6455.87       6313.28        82.87 o
  12   2   4         12.11          4.02        13.73 o
  13   2   4        459.01        547.06        24.97 o
  14   2   4       1674.43       1616.89        39.79 o
  15   2   4       2631.45       2698.68        57.00 o
  16   2   4       1827.46       1722.87        47.34 o
  17   2   4       1230.17       1105.22        46.15 o
  18   2   4         78.07         60.82        27.84 o
  19   2   4        195.51        199.93        31.56 o
  20   2   4         68.10        100.22        30.55 o
  21   2   4       1439.85       1448.10        61.95 o
 -22   3   4       1616.63       1524.23        91.79 o
 -21   3   4       2225.52       2185.87        80.07 o
 -20   3   4        692.62        618.03        40.33 o
 -19   3   4       1100.50       1102.76        75.46 o
 -18   3   4        877.76        906.83        85.04 o
 -17   3   4       3237.85       3179.95        72.04 o
 -16   3   4       3798.98       3724.43        80.66 o
 -15   3   4       4808.64       4949.78        76.47 o
 -14   3   4       2501.27       2581.50        58.02 o
 -13   3   4       1156.92       1354.78        28.23 o
 -12   3   4       8596.75       8581.56        98.21 o
 -11   3   4        173.58        149.86        14.22 o
 -10   3   4       3200.32       3229.51        48.18 o
  -9   3   4       7264.63       7459.26        78.84 o
  -8   3   4      29778.10      31911.56       306.99 o
  -7   3   4       5135.43       5292.88        64.57 o
  -6   3   4       1199.20       1408.21        30.94 o
  -5   3   4        423.13        478.54        20.58 o
  -4   3   4       2680.88       3259.03        51.22 o
  -3   3   4       4624.18       5273.37        73.20 o
  -2   3   4       1047.96       1010.71        41.82 o
  -1   3   4        305.39        390.40        18.61 o
   0   3   4       8534.54       9298.16       117.47 o
   1   3   4       1809.57       2079.14        41.03 o
   2   3   4       4040.79       4140.75        59.44 o
   3   3   4       1502.27       1803.18        33.58 o
   4   3   4      10625.05      10998.50       144.43 o
   5   3   4      11563.66      11833.26       149.17 o
   6   3   4      35160.38      35174.62       407.49 o
   7   3   4      12845.82      13255.75       167.69 o
   8   3   4         24.43         33.31        12.45 o
   9   3   4       8992.43       8848.23       106.07 o
  10   3   4       7766.54       7158.41        91.46 o
  11   3   4          7.05          1.13        14.23 o
  12   3   4       2540.81       2566.81        56.34 o
  13   3   4       7695.09       7761.38       101.69 o
  14   3   4       1170.37       1091.69        39.48 o
  15   3   4       3823.65       3824.41        70.32 o
  16   3   4         48.17         29.24        21.51 o
  17   3   4          0.87          3.18        23.43 o
  18   3   4          2.65         -8.59        24.93 o
  19   3   4       3033.75       2998.95        76.43 o
  20   3   4        633.83        610.42        69.61 o
  21   3   4        193.43        190.77        35.11 o
 -22   4   4       1381.55       1250.72        59.78 o
 -21   4   4        344.65        313.46        35.09 o
 -20   4   4       2637.97       2568.53       102.15 o
 -19   4   4       1867.89       1754.97        58.68 o
 -18   4   4         58.82         35.36        25.25 o
 -17   4   4          0.42        -13.55        20.72 o
 -16   4   4       3266.36       3433.85        65.51 o
 -15   4   4       2663.23       2576.81        50.81 o
 -14   4   4       1604.65       1655.76        62.67 o
 -13   4   4        510.95        520.03        23.56 o
 -12   4   4       3696.49       3664.20        50.22 o
 -11   4   4          9.90         22.13        11.67 o
 -10   4   4      12777.25      12730.10       128.60 o
  -9   4   4         66.08         52.77        11.12 o
  -8   4   4       2938.94       3131.68        42.73 o
  -7   4   4        233.16        160.22        13.00 o
  -6   4   4          3.24          8.43        10.36 o
  -5   4   4       8432.84       8227.19        97.47 o
  -4   4   4        577.27        632.42        21.34 o
  -3   4   4      16208.95      16055.54       173.33 o
  -2   4   4         46.18         39.96         9.90 o
  -1   4   4        264.48        333.10        17.10 o
   0   4   4        487.43        550.91        24.52 o
   1   4   4      11332.41      10928.10       138.33 o
   2   4   4        561.55        527.03        18.32 o
   3   4   4       6216.61       6380.12        97.76 o
   4   4   4         89.43         73.04        12.13 o
   5   4   4       1356.96       1399.60        36.39 o
   6   4   4      12301.75      12564.82       161.33 o
   7   4   4       1706.00       1765.09        42.18 o
   8   4   4      17473.52      16869.52       211.58 o
   9   4   4       1882.97       2126.46        69.47 o
  10   4   4        488.23        426.23        24.08 o
  11   4   4         39.14         40.67        17.45 o
  12   4   4       2785.97       2858.81        56.42 o
  13   4   4       1437.12       1347.41        42.65 o
  14   4   4       5100.36       4981.30        89.90 o
  15   4   4       1834.52       1857.29        56.24 o
  16   4   4         33.05         22.90        24.99 o
  17   4   4       2430.91       2399.29        69.61 o
  18   4   4       2249.78       2143.61        96.00 o
  19   4   4        157.32        109.94        31.42 o
  20   4   4        648.80        620.02        43.00 o
 -21   5   4          2.19         -3.96        30.02 o
 -20   5   4        301.15        324.73        35.55 o
 -19   5   4        396.47        474.22        34.67 o
 -18   5   4        174.63        177.23        28.15 o
 -17   5   4        573.89        564.03        32.63 o
 -16   5   4       2115.63       2118.77        68.40 o
 -15   5   4         10.02        -18.18        18.18 o
 -14   5   4       5704.92       5406.51        78.94 o
 -13   5   4        188.63        201.49        20.99 o
 -12   5   4       1170.50       1177.76        30.71 o
 -11   5   4        685.98        719.40        24.49 o
 -10   5   4       1005.28       1090.90        28.15 o
  -9   5   4        437.14        374.18        18.08 o
  -8   5   4       2521.56       2623.68        42.97 o
  -7   5   4      13314.72      13407.86       136.12 o
  -6   5   4       1383.77       1261.98        32.31 o
  -5   5   4      10759.08      10885.09       119.82 o
  -4   5   4      17533.59      16953.72       174.94 o
  -3   5   4       8135.89       8057.81        99.46 o
  -2   5   4      13521.59      13354.73       142.91 o
  -1   5   4      43070.02      43183.80       467.70 o
   0   5   4       7959.85       7926.42       103.86 o
   1   5   4       3608.33       3661.75        50.93 o
   2   5   4      12230.06      11754.46       133.06 o
   3   5   4       2355.19       2371.65        44.33 o
   4   5   4       2713.92       2634.15        46.80 o
   5   5   4       4452.92       4227.38        64.62 o
   6   5   4       2881.30       2936.35        56.57 o
   7   5   4       7351.74       7083.08       104.95 o
   8   5   4       1972.56       2062.04        77.54 o
   9   5   4       1077.17        898.89        40.18 o
  10   5   4         80.15         94.94        18.47 o
  11   5   4        485.52        535.23        28.31 o
  12   5   4        582.50        632.91        31.30 o
  13   5   4         30.17         24.71        20.50 o
  14   5   4        246.95        212.78        27.53 o
  15   5   4        301.10        217.37        33.31 o
  16   5   4       2274.37       2168.12       115.95 o
  17   5   4        853.88        867.33        50.26 o
  18   5   4         19.35         31.85        32.97 o
  19   5   4         23.41         24.17        34.09 o
 -20   6   4        262.87        245.16        41.31 o
 -19   6   4        668.06        734.60        51.17 o
 -18   6   4       1082.18        964.20        54.46 o
 -17   6   4       2781.19       2942.38        77.21 o
 -16   6   4        194.06        194.41        31.65 o
 -15   6   4         81.09         54.75        23.08 o
 -14   6   4        850.59        861.88        37.54 o
 -13   6   4       5477.18       5367.64        85.59 o
 -12   6   4       1248.54       1162.14        33.66 o
 -11   6   4       2712.95       2466.44        44.11 o
 -10   6   4         23.07         24.35        15.16 o
  -9   6   4       3400.89       3433.25        54.23 o
  -8   6   4       3369.45       3464.06        51.72 o
  -7   6   4       2765.80       2913.24        46.19 o
  -6   6   4      10641.65      10911.03       111.73 o
  -5   6   4        228.44        240.42        15.51 o
  -4   6   4        102.18         84.09        15.97 o
  -3   6   4         91.63         94.87        15.25 o
  -2   6   4      25059.65      25340.53       257.16 o
  -1   6   4       1567.98       1556.76        35.56 o
   0   6   4      15885.85      15884.25       157.58 o
   1   6   4       4656.19       4709.26        74.45 o
   2   6   4        701.53        671.99        32.72 o
   3   6   4         26.74         48.14        17.28 o
   4   6   4        972.18        937.96        29.87 o
   5   6   4       8715.06       8741.42       114.77 o
   6   6   4       5004.01       4890.42        75.56 o
   7   6   4       9732.68       9517.27       125.36 o
   8   6   4       5494.08       5444.07        90.99 o
   9   6   4        286.67        270.56        26.17 o
  10   6   4       1022.69        934.42        40.21 o
  11   6   4       2115.20       2102.65        58.86 o
  12   6   4         54.61         75.28        25.71 o
  13   6   4         19.88          9.51        24.72 o
  14   6   4          1.55        -16.49        27.26 o
  15   6   4       1746.06       1755.48        71.82 o
  16   6   4        104.95        125.65        34.38 o
  17   6   4       1471.56       1483.46        71.27 o
  18   6   4        392.93        439.37        44.80 o
 -19   7   4       3746.85       3479.40       177.57 o
 -18   7   4       2594.48       2806.45        97.32 o
 -17   7   4          5.93         41.79        34.30 o
 -16   7   4        785.23        806.82        45.41 o
 -15   7   4       5825.37       5897.06       105.97 o
 -14   7   4        259.45        232.54        31.61 o
 -13   7   4       1070.38       1078.79        46.17 o
 -12   7   4       2604.29       2641.83        66.49 o
 -11   7   4       3041.24       3021.94        73.67 o
 -10   7   4         44.08         -3.99        19.50 o
  -9   7   4       2154.18       2081.20        50.47 o
  -8   7   4        784.35        714.31        29.19 o
  -7   7   4        490.32        553.41        22.56 o
  -6   7   4        609.46        610.64        23.21 o
  -5   7   4       1400.76       1451.12        36.25 o
  -4   7   4        806.40        833.25        34.84 o
  -3   7   4       2629.10       2615.29        48.95 o
  -2   7   4        261.55        252.93        19.41 o
  -1   7   4       4365.11       4302.06        55.09 o
   0   7   4        989.84       1005.49        34.59 o
   1   7   4       8092.63       8056.25       113.83 o
   2   7   4        486.14        444.57        30.64 o
   3   7   4      14452.31      14093.61       193.66 o
   4   7   4       4056.86       4102.50        70.85 o
   5   7   4        372.08        368.69        26.21 o
   6   7   4       3374.72       3299.50        66.41 o
   7   7   4      13437.15      13336.12       180.80 o
   8   7   4          1.03         -7.20        20.87 o
   9   7   4       8807.35       8585.98       131.05 o
  10   7   4       2455.98       2563.31        66.40 o
  11   7   4         27.98         42.25        25.49 o
  12   7   4         89.00         55.26        27.10 o
  13   7   4       2041.29       2107.62        81.03 o
  14   7   4        723.79        720.42        47.03 o
  15   7   4       1101.46       1110.37        56.09 o
  16   7   4       1982.04       2071.67        80.91 o
  17   7   4         38.60         32.31        34.90 o
 -17   8   4        227.40        172.56        40.59 o
 -16   8   4       2222.15       2177.42        75.50 o
 -15   8   4         39.21         60.52        29.97 o
 -14   8   4       2346.89       2509.98        71.42 o
 -13   8   4       1407.50       1432.42        88.00 o
 -12   8   4          9.71          2.59        26.45 o
 -11   8   4        476.86        445.19        31.16 o
 -10   8   4       2598.48       2502.67        57.91 o
  -9   8   4       2922.81       3022.08        56.27 o
  -8   8   4        768.75        750.00        32.24 o
  -7   8   4        248.31        219.16        24.41 o
  -6   8   4        174.21        187.87        23.85 o
  -5   8   4       3862.04       3788.52        66.08 o
  -4   8   4        959.31        960.10        43.20 o
  -3   8   4       3400.76       3393.26        65.60 o
  -2   8   4       3323.00       3300.19        66.18 o
  -1   8   4         42.13         31.78        26.60 o
   0   8   4       8836.62       8739.55       141.58 o
   1   8   4       3026.36       3189.93        80.07 o
   2   8   4       5545.89       5626.26       117.47 o
   3   8   4       1387.49       1495.79        69.91 o
   4   8   4       2103.41       2081.56        63.46 o
   5   8   4        959.74        859.90        36.68 o
   6   8   4       4643.73       4528.48        90.77 o
   7   8   4       2207.98       2247.90        65.59 o
   8   8   4       7678.53       7420.41       130.26 o
   9   8   4        109.63        110.22        29.30 o
  10   8   4        494.64        423.79        34.94 o
  11   8   4       1419.63       1529.61        55.97 o
  12   8   4        213.05        212.40        32.18 o
  13   8   4         66.97         41.83        29.38 o
  14   8   4        168.90        138.44        35.78 o
  15   8   4         57.11         15.87        34.33 o
  16   8   4          1.25        -19.02        53.02 o
 -15   9   4        322.04        350.43        40.34 o
 -14   9   4         26.21         -1.14        31.01 o
 -13   9   4       1071.25       1140.36        53.02 o
 -12   9   4        421.66        368.56        41.27 o
 -11   9   4        601.85        605.54        37.67 o
 -10   9   4       2926.30       2859.97        68.27 o
  -9   9   4        307.15        293.25        28.94 o
  -8   9   4       2881.49       2773.10        81.09 o
  -7   9   4       3186.18       3286.35        69.82 o
  -6   9   4        246.08        279.50        29.67 o
  -5   9   4        725.40        744.10        37.54 o
  -4   9   4        880.80        875.26        39.61 o
  -3   9   4       4901.66       4894.12        85.24 o
  -2   9   4       1738.39       1810.53        63.06 o
  -1   9   4      17182.89      16987.97       224.43 o
   0   9   4        889.83        960.94        53.61 o
   1   9   4       4853.44       4933.32       105.18 o
   2   9   4        146.59        139.00        34.20 o
   3   9   4         93.10         93.06        32.65 o
   4   9   4          0.12         13.90        33.10 o
   5   9   4        565.87        562.75        54.10 o
   6   9   4       2971.28       2980.92        82.03 o
   7   9   4        178.80        164.29        38.06 o
   8   9   4        785.46        831.66        45.29 o
   9   9   4         29.62         29.43        28.45 o
  10   9   4          1.26         -2.22        29.80 o
  11   9   4         18.81        -21.01        28.79 o
  12   9   4         36.79          9.96        30.86 o
  13   9   4         61.57         64.97        34.92 o
  14   9   4          0.03          2.28        34.01 o
 -13  10   4       1948.57       1975.19        73.22 o
 -12  10   4         84.09         55.26        34.80 o
 -11  10   4       2226.96       2263.90        90.49 o
 -10  10   4        717.93        669.74        43.15 o
  -9  10   4        188.84        222.84        32.53 o
  -8  10   4       1256.52       1273.48        50.86 o
  -7  10   4         17.78        -24.97        24.97 o
  -6  10   4        527.94        643.90        38.34 o
  -5  10   4       1104.14       1112.83        44.73 o
  -4  10   4         70.63         51.29        22.49 o
  -3  10   4       2005.32       1999.45        71.34 o
  -2  10   4       1864.25       1838.19        74.59 o
  -1  10   4       1364.49       1249.09        74.24 o
   0  10   4       4263.92       4232.02        94.28 o
   1  10   4       3964.73       3933.92        91.37 o
   2  10   4       1378.52       1403.01        61.53 o
   3  10   4        280.78        271.85        43.09 o
   4  10   4        659.14        614.70        50.95 o
   5  10   4          6.51         22.35        38.33 o
   6  10   4        575.17        573.96        64.60 o
   7  10   4       1477.55       1312.74       113.21 o
   8  10   4       1336.17       1285.37       106.78 o
   9  10   4       1744.61       1904.68       119.76 o
  10  10   4        201.98        180.32        41.00 o
  11  10   4       1074.58       1226.57        67.43 o
  -9  11   4       2408.92       2382.96        71.51 o
  -8  11   4       1192.14       1132.40        51.14 o
  -7  11   4        255.34        277.73        33.85 o
  -6  11   4         31.05        -17.47        25.70 o
  -5  11   4          4.74         18.32        34.98 o
  -4  11   4         17.58         13.55        34.90 o
  -3  11   4        952.25        973.77        56.54 o
  -2  11   4         11.71         27.45        35.63 o
  -1  11   4         32.28          2.04        34.87 o
   0  11   4        226.54        183.71        39.64 o
   1  11   4       1151.68       1066.71        58.94 o
   2  11   4         14.92         22.01        36.13 o
   3  11   4       2432.94       2538.54        85.06 o
   4  11   4         33.46          6.05        35.40 o
   5  11   4         82.56         32.03        39.02 o
   6  11   4       2926.28       2860.61       103.08 o
   7  11   4       2289.88       2260.39       116.61 o
 -23   0   5        685.17        732.86        91.24 o
 -21   0   5         77.85        117.25        59.09 o
 -19   0   5       3899.34       4093.11       155.88 o
 -17   0   5       5283.58       5309.58       159.85 o
 -15   0   5      14660.54      14318.51       285.61 o
 -13   0   5      34737.66      33880.38       607.98 o
 -11   0   5       2674.29       2481.63       149.83 o
  -9   0   5       2828.41       2542.69        86.61 o
  -7   0   5       5357.33       5436.66        94.96 o
  -5   0   5       1552.09       1561.42        74.91 o
  -3   0   5      17921.93      17989.41       530.27 o
  -1   0   5      24266.46      23936.02       358.74 o
   1   0   5      54075.26      54062.25      1606.96 o
   3   0   5       5401.67       5254.18       129.98 o
   5   0   5       7862.86       7985.96       120.94 o
   7   0   5         42.89         13.45        11.11 o
   9   0   5      53563.71      53324.27       655.35 o
  11   0   5      13229.45      12664.22       175.81 o
  13   0   5        684.44        648.19        31.55 o
  15   0   5      11982.06      11828.95       190.15 o
  17   0   5       8727.05       8741.99       170.38 o
  19   0   5         17.88          4.79        45.21 o
  21   0   5        805.69        782.28       105.76 o
 -23   1   5         32.93         -8.28        41.24 o
 -22   1   5        897.11        882.11        65.18 o
 -21   1   5       1637.89       1600.02        78.85 o
 -20   1   5        653.11        655.48        54.90 o
 -19   1   5       1645.83       1518.39        64.25 o
 -18   1   5       1280.47       1201.66        50.68 o
 -17   1   5        454.38        422.77        33.94 o
 -16   1   5        884.17        904.03        41.63 o
 -15   1   5        844.24        844.70        38.89 o
 -14   1   5       8662.97       8109.17       126.06 o
 -13   1   5       1429.79       1397.86        44.24 o
 -12   1   5      13551.47      13023.53       163.20 o
 -11   1   5       4693.65       4212.25        75.54 o
 -10   1   5         33.61         18.14        10.07 o
  -9   1   5        962.69        935.62        36.32 o
  -8   1   5        192.35        203.99        12.37 o
  -7   1   5       1226.94       1188.40        29.68 o
  -6   1   5       4919.20       4966.67        86.94 o
  -5   1   5       1869.48       1908.36        46.67 o
  -4   1   5      40897.45      41544.96       710.09 o
  -3   1   5      32750.17      33507.68       574.39 o
  -2   1   5       4446.89       4521.47        62.33 o
  -1   1   5      10692.19      11024.94       130.17 o
   0   1   5      13684.06      14151.54       153.92 o
   1   1   5        940.28       1010.49        21.10 o
   2   1   5         15.57         16.61         7.61 o
   3   1   5      35635.32      37049.82       451.50 o
   4   1   5        921.46        902.38        21.87 o
   5   1   5      14379.66      14971.15       168.82 o
   6   1   5       4225.24       4129.09        51.30 o
   7   1   5       6352.93       6332.37        73.05 o
   8   1   5      11884.06      12002.96       169.31 o
   9   1   5       3746.40       3793.49        47.08 o
  10   1   5       9070.72       8874.75        91.09 o
  11   1   5       4560.89       4672.63        59.79 o
  12   1   5        386.14        382.54        18.27 o
  13   1   5       5370.12       5301.76        81.85 o
  14   1   5        795.82        865.89        26.35 o
  15   1   5        901.85        979.95        33.10 o
  16   1   5        621.27        632.04        33.54 o
  17   1   5        367.29        353.60        31.73 o
  18   1   5       2191.36       2250.53        63.70 o
  19   1   5         49.33         17.29        26.52 o
  20   1   5         92.78         72.76        28.63 o
  21   1   5         59.72         45.96        27.31 o
 -23   2   5       3368.77       3189.61       111.58 o
 -22   2   5        127.05        126.30        44.15 o
 -21   2   5       1655.99       1559.28        95.83 o
 -20   2   5        353.36        320.54        40.93 o
 -19   2   5         44.91         62.82        31.61 o
 -18   2   5       1103.73       1064.34        54.44 o
 -17   2   5        571.30        552.75        28.33 o
 -16   2   5        285.63        312.47        23.12 o
 -15   2   5        138.36        145.46        19.84 o
 -14   2   5        467.75        529.33        22.80 o
 -13   2   5       2490.48       2379.23        43.55 o
 -12   2   5        170.66        191.48        13.75 o
 -11   2   5       7264.57       7075.28        81.24 o
 -10   2   5       1564.68       1575.90        30.60 o
  -9   2   5      12077.79      11578.11       134.41 o
  -8   2   5        439.90        415.82        25.21 o
  -7   2   5        319.21        342.24        15.82 o
  -6   2   5      27331.11      27793.12       377.03 o
  -5   2   5      29529.07      29169.90       439.53 o
  -4   2   5      10219.74      10459.17       167.36 o
  -3   2   5      33659.09      33340.16       499.93 o
  -2   2   5        606.85        648.27        24.31 o
  -1   2   5      11437.86      11928.56       141.65 o
   0   2   5          0.95         10.48         5.67 o
   1   2   5      53733.09      55018.07       665.79 o
   2   2   5       2114.21       2150.88        39.11 o
   3   2   5       8937.23       9539.02       111.35 o
   4   2   5       2916.15       2942.36        48.25 o
   5   2   5      20184.88      20793.53       216.00 o
   6   2   5       2837.39       2852.32        42.46 o
   7   2   5      11907.87      11840.74       124.25 o
   8   2   5        125.21        165.01        12.69 o
   9   2   5       4841.92       4942.00        58.12 o
  10   2   5        846.99        736.71        19.30 o
  11   2   5       1966.35       2053.43        44.66 o
  12   2   5       1740.16       1692.81        38.75 o
  13   2   5        308.47        337.43        22.14 o
  14   2   5         46.04         20.68        17.37 o
  15   2   5        518.91        482.45        30.95 o
  16   2   5       1943.72       1889.99        49.79 o
  17   2   5        476.14        437.71        31.94 o
  18   2   5       3473.89       3550.47        78.62 o
  19   2   5       1928.09       2004.50        63.85 o
  20   2   5        114.24        123.05        31.33 o
  21   2   5        245.65        213.55        34.48 o
 -22   3   5        349.43        339.61        47.38 o
 -21   3   5       2209.64       2032.91        99.65 o
 -20   3   5       2843.14       2718.69       133.65 o
 -19   3   5         21.30         45.75        26.28 o
 -18   3   5       2479.82       2302.36        60.70 o
 -17   3   5        601.04        564.44        34.12 o
 -16   3   5        173.15        199.45        23.24 o
 -15   3   5          8.34          2.34        15.67 o
 -14   3   5       9698.64       9632.35       102.99 o
 -13   3   5        207.26        225.74        17.39 o
 -12   3   5      10978.34      10787.58       118.20 o
 -11   3   5        675.93        698.85        22.56 o
 -10   3   5       1041.97       1155.97        27.14 o
  -9   3   5       2583.56       2944.31        43.85 o
  -8   3   5       9727.56      10013.25       118.29 o
  -7   3   5      19752.01      18914.13       209.17 o
  -6   3   5       3661.56       3984.58        54.71 o
  -5   3   5      15155.90      14303.71       206.81 o
  -4   3   5        561.35        665.52        26.39 o
  -3   3   5       6028.25       6428.48        93.29 o
  -2   3   5       2770.31       2830.69        46.29 o
  -1   3   5       3289.19       3342.55        46.94 o
   0   3   5      10375.98      10692.79       134.17 o
   1   3   5       1494.20       1430.43        28.32 o
   2   3   5       2115.56       1945.31        33.34 o
   3   3   5       4244.61       4813.12        64.52 o
   4   3   5       4401.81       4201.23        58.47 o
   5   3   5          5.76         25.99         9.49 o
   6   3   5       1733.37       1807.83        51.94 o
   7   3   5       4285.40       4433.83        65.18 o
   8   3   5       7262.62       7973.52        97.09 o
   9   3   5       1903.70       1735.82        37.63 o
  10   3   5       3488.02       3426.83        55.91 o
  11   3   5        766.45        678.97        32.35 o
  12   3   5        243.06        258.85        21.26 o
  13   3   5        905.46        898.86        33.98 o
  14   3   5       3969.92       3923.45        66.46 o
  15   3   5        797.55        744.25        33.67 o
  16   3   5       4125.66       4156.92        73.01 o
  17   3   5       5819.94       5933.81        91.91 o
  18   3   5        576.68        663.27        38.47 o
  19   3   5       2573.36       2615.41        67.90 o
  20   3   5        201.20        239.56        35.49 o
 -22   4   5        142.93         74.95        32.18 o
 -21   4   5        567.65        552.68        47.08 o
 -20   4   5        216.07        186.57        31.03 o
 -19   4   5       4047.69       3973.25        84.11 o
 -18   4   5        146.58        109.37        27.15 o
 -17   4   5       1812.85       1664.99        50.01 o
 -16   4   5       3574.93       3444.47        63.63 o
 -15   4   5        527.22        525.55        20.14 o
 -14   4   5       2597.90       2744.15        48.20 o
 -13   4   5       5368.06       5441.25        72.26 o
 -12   4   5        367.76        373.14        22.68 o
 -11   4   5         96.66         92.80        13.88 o
 -10   4   5       3003.55       2974.08        42.76 o
  -9   4   5       3754.65       4058.94        51.76 o
  -8   4   5       1174.43       1149.97        26.19 o
  -7   4   5      10008.98       9955.62       113.68 o
  -6   4   5        170.79        114.01        13.11 o
  -5   4   5         47.60         49.17        10.95 o
  -4   4   5       5898.48       5667.89        76.85 o
  -3   4   5       5069.59       5197.79        71.66 o
  -2   4   5       7188.42       7266.35        92.92 o
  -1   4   5       2019.48       2052.02        37.88 o
   0   4   5       3559.33       3646.33        55.38 o
   1   4   5         46.77         19.33         9.56 o
   2   4   5         25.91          9.07         8.88 o
   3   4   5      17201.41      17551.93       198.30 o
   4   4   5      13551.91      12749.30       161.76 o
   5   4   5      14868.02      14560.05       182.98 o
   6   4   5         94.68        148.26        17.22 o
   7   4   5       3683.30       3892.39        66.83 o
   8   4   5       3095.46       3155.54        54.71 o
   9   4   5       9212.28       9085.65       118.14 o
  10   4   5         39.08         51.37        16.65 o
  11   4   5       2575.87       2610.49        54.76 o
  12   4   5       1532.08       1654.07        45.34 o
  13   4   5       1990.09       1969.24        52.05 o
  14   4   5        177.99        181.44        24.81 o
  15   4   5       7114.85       7253.31       116.93 o
  16   4   5        451.88        508.37        36.38 o
  17   4   5       1411.67       1443.68        58.99 o
  18   4   5        847.36        909.25        46.45 o
  19   4   5       1931.51       1924.28        72.04 o
  20   4   5         73.70         81.31        33.06 o
 -21   5   5          0.78         34.90        30.54 o
 -20   5   5        351.61        415.26        44.45 o
 -19   5   5        146.52        151.27        27.72 o
 -18   5   5          9.67        -23.42        23.42 o
 -17   5   5        506.99        480.28        32.43 o
 -16   5   5         54.00         48.36        19.72 o
 -15   5   5       4900.85       4906.59        72.03 o
 -14   5   5        856.73        870.91        32.60 o
 -13   5   5        414.33        377.81        23.91 o
 -12   5   5       1478.79       1480.58        38.73 o
 -11   5   5        107.99        110.13        15.19 o
 -10   5   5       4452.07       4565.56        59.30 o
  -9   5   5       2065.88       2033.88        38.62 o
  -8   5   5        616.05        713.22        23.07 o
  -7   5   5        226.93        182.72        15.02 o
  -6   5   5      16250.56      16066.21       159.50 o
  -5   5   5       1381.84       1288.88        32.61 o
  -4   5   5        922.09        757.84        26.26 o
  -3   5   5       6114.50       6163.73        76.78 o
  -2   5   5       1425.42       1279.93        42.60 o
  -1   5   5       1413.56       1341.55        36.12 o
   0   5   5      17764.81      17383.71       200.50 o
   1   5   5       1041.54       1070.16        28.11 o
   2   5   5      38423.33      38081.99       348.90 o
   3   5   5       7660.50       7399.89       113.49 o
   4   5   5       2065.33       1855.32        44.58 o
   5   5   5       4436.57       4083.64        64.27 o
   6   5   5       2392.78       2376.02        47.24 o
   7   5   5       1458.07       1525.81        43.88 o
   8   5   5        208.19        188.95        21.69 o
   9   5   5       4953.06       4665.94        74.05 o
  10   5   5       2084.97       2015.52        47.88 o
  11   5   5        528.23        518.48        31.09 o
  12   5   5        592.49        611.82        36.64 o
  13   5   5        474.54        493.69        30.85 o
  14   5   5       1296.13       1327.22        74.00 o
  15   5   5          1.00        -27.36        27.36 o
  16   5   5        585.21        548.80        42.88 o
  17   5   5         23.40         23.80        32.08 o
  18   5   5         72.34         27.01        33.69 o
  19   5   5          0.60          3.08        33.67 o
 -20   6   5        396.51        395.71        44.32 o
 -19   6   5         55.39         46.59        34.04 o
 -18   6   5        119.58        169.76        36.26 o
 -17   6   5       1436.92       1344.55        90.83 o
 -16   6   5       1309.76       1443.35        50.78 o
 -15   6   5         30.35         33.47        20.42 o
 -14   6   5         48.20         49.25        20.04 o
 -13   6   5        737.13        844.46        32.84 o
 -12   6   5       3138.37       2946.61        54.03 o
 -11   6   5        958.97       1017.46        32.77 o
 -10   6   5       1987.85       1975.76        42.09 o
  -9   6   5        246.47        282.18        23.05 o
  -8   6   5         42.73         59.27        14.64 o
  -7   6   5      14135.63      14481.71       148.95 o
  -6   6   5       5922.74       6099.76        74.47 o
  -5   6   5       5054.31       5154.19        61.29 o
  -4   6   5       2668.36       2772.60        46.74 o
  -3   6   5        157.56        151.00        15.06 o
  -2   6   5       2621.30       2539.81        42.18 o
  -1   6   5       7041.48       7098.14        86.66 o
   0   6   5       3772.46       3693.84        56.55 o
   1   6   5      16096.29      15568.93       171.94 o
   2   6   5        168.75        172.92        21.17 o
   3   6   5       8561.33       8157.76       112.28 o
   4   6   5        341.10        369.14        21.04 o
   5   6   5       1287.23       1221.46        36.20 o
   6   6   5       1997.82       1885.63        49.16 o
   7   6   5       3209.01       3102.78        63.60 o
   8   6   5       1621.06       1632.38        68.16 o
   9   6   5        250.95        222.57        25.54 o
  10   6   5        368.28        364.62        29.69 o
  11   6   5        506.05        478.43        39.77 o
  12   6   5       1768.99       1830.31        67.34 o
  13   6   5        160.23        122.62        28.15 o
  14   6   5        482.80        546.68        42.13 o
  15   6   5        585.42        596.36        44.20 o
  16   6   5        266.32        371.43        40.68 o
  17   6   5        422.42        429.14        43.67 o
  18   6   5       1364.09       1482.76        84.84 o
 -19   7   5         66.55         24.80        36.75 o
 -18   7   5        903.13       1004.52        63.76 o
 -17   7   5        334.99        345.28        40.18 o
 -16   7   5        372.23        378.70        38.89 o
 -15   7   5         78.64         63.27        28.42 o
 -14   7   5       3530.95       3498.63        87.45 o
 -13   7   5       1931.94       1947.61        59.57 o
 -12   7   5         11.45        -22.98        22.98 o
 -11   7   5       2311.60       2379.20        54.13 o
 -10   7   5       1627.83       1604.99        45.30 o
  -9   7   5       1256.01       1410.91        38.84 o
  -8   7   5      20359.67      20239.17       205.93 o
  -7   7   5       2070.70       2091.98        40.13 o
  -6   7   5      10181.15      10246.22       109.41 o
  -5   7   5         23.58         21.91        14.07 o
  -4   7   5       7348.98       7423.06        89.68 o
  -3   7   5        529.61        545.20        23.38 o
  -2   7   5       5629.41       5806.71        74.37 o
  -1   7   5       1380.89       1433.79        40.42 o
   0   7   5        675.42        662.39        21.31 o
   1   7   5        852.42        814.84        34.42 o
   2   7   5       4137.05       4143.77        91.19 o
   3   7   5        906.70        972.12        45.61 o
   4   7   5       2849.08       2768.35        62.62 o
   5   7   5        618.16        645.61        38.22 o
   6   7   5        409.25        468.87        40.16 o
   7   7   5         87.15        100.57        23.24 o
   8   7   5       1022.64        949.99        50.74 o
   9   7   5        692.11        678.06        45.95 o
  10   7   5       4082.03       3970.21       112.83 o
  11   7   5       3043.39       3094.85        72.81 o
  12   7   5       1283.43       1359.38        52.73 o
  13   7   5       1358.13       1205.29        57.62 o
  14   7   5       1560.51       1725.13        66.86 o
  15   7   5          5.51         -0.19        31.37 o
  16   7   5       2152.02       2117.34        76.68 o
  17   7   5         34.15          4.22        35.52 o
 -17   8   5         29.05         -1.14        34.37 o
 -16   8   5        369.97        314.03        40.07 o
 -15   8   5        504.27        482.09        42.57 o
 -14   8   5         36.57         19.76        28.08 o
 -13   8   5          8.17        -23.25        26.21 o
 -12   8   5        701.14        733.91        50.13 o
 -11   8   5          9.85         23.50        23.25 o
 -10   8   5         51.99         35.74        18.05 o
  -9   8   5       2544.77       2579.82        47.30 o
  -8   8   5        581.66        541.98        26.41 o
  -7   8   5       6001.05       6086.20        89.04 o
  -6   8   5       8478.04       8186.51       108.51 o
  -5   8   5        746.06        773.05        33.29 o
  -4   8   5       2425.37       2354.93        55.98 o
  -3   8   5        199.39        183.61        25.42 o
  -2   8   5       6839.72       6773.42       105.40 o
  -1   8   5       1364.35       1417.93        63.27 o
   0   8   5       1341.60       1156.62        52.19 o
   1   8   5       2793.62       2686.73        74.01 o
   2   8   5       3308.96       3394.85        76.76 o
   3   8   5       1199.06       1288.10        54.76 o
   4   8   5       2108.30       2146.20        69.14 o
   5   8   5        468.24        443.86        56.89 o
   6   8   5        319.97        370.27        31.48 o
   7   8   5       1599.92       1750.91        59.08 o
   8   8   5       3649.01       3547.94        83.11 o
   9   8   5       2543.39       2652.26        69.30 o
  10   8   5       4249.07       4301.98        87.55 o
  11   8   5        785.81        831.52        44.52 o
  12   8   5          5.82         -9.34        28.10 o
  13   8   5          3.04        -11.05        28.59 o
  14   8   5        119.45        154.63        37.23 o
  15   8   5        976.11        918.93        55.31 o
 -15   9   5       1015.40       1079.50        82.11 o
 -14   9   5        286.47        259.15        36.64 o
 -13   9   5          9.85         -1.19        33.05 o
 -12   9   5        855.32        861.78        75.22 o
 -11   9   5        273.42        255.10        31.07 o
 -10   9   5        480.21        451.22        33.90 o
  -9   9   5        120.92         95.05        24.92 o
  -8   9   5         33.39          5.57        22.84 o
  -7   9   5        597.59        634.23        34.62 o
  -6   9   5       2900.45       3021.27        86.68 o
  -5   9   5        319.95        326.58        29.65 o
  -4   9   5       4421.37       4600.77        95.20 o
  -3   9   5        456.35        450.66        30.17 o
  -2   9   5        813.35        824.70        50.89 o
  -1   9   5        131.09        101.16        34.20 o
   0   9   5       7757.98       7391.52       133.48 o
   1   9   5        332.41        324.78        39.82 o
   2   9   5       3731.46       3750.26        91.78 o
   3   9   5        887.44        919.98        62.23 o
   4   9   5       1878.02       1864.54        83.24 o
   5   9   5          6.29         90.35        43.97 o
   6   9   5      10077.23      10040.15       161.40 o
   7   9   5        196.10        196.53        29.91 o
   8   9   5       3129.35       3031.46        80.17 o
   9   9   5        658.30        665.17        43.53 o
  10   9   5        176.14        172.65        34.46 o
  11   9   5       1717.64       1606.58        65.86 o
  12   9   5        242.24        281.73        37.17 o
  13   9   5        224.85        197.73        45.85 o
 -13  10   5         79.76         83.69        54.65 o
 -12  10   5        501.00        568.71        46.29 o
 -11  10   5        212.43        225.52        36.22 o
 -10  10   5       2085.12       2129.50        63.73 o
  -9  10   5        482.04        493.78        38.25 o
  -8  10   5         49.45         26.87        27.48 o
  -7  10   5       2047.30       1929.83        73.27 o
  -6  10   5         15.60          9.46        25.64 o
  -5  10   5        984.98        938.42        42.60 o
  -4  10   5        876.56        811.19        39.66 o
  -3  10   5        384.30        333.81        39.84 o
  -2  10   5        523.86        444.45        42.67 o
  -1  10   5        106.15        135.59        34.46 o
   0  10   5        511.03        472.04        46.79 o
   1  10   5       1022.65       1023.16        59.10 o
   2  10   5        237.25        248.12        40.99 o
   3  10   5        618.84        557.37        51.94 o
   4  10   5       1107.62       1075.90        71.81 o
   5  10   5        753.68        731.78        70.01 o
   6  10   5          2.16        -19.79        45.42 o
   7  10   5        948.60        887.70        76.92 o
   8  10   5        769.12        860.24        74.92 o
   9  10   5        236.62        234.92        52.58 o
  10  10   5       1174.13       1173.03        63.71 o
  11  10   5          9.19         -8.83        34.14 o
  -9  11   5        146.54        171.66        34.72 o
  -8  11   5       2214.37       2310.77        77.45 o
  -7  11   5        791.22        788.58        44.08 o
  -6  11   5        144.87        110.58        29.81 o
  -5  11   5       1040.19        991.69        61.50 o
  -4  11   5        482.97        422.08        45.25 o
  -3  11   5         18.84         53.21        35.95 o
  -2  11   5        202.81        238.15        41.54 o
  -1  11   5       1572.26       1613.04       133.66 o
   0  11   5          0.81        -27.04        34.81 o
   1  11   5        253.80        184.42        39.86 o
   2  11   5        783.90        791.77        54.41 o
   3  11   5        643.35        730.32        57.31 o
   4  11   5         17.73        -40.02        40.02 o
   5  11   5          3.39         -2.99        45.22 o
   6  11   5          8.59          9.62        54.14 o
   7  11   5          0.59         28.77        54.93 o
 -22   0   6         83.01         87.07        59.18 o
 -20   0   6       4926.00       4423.51       167.79 o
 -18   0   6      22477.62      21662.76       520.29 o
 -16   0   6      15433.84      15623.89       310.93 o
 -14   0   6       3351.75       3378.47        96.71 o
 -12   0   6      15884.49      15240.68       629.42 o
 -10   0   6      27494.11      26776.61       480.25 o
  -8   0   6         42.03         19.89        13.99 o
  -6   0   6      35306.41      34912.77       522.69 o
  -4   0   6       4480.97       4430.15       157.17 o
  -2   0   6      36317.18      36463.49       626.10 o
   0   0   6       2406.15       2470.57        59.58 o
   2   0   6       3733.82       3657.10        78.46 o
   4   0   6      16541.89      17920.02       250.68 o
   6   0   6       2589.64       2775.75        50.97 o
   8   0   6       4403.83       4230.81        71.80 o
  10   0   6       7370.71       7424.16       138.94 o
  12   0   6      22135.23      23026.92       302.37 o
  14   0   6         26.71          8.07        20.20 o
  16   0   6      22238.84      22500.99       373.76 o
  18   0   6      12808.25      13343.67       242.21 o
  20   0   6         19.99         23.65        48.02 o
 -23   1   6        304.11        269.01        50.48 o
 -22   1   6        147.55        139.55        49.40 o
 -21   1   6       1140.86       1049.89        94.13 o
 -20   1   6        753.69        819.06        59.25 o
 -19   1   6       8365.46       8433.60       175.96 o
 -18   1   6        435.06        443.42        39.71 o
 -17   1   6       4077.69       3986.07        93.81 o
 -16   1   6       2174.28       1956.66        55.48 o
 -15   1   6       2177.29       2095.31        55.53 o
 -14   1   6      11901.55      11948.85       171.14 o
 -13   1   6       4999.51       4981.76        85.44 o
 -12   1   6        350.48        330.81        25.29 o
 -11   1   6       9865.34       9712.82       123.74 o
 -10   1   6       7672.65       8175.43       103.45 o
  -9   1   6      10109.36      10114.30       117.13 o
  -8   1   6       5801.64       6119.45        70.65 o
  -7   1   6        444.03        492.14        19.89 o
  -6   1   6        710.24        578.01        19.78 o
  -5   1   6       3640.35       3347.49        61.70 o
  -4   1   6      29432.59      28737.72       430.36 o
  -3   1   6        360.77        272.06        15.11 o
  -2   1   6        782.61        847.20        20.04 o
  -1   1   6        133.71        171.88         8.12 o
   0   1   6      30422.42      30986.28       328.57 o
   1   1   6        982.80        984.53        24.39 o
   2   1   6        116.77        137.26         9.34 o
   3   1   6      26832.64      27754.71       266.64 o
   4   1   6      14699.08      15516.82       155.27 o
   5   1   6       3785.41       3649.97        56.85 o
   6   1   6       1281.98       1218.19        24.66 o
   7   1   6       7921.05       7707.06        82.38 o
   8   1   6       1327.51       1412.21        28.14 o
   9   1   6      25145.10      25454.74       240.73 o
  10   1   6       6755.71       6747.33        74.38 o
  11   1   6       5543.26       5614.82        65.90 o
  12   1   6         26.76         14.82        12.74 o
  13   1   6        317.62        316.17        24.54 o
  14   1   6       8322.56       8598.37       101.27 o
  15   1   6       1484.81       1500.69        36.54 o
  16   1   6       2608.00       2702.59        62.47 o
  17   1   6       7079.36       7107.04       116.99 o
  18   1   6       1121.13       1106.39        47.74 o
  19   1   6       2188.65       2231.20        87.13 o
  20   1   6        597.89        671.01        41.99 o
  21   1   6         25.63         27.46        28.24 o
 -23   2   6         21.52         48.32        46.05 o
 -22   2   6       1348.71       1214.08        73.08 o
 -21   2   6          1.74         48.72        38.67 o
 -20   2   6       4614.45       4712.20       123.75 o
 -19   2   6       1032.49       1127.78        57.71 o
 -18   2   6       2415.06       2380.75        73.80 o
 -17   2   6       3668.98       3716.19        89.57 o
 -16   2   6        189.38        195.81        19.72 o
 -15   2   6       2939.48       2939.11        53.42 o
 -14   2   6       6619.12       6406.52        74.25 o
 -13   2   6       2041.17       2088.04        35.22 o
 -12   2   6         28.08         12.62         8.17 o
 -11   2   6       6430.95       6409.82        78.49 o
 -10   2   6       1500.59       1447.96        31.20 o
  -9   2   6       3875.70       3490.76        54.86 o
  -8   2   6       1905.85       1645.12        34.44 o
  -7   2   6       7287.99       8014.15        95.61 o
  -6   2   6       2294.58       2481.69        35.56 o
  -5   2   6       4186.14       4432.20        66.65 o
  -4   2   6      16922.60      16266.08       252.92 o
  -3   2   6        486.25        403.57        39.65 o
  -2   2   6       6420.06       6227.35        86.60 o
  -1   2   6       2894.53       3060.36        45.21 o
   0   2   6         40.34         35.12         7.32 o
   1   2   6       2029.14       2142.43        38.36 o
   2   2   6      34431.79      34774.46       350.12 o
   3   2   6        386.84        490.89        17.53 o
   4   2   6      44676.80      47246.54       472.57 o
   5   2   6       4061.85       4103.39        57.42 o
   6   2   6       4276.19       4305.65        90.56 o
   7   2   6       4008.18       4349.01        55.87 o
   8   2   6      53483.97      52646.50       502.48 o
   9   2   6        709.23        643.83        21.65 o
  10   2   6       4745.27       4642.64        55.02 o
  11   2   6       3666.96       3639.06        47.01 o
  12   2   6       1119.45       1129.80        29.39 o
  13   2   6         93.40         74.40        17.76 o
  14   2   6       2740.93       2647.14        51.78 o
  15   2   6        311.82        282.47        23.80 o
  16   2   6       1265.84       1201.37        41.51 o
  17   2   6       1531.92       1568.88        66.90 o
  18   2   6       1980.97       1992.97        63.70 o
  19   2   6         63.83         47.15        29.59 o
  20   2   6        805.93        718.66        44.77 o
 -22   3   6        262.62        243.91        45.27 o
 -21   3   6         69.76         60.66        39.00 o
 -20   3   6        609.16        575.67        36.71 o
 -19   3   6        737.28        753.59        39.20 o
 -18   3   6       4065.60       4018.17        81.09 o
 -17   3   6       2597.65       2681.24        63.29 o
 -16   3   6       1010.17        987.30        42.12 o
 -15   3   6        199.69        230.21        22.86 o
 -14   3   6        469.11        432.81        17.39 o
 -13   3   6       8773.58       8402.94        97.02 o
 -12   3   6          2.30         18.60        12.62 o
 -11   3   6       7835.25       7519.87        91.65 o
 -10   3   6       7977.31       7497.51        89.53 o
  -9   3   6        126.41        113.40        12.43 o
  -8   3   6       3860.87       3782.57        54.67 o
  -7   3   6       1148.65        926.47        24.50 o
  -6   3   6         61.80         45.19         9.99 o
  -5   3   6      16476.17      16896.92       177.48 o
  -4   3   6        183.31        215.34        17.19 o
  -3   3   6        788.08        628.80        19.15 o
  -2   3   6       6386.06       7021.84        93.65 o
  -1   3   6       2930.91       3050.50        42.39 o
   0   3   6        906.80        931.68        23.44 o
   1   3   6        649.27        752.49        18.29 o
   2   3   6       3569.08       3775.50        53.94 o
   3   3   6       5185.59       5742.74        75.41 o
   4   3   6       8929.31       8730.37       106.82 o
   5   3   6         84.45        106.31        12.61 o
   6   3   6      28721.83      29179.88       319.98 o
   7   3   6        874.07        875.40        21.87 o
   8   3   6       3138.67       3151.95        45.39 o
   9   3   6       7874.13       8182.55       101.84 o
  10   3   6      14852.64      15091.32       170.61 o
  11   3   6       5566.70       5286.76        76.97 o
  12   3   6        410.66        403.14        24.91 o
  13   3   6       1423.57       1605.94        43.56 o
  14   3   6       1174.26       1120.78        47.89 o
  15   3   6       1795.49       1808.50        49.31 o
  16   3   6         65.47         37.97        22.78 o
  17   3   6       2943.22       3121.24        66.21 o
  18   3   6        577.96        549.52        36.83 o
  19   3   6       1070.65       1174.69        54.38 o
  20   3   6        871.49        917.43        60.46 o
 -22   4   6        664.34        612.03        42.07 o
 -21   4   6         40.89         30.17        28.88 o
 -20   4   6        188.31        198.59        30.35 o
 -19   4   6         36.71         26.62        27.70 o
 -18   4   6        251.17        245.96        33.71 o
 -17   4   6       1114.61       1062.14        41.31 o
 -16   4   6       2396.38       2218.88        55.16 o
 -15   4   6       2013.82       2006.58        49.64 o
 -14   4   6       1359.18       1354.77        39.74 o
 -13   4   6       1029.86       1002.95        30.51 o
 -12   4   6      18962.44      18729.92       193.36 o
 -11   4   6        183.37        174.25        15.63 o
 -10   4   6      15162.74      15235.28       158.37 o
  -9   4   6       1581.69       1646.44        33.40 o
  -8   4   6        370.34        338.32        18.33 o
  -7   4   6        368.08        490.26        22.18 o
  -6   4   6      12377.02      11942.41       133.26 o
  -5   4   6       8502.78       8557.50        89.57 o
  -4   4   6       8938.99       8987.90       111.34 o
  -3   4   6       4801.07       4853.09        64.03 o
  -2   4   6       1284.77       1356.28        37.99 o
  -1   4   6       6806.63       6771.99        82.79 o
   0   4   6        946.96       1037.40        25.12 o
   1   4   6       1675.59       1335.09        30.99 o
   2   4   6       1153.74       1220.85        28.43 o
   3   4   6        261.71        321.09        16.30 o
   4   4   6          1.97         11.04         9.89 o
   5   4   6        346.29        390.44        13.80 o
   6   4   6        113.02        104.31        16.64 o
   7   4   6        384.54        409.80        24.64 o
   8   4   6          7.27         -9.12        13.97 o
   9   4   6         15.51         -2.00        15.42 o
  10   4   6      12275.88      12082.08       152.27 o
  11   4   6        772.48        784.30        32.81 o
  12   4   6       9273.55       9236.71       125.40 o
  13   4   6       1177.87       1195.23        53.62 o
  14   4   6         26.19         22.30        21.78 o
  15   4   6       3004.34       3206.04        72.60 o
  16   4   6       1602.10       1614.64        55.80 o
  17   4   6       1053.42        998.82        44.75 o
  18   4   6       2169.98       2252.13        67.12 o
  19   4   6        263.80        322.33        38.03 o
 -21   5   6        574.26        593.82        42.50 o
 -20   5   6        264.35        290.29        34.62 o
 -19   5   6        263.29        311.12        33.79 o
 -18   5   6          7.44          2.28        24.18 o
 -17   5   6       1141.20       1246.43        45.97 o
 -16   5   6       1916.49       1901.62        63.97 o
 -15   5   6        700.19        691.11        31.25 o
 -14   5   6       1884.13       1797.13        52.14 o
 -13   5   6       2526.39       2459.84        48.64 o
 -12   5   6       1061.24       1111.51        35.04 o
 -11   5   6        930.26        942.37        30.65 o
 -10   5   6        905.44        832.71        26.57 o
  -9   5   6        136.95        115.56        16.86 o
  -8   5   6       8774.61       8988.72       102.84 o
  -7   5   6         75.67         66.64        13.07 o
  -6   5   6         16.95          9.32        11.72 o
  -5   5   6       4708.07       4747.66        59.38 o
  -4   5   6       1168.03       1057.02        29.35 o
  -3   5   6      19355.05      18527.83       190.36 o
  -2   5   6       5293.85       5330.90        71.54 o
  -1   5   6      15568.66      15530.96       171.12 o
   0   5   6      10793.94      10281.60       119.99 o
   1   5   6        576.40        513.61        21.56 o
   2   5   6      11952.12      12366.94       146.85 o
   3   5   6      15580.11      15269.17       165.65 o
   4   5   6        336.31        350.60        20.07 o
   5   5   6        133.85        102.23        17.20 o
   6   5   6        960.84        941.32        34.80 o
   7   5   6        747.71        736.65        35.68 o
   8   5   6       2281.16       2222.04        52.79 o
   9   5   6       5676.82       5397.59        82.77 o
  10   5   6       1276.42       1277.27        39.53 o
  11   5   6        601.72        583.11        30.98 o
  12   5   6        321.20        264.15        28.47 o
  13   5   6        293.44        329.72        31.74 o
  14   5   6       4141.23       4248.37        86.23 o
  15   5   6        963.59        919.82        50.15 o
  16   5   6       2463.78       2617.31       100.03 o
  17   5   6        134.02        135.44        35.50 o
  18   5   6         54.03         75.68        35.72 o
  19   5   6        245.44        190.46        39.74 o
 -20   6   6        559.86        677.08        51.71 o
 -19   6   6       1569.85       1571.46        68.57 o
 -18   6   6        140.18        119.83        34.10 o
 -17   6   6        682.11        732.76        38.47 o
 -16   6   6         55.28         57.93        22.34 o
 -15   6   6        516.29        566.61        37.27 o
 -14   6   6       1281.71       1233.18        39.29 o
 -13   6   6       1542.87       1603.02        51.64 o
 -12   6   6       2502.97       2296.42        60.17 o
 -11   6   6        170.37        131.77        18.95 o
 -10   6   6        747.68        747.58        27.94 o
  -9   6   6       1484.91       1620.26        35.50 o
  -8   6   6        773.41        827.48        34.58 o
  -7   6   6        282.81        311.47        18.93 o
  -6   6   6         10.67         17.81        12.86 o
  -5   6   6       6951.11       6708.40        75.33 o
  -4   6   6       5949.45       5643.81        71.12 o
  -3   6   6       4653.02       4527.40        63.35 o
  -2   6   6      12465.52      12079.24       133.73 o
  -1   6   6        685.65        700.92        27.65 o
   0   6   6         28.01         31.59        13.29 o
   1   6   6        258.11        290.38        20.47 o
   2   6   6       6672.76       6371.83        82.17 o
   3   6   6         59.84         53.93        11.85 o
   4   6   6       2194.41       2202.77        48.86 o
   5   6   6       6810.20       6555.01       100.61 o
   6   6   6          0.60         19.24        18.16 o
   7   6   6       1426.87       1380.66        66.92 o
   8   6   6         15.52        -12.19        21.48 o
   9   6   6       1636.04       1678.95        52.25 o
  10   6   6       3261.58       3236.60        71.12 o
  11   6   6       2799.66       2955.76        69.23 o
  12   6   6        534.47        516.50        35.90 o
  13   6   6         58.93         50.43        27.34 o
  14   6   6       1986.54       2042.13        96.84 o
  15   6   6         11.35         10.32        30.90 o
  16   6   6        475.71        499.07        44.23 o
  17   6   6        171.38        111.39        36.11 o
  18   6   6         15.26         -8.42        34.64 o
 -19   7   6         51.93         59.94        37.08 o
 -18   7   6        729.79        817.47        84.55 o
 -17   7   6       1396.93       1335.85        58.31 o
 -16   7   6        162.27        168.04        33.44 o
 -15   7   6       1255.89       1259.18        55.23 o
 -14   7   6       1278.08       1514.87        67.87 o
 -13   7   6       1259.48       1239.88        48.39 o
 -12   7   6       4677.17       4568.78        86.41 o
 -11   7   6       1536.30       1623.20        48.88 o
 -10   7   6       1961.83       1823.38        46.55 o
  -9   7   6       1271.35       1269.78        37.17 o
  -8   7   6         28.73         21.58        17.80 o
  -7   7   6       8662.35       8740.69       100.82 o
  -6   7   6        289.46        283.84        19.98 o
  -5   7   6       6337.76       6453.21        72.79 o
  -4   7   6       4522.33       4355.03        62.67 o
  -3   7   6       1104.07       1168.31        36.64 o
  -2   7   6       1623.60       1597.35        44.07 o
  -1   7   6        315.95        328.99        22.96 o
   0   7   6        107.19         80.72        18.41 o
   1   7   6       1898.30       1680.72        42.44 o
   2   7   6        523.43        533.93        36.51 o
   3   7   6        385.47        465.55        39.08 o
   4   7   6        164.62        131.87        25.90 o
   5   7   6          6.28         21.64        19.93 o
   6   7   6        329.66        356.10        29.62 o
   7   7   6      15275.58      15322.28       205.00 o
   8   7   6        152.21        205.11        26.90 o
   9   7   6       2394.46       2315.37        63.40 o
  10   7   6       1567.80       1526.50        53.60 o
  11   7   6        373.29        380.17        34.33 o
  12   7   6        114.71        100.55        28.88 o
  13   7   6          9.32         31.43        28.32 o
  14   7   6        438.84        446.59        42.52 o
  15   7   6       1707.06       1434.37        93.94 o
  16   7   6          3.79        -18.45        33.42 o
 -17   8   6         13.55         24.79        33.97 o
 -16   8   6        789.46        869.28        52.17 o
 -15   8   6        193.03        231.20        37.23 o
 -14   8   6        975.91        910.54        50.44 o
 -13   8   6         30.01          4.83        26.97 o
 -12   8   6        175.64         90.67        32.44 o
 -11   8   6       3842.65       3827.31        81.82 o
 -10   8   6         51.22         51.38        22.17 o
  -9   8   6       3229.66       3257.98        57.50 o
  -8   8   6        328.16        290.59        24.06 o
  -7   8   6         49.39         71.35        21.97 o
  -6   8   6       2518.55       2606.05        59.57 o
  -5   8   6       3205.91       3151.25        64.35 o
  -4   8   6      11054.81      11038.75       142.11 o
  -3   8   6         58.86         81.93        23.80 o
  -2   8   6       3261.93       3318.28        77.73 o
  -1   8   6       2367.05       2288.73        62.92 o
   0   8   6        587.37        629.09        40.37 o
   1   8   6       5558.68       5487.00       108.49 o
   2   8   6       2306.97       2231.57        81.89 o
   3   8   6        151.03        157.37        30.28 o
   4   8   6        694.32        721.86        49.01 o
   5   8   6       7706.65       7614.13       127.30 o
   6   8   6       2355.30       2369.91        65.42 o
   7   8   6       3259.23       3494.30        81.20 o
   8   8   6       5164.73       5105.61       118.24 o
   9   8   6        899.62        878.46        62.84 o
  10   8   6         26.34         19.83        26.99 o
  11   8   6       1472.61       1487.52        74.39 o
  12   8   6         32.67         15.52        29.47 o
  13   8   6         83.46         55.37        30.91 o
  14   8   6       1160.51       1260.03        65.47 o
  15   8   6       1025.42        938.28        56.51 o
 -15   9   6        164.83        128.70        43.33 o
 -14   9   6        240.70        260.82        37.83 o
 -13   9   6       1232.67       1279.04        57.14 o
 -12   9   6         89.61         30.59        31.23 o
 -11   9   6        739.65        729.83        41.44 o
 -10   9   6        471.89        483.11        32.88 o
  -9   9   6         38.88         36.02        23.83 o
  -8   9   6          9.05        -10.87        22.48 o
  -7   9   6       1855.81       1776.41        51.55 o
  -6   9   6        115.93        107.18        26.81 o
  -5   9   6         78.67         19.18        24.23 o
  -4   9   6          1.52        -22.67        23.79 o
  -3   9   6       7193.71       6879.93       111.61 o
  -2   9   6        843.37        805.13        37.44 o
  -1   9   6       3062.60       2984.54        84.43 o
   0   9   6       1070.53        932.33        57.05 o
   1   9   6       4438.63       4467.01       127.00 o
   2   9   6        792.86        777.63        87.14 o
   3   9   6       9455.38       9129.98       249.21 o
   4   9   6       2953.29       3141.53       147.35 o
   5   9   6       1709.06       1905.49        78.97 o
   6   9   6       3633.75       3822.26       104.62 o
   7   9   6         24.86          3.85        25.76 o
   8   9   6        678.78        619.35        47.26 o
   9   9   6        239.72        248.21        34.43 o
  10   9   6         27.49         23.98        33.83 o
  11   9   6        458.55        492.57        44.35 o
  12   9   6         18.63         21.45        31.99 o
  13   9   6       1361.53       1431.51        65.36 o
 -12  10   6          7.80         20.79        33.70 o
 -11  10   6          5.70          1.78        31.03 o
 -10  10   6         21.23         44.56        27.61 o
  -9  10   6       2171.83       2244.48        61.71 o
  -8  10   6         60.79          6.38        27.12 o
  -7  10   6        586.85        604.05        39.16 o
  -6  10   6         51.20         14.16        26.87 o
  -5  10   6       1473.03       1518.58        52.88 o
  -4  10   6         71.46         86.28        25.87 o
  -3  10   6       1743.90       1712.60        51.80 o
  -2  10   6         42.71         13.08        34.79 o
  -1  10   6       2522.23       2473.56        85.07 o
   0  10   6        111.41        116.08        39.89 o
   1  10   6       6194.96       6337.14       137.00 o
   2  10   6       1110.80       1121.07        65.90 o
   3  10   6       1417.16       1354.59        70.72 o
   4  10   6        678.26        590.62        66.10 o
   5  10   6        146.38        180.86        51.19 o
   6  10   6        224.08        232.44        53.92 o
   7  10   6        456.96        460.99        65.33 o
   8  10   6        248.27        221.43        35.06 o
   9  10   6       1405.19       1277.65        81.02 o
  10  10   6          2.18         -7.00        32.32 o
  -9  11   6          1.03        -15.87        79.25 o
  -8  11   6        527.18        605.76        43.39 o
  -7  11   6       1643.88       1768.84        70.33 o
  -6  11   6        570.60        541.67        39.10 o
  -5  11   6       1075.24       1097.73        60.18 o
  -4  11   6         58.12         50.87        37.02 o
  -3  11   6       1119.86       1109.25        59.79 o
  -2  11   6        112.28        146.27        39.11 o
  -1  11   6       1937.86       1985.92        76.32 o
   0  11   6         70.47         48.59        38.48 o
   1  11   6         30.21         26.65        41.91 o
   2  11   6        250.48        194.31        47.60 o
   3  11   6        522.67        506.11        56.14 o
   4  11   6       1598.39       1594.50        88.05 o
   5  11   6          1.02         44.40        52.83 o
   6  11   6       2230.27       2567.84       124.54 o
 -23   0   7        220.46        223.46        67.03 o
 -21   0   7         89.44         68.06        74.91 o
 -19   0   7         30.24         -9.37        47.47 o
 -17   0   7        284.09        148.05        49.73 o
 -15   0   7       9938.49       9487.71       201.99 o
 -13   0   7      10312.09      10392.26       213.62 o
 -11   0   7       9938.19      10391.38       208.55 o
  -9   0   7      19258.44      19493.67       304.98 o
  -7   0   7       2422.20       2781.65        50.89 o
  -5   0   7       6960.80       7369.58       121.59 o
  -3   0   7        747.92        834.67        27.92 o
  -1   0   7      19601.27      19437.27       342.00 o
   1   0   7      96888.49     100715.67      1481.16 o
   3   0   7      40230.22      42880.39       645.15 o
   5   0   7         30.50          0.91        12.28 o
   7   0   7         11.59        168.92        51.41 o
   9   0   7         17.07         31.63        15.05 o
  11   0   7       6290.33       5920.04        98.19 o
  13   0   7      22577.43      22578.80       300.20 o
  15   0   7        748.48        743.81        55.61 o
  17   0   7        425.76        397.57        64.45 o
  19   0   7         25.71         41.29        31.12 o
 -23   1   7         48.36         53.17        42.38 o
 -22   1   7        151.50        152.55        44.47 o
 -21   1   7        653.74        652.20        63.18 o
 -20   1   7       1473.22       1439.43        73.65 o
 -19   1   7         66.05        100.63        37.09 o
 -18   1   7       1018.12        993.99        59.25 o
 -17   1   7       2212.95       2123.29        77.58 o
 -16   1   7       1008.23        987.57        46.05 o
 -15   1   7       2451.37       2421.38        55.64 o
 -14   1   7       2216.79       2183.14        48.99 o
 -13   1   7       3419.18       3212.26        64.52 o
 -12   1   7          4.74         12.28        11.36 o
 -11   1   7       8145.86       8133.09       121.09 o
 -10   1   7       3532.72       3565.13        44.37 o
  -9   1   7        233.43        229.90        11.62 o
  -8   1   7       3735.09       4020.11        53.11 o
  -7   1   7       2620.48       2436.28        33.69 o
  -6   1   7       4064.46       4181.43        47.65 o
  -5   1   7         87.72         84.82         9.07 o
  -4   1   7        353.99        235.21        10.85 o
  -3   1   7       7999.60       8670.65       114.48 o
  -2   1   7        189.64        205.00        14.90 o
  -1   1   7       8708.16       9365.37       100.77 o
   0   1   7         60.83        123.40        10.34 o
   1   1   7       4701.02       4325.31        55.17 o
   2   1   7      45785.53      47503.15       448.65 o
   3   1   7      11952.96      11348.72       116.99 o
   4   1   7      10450.02      10505.81       104.90 o
   5   1   7       7557.99       7789.84        86.52 o
   6   1   7        620.47        627.38        18.85 o
   7   1   7         71.93         28.35        10.06 o
   8   1   7        258.20        243.22        14.73 o
   9   1   7        272.22        314.85        16.38 o
  10   1   7      11498.80      11031.52       117.04 o
  11   1   7       5033.42       4779.43        59.91 o
  12   1   7      19258.70      19301.91       183.65 o
  13   1   7       2906.57       2909.93        48.83 o
  14   1   7        457.74        476.43        23.58 o
  15   1   7        149.39        116.69        18.36 o
  16   1   7         11.27          7.42        18.20 o
  17   1   7         13.59         -4.46        25.70 o
  18   1   7         51.60         53.58        27.82 o
  19   1   7         43.90         53.42        28.86 o
  20   1   7        219.49        249.92        34.54 o
 -23   2   7       3381.56       3493.79        99.47 o
 -22   2   7        498.08        437.00        47.00 o
 -21   2   7        303.07        274.66        40.01 o
 -20   2   7         16.02         20.21        32.47 o
 -19   2   7       6838.83       6803.52       143.33 o
 -18   2   7        557.29        590.40        43.66 o
 -17   2   7       2343.14       2391.86        65.14 o
 -16   2   7        462.75        447.54        27.73 o
 -15   2   7        422.79        349.56        22.94 o
 -14   2   7        164.56        127.93        15.87 o
 -13   2   7        307.08        322.34        15.72 o
 -12   2   7        208.47        267.89        11.62 o
 -11   2   7          1.09        -10.45        11.36 o
 -10   2   7          2.18          7.33        10.85 o
  -9   2   7        675.84        693.16        26.86 o
  -8   2   7       5264.23       5359.96        65.30 o
  -7   2   7       1431.42       1612.64        28.62 o
  -6   2   7       7274.78       6820.64        82.84 o
  -5   2   7      17036.94      17787.39       194.91 o
  -4   2   7          8.11         -8.44         8.44 o
  -3   2   7       2081.61       2082.04        32.44 o
  -2   2   7        163.57        106.13        10.30 o
  -1   2   7      10752.76      11195.16       127.74 o
   0   2   7        478.49        390.86        12.76 o
   1   2   7        191.10        232.64        11.98 o
   2   2   7       1111.86       1016.29        23.36 o
   3   2   7      16967.99      16410.97       156.51 o
   4   2   7      17346.73      17435.94       174.73 o
   5   2   7       7614.56       7005.15        79.38 o
   6   2   7       7085.60       6989.35        76.46 o
   7   2   7         26.14         24.11        10.17 o
   8   2   7       5230.03       5150.20        59.70 o
   9   2   7       7569.66       7167.31        77.65 o
  10   2   7       2541.86       2578.03        39.60 o
  11   2   7      11793.24      11689.99       123.46 o
  12   2   7          4.08         -8.14        13.98 o
  13   2   7       4137.19       4022.81        63.10 o
  14   2   7         79.00         82.71        19.91 o
  15   2   7       1105.37       1122.02        37.80 o
  16   2   7       1469.92       1486.02        46.85 o
  17   2   7        102.59         98.86        25.25 o
  18   2   7          5.71        -26.24        26.24 o
  19   2   7        507.86        571.15        41.93 o
  20   2   7        835.23        827.71        59.58 o
 -22   3   7        180.32        149.81        42.94 o
 -21   3   7       1794.00       1672.42        76.89 o
 -20   3   7         29.88         13.06        22.62 o
 -19   3   7        251.42        258.41        29.16 o
 -18   3   7       1544.78       1420.90        70.29 o
 -17   3   7       1625.34       1576.81        82.11 o
 -16   3   7       5037.70       4982.17        89.23 o
 -15   3   7        117.54         79.39        12.92 o
 -14   3   7       4645.43       4585.50        62.67 o
 -13   3   7       1064.08       1120.77        29.77 o
 -12   3   7         28.12         54.24        14.28 o
 -11   3   7       2390.93       2429.75        45.02 o
 -10   3   7       4800.46       4982.67        65.27 o
  -9   3   7         66.67         68.61        12.07 o
  -8   3   7         58.17         80.84        11.08 o
  -7   3   7      47785.48      48822.32       488.68 o
  -6   3   7        618.03        559.75        18.96 o
  -5   3   7      14526.47      14072.76       150.65 o
  -4   3   7       8140.91       7906.47       103.67 o
  -3   3   7      12093.22      12506.48       135.42 o
  -2   3   7        893.45        912.00        24.69 o
  -1   3   7       6104.18       5896.45        76.45 o
   0   3   7        225.41        181.42        12.61 o
   1   3   7       3241.25       3487.68        45.24 o
   2   3   7       3367.86       3230.43        46.16 o
   3   3   7       3941.93       3837.17        49.87 o
   4   3   7       5482.51       5578.64        66.93 o
   5   3   7       8329.09       7785.87        99.57 o
   6   3   7        412.43        434.34        18.85 o
   7   3   7       5980.09       5825.84        76.24 o
   8   3   7        154.96        149.11        13.99 o
   9   3   7       3869.52       3829.48        50.48 o
  10   3   7         21.06          4.13        11.12 o
  11   3   7       1114.88       1150.70        35.69 o
  12   3   7       6773.15       6599.03        91.94 o
  13   3   7        342.30        372.96        25.99 o
  14   3   7       3044.73       2989.09        59.66 o
  15   3   7        775.52        776.53        37.51 o
  16   3   7         32.04          5.56        22.71 o
  17   3   7       2491.24       2518.81        71.68 o
  18   3   7       2217.74       2217.63        63.42 o
  19   3   7        790.02        716.95        41.95 o
  20   3   7       2274.00       2183.89        81.47 o
 -22   4   7         11.62         29.17        29.26 o
 -21   4   7         22.36         -3.05        28.09 o
 -20   4   7        330.12        345.35        49.81 o
 -19   4   7          5.91        -19.25        29.56 o
 -18   4   7          4.89         -0.91        24.00 o
 -17   4   7       2268.11       2268.31        62.50 o
 -16   4   7       4040.91       3834.94        72.50 o
 -15   4   7       4519.70       4500.56        69.35 o
 -14   4   7         43.83         59.26        17.37 o
 -13   4   7        360.68        374.94        21.47 o
 -12   4   7       2616.93       2532.48        44.22 o
 -11   4   7       9264.77       9410.52       105.80 o
 -10   4   7          4.34         -1.03        12.61 o
  -9   4   7       9418.92       9593.68       118.25 o
  -8   4   7       2219.20       2327.72        38.21 o
  -7   4   7        729.53        912.64        25.62 o
  -6   4   7       9320.12       9367.17       108.00 o
  -5   4   7      21722.79      22102.50       208.95 o
  -4   4   7       3190.28       2908.64        42.04 o
  -3   4   7      17302.79      17285.01       185.96 o
  -2   4   7       1524.01       1569.55        34.07 o
  -1   4   7          0.62        -10.14        10.14 o
   0   4   7       2838.98       3015.00        45.20 o
   1   4   7       2524.51       2418.12        46.90 o
   2   4   7      18391.93      18338.67       195.35 o
   3   4   7        389.52        416.08        17.87 o
   4   4   7      15847.32      15123.33       165.82 o
   5   4   7        195.17        176.83        14.49 o
   6   4   7         16.15         11.24        10.00 o
   7   4   7         87.38        105.73        16.18 o
   8   4   7       1095.59       1098.75        34.76 o
   9   4   7        122.47        123.22        19.31 o
  10   4   7       2540.42       2354.26        52.15 o
  11   4   7        212.36        216.38        24.82 o
  12   4   7       2503.51       2561.62        57.20 o
  13   4   7       2209.47       2265.86        55.69 o
  14   4   7         88.60        115.66        24.74 o
  15   4   7        292.92        303.58        32.68 o
  16   4   7          2.90        -18.83        26.90 o
  17   4   7       2588.88       2553.32        82.55 o
  18   4   7        855.28        754.69        45.06 o
  19   4   7       7390.70       7314.04       127.94 o
 -21   5   7        169.01        192.86        36.07 o
 -20   5   7       1306.17       1361.07        62.41 o
 -19   5   7        581.87        595.50        43.05 o
 -18   5   7       5643.90       5706.57        97.72 o
 -17   5   7        665.50        656.32        35.99 o
 -16   5   7        959.05        975.29        38.15 o
 -15   5   7       2136.98       2180.17        50.88 o
 -14   5   7        301.43        336.86        26.77 o
 -13   5   7        188.75        179.54        21.84 o
 -12   5   7        141.15        208.95        20.10 o
 -11   5   7       5002.35       5185.67        81.67 o
 -10   5   7        343.48        337.55        29.84 o
  -9   5   7        260.93        246.33        18.85 o
  -8   5   7          6.52          9.76        12.56 o
  -7   5   7       1055.79       1051.23        26.82 o
  -6   5   7       2069.25       2116.27        35.82 o
  -5   5   7       8081.24       7795.78        85.75 o
  -4   5   7       6809.32       6865.58        83.22 o
  -3   5   7      12403.18      12296.01       140.58 o
  -2   5   7      22842.27      22931.60       243.96 o
  -1   5   7       4548.28       4577.71        64.92 o
   0   5   7      10753.08      10175.98       113.73 o
   1   5   7       4704.49       4664.48        65.02 o
   2   5   7        478.71        386.76        17.88 o
   3   5   7      18161.00      18399.88       211.77 o
   4   5   7      17617.49      17420.12       178.61 o
   5   5   7       1666.70       1614.19        40.30 o
   6   5   7      11635.75      11587.32       145.89 o
   7   5   7       2564.26       2583.60        65.78 o
   8   5   7       2418.46       2539.60        53.85 o
   9   5   7         82.68         90.73        19.41 o
  10   5   7       4574.95       4563.19        84.47 o
  11   5   7        633.24        584.35        36.94 o
  12   5   7         75.58         77.51        25.63 o
  13   5   7        497.47        548.79        37.18 o
  14   5   7       1930.96       1920.56        62.23 o
  15   5   7         83.83         89.18        32.81 o
  16   5   7       2302.04       2450.92       142.34 o
  17   5   7        759.23        721.39        49.56 o
  18   5   7       1890.55       1925.86        74.67 o
 -20   6   7        100.14        120.31        37.64 o
 -19   6   7       1307.44       1222.49        54.26 o
 -18   6   7       1503.41       1461.65        51.76 o
 -17   6   7       2345.22       2379.96        61.75 o
 -16   6   7        577.01        601.25        37.24 o
 -15   6   7        278.72        260.78        33.50 o
 -14   6   7        828.64        847.54        35.82 o
 -13   6   7       4786.28       4628.73        79.32 o
 -12   6   7       1699.96       1731.41        47.16 o
 -11   6   7       2363.82       2639.63        51.63 o
 -10   6   7        768.64        741.96        28.37 o
  -9   6   7        258.97        247.43        20.28 o
  -8   6   7      10620.32      10119.86       116.66 o
  -7   6   7       5027.38       5016.62        64.50 o
  -6   6   7      10901.38      10928.72       116.56 o
  -5   6   7         27.13         25.64        12.66 o
  -4   6   7       2017.49       1856.34        39.25 o
  -3   6   7       8667.65       8525.44       101.47 o
  -2   6   7         94.29         82.03        15.61 o
  -1   6   7      12264.92      12223.61       142.81 o
   0   6   7         67.32         97.97        17.29 o
   1   6   7       7652.48       7751.22        93.76 o
   2   6   7        430.87        443.98        18.99 o
   3   6   7       1027.81       1025.37        23.97 o
   4   6   7        109.87         83.49        18.10 o
   5   6   7      18127.61      17781.72       226.47 o
   6   6   7       2208.59       2214.68        74.85 o
   7   6   7        161.91        173.54        23.52 o
   8   6   7        709.51        661.67        35.11 o
   9   6   7       2733.39       2738.13        64.79 o
  10   6   7         43.37         52.02        24.51 o
  11   6   7        188.66        177.55        29.27 o
  12   6   7       2719.82       2579.53        69.33 o
  13   6   7        381.62        380.05        35.74 o
  14   6   7         90.95         93.76        30.76 o
  15   6   7        760.78        779.20        49.37 o
  16   6   7        856.08        917.01        54.38 o
  17   6   7        469.11        523.08        47.60 o
 -19   7   7          3.89         27.93        35.77 o
 -18   7   7         12.18          1.06        33.37 o
 -17   7   7        764.42        860.56        49.70 o
 -16   7   7        519.34        569.03        68.08 o
 -15   7   7       1053.49       1071.32        51.41 o
 -14   7   7        421.49        512.33        39.49 o
 -13   7   7       1283.19       1294.00        50.03 o
 -12   7   7       4902.70       5147.49        87.59 o
 -11   7   7       1407.31       1369.62        52.72 o
 -10   7   7      18982.16      19122.73       218.18 o
  -9   7   7       1758.10       1721.89        44.28 o
  -8   7   7       8214.91       8204.39       102.28 o
  -7   7   7       7736.02       7569.96       106.09 o
  -6   7   7        298.84        319.81        19.93 o
  -5   7   7       3659.30       3506.64        56.12 o
  -4   7   7      16901.38      16400.84       188.06 o
  -3   7   7          0.98         -9.84        16.30 o
  -2   7   7       6816.55       6680.21        92.22 o
  -1   7   7       1151.70       1196.85        42.47 o
   0   7   7        608.27        670.49        28.62 o
   1   7   7          2.66        -15.87        15.87 o
   2   7   7       3396.83       3409.85        79.79 o
   3   7   7        210.89        189.39        31.29 o
   4   7   7        361.35        355.30        28.93 o
   5   7   7          5.07         11.49        20.19 o
   6   7   7         23.06         22.38        22.19 o
   7   7   7        403.56        379.71        33.71 o
   8   7   7         14.59         -0.13        22.80 o
   9   7   7       1619.16       1434.49        51.66 o
  10   7   7        195.40        204.81        29.71 o
  11   7   7       2677.24       2678.16        71.21 o
  12   7   7         79.56         50.82        28.96 o
  13   7   7         91.26        116.33        31.33 o
  14   7   7       2298.07       2466.74       100.73 o
  15   7   7        136.61        158.32        37.86 o
  16   7   7         21.41         37.85        36.13 o
 -17   8   7         45.43         -4.85        34.16 o
 -16   8   7         73.39         95.98        34.77 o
 -15   8   7         11.00        -22.40        30.18 o
 -14   8   7         79.64         79.52        30.00 o
 -13   8   7       1613.29       1542.03        57.03 o
 -12   8   7        213.90        230.53        29.59 o
 -11   8   7       6243.97       6449.28        98.29 o
 -10   8   7        597.27        639.36        32.64 o
  -9   8   7       8437.93       8539.66       109.26 o
  -8   8   7        720.42        733.53        49.41 o
  -7   8   7       3376.27       3428.40        77.38 o
  -6   8   7        336.13        326.90        28.99 o
  -5   8   7       7865.90       7854.33       117.04 o
  -4   8   7        406.91        446.10        31.67 o
  -3   8   7      10188.58      10188.13       140.76 o
  -2   8   7         62.67         76.27        24.23 o
  -1   8   7       1114.17       1245.82        42.13 o
   0   8   7        647.53        706.79        36.54 o
   1   8   7       1476.08       1446.79        58.73 o
   2   8   7       6097.83       6229.60       148.91 o
   3   8   7        542.86        539.71        44.57 o
   4   8   7       1107.53       1068.89        62.77 o
   5   8   7       1702.21       1708.53       102.40 o
   6   8   7       1183.29       1154.36        54.82 o
   7   8   7       1275.23       1215.39        73.79 o
   8   8   7       3742.23       3709.44        85.79 o
   9   8   7          1.82        -23.98        27.65 o
  10   8   7        384.24        390.40        35.35 o
  11   8   7        241.15        238.16        33.18 o
  12   8   7        854.07        907.73        49.31 o
  13   8   7        691.45        778.69        47.65 o
  14   8   7       1602.96       1636.32        69.67 o
 -15   9   7         58.88         38.19        33.03 o
 -14   9   7       3378.74       3554.18        95.45 o
 -13   9   7        482.86        498.94        46.49 o
 -12   9   7       2988.72       3091.43        81.13 o
 -11   9   7        353.24        374.78        35.76 o
 -10   9   7        771.57        734.34        40.56 o
  -9   9   7          5.33        -15.18        23.21 o
  -8   9   7        748.97        753.72        43.50 o
  -7   9   7        791.26        770.21        37.52 o
  -6   9   7       1523.22       1472.59        49.39 o
  -5   9   7        583.89        620.83        39.78 o
  -4   9   7       1149.80       1096.71        50.79 o
  -3   9   7         15.70        -25.15        25.15 o
  -2   9   7       5621.01       5878.45       154.54 o
  -1   9   7        801.60        866.06        66.68 o
   0   9   7       6056.49       6075.29       127.99 o
   1   9   7       2046.65       2135.84        88.56 o
   2   9   7        919.88        747.56        59.39 o
   3   9   7        139.46        126.80        47.31 o
   4   9   7       6399.48       6303.37       140.53 o
   5   9   7        291.34        371.21        44.81 o
   6   9   7       6611.51       6482.82       142.01 o
   7   9   7        640.78        653.14        38.88 o
   8   9   7         56.55         60.41        28.16 o
   9   9   7        817.03        774.53        47.25 o
  10   9   7       3371.66       3427.38        98.54 o
  11   9   7        653.13        699.72        49.29 o
  12   9   7       1265.96       1339.27        63.99 o
 -12  10   7       3348.61       3505.32       100.31 o
 -11  10   7       2202.65       2299.72        74.68 o
 -10  10   7       1020.04       1046.61        47.63 o
  -9  10   7        899.29        829.45        42.57 o
  -8  10   7         29.10         27.37        28.29 o
  -7  10   7          1.15        -26.30        26.30 o
  -6  10   7         32.15          2.05        28.27 o
  -5  10   7        507.13        464.36        37.38 o
  -4  10   7       3567.46       3549.25        83.89 o
  -3  10   7       4316.78       4553.35       119.15 o
  -2  10   7       7354.16       7464.83       173.64 o
  -1  10   7       4853.99       4944.61       126.24 o
   0  10   7       1910.52       2029.09        83.75 o
   1  10   7        237.15        207.97        43.97 o
   2  10   7        423.13        373.45        48.99 o
   3  10   7        400.54        342.60        58.49 o
   4  10   7       1135.50       1225.73        84.32 o
   5  10   7        629.42        634.99        69.15 o
   6  10   7        653.11        711.67        72.33 o
   7  10   7        554.26        527.19        67.95 o
   8  10   7        406.84        382.40        41.23 o
   9  10   7         31.64          0.44        30.75 o
  -8  11   7        527.56        545.84        43.74 o
  -7  11   7        613.02        665.69        45.65 o
  -6  11   7        685.23        608.70        42.92 o
  -5  11   7        196.36        239.68        33.79 o
  -4  11   7       4733.11       4551.05       111.10 o
  -3  11   7        502.25        532.61        59.59 o
  -2  11   7        809.02        808.08        58.16 o
  -1  11   7        834.91        782.64        62.57 o
   0  11   7        464.19        475.36        55.35 o
   1  11   7        130.48        144.91        46.17 o
   2  11   7        392.27        350.06        51.75 o
   3  11   7          3.79         13.56        46.66 o
   4  11   7          1.27        -18.03        45.49 o
   5  11   7         18.18         -3.48        52.04 o
 -22   0   8        131.97         72.95        58.68 o
 -20   0   8       2123.12       1886.72       116.43 o
 -18   0   8       3374.41       3388.41       166.72 o
 -16   0   8         13.74        101.98        33.85 o
 -14   0   8      13067.47      13053.75       263.00 o
 -12   0   8      37681.97      38683.04       687.75 o
 -10   0   8      26625.46      26760.90       413.72 o
  -8   0   8       1422.55       1381.15        34.57 o
  -6   0   8       2303.45       2124.86        46.99 o
  -4   0   8      57027.74      57130.62       844.00 o
  -2   0   8     113768.55     115441.73      1383.72 o
   0   0   8      30062.63      32835.86       442.43 o
   2   0   8        634.42        613.40        37.14 o
   4   0   8       9895.22      10316.79       175.76 o
   6   0   8       4865.58       4631.29        83.71 o
   8   0   8       6504.80       6607.77       102.80 o
  10   0   8       2814.42       2742.23        61.31 o
  12   0   8       3132.98       3220.15        73.96 o
  14   0   8        270.46        257.08        27.92 o
  16   0   8       9027.86       9352.33       164.77 o
  18   0   8       2587.13       2437.16       106.64 o
  20   0   8       1132.21       1149.59        62.76 o
 -23   1   8       4921.96       4903.48       118.65 o
 -22   1   8         75.64         82.91        36.97 o
 -21   1   8       4437.98       4347.88       105.52 o
 -20   1   8       1888.89       1711.90        69.05 o
 -19   1   8       2059.09       2117.61        73.44 o
 -18   1   8          7.64          3.12        27.84 o
 -17   1   8        646.84        581.40        41.17 o
 -16   1   8       2767.43       2773.69        72.95 o
 -15   1   8       5994.78       5882.63       100.79 o
 -14   1   8       7857.96       7930.55       114.06 o
 -13   1   8       6603.18       6559.64        77.64 o
 -12   1   8       1916.16       1951.07        38.78 o
 -11   1   8       2943.82       3007.90        48.57 o
 -10   1   8       5151.72       5169.33        63.89 o
  -9   1   8       6215.62       6181.38        76.23 o
  -8   1   8       1834.41       1753.00        33.37 o
  -7   1   8       3432.89       3607.52        43.78 o
  -6   1   8       2262.29       2240.04        30.68 o
  -5   1   8        324.73        241.50        10.77 o
  -4   1   8        205.58        159.48         9.90 o
  -3   1   8      34264.66      35268.05       352.71 o
  -2   1   8       1000.66        868.39        19.88 o
  -1   1   8      15496.31      16219.17       152.35 o
   0   1   8      18380.71      17747.21       174.51 o
   1   1   8        264.68        391.08        14.60 o
   2   1   8       2728.59       2788.36        33.11 o
   3   1   8         25.38         37.52         7.98 o
   4   1   8       5237.07       5616.39        60.16 o
   5   1   8      15206.63      14617.61       136.93 o
   6   1   8       1459.93       1676.44        28.79 o
   7   1   8      34175.67      34354.68       318.98 o
   8   1   8       2363.10       2339.05        46.33 o
   9   1   8       5537.01       5235.52        65.45 o
  10   1   8       5079.29       4933.83        61.01 o
  11   1   8        320.56        351.49        18.91 o
  12   1   8        257.02        250.18        18.23 o
  13   1   8        142.85        142.08        18.15 o
  14   1   8       3640.14       3607.78        62.16 o
  15   1   8       2640.51       2655.98        50.23 o
  16   1   8       1354.10       1390.93        39.93 o
  17   1   8        563.10        563.02        31.65 o
  18   1   8       1526.56       1434.46        55.65 o
  19   1   8        372.93        340.89        36.68 o
  20   1   8        807.01        768.06        45.97 o
 -23   2   8         32.80         64.08        39.13 o
 -22   2   8       6427.66       6354.69       136.02 o
 -21   2   8        286.95        241.79        39.63 o
 -20   2   8       6791.62       6829.51       138.04 o
 -19   2   8       3677.38       3665.49        92.64 o
 -18   2   8       3211.02       3004.01        80.52 o
 -17   2   8       5250.68       5161.95       107.78 o
 -16   2   8       9176.73       9194.33       155.94 o
 -15   2   8       2554.79       2430.51        60.65 o
 -14   2   8       3768.15       3818.84        58.04 o
 -13   2   8       7858.82       7842.18        88.41 o
 -12   2   8        236.28        253.89        13.49 o
 -11   2   8      12672.75      12782.59       141.38 o
 -10   2   8        128.52        119.59        13.66 o
  -9   2   8       1329.93       1322.78        37.19 o
  -8   2   8       1806.78       1656.59        33.42 o
  -7   2   8       3249.67       3395.45        49.23 o
  -6   2   8         49.77         39.04         9.21 o
  -5   2   8         46.14         24.05         8.19 o
  -4   2   8         57.33         72.56         8.30 o
  -3   2   8         54.66        147.60        10.53 o
  -2   2   8       3212.12       3556.89        44.96 o
  -1   2   8      21530.30      22838.63       250.25 o
   0   2   8       5725.46       5799.31        69.60 o
   1   2   8       4247.39       4437.33        57.24 o
   2   2   8       7736.92       7231.74        80.68 o
   3   2   8       7392.44       7431.23        75.14 o
   4   2   8         66.83         29.00        10.36 o
   5   2   8      22066.22      21688.99       205.90 o
   6   2   8      33671.12      32820.89       304.79 o
   7   2   8       2883.06       2944.94        40.90 o
   8   2   8      36075.68      35996.65       320.25 o
   9   2   8        599.91        574.89        20.26 o
  10   2   8       1552.14       1579.45        35.21 o
  11   2   8       1514.29       1420.20        32.22 o
  12   2   8       6854.50       6768.50        86.81 o
  13   2   8       2345.20       2192.66        50.32 o
  14   2   8       6893.24       6857.94       109.64 o
  15   2   8        421.02        419.61        27.52 o
  16   2   8        757.54        765.72        36.93 o
  17   2   8         89.12         49.04        24.57 o
  18   2   8        694.16        672.03        39.84 o
  19   2   8        255.83        237.59        35.90 o
  20   2   8         11.63        -31.70        45.37 o
 -22   3   8         17.59         49.58        40.14 o
 -21   3   8       1128.96       1034.44        63.89 o
 -20   3   8       2693.01       2529.76       131.03 o
 -19   3   8       1052.72       1038.99        45.43 o
 -18   3   8      11004.85      11263.64       182.95 o
 -17   3   8        603.34        564.70        32.81 o
 -16   3   8         15.63         19.12        20.51 o
 -15   3   8       2920.00       2948.73        49.55 o
 -14   3   8         35.44         51.57        15.74 o
 -13   3   8       4839.29       4782.21        67.31 o
 -12   3   8      10662.41      10759.56       132.47 o
 -11   3   8        723.81        698.27        23.49 o
 -10   3   8       3226.71       2959.66        43.86 o
  -9   3   8       7244.80       7223.58        78.73 o
  -8   3   8       3400.18       3603.18        48.85 o
  -7   3   8      10776.45      10600.38       112.60 o
  -6   3   8      11506.66      11693.70       121.99 o
  -5   3   8         26.11          7.81         9.69 o
  -4   3   8       6296.00       5817.14        66.45 o
  -3   3   8        951.03        819.21        24.48 o
  -2   3   8       2230.75       2120.38        38.44 o
  -1   3   8      12078.02      12103.03       133.65 o
   0   3   8       1485.28       1656.67        32.11 o
   1   3   8       1038.41       1236.66        25.53 o
   2   3   8        837.87        814.50        23.09 o
   3   3   8      13523.44      14123.36       146.35 o
   4   3   8      21005.05      20110.28       202.47 o
   5   3   8      10448.98      10383.75       112.96 o
   6   3   8      12039.43      11394.75       123.25 o
   7   3   8      10381.84      10461.70       109.83 o
   8   3   8        226.73        203.66        15.00 o
   9   3   8       4344.99       4310.75        61.48 o
  10   3   8       3163.75       3268.68        51.51 o
  11   3   8        223.06        214.55        16.48 o
  12   3   8       3891.15       3864.05        66.16 o
  13   3   8        423.59        420.17        27.93 o
  14   3   8       2670.61       2667.60        57.70 o
  15   3   8       2813.04       2873.36        62.97 o
  16   3   8       1172.34       1167.37        43.43 o
  17   3   8       1559.05       1552.08        50.87 o
  18   3   8        508.56        509.37        38.48 o
  19   3   8         38.10          1.89        28.68 o
 -22   4   8         73.74         50.46        27.97 o
 -21   4   8          3.11        -27.21        27.21 o
 -20   4   8        104.72        168.08        31.57 o
 -19   4   8        235.77        210.26        31.78 o
 -18   4   8        282.69        319.42        30.90 o
 -17   4   8       7329.53       7258.80       120.45 o
 -16   4   8        445.10        437.64        29.97 o
 -15   4   8       2567.97       2571.79        50.89 o
 -14   4   8       2750.61       2703.29        51.00 o
 -13   4   8       3264.74       3327.90        55.95 o
 -12   4   8       2975.56       2704.13        48.62 o
 -11   4   8       1727.46       1707.65        34.95 o
 -10   4   8       5884.88       5856.82        72.70 o
  -9   4   8       6072.78       6263.39        80.14 o
  -8   4   8      15676.21      15696.28       171.39 o
  -7   4   8       2783.78       2550.43        42.48 o
  -6   4   8      14974.42      14696.82       160.62 o
  -5   4   8        904.04       1011.06        29.32 o
  -4   4   8         82.05        140.13        10.53 o
  -3   4   8       5911.74       5906.57        76.00 o
  -2   4   8      15422.84      15869.19       173.45 o
  -1   4   8      20818.11      20355.32       217.16 o
   0   4   8        382.30        369.13        22.95 o
   1   4   8       1804.38       1696.57        48.76 o
   2   4   8       7165.96       6836.24        84.26 o
   3   4   8        110.94        116.50        12.32 o
   4   4   8       4291.94       4215.47        56.69 o
   5   4   8       1672.61       1629.15        34.42 o
   6   4   8       2625.97       2679.12        42.49 o
   7   4   8        411.59        401.24        18.29 o
   8   4   8        376.55        407.99        21.15 o
   9   4   8        162.11        149.23        19.91 o
  10   4   8         57.24         58.07        19.14 o
  11   4   8        118.69         91.17        21.32 o
  12   4   8         58.89         83.38        26.30 o
  13   4   8      11298.83      11151.53       149.52 o
  14   4   8       2455.20       2382.48        77.72 o
  15   4   8       8533.70       8804.85       137.66 o
  16   4   8       2126.45       2230.40        65.96 o
  17   4   8        126.64        120.77        28.12 o
  18   4   8          4.31        -20.62        27.56 o
 -21   5   8        466.92        463.28        41.26 o
 -20   5   8        483.81        408.71        39.58 o
 -19   5   8        168.25        188.02        31.02 o
 -18   5   8        243.03        295.52        30.87 o
 -17   5   8       4077.46       4078.35        78.69 o
 -16   5   8       4686.00       4658.18        78.52 o
 -15   5   8        271.10        296.42        24.70 o
 -14   5   8       7169.64       7249.55        97.71 o
 -13   5   8        400.66        394.05        25.08 o
 -12   5   8       2054.37       2044.56        44.56 o
 -11   5   8       5014.04       5057.29        76.22 o
 -10   5   8        253.00        204.59        18.67 o
  -9   5   8      11444.80      11361.43       119.41 o
  -8   5   8       2539.39       2589.86        53.06 o
  -7   5   8       1160.84       1265.53        29.19 o
  -6   5   8        211.91        238.82        15.49 o
  -5   5   8       2812.32       2805.15        41.86 o
  -4   5   8        153.65        160.77        12.99 o
  -3   5   8       4796.96       4607.12        65.86 o
  -2   5   8      13677.63      14153.57       159.76 o
  -1   5   8       2751.75       2990.54        50.31 o
   0   5   8       9074.05       8997.02       103.87 o
   1   5   8       1483.03       1426.53        34.42 o
   2   5   8        225.74        234.12        12.82 o
   3   5   8          8.86         23.24        11.52 o
   4   5   8         28.97         46.14        12.26 o
   5   5   8       2798.33       2699.17        40.11 o
   6   5   8        101.45         93.58        17.88 o
   7   5   8       1518.33       1537.90        50.66 o
   8   5   8        874.42        779.28        31.73 o
   9   5   8        211.70        224.84        30.67 o
  10   5   8        563.98        541.81        33.93 o
  11   5   8       5542.12       5350.28       104.14 o
  12   5   8       5357.62       5461.53        98.70 o
  13   5   8      12564.63      12256.62       177.03 o
  14   5   8      12669.60      13160.81       188.36 o
  15   5   8        438.86        505.19        56.93 o
  16   5   8       5170.13       5281.35       112.00 o
  17   5   8       2070.56       2203.75        77.53 o
  18   5   8        117.33        147.12        39.02 o
 -20   6   8         54.39         72.99        37.56 o
 -19   6   8        460.86        550.62        43.10 o
 -18   6   8       1748.94       1767.78        56.44 o
 -17   6   8        756.92        763.18        39.73 o
 -16   6   8       2755.41       2765.27        57.75 o
 -15   6   8        171.02        182.13        24.41 o
 -14   6   8         15.25         28.43        23.14 o
 -13   6   8        668.39        687.63        46.55 o
 -12   6   8       2669.70       2661.60        57.36 o
 -11   6   8       3067.66       2961.63        55.13 o
 -10   6   8       8575.23       8521.95       109.01 o
  -9   6   8         65.30         79.55        16.32 o
  -8   6   8       4876.11       4944.24        64.95 o
  -7   6   8       1885.24       1843.49        38.39 o
  -6   6   8       1691.16       1730.98        35.12 o
  -5   6   8       6017.69       6046.50        70.55 o
  -4   6   8       2541.21       2592.45        40.21 o
  -3   6   8       4179.62       4041.42        60.21 o
  -2   6   8        686.84        766.83        28.46 o
  -1   6   8        582.57        566.04        25.05 o
   0   6   8       5163.22       5164.47        74.45 o
   1   6   8        541.53        504.86        38.49 o
   2   6   8       3007.01       2788.13        52.28 o
   3   6   8         47.92         35.10        11.89 o
   4   6   8        305.87        302.07        22.84 o
   5   6   8        921.53        860.78        37.61 o
   6   6   8       4881.98       4651.65        82.61 o
   7   6   8        217.87        127.37        23.16 o
   8   6   8        182.10        167.58        25.89 o
   9   6   8       1985.30       2114.64        60.39 o
  10   6   8       2078.95       2030.84        71.58 o
  11   6   8       3461.86       3376.22        75.73 o
  12   6   8       7542.38       7643.91       150.42 o
  13   6   8       1105.99       1090.33        49.76 o
  14   6   8       4191.60       4384.48        92.63 o
  15   6   8       1219.39       1308.94        62.05 o
  16   6   8        535.90        555.65        47.44 o
  17   6   8       2343.30       2197.00        82.66 o
 -18   7   8        272.41        310.82        41.93 o
 -17   7   8        211.75        227.47        40.81 o
 -16   7   8          1.87          9.13        27.78 o
 -15   7   8        138.94        123.07        35.36 o
 -14   7   8          2.15         12.13        27.84 o
 -13   7   8       4202.34       4162.05        84.62 o
 -12   7   8        599.68        589.54        34.49 o
 -11   7   8        623.06        661.04        33.31 o
 -10   7   8        185.74        216.79        22.94 o
  -9   7   8      18674.89      18664.44       194.48 o
  -8   7   8       1062.76       1063.05        32.03 o
  -7   7   8       7013.95       7059.37        86.05 o
  -6   7   8       2566.54       2475.17        44.45 o
  -5   7   8        176.44        255.75        23.17 o
  -4   7   8        679.87        691.19        30.35 o
  -3   7   8       2852.30       2809.11        54.09 o
  -2   7   8         53.65         45.95        18.65 o
  -1   7   8       9611.99       9586.48       128.90 o
   0   7   8       3086.11       2968.32        65.44 o
   1   7   8        284.91        285.48        24.63 o
   2   7   8        266.96        224.81        22.94 o
   3   7   8        397.02        422.32        38.83 o
   4   7   8         48.43         71.23        29.52 o
   5   7   8        290.46        227.67        27.59 o
   6   7   8          6.08         21.20        23.03 o
   7   7   8       4785.32       4651.68        94.64 o
   8   7   8        536.53        561.06        37.35 o
   9   7   8       3897.50       3946.82       106.14 o
  10   7   8       1621.67       1664.99        58.19 o
  11   7   8        491.54        618.87        45.00 o
  12   7   8        790.94        849.74        46.76 o
  13   7   8       2755.61       2709.29       107.21 o
  14   7   8        458.92        443.89        46.20 o
  15   7   8        483.18        511.62        47.04 o
 -17   8   8        329.82        270.34        41.01 o
 -16   8   8        846.19        839.37        50.45 o
 -15   8   8       1474.77       1459.34        57.61 o
 -14   8   8        311.00        250.30        33.81 o
 -13   8   8        572.92        657.65        41.62 o
 -12   8   8          5.70        -16.08        25.84 o
 -11   8   8       2927.86       3008.70        64.14 o
 -10   8   8       6520.58       6729.23        94.88 o
  -9   8   8       1428.51       1443.56        39.83 o
  -8   8   8       8833.77       8651.67       133.80 o
  -7   8   8         21.93         13.74        23.44 o
  -6   8   8        435.92        410.02        31.18 o
  -5   8   8        479.78        510.59        43.93 o
  -4   8   8        105.30        120.87        24.87 o
  -3   8   8         14.12         10.81        19.13 o
  -2   8   8        348.11        311.25        26.73 o
  -1   8   8        963.81        948.06        42.96 o
   0   8   8       1553.24       1531.73        48.51 o
   1   8   8        817.90        840.37        47.13 o
   2   8   8         39.82         17.32        30.79 o
   3   8   8       2537.95       2826.12        98.12 o
   4   8   8        100.57        234.91        37.51 o
   5   8   8       5063.56       5158.54       119.90 o
   6   8   8        950.94        918.22        42.21 o
   7   8   8          0.91         -4.84        25.73 o
   8   8   8       1778.71       1733.37        61.77 o
   9   8   8       2091.55       1971.54        69.21 o
  10   8   8       1697.98       1601.08        64.16 o
  11   8   8         27.65          5.87        29.12 o
  12   8   8       2670.64       2636.16        90.26 o
  13   8   8       1069.58       1088.94        54.11 o
  14   8   8       1660.44       1576.62        68.65 o
 -15   9   8        885.05        860.98        55.26 o
 -14   9   8        139.65        129.04        38.75 o
 -13   9   8       1501.56       1459.70        92.62 o
 -12   9   8        214.59        156.74        37.69 o
 -11   9   8       5189.82       5348.31       106.06 o
 -10   9   8        114.13        123.12        28.66 o
  -9   9   8        776.26        662.93        37.91 o
  -8   9   8         39.60         29.61        24.30 o
  -7   9   8        509.17        504.29        35.61 o
  -6   9   8        211.19        243.32        32.85 o
  -5   9   8        753.99        707.35        42.27 o
  -4   9   8        573.16        592.73        40.40 o
  -3   9   8        155.08        126.10        28.63 o
  -2   9   8         55.13         10.76        25.46 o
  -1   9   8        536.13        535.08        53.27 o
   0   9   8        587.59        500.61        47.52 o
   1   9   8       4373.66       4507.89       121.78 o
   2   9   8        907.44        955.65        65.27 o
   3   9   8       4792.19       4879.38       118.19 o
   4   9   8       3502.16       3523.99       114.88 o
   5   9   8        150.72         98.79        38.20 o
   6   9   8         68.75        114.34        43.16 o
   7   9   8        406.81        391.53        33.39 o
   8   9   8        928.45        872.10        45.73 o
   9   9   8        565.49        525.92        48.50 o
  10   9   8         11.60        -19.32        32.57 o
  11   9   8       5090.96       5222.94       115.47 o
  12   9   8         76.88         98.48        37.27 o
 -12  10   8        400.08        433.06        47.15 o
 -11  10   8        117.08        179.50        42.03 o
 -10  10   8       2207.85       2116.66        63.57 o
  -9  10   8       3137.28       3187.62        75.17 o
  -8  10   8       1588.09       1711.60        57.43 o
  -7  10   8         24.88         48.92        30.11 o
  -6  10   8         31.68         65.98        30.00 o
  -5  10   8       4189.91       4109.45        92.08 o
  -4  10   8        318.93        293.08        35.33 o
  -3  10   8        327.07        369.67        35.87 o
  -2  10   8       1193.34       1261.74        70.76 o
  -1  10   8       3127.69       3089.18        99.18 o
   0  10   8       1841.84       1893.16       124.26 o
   1  10   8       2541.77       2469.01        91.86 o
   2  10   8       1179.69       1000.36        71.81 o
   3  10   8        375.78        372.09        60.18 o
   4  10   8          5.33        -22.70        45.86 o
   5  10   8         22.53         18.59        48.02 o
   6  10   8        179.61        168.34        56.39 o
   7  10   8         40.00          9.87        50.94 o
   8  10   8         69.42         41.96        43.33 o
   9  10   8         17.50         -5.55        29.82 o
  -7  11   8       5345.66       5450.57       158.55 o
  -6  11   8          1.45         62.15        32.08 o
  -5  11   8        117.29        105.29        31.94 o
  -4  11   8         61.67         55.65        28.33 o
  -3  11   8       2810.76       3080.40       116.78 o
  -2  11   8        377.81        379.81        53.16 o
  -1  11   8       2348.51       2405.40        95.42 o
   0  11   8        444.01        403.32        53.35 o
   1  11   8        116.18         92.21        45.60 o
   2  11   8         88.64         99.56        45.82 o
   3  11   8        535.25        564.27        65.58 o
   4  11   8       1107.58       1108.89        90.10 o
 -23   0   9        200.86        236.89        57.12 o
 -21   0   9       2273.24       2087.78       191.58 o
 -19   0   9       1309.67       1179.24        73.33 o
 -17   0   9       1049.92       1119.12        68.23 o
 -15   0   9       5633.43       5446.78       168.22 o
 -13   0   9         82.70        102.84        29.01 o
 -11   0   9         83.90         94.25        16.64 o
  -9   0   9      19019.96      19692.34       275.48 o
  -7   0   9      31060.05      32018.53       484.85 o
  -5   0   9      11861.84      12516.47       195.86 o
  -3   0   9        844.71        692.99        28.32 o
  -1   0   9      29381.06      27910.69       346.63 o
   1   0   9      61863.49      61369.55       690.62 o
   3   0   9       7042.19       7511.38       119.05 o
   5   0   9      32541.94      32249.52       498.37 o
   7   0   9       4330.20       3944.31        70.92 o
   9   0   9       2142.12       2256.56        54.13 o
  11   0   9       3723.32       3891.26        90.11 o
  13   0   9       1600.35       1539.48        52.21 o
  15   0   9         13.04        -11.53        27.85 o
  17   0   9          4.02        -29.61        31.85 o
  19   0   9         23.38        -23.95        33.71 o
 -23   1   9        177.30        197.12        39.07 o
 -22   1   9       1625.43       1676.81        66.48 o
 -21   1   9         21.76         18.84        31.11 o
 -20   1   9       4694.19       4807.95       106.31 o
 -19   1   9        477.54        422.33        36.51 o
 -18   1   9       1389.40       1243.29        69.07 o
 -17   1   9       4803.14       4563.72        90.65 o
 -16   1   9        260.41        278.08        28.91 o
 -15   1   9       1598.51       1560.37        52.57 o
 -14   1   9        588.19        644.35        26.83 o
 -13   1   9       2875.88       2802.61        49.56 o
 -12   1   9          8.17          7.45        12.56 o
 -11   1   9        324.79        305.25        21.91 o
 -10   1   9       5557.16       5347.16        66.61 o
  -9   1   9       2501.46       2515.58        32.67 o
  -8   1   9      20568.12      20714.77       202.63 o
  -7   1   9       2874.86       3005.82        39.01 o
  -6   1   9        391.67        323.61        12.93 o
  -5   1   9        618.31        533.94        16.45 o
  -4   1   9       3695.29       3765.59        48.34 o
  -3   1   9       6958.29       6919.99        74.81 o
  -2   1   9       5734.12       5559.45        56.68 o
  -1   1   9       7653.70       8063.48        78.34 o
   0   1   9      25749.76      25338.37       234.53 o
   1   1   9       7964.77       7690.21        80.11 o
   2   1   9      22018.91      22129.97       190.66 o
   3   1   9      11504.51      11660.05       111.29 o
   4   1   9       2110.84       2250.47        32.80 o
   5   1   9       1708.34       1783.86        36.63 o
   6   1   9      10480.14      10416.99       103.74 o
   7   1   9       4537.52       4465.59        54.33 o
   8   1   9      16442.20      16362.51       155.95 o
   9   1   9       1384.05       1479.46        32.93 o
  10   1   9      11051.69      10952.94       113.19 o
  11   1   9       3358.07       3243.81        50.51 o
  12   1   9       3048.82       3011.27        47.90 o
  13   1   9         49.22         25.35        16.05 o
  14   1   9        580.87        513.85        26.13 o
  15   1   9       2707.99       2681.40        52.19 o
  16   1   9        285.15        289.60        24.11 o
  17   1   9       2917.48       2924.21        68.53 o
  18   1   9       2191.36       2138.24        58.71 o
  19   1   9        183.76        203.55        34.93 o
 -23   2   9        482.46        474.09        54.42 o
 -22   2   9       2575.85       2497.24       101.60 o
 -21   2   9       4063.47       4160.25       115.28 o
 -20   2   9        490.54        409.65        47.66 o
 -19   2   9       5908.74       5871.25       134.92 o
 -18   2   9        323.81        330.78        41.12 o
 -17   2   9        450.91        379.82        39.84 o
 -16   2   9        520.16        504.77        37.14 o
 -15   2   9       2618.27       2516.35        52.02 o
 -14   2   9       1363.82       1270.77        30.22 o
 -13   2   9       3014.10       2996.26        43.98 o
 -12   2   9        273.14        288.63        15.42 o
 -11   2   9       2401.94       2335.53        39.82 o
 -10   2   9         12.80          4.14        10.43 o
  -9   2   9      18910.03      18457.50       194.53 o
  -8   2   9       6938.51       6860.47        81.48 o
  -7   2   9       2872.05       2928.37        60.57 o
  -6   2   9      17369.45      18199.91       189.83 o
  -5   2   9       3829.46       3789.80        49.77 o
  -4   2   9       1078.76       1168.54        27.42 o
  -3   2   9       8308.18       8514.06        90.09 o
  -2   2   9        264.08        311.93        13.22 o
  -1   2   9      14371.45      14645.13       147.73 o
   0   2   9         81.75        103.64        12.27 o
   1   2   9      26231.78      26689.61       260.56 o
   2   2   9       1393.54       1369.26        26.28 o
   3   2   9      23631.31      24387.11       218.95 o
   4   2   9        814.30        781.12        24.44 o
   5   2   9         43.65         72.02        10.58 o
   6   2   9       2859.68       3194.72        42.81 o
   7   2   9      13411.94      13527.75       131.42 o
   8   2   9       4015.67       4083.94        52.77 o
   9   2   9      29914.91      29822.08       270.74 o
  10   2   9        948.36        930.39        32.81 o
  11   2   9       2681.61       2726.14        46.39 o
  12   2   9        853.59        799.47        29.46 o
  13   2   9       3355.75       3395.25        55.40 o
  14   2   9       2164.80       2100.08        51.32 o
  15   2   9       2398.02       2475.53        49.45 o
  16   2   9        284.46        248.20        28.58 o
  17   2   9       1758.70       1719.81        53.21 o
  18   2   9        350.37        432.10        36.09 o
  19   2   9       4501.62       4659.68        98.52 o
 -22   3   9        649.19        542.63        53.91 o
 -21   3   9       2628.08       2659.15        94.01 o
 -20   3   9       1073.09       1024.88        62.49 o
 -19   3   9         72.14          9.53        35.12 o
 -18   3   9        166.60        112.62        25.71 o
 -17   3   9         19.48        -21.72        21.72 o
 -16   3   9        351.67        325.92        21.84 o
 -15   3   9       1082.89       1068.77        31.79 o
 -14   3   9          6.08          9.07        14.29 o
 -13   3   9        933.59        938.31        36.10 o
 -12   3   9        284.53        308.53        19.42 o
 -11   3   9       1081.09       1164.26        38.04 o
 -10   3   9       1053.45       1069.15        29.14 o
  -9   3   9       7741.62       7751.54        88.16 o
  -8   3   9       3733.18       3556.80        60.85 o
  -7   3   9      35101.20      35126.91       338.68 o
  -6   3   9       5300.89       5342.98        64.22 o
  -5   3   9       8317.94       8717.43        89.56 o
  -4   3   9        170.71        207.26        12.92 o
  -3   3   9      10500.59      10166.74       108.19 o
  -2   3   9      16404.43      15956.99       171.16 o
  -1   3   9        235.37        273.11        15.98 o
   0   3   9      55290.03      54950.45       551.32 o
   1   3   9        512.26        622.66        25.04 o
   2   3   9      18468.62      18359.00       209.05 o
   3   3   9       4205.88       4277.70        54.21 o
   4   3   9         67.05         95.03        11.73 o
   5   3   9       5685.79       5711.96        71.00 o
   6   3   9       2436.02       2528.62        42.69 o
   7   3   9       9435.30       9513.01       102.81 o
   8   3   9       3022.80       2993.45        45.69 o
   9   3   9       4804.08       4670.43        61.81 o
  10   3   9          5.23         11.67        13.46 o
  11   3   9       2513.14       2550.16        44.77 o
  12   3   9        875.39        856.42        31.49 o
  13   3   9       1111.72       1170.14        50.93 o
  14   3   9        269.03        285.81        27.34 o
  15   3   9       2505.02       2421.86        59.49 o
  16   3   9        257.86        265.52        29.62 o
  17   3   9        581.37        531.14        42.32 o
  18   3   9         24.05         27.50        28.19 o
  19   3   9       2567.56       2625.14        71.55 o
 -21   4   9        347.30        334.76        39.65 o
 -20   4   9          5.77         20.39        27.29 o
 -19   4   9        279.89        250.20        35.74 o
 -18   4   9        846.87        902.00        50.36 o
 -17   4   9          5.23         -1.47        24.11 o
 -16   4   9       3034.60       2998.49        68.24 o
 -15   4   9        934.23        941.35        33.16 o
 -14   4   9        150.64        164.29        20.27 o
 -13   4   9       1441.10       1472.27        56.62 o
 -12   4   9       8961.59       8993.47       110.03 o
 -11   4   9       8292.25       8415.00        93.29 o
 -10   4   9       2165.01       2135.09        39.54 o
  -9   4   9       1656.75       1630.22        34.11 o
  -8   4   9       2135.40       2025.16        38.71 o
  -7   4   9       8868.99       8714.75       103.57 o
  -6   4   9      12798.57      12644.98       141.11 o
  -5   4   9       7135.57       6873.68        72.09 o
  -4   4   9       3063.28       2882.10        40.43 o
  -3   4   9        310.96        216.33        14.68 o
  -2   4   9       7164.37       7283.22        90.75 o
  -1   4   9      24236.87      23313.53       246.36 o
   0   4   9        194.39        252.53        17.19 o
   1   4   9      16223.43      15698.62       173.30 o
   2   4   9      20589.89      20617.13       219.84 o
   3   4   9          0.13         -5.44        10.77 o
   4   4   9      16108.98      15898.70       166.21 o
   5   4   9       2323.75       2273.07        43.89 o
   6   4   9        574.49        647.42        21.80 o
   7   4   9       2715.14       2588.50        43.83 o
   8   4   9        319.95        307.14        19.65 o
   9   4   9         21.06         28.41        14.50 o
  10   4   9       4064.42       4075.09        72.32 o
  11   4   9        454.18        495.57        32.39 o
  12   4   9       2199.49       2246.49        85.58 o
  13   4   9         59.62         39.11        23.69 o
  14   4   9          6.18          0.23        24.60 o
  15   4   9        759.04        772.23        40.73 o
  16   4   9        205.24        255.28        34.06 o
  17   4   9       1984.40       1923.59        62.86 o
  18   4   9       3585.70       3640.15        76.50 o
 -21   5   9         68.47         39.87        32.27 o
 -20   5   9       1966.56       2028.69       103.43 o
 -19   5   9         20.57          7.61        29.80 o
 -18   5   9        619.62        559.44        38.29 o
 -17   5   9       1172.64       1210.21        45.33 o
 -16   5   9       3750.54       3794.16        98.52 o
 -15   5   9          4.97         -4.53        19.37 o
 -14   5   9      11510.65      11468.55       139.28 o
 -13   5   9       5642.17       5516.99        80.28 o
 -12   5   9        908.02        994.74        35.10 o
 -11   5   9       4352.76       4345.25        68.24 o
 -10   5   9          8.93          3.52        14.71 o
  -9   5   9       2903.23       2823.15        44.14 o
  -8   5   9       2912.13       2907.82        44.74 o
  -7   5   9       4902.76       4876.46        61.41 o
  -6   5   9         92.72        136.70        14.26 o
  -5   5   9      10181.28      10145.18       103.48 o
  -4   5   9        671.57        736.45        28.18 o
  -3   5   9       4725.90       4864.95        64.60 o
  -2   5   9         58.01         81.60        14.93 o
  -1   5   9       3242.19       3290.36        54.09 o
   0   5   9        109.83        108.51        15.71 o
   1   5   9       3933.64       3792.25        58.21 o
   2   5   9       1006.26        973.63        37.75 o
   3   5   9      20215.01      20353.63       208.00 o
   4   5   9       4458.59       4396.82        60.73 o
   5   5   9       2335.90       2396.42        42.70 o
   6   5   9       2011.74       1957.46        42.26 o
   7   5   9         25.99         28.68        12.59 o
   8   5   9       6001.36       6065.09       100.64 o
   9   5   9       5309.52       5604.99        96.88 o
  10   5   9       2470.08       2418.56        74.23 o
  11   5   9       7647.56       7721.40       124.07 o
  12   5   9       1546.45       1604.88        56.93 o
  13   5   9        547.51        621.55        40.52 o
  14   5   9       6475.06       6429.37       115.49 o
  15   5   9        103.40         68.36        33.70 o
  16   5   9       4933.04       5110.19       111.20 o
  17   5   9       1371.20       1327.51        63.94 o
 -20   6   9         84.65         46.50        34.05 o
 -19   6   9        868.31        815.58        45.36 o
 -18   6   9        297.60        293.39        32.40 o
 -17   6   9        174.45        192.72        29.18 o
 -16   6   9        210.57        218.01        25.70 o
 -15   6   9       8882.73       9198.07       128.54 o
 -14   6   9        160.06        170.90        25.28 o
 -13   6   9       2783.51       2748.86        59.26 o
 -12   6   9       1122.33       1118.44        44.47 o
 -11   6   9        729.46        835.47        37.73 o
 -10   6   9       1618.67       1673.71        38.61 o
  -9   6   9        164.08        163.09        17.84 o
  -8   6   9      19085.64      18729.17       187.04 o
  -7   6   9       3418.77       3349.97        50.76 o
  -6   6   9      11995.78      11884.54       120.96 o
  -5   6   9        934.39        979.78        27.61 o
  -4   6   9        259.47        312.60        17.34 o
  -3   6   9       1197.25       1273.19        36.41 o
  -2   6   9       2513.33       2525.25        48.68 o
  -1   6   9        564.65        565.95        25.90 o
   0   6   9        548.84        504.44        25.33 o
   1   6   9       1671.36       1624.30        47.17 o
   2   6   9       2321.78       2314.91        84.20 o
   3   6   9         36.12         63.27        12.03 o
   4   6   9        160.64        204.64        18.70 o
   5   6   9       1740.06       1679.57        55.54 o
   6   6   9       5512.73       5553.65        94.85 o
   7   6   9       4636.13       4784.39        87.12 o
   8   6   9       5811.76       5806.45       100.45 o
   9   6   9       5750.20       5452.34        97.97 o
  10   6   9        811.73        819.16        42.30 o
  11   6   9       1428.69       1601.33        57.47 o
  12   6   9        672.09        756.88        44.15 o
  13   6   9       4936.93       4842.72        97.73 o
  14   6   9          0.04         36.03        30.04 o
  15   6   9       4031.81       4079.56        98.52 o
  16   6   9        604.83        771.45        61.86 o
 -18   7   9        471.54        451.75        56.65 o
 -17   7   9        686.76        690.64        65.83 o
 -16   7   9        205.10        245.92        33.39 o
 -15   7   9        472.50        516.11        47.40 o
 -14   7   9       2186.24       2269.47        65.31 o
 -13   7   9          3.42         -0.50        25.64 o
 -12   7   9       3832.25       3699.38       103.33 o
 -11   7   9         39.24         44.87        19.49 o
 -10   7   9       8287.37       8481.54       100.89 o
  -9   7   9       5430.70       5428.14        73.21 o
  -8   7   9         80.96         45.23        17.55 o
  -7   7   9       6596.24       6259.23        78.85 o
  -6   7   9      12931.51      12935.97       145.72 o
  -5   7   9       1806.27       1741.24        45.90 o
  -4   7   9      10305.64      10351.54       130.23 o
  -3   7   9        307.46        267.27        23.05 o
  -2   7   9          5.73         -6.07        18.04 o
  -1   7   9       1916.08       1819.70        48.30 o
   0   7   9        480.06        541.35        35.82 o
   1   7   9        195.80        201.96        25.55 o
   2   7   9       2258.97       2035.10        56.63 o
   3   7   9        504.52        519.53        28.91 o
   4   7   9       6551.00       6364.81       131.19 o
   5   7   9       2932.47       2890.32        68.82 o
   6   7   9       2822.04       2867.70       108.06 o
   7   7   9       4278.22       4004.81        99.08 o
   8   7   9        906.56        818.94        46.31 o
   9   7   9        121.10        188.57        35.76 o
  10   7   9       1316.81       1357.34        53.82 o
  11   7   9        113.30         56.21        29.96 o
  12   7   9       1191.10       1191.26        53.77 o
  13   7   9         40.11         33.52        30.92 o
  14   7   9        154.61         94.21        33.75 o
  15   7   9        644.34        725.29        58.41 o
 -17   8   9        136.66        105.74        32.26 o
 -16   8   9        754.02        766.18        47.04 o
 -15   8   9       2388.47       2454.50        72.37 o
 -14   8   9        511.55        513.12        39.86 o
 -13   8   9       2511.37       2440.40        64.62 o
 -12   8   9       1962.56       1932.19        80.07 o
 -11   8   9       2363.05       2335.12        70.29 o
 -10   8   9        857.22        855.01        40.79 o
  -9   8   9        335.65        352.30        31.25 o
  -8   8   9        655.52        711.19        37.82 o
  -7   8   9       2480.59       2518.81        62.67 o
  -6   8   9        443.08        460.15        32.89 o
  -5   8   9       7575.68       7602.85       115.59 o
  -4   8   9       1961.38       1723.69        66.04 o
  -3   8   9       6154.83       6086.85       107.42 o
  -2   8   9          7.24         -8.83        20.89 o
  -1   8   9        381.46        472.89        31.85 o
   0   8   9       2304.91       2306.92        60.98 o
   1   8   9       1027.25       1046.40        42.30 o
   2   8   9       2195.09       2200.26        99.75 o
   3   8   9       2019.17       1868.24        73.66 o
   4   8   9        280.21        286.11        40.54 o
   5   8   9       1600.06       1463.08        69.38 o
   6   8   9        207.99        208.84        34.49 o
   7   8   9        890.53        970.02        50.36 o
   8   8   9        147.09        136.53        31.93 o
   9   8   9          8.83        -15.09        29.61 o
  10   8   9       1105.21       1099.56        55.45 o
  11   8   9        439.98        431.38        39.45 o
  12   8   9       1103.00       1237.83        56.79 o
  13   8   9         50.69         71.19        34.36 o
 -14   9   9       5268.76       5344.43       117.00 o
 -13   9   9          0.11        -15.25        33.94 o
 -12   9   9        874.09        821.85        52.48 o
 -11   9   9         96.88         49.77        34.43 o
 -10   9   9        716.34        697.56        39.75 o
  -9   9   9         46.49         43.12        26.15 o
  -8   9   9        571.96        582.63        37.87 o
  -7   9   9        815.53        760.67        41.25 o
  -6   9   9        407.66        397.94        33.72 o
  -5   9   9        179.75        209.28        29.45 o
  -4   9   9       1890.76       1772.56       101.88 o
  -3   9   9         18.31         58.34        28.00 o
  -2   9   9       7889.23       7879.15       136.39 o
  -1   9   9        792.45        738.62        40.30 o
   0   9   9       6248.95       6632.82       157.55 o
   1   9   9         73.10         75.96        40.43 o
   2   9   9       1020.84        967.40        58.61 o
   3   9   9       1001.22       1017.87        61.61 o
   4   9   9        300.17        316.02        45.57 o
   5   9   9        820.74        761.73        70.00 o
   6   9   9        133.51        170.89        42.66 o
   7   9   9        477.63        442.15        32.04 o
   8   9   9       3085.65       3008.36       102.92 o
   9   9   9         69.93         73.47        32.97 o
  10   9   9        437.37        566.07        45.79 o
  11   9   9        240.18        290.34        41.31 o
 -12  10   9       2164.82       2032.19       226.21 o
 -11  10   9        752.92        732.04        52.18 o
 -10  10   9          3.11         28.66        29.25 o
  -9  10   9         25.44         82.52        29.97 o
  -8  10   9         29.62          7.02        28.01 o
  -7  10   9       1116.67       1177.54        56.02 o
  -6  10   9       1965.82       1996.36        69.24 o
  -5  10   9       1858.70       1847.17        76.71 o
  -4  10   9       4447.98       4690.95       101.90 o
  -3  10   9       2236.07       2237.11        69.96 o
  -2  10   9       6732.90       6870.81       179.85 o
  -1  10   9        887.77        925.29        61.92 o
   0  10   9        144.34         81.44        40.43 o
   1  10   9        321.39        305.44        47.63 o
   2  10   9       4719.77       4836.85       148.09 o
   3  10   9         18.05         69.57        50.46 o
   4  10   9       3292.30       3337.06       137.17 o
   5  10   9        462.35        397.28        62.31 o
   6  10   9        266.53        272.87        60.10 o
   7  10   9        107.84         76.11        54.27 o
   8  10   9        129.94        107.59        46.66 o
  -7  11   9       2788.25       2767.40        80.91 o
  -6  11   9       3201.41       3190.23       105.54 o
  -5  11   9       1250.39       1241.61        57.27 o
  -4  11   9       1716.74       1764.29        65.18 o
  -3  11   9        393.77        404.43        54.64 o
  -2  11   9         14.50          0.08        41.31 o
  -1  11   9        778.56        827.46        67.66 o
   0  11   9       1422.70       1612.94        82.15 o
   1  11   9         22.95        -25.04        42.07 o
   2  11   9         29.84         37.95        47.83 o
   3  11   9       3136.15       3041.10       219.86 o
 -22   0  10          6.41         26.06        45.09 o
 -20   0  10         17.86         -2.56        40.74 o
 -18   0  10        307.56        372.86        49.93 o
 -16   0  10         19.11         31.77        32.40 o
 -14   0  10         36.55         30.97        32.23 o
 -12   0  10       9051.80       9045.95       141.65 o
 -10   0  10      13810.04      13969.30       203.66 o
  -8   0  10       2789.30       2720.91       103.25 o
  -6   0  10       2546.49       2381.70        62.77 o
  -4   0  10      60742.91      61917.27       821.86 o
  -2   0  10       6506.80       6462.07       101.29 o
   0   0  10      53255.46      54935.00       669.57 o
   2   0  10      57375.21      58728.60       717.24 o
   4   0  10      25033.76      24849.49       317.25 o
   6   0  10       5195.54       5031.58        93.21 o
   8   0  10         20.99         17.67        16.89 o
  10   0  10       8707.32       8865.44       136.51 o
  12   0  10      15639.88      15495.00       219.14 o
  14   0  10        183.24        131.52        28.01 o
  16   0  10        563.56        609.84        50.11 o
  18   0  10         16.02        -32.80        39.22 o
 -23   1  10       1284.21       1334.82        79.98 o
 -22   1  10         65.62         90.74        34.43 o
 -21   1  10       2654.12       2596.64        76.84 o
 -20   1  10       1008.78        986.09        50.71 o
 -19   1  10          6.38          3.68        27.68 o
 -18   1  10         80.55         44.49        26.56 o
 -17   1  10       2361.25       2275.88        64.73 o
 -16   1  10        738.06        766.06        40.30 o
 -15   1  10        922.05        869.82        43.79 o
 -14   1  10       2611.42       2568.91        72.13 o
 -13   1  10       1469.57       1399.73        36.32 o
 -12   1  10        203.05        248.67        21.53 o
 -11   1  10        519.76        537.37        19.83 o
 -10   1  10       6862.32       6560.22        79.46 o
  -9   1  10       8908.42       8957.38        90.32 o
  -8   1  10       4930.96       5238.28        60.86 o
  -7   1  10      10270.14      10222.86       111.93 o
  -6   1  10       3912.31       4101.98        55.34 o
  -5   1  10      14377.79      13902.98       156.37 o
  -4   1  10          8.48         11.46         8.01 o
  -3   1  10       3369.59       3166.34        41.57 o
  -2   1  10      11243.09      11462.95       112.11 o
  -1   1  10         34.47         83.38         9.17 o
   0   1  10       4200.87       3988.89        44.18 o
   1   1  10       4780.82       4369.70        47.85 o
   2   1  10        580.22        848.47        22.10 o
   3   1  10      12858.30      13329.28       121.62 o
   4   1  10        254.78        227.56        12.89 o
   5   1  10      14523.48      13846.76       132.87 o
   6   1  10          1.16          3.69        10.24 o
   7   1  10       1956.96       1852.90        33.16 o
   8   1  10       1772.74       1749.11        35.50 o
   9   1  10        104.00         99.28        14.37 o
  10   1  10       1560.45       1491.79        34.70 o
  11   1  10        612.40        612.63        24.12 o
  12   1  10       2743.03       2733.98        49.66 o
  13   1  10       3936.89       3951.76        58.81 o
  14   1  10       6293.65       6461.02        85.06 o
  15   1  10        829.58        820.69        43.40 o
  16   1  10        238.28        279.77        24.86 o
  17   1  10        180.63        204.24        26.86 o
  18   1  10        139.27        142.27        27.44 o
  19   1  10          0.98         -7.67        23.62 o
 -22   2  10       2750.02       2648.90        85.74 o
 -21   2  10         12.47        -28.58        31.96 o
 -20   2  10        668.04        587.95        61.88 o
 -19   2  10       1683.78       1597.99        64.73 o
 -18   2  10       1827.77       1839.41        67.69 o
 -17   2  10        694.75        762.25        45.99 o
 -16   2  10       5358.48       5461.12        95.14 o
 -15   2  10         17.22         10.29        18.75 o
 -14   2  10       4759.13       4549.88        81.89 o
 -13   2  10       3168.57       3095.09        47.30 o
 -12   2  10       2479.77       2419.28        37.98 o
 -11   2  10       2209.44       2171.38        34.46 o
 -10   2  10       4202.06       4275.79        58.47 o
  -9   2  10       1834.94       1761.97        33.68 o
  -8   2  10      26337.78      25637.59       264.03 o
  -7   2  10       5818.00       5628.77        69.49 o
  -6   2  10      17059.61      17165.87       180.83 o
  -5   2  10      21166.10      22108.62       227.93 o
  -4   2  10        282.17        240.32        12.30 o
  -3   2  10       8335.40       8027.14        83.07 o
  -2   2  10        917.20        881.15        22.42 o
  -1   2  10        626.91        566.30        15.68 o
   0   2  10       2825.73       3356.37        47.67 o
   1   2  10       5018.88       5067.02        62.23 o
   2   2  10         44.73         77.57        10.69 o
   3   2  10      14430.92      13818.98       125.76 o
   4   2  10      12187.21      12516.64       116.31 o
   5   2  10       9843.47       9460.73        96.10 o
   6   2  10      17591.07      17202.61       162.47 o
   7   2  10         51.78         71.64        12.53 o
   8   2  10        683.11        673.56        23.24 o
   9   2  10       2333.86       2342.71        39.95 o
  10   2  10       1365.69       1343.45        36.87 o
  11   2  10          5.06        -14.54        14.54 o
  12   2  10        535.31        534.07        26.43 o
  13   2  10       2673.03       2679.74        73.67 o
  14   2  10       4318.99       4378.49        67.87 o
  15   2  10       4294.57       4313.71        66.79 o
  16   2  10       2612.81       2541.20        59.93 o
  17   2  10        201.86        230.84        33.57 o
  18   2  10        242.98        278.89        40.32 o
  19   2  10        590.83        594.49        47.36 o
 -22   3  10         62.88         58.04        35.94 o
 -21   3  10        165.14        135.16        36.69 o
 -20   3  10        726.94        696.70        49.04 o
 -19   3  10        432.06        444.31        56.92 o
 -18   3  10       9091.48       9173.28       141.58 o
 -17   3  10          0.21        -16.98        16.98 o
 -16   3  10       2359.19       2332.79        51.30 o
 -15   3  10          5.48        -13.53        13.53 o
 -14   3  10          5.60         -2.97        15.03 o
 -13   3  10        236.04        236.15        19.02 o
 -12   3  10       9413.29       9541.40       107.85 o
 -11   3  10         52.22         53.92        12.87 o
 -10   3  10       4002.90       4121.05        55.77 o
  -9   3  10         10.53         -1.52        11.43 o
  -8   3  10      10094.28      10254.56       111.07 o
  -7   3  10        984.24        817.09        25.80 o
  -6   3  10      16559.87      16919.93       171.54 o
  -5   3  10      21993.94      22346.39       201.89 o
  -4   3  10      10546.02      10407.28       101.21 o
  -3   3  10      18855.92      18940.37       180.34 o
  -2   3  10        496.42        475.11        15.74 o
  -1   3  10        270.34        258.40        18.69 o
   0   3  10         11.78         22.56         7.88 o
   1   3  10      14578.80      14927.69       154.55 o
   2   3  10       6808.33       6626.17        74.29 o
   3   3  10      16036.11      16533.51       162.55 o
   4   3  10      28865.07      28424.39       268.04 o
   5   3  10       1133.33       1168.73        28.95 o
   6   3  10       2307.91       2100.04        44.26 o
   7   3  10       2209.53       2095.96        38.22 o
   8   3  10       6760.89       6786.19        80.85 o
   9   3  10       2388.37       2300.81        40.03 o
  10   3  10       1116.63       1070.80        31.71 o
  11   3  10        423.03        418.56        22.26 o
  12   3  10       1260.22       1201.87        35.15 o
  13   3  10        394.85        391.06        25.97 o
  14   3  10       8147.89       8039.07       120.73 o
  15   3  10         33.50          8.90        22.68 o
  16   3  10       2959.58       2948.04        66.86 o
  17   3  10         95.37        100.68        28.02 o
  18   3  10       1610.78       1532.51        68.98 o
 -21   4  10        619.17        577.32        38.93 o
 -20   4  10        679.97        712.99        54.11 o
 -19   4  10       1287.72       1296.13        53.53 o
 -18   4  10        677.95        831.99        33.43 o
 -17   4  10       7394.81       7712.11       126.13 o
 -16   4  10       1463.37       1585.44        48.77 o
 -15   4  10      10348.13      10356.60       126.76 o
 -14   4  10       1898.11       1842.64        44.00 o
 -13   4  10       3618.51       3641.25        59.82 o
 -12   4  10         70.14         42.15        15.47 o
 -11   4  10          4.74        -13.27        13.27 o
 -10   4  10       4464.67       4670.17        63.04 o
  -9   4  10       6732.43       6785.14        81.94 o
  -8   4  10       4182.30       4330.42        58.64 o
  -7   4  10       2422.63       2443.73        40.76 o
  -6   4  10       6090.62       6397.06        80.14 o
  -5   4  10        436.60        512.81        17.66 o
  -4   4  10      12916.62      12786.46       129.47 o
  -3   4  10       3896.24       3795.09        53.38 o
  -2   4  10       4449.89       4490.37        63.93 o
  -1   4  10      25578.71      26371.81       261.96 o
   0   4  10       1495.65       1492.38        32.39 o
   1   4  10       4872.88       5103.77        63.67 o
   2   4  10      20969.86      20793.27       210.56 o
   3   4  10       3741.14       3672.44        49.85 o
   4   4  10        268.71        264.23        15.99 o
   5   4  10       3617.68       3465.36        49.55 o
   6   4  10      11858.45      11711.20       123.98 o
   7   4  10       1710.69       1647.45        39.51 o
   8   4  10       6241.56       6225.73        85.51 o
   9   4  10       2126.24       2171.81        46.60 o
  10   4  10       2494.22       2424.08        49.04 o
  11   4  10         16.37         17.25        21.58 o
  12   4  10        261.37        263.73        28.01 o
  13   4  10      13133.05      13006.84       171.91 o
  14   4  10         10.90          3.29        24.95 o
  15   4  10      10102.08      10268.99       146.80 o
  16   4  10        266.17        217.05        34.79 o
  17   4  10        427.98        360.10        38.15 o
 -21   5  10       2103.81       1924.99        98.80 o
 -20   5  10         83.39         58.47        32.11 o
 -19   5  10       2976.15       2972.55       103.80 o
 -18   5  10       2099.71       2108.52        68.40 o
 -17   5  10       1180.76       1158.93        48.66 o
 -16   5  10       8541.05       9023.89       123.97 o
 -15   5  10        248.80        305.53        23.92 o
 -14   5  10      12473.36      12650.07       136.81 o
 -13   5  10      14343.48      14367.76       166.89 o
 -12   5  10      10860.10      10520.35       128.61 o
 -11   5  10      11877.69      12097.65       134.94 o
 -10   5  10        232.17        292.68        19.54 o
  -9   5  10          5.12          0.02        13.53 o
  -8   5  10       1957.04       1934.93        37.01 o
  -7   5  10       4347.18       4342.90        57.67 o
  -6   5  10        905.05        999.42        23.65 o
  -5   5  10        802.04        866.85        24.57 o
  -4   5  10         56.28         52.96        13.67 o
  -3   5  10       1571.90       1566.58        34.49 o
  -2   5  10       4289.32       4287.68        60.00 o
  -1   5  10         52.03         39.86        15.17 o
   0   5  10       3462.35       3562.84        57.26 o
   1   5  10        379.46        388.25        21.66 o
   2   5  10         58.93         59.42        16.61 o
   3   5  10         57.25         51.21        13.09 o
   4   5  10        147.01        137.00        15.71 o
   5   5  10        448.90        457.76        23.48 o
   6   5  10       2031.04       2005.71        45.50 o
   7   5  10         96.88         94.64        16.45 o
   8   5  10        443.26        435.92        31.65 o
   9   5  10      10624.20      10464.72       153.21 o
  10   5  10          1.61         35.08        25.19 o
  11   5  10      11966.56      12193.05       175.72 o
  12   5  10       5476.36       5785.09       105.95 o
  13   5  10       1471.58       1477.64        58.34 o
  14   5  10      12767.33      12803.70       188.03 o
  15   5  10       2623.67       2637.44        96.35 o
  16   5  10        580.62        614.08        56.51 o
  17   5  10       3982.69       4009.04       100.60 o
 -19   6  10       1757.83       1696.66        60.00 o
 -18   6  10       2338.39       2420.38        94.11 o
 -17   6  10        590.20        595.16        37.28 o
 -16   6  10        234.87        257.77        27.05 o
 -15   6  10        715.34        701.25        34.32 o
 -14   6  10       2152.08       2260.40        51.01 o
 -13   6  10       2034.01       2079.24        61.48 o
 -12   6  10      11250.70      11633.81       150.40 o
 -11   6  10      11157.47      10964.08       134.11 o
 -10   6  10       8852.26       8717.31       100.03 o
  -9   6  10        355.60        408.82        22.12 o
  -8   6  10       1001.23       1113.42        31.38 o
  -7   6  10       6594.32       6311.99        72.33 o
  -6   6  10       1244.46       1293.85        31.41 o
  -5   6  10       3591.45       3653.88        61.78 o
  -4   6  10       1221.19       1262.43        35.00 o
  -3   6  10          1.82         -8.13        13.55 o
  -2   6  10         80.91        103.42        17.91 o
  -1   6  10       1837.74       1795.94        45.33 o
   0   6  10        115.81        102.62        18.24 o
   1   6  10        964.98        933.72        38.35 o
   2   6  10        813.06        751.90        33.21 o
   3   6  10       6707.40       6771.75       105.29 o
   4   6  10         56.90         56.93        17.64 o
   5   6  10       3488.45       3552.48        66.35 o
   6   6  10        280.48        320.69        27.96 o
   7   6  10        452.70        427.80        33.64 o
   8   6  10       4305.77       4289.13        84.27 o
   9   6  10       1795.88       1688.81        56.36 o
  10   6  10      10158.45      10122.85       153.50 o
  11   6  10       2312.39       2166.28        65.35 o
  12   6  10       6799.20       6772.08       118.81 o
  13   6  10        913.12        866.45        48.40 o
  14   6  10        440.73        491.14        41.86 o
  15   6  10        176.97        137.95        37.35 o
  16   6  10       2902.94       2905.56       100.97 o
 -18   7  10        612.08        669.23        50.92 o
 -17   7  10          1.39        -17.83        27.47 o
 -16   7  10        627.14        674.98        43.42 o
 -15   7  10         80.69         63.98        24.63 o
 -14   7  10        992.53       1115.34        44.81 o
 -13   7  10         84.03         97.52        23.26 o
 -12   7  10       2027.80       2123.38        53.92 o
 -11   7  10       3460.72       3538.30        63.35 o
 -10   7  10       1638.97       1661.00        42.13 o
  -9   7  10      14090.12      14191.17       150.54 o
  -8   7  10         20.83          2.31        16.65 o
  -7   7  10       3451.29       3463.12        56.64 o
  -6   7  10       2556.29       2641.62        54.95 o
  -5   7  10       2444.76       2389.76        53.18 o
  -4   7  10        529.91        484.34        27.97 o
  -3   7  10       4414.37       4381.03        75.78 o
  -2   7  10       3925.41       3970.13        72.05 o
  -1   7  10        390.52        405.81        27.45 o
   0   7  10       1776.22       1646.37        49.45 o
   1   7  10       9885.41       9906.77       155.88 o
   2   7  10        236.52        230.33        26.93 o
   3   7  10       8394.78       8293.74       136.48 o
   4   7  10        980.93       1055.09        46.36 o
   5   7  10       5937.33       5902.07       107.86 o
   6   7  10        692.95        662.81        38.86 o
   7   7  10       8061.95       8285.64       142.74 o
   8   7  10         53.87          9.42        28.20 o
   9   7  10       5547.98       5606.22       104.03 o
  10   7  10        205.57        191.47        32.42 o
  11   7  10        860.43        808.79        46.08 o
  12   7  10        510.27        589.70        42.98 o
  13   7  10          4.42          2.99        31.39 o
  14   7  10        137.65        123.61        36.07 o
 -16   8  10         20.03         36.58        27.21 o
 -15   8  10       3893.46       4159.63        82.73 o
 -14   8  10        227.91        199.25        30.44 o
 -13   8  10        354.37        367.57        33.15 o
 -12   8  10       1769.57       1813.18        57.52 o
 -11   8  10        470.84        496.84        39.40 o
 -10   8  10       6782.77       7024.08       205.76 o
  -9   8  10       1739.17       1737.06        61.98 o
  -8   8  10       3020.88       3059.32        85.85 o
  -7   8  10        270.68        229.63        28.73 o
  -6   8  10          4.27          2.14        22.84 o
  -5   8  10       3122.78       3054.33        68.76 o
  -4   8  10       1277.98       1295.04        42.82 o
  -3   8  10        652.29        668.76        33.10 o
  -2   8  10         55.98         50.31        21.71 o
  -1   8  10       1052.03       1071.94        44.30 o
   0   8  10       2264.69       2207.65        90.05 o
   1   8  10        756.88        751.74        39.70 o
   2   8  10       4741.76       4454.81        89.68 o
   3   8  10        801.37        777.69        53.53 o
   4   8  10         48.67         76.61        35.36 o
   5   8  10        461.82        518.32        49.11 o
   6   8  10       3166.39       3252.29        78.03 o
   7   8  10       2444.21       2445.67        72.26 o
   8   8  10       3314.55       3107.18        87.37 o
   9   8  10       2269.95       2329.57        75.88 o
  10   8  10       1089.71       1189.63        78.80 o
  11   8  10         89.66         62.54        36.04 o
  12   8  10       1526.65       1544.64        83.30 o
 -14   9  10        550.11        565.95        48.81 o
 -13   9  10       5178.34       5369.73       117.42 o
 -12   9  10        343.09        357.48        43.03 o
 -11   9  10       7265.87       7353.73       140.34 o
 -10   9  10        732.03        715.31        48.77 o
  -9   9  10        295.93        273.08        39.96 o
  -8   9  10        394.56        393.25        34.68 o
  -7   9  10       1206.00       1185.20        48.98 o
  -6   9  10       1224.46       1136.74        47.97 o
  -5   9  10          0.19          4.03        25.07 o
  -4   9  10         67.49        102.33        29.81 o
  -3   9  10       2097.76       1969.15        64.88 o
  -2   9  10        120.78         84.99        29.10 o
  -1   9  10        375.65        386.52        34.55 o
   0   9  10         72.87         66.59        26.64 o
   1   9  10         48.91         12.38        34.04 o
   2   9  10          3.44         33.20        35.04 o
   3   9  10        280.33        307.31        44.88 o
   4   9  10          9.76        -20.01        35.24 o
   5   9  10        244.71        243.59        44.27 o
   6   9  10        232.11        286.71        56.73 o
   7   9  10         44.04        -17.21        38.17 o
   8   9  10        830.48        782.80        44.97 o
   9   9  10       2871.62       2896.01        83.56 o
  10   9  10        184.86        199.32        37.79 o
 -11  10  10          9.70         37.61        36.56 o
 -10  10  10       2769.51       2720.41        81.44 o
  -9  10  10        205.75        153.69        33.66 o
  -8  10  10        519.17        601.39        42.16 o
  -7  10  10        433.29        443.84        42.28 o
  -6  10  10         10.79         18.38        33.62 o
  -5  10  10       1563.65       1674.37        84.13 o
  -4  10  10        103.70         63.94        31.67 o
  -3  10  10        902.06        960.00        49.37 o
  -2  10  10         19.21         14.01        28.31 o
  -1  10  10       4570.39       4357.68        91.95 o
   0  10  10        618.63        721.90        59.09 o
   1  10  10        496.88        600.38        68.47 o
   2  10  10       1240.06       1205.41        85.72 o
   3  10  10        156.46        175.07        54.92 o
   4  10  10        189.20        289.33        58.33 o
   5  10  10        301.72        279.20        61.40 o
   6  10  10        336.45        380.71        64.13 o
   7  10  10          5.92         55.18        44.21 o
  -5  11  10        795.02        888.36        56.30 o
  -4  11  10         55.11         77.61        32.66 o
  -3  11  10       1506.21       1608.12        61.95 o
  -2  11  10        652.80        791.24        64.40 o
  -1  11  10         40.40         -3.89        53.35 o
   0  11  10        263.98        320.67        51.89 o
   1  11  10       2320.60       2657.97       125.35 o
 -23   0  11       2402.36       2317.52       111.53 o
 -21   0  11        113.96        114.28        46.70 o
 -19   0  11        427.93        496.18        54.79 o
 -17   0  11       6260.23       6015.13       154.01 o
 -15   0  11       9165.99       8822.05       196.34 o
 -13   0  11       3988.06       3821.00        91.93 o
 -11   0  11       3178.80       2926.22        61.45 o
  -9   0  11      16252.32      15957.76       255.80 o
  -7   0  11      22185.92      22984.16       410.90 o
  -5   0  11       1610.95       1562.68        36.30 o
  -3   0  11      26611.97      25136.24       345.91 o
  -1   0  11      95351.35      96084.59      1073.46 o
   1   0  11      13200.67      12832.76       172.55 o
   3   0  11       4504.60       3985.45        68.82 o
   5   0  11       4456.38       4221.87        74.25 o
   7   0  11       3114.90       3036.01        57.56 o
   9   0  11       3637.69       3685.69        74.32 o
  11   0  11         38.78         56.66        22.93 o
  13   0  11        495.83        555.53        37.17 o
  15   0  11       2670.65       2734.92        72.93 o
  17   0  11       2921.34       2904.86        95.70 o
 -23   1  11        775.33        754.97        51.15 o
 -22   1  11       2797.20       2884.77        83.42 o
 -21   1  11          8.95          3.19        31.11 o
 -20   1  11        433.40        405.14        38.40 o
 -19   1  11       5030.65       5061.77       121.64 o
 -18   1  11        319.34        293.78        33.53 o
 -17   1  11       1090.60       1055.46        47.16 o
 -16   1  11        895.82        979.57        44.26 o
 -15   1  11       3725.23       3636.27        67.87 o
 -14   1  11       3371.86       3288.30        66.06 o
 -13   1  11       6421.66       6327.18        93.20 o
 -12   1  11       4235.42       4243.09        63.28 o
 -11   1  11        202.74        191.22        14.96 o
 -10   1  11      29065.04      28605.21       294.49 o
  -9   1  11       4992.09       5239.72        58.26 o
  -8   1  11       7051.85       6989.51        81.79 o
  -7   1  11        493.11        568.18        18.21 o
  -6   1  11       4138.58       3839.59        57.55 o
  -5   1  11       6339.48       6006.36        68.70 o
  -4   1  11      25970.34      26325.73       269.69 o
  -3   1  11       8660.74       8102.71        78.84 o
  -2   1  11      13964.23      13339.76       124.70 o
  -1   1  11        365.31        339.73        13.43 o
   0   1  11      18283.63      17958.71       164.42 o
   1   1  11       7666.85       7568.31        77.71 o
   2   1  11        281.42        276.40        13.64 o
   3   1  11        841.30        800.03        19.90 o
   4   1  11       3659.68       3727.55        47.30 o
   5   1  11       6292.92       6319.70        74.07 o
   6   1  11         13.57         19.95        11.34 o
   7   1  11       3025.19       2922.16        52.34 o
   8   1  11          9.16          9.71        12.62 o
   9   1  11       1194.79       1181.81        30.44 o
  10   1  11        312.83        302.96        20.34 o
  11   1  11       1401.11       1410.97        35.39 o
  12   1  11       2356.25       2340.62        45.58 o
  13   1  11        207.06        218.16        20.95 o
  14   1  11          3.92          0.79        19.07 o
  15   1  11       2715.26       2702.61        72.58 o
  16   1  11       3180.15       3144.45        59.68 o
  17   1  11       1006.01       1029.95        40.93 o
  18   1  11       3507.13       3498.78        82.53 o
 -22   2  11       1996.75       1902.62        76.23 o
 -21   2  11       4543.88       4272.69       103.84 o
 -20   2  11         48.14         85.59        34.25 o
 -19   2  11         16.34          2.76        30.50 o
 -18   2  11        115.99        134.60        31.81 o
 -17   2  11       1414.27       1357.16        69.34 o
 -16   2  11         17.42         19.72        20.90 o
 -15   2  11        709.06        665.30        32.16 o
 -14   2  11       1706.72       1644.95        89.56 o
 -13   2  11       2073.47       2082.61        37.60 o
 -12   2  11        180.89        177.53        14.39 o
 -11   2  11      27283.34      27255.45       266.81 o
 -10   2  11       2292.35       2328.17        40.05 o
  -9   2  11      24408.50      24835.45       243.12 o
  -8   2  11      19408.54      18847.05       187.70 o
  -7   2  11        307.32        247.99        13.20 o
  -6   2  11      10653.55      10702.52       117.93 o
  -5   2  11      34942.95      35304.70       322.81 o
  -4   2  11       2626.57       2764.83        37.66 o
  -3   2  11       8064.07       7632.75        85.81 o
  -2   2  11       3243.61       3217.20        48.13 o
  -1   2  11       6168.39       6188.22        65.24 o
   0   2  11       9427.65       9382.23        93.17 o
   1   2  11       2789.30       2791.85        36.38 o
   2   2  11       1377.56       1559.42        28.28 o
   3   2  11       1483.13       1503.51        28.82 o
   4   2  11       3193.10       3338.16        42.55 o
   5   2  11        431.49        374.69        16.66 o
   6   2  11       2626.34       2624.99        40.10 o
   7   2  11       2516.50       2623.60        41.32 o
   8   2  11       6420.76       6325.11        73.69 o
   9   2  11       1602.11       1655.87        40.08 o
  10   2  11        298.40        285.74        18.95 o
  11   2  11       1767.70       1702.05        43.13 o
  12   2  11        316.30        349.90        24.27 o
  13   2  11       7442.56       7426.50        98.44 o
  14   2  11         75.20         37.65        20.03 o
  15   2  11         32.46         34.05        20.74 o
  16   2  11          0.44          5.62        20.27 o
  17   2  11       6316.03       6546.35       109.74 o
  18   2  11        597.71        659.59        42.24 o
 -22   3  11         62.17         36.79        36.37 o
 -21   3  11        979.96        904.39        56.19 o
 -20   3  11       1674.61       1631.42        68.06 o
 -19   3  11         24.89        -11.32        30.70 o
 -18   3  11        636.06        687.24        36.76 o
 -17   3  11        215.00        215.78        27.75 o
 -16   3  11         46.08         17.40        16.58 o
 -15   3  11        164.54        127.23        17.00 o
 -14   3  11        273.83        245.51        22.88 o
 -13   3  11       1485.97       1521.41        53.54 o
 -12   3  11       3023.66       3090.33        48.92 o
 -11   3  11        398.51        381.32        24.15 o
 -10   3  11       5457.05       5429.56        68.44 o
  -9   3  11      15901.20      15744.19       162.74 o
  -8   3  11       3513.15       3469.75        49.79 o
  -7   3  11      32130.69      31544.42       307.09 o
  -6   3  11         33.91         26.58         9.85 o
  -5   3  11       4857.37       4907.64        58.23 o
  -4   3  11      14189.53      14366.70       141.32 o
  -3   3  11        104.23        117.33        10.23 o
  -2   3  11      14382.45      13875.12       145.33 o
  -1   3  11      10671.16      10531.01       121.48 o
   0   3  11      11432.78      11217.41       108.89 o
   1   3  11       8884.69       8845.39        99.49 o
   2   3  11         71.54         63.90        11.62 o
   3   3  11       1556.18       1606.80        32.22 o
   4   3  11       6940.13       6761.71        78.69 o
   5   3  11      14081.52      14315.67       151.17 o
   6   3  11        136.03        126.94        19.98 o
   7   3  11       6439.90       6829.01        77.51 o
   8   3  11        802.63        762.59        24.78 o
   9   3  11        805.60        776.95        25.72 o
  10   3  11        943.46        966.47        30.54 o
  11   3  11       1847.45       1835.36        52.44 o
  12   3  11        668.91        679.87        29.47 o
  13   3  11        421.94        431.92        26.29 o
  14   3  11        754.54        780.00        35.99 o
  15   3  11       1976.51       2030.92        54.55 o
  16   3  11       1678.48       1769.81        55.05 o
  17   3  11        422.25        430.35        35.09 o
  18   3  11       2549.16       2522.82        80.64 o
 -21   4  11       1088.16       1084.52        60.23 o
 -20   4  11        848.74        791.21        40.49 o
 -19   4  11       2581.71       2608.36        63.07 o
 -18   4  11       2283.67       2168.64        64.69 o
 -17   4  11        778.27        768.42        39.58 o
 -16   4  11         46.89         31.43        28.58 o
 -15   4  11          1.76         -0.49        19.74 o
 -14   4  11       2559.75       2731.22        52.44 o
 -13   4  11         20.21          3.55        16.04 o
 -12   4  11       1487.06       1516.67        40.37 o
 -11   4  11         23.41          0.32        13.82 o
 -10   4  11        241.48        243.27        19.55 o
  -9   4  11        276.29        281.51        18.07 o
  -8   4  11       2561.23       2520.53        42.61 o
  -7   4  11       2964.47       2845.37        44.96 o
  -6   4  11      10264.54      10606.44       105.84 o
  -5   4  11        153.33        149.99        13.66 o
  -4   4  11       9947.05       9938.20       111.44 o
  -3   4  11       7859.86       7732.50        95.52 o
  -2   4  11       3491.47       3237.02        51.05 o
  -1   4  11       9263.47       9179.78       110.21 o
   0   4  11       1206.63       1259.25        35.53 o
   1   4  11         15.86         21.54         9.70 o
   2   4  11       9890.68       9448.08       101.32 o
   3   4  11      11053.38      11035.02       116.40 o
   4   4  11       3251.55       3296.81        48.67 o
   5   4  11       9903.10       9552.29       105.15 o
   6   4  11        180.59        212.48        19.21 o
   7   4  11          1.75         13.42        14.98 o
   8   4  11       4587.43       4781.41        73.01 o
   9   4  11       1904.67       1946.09        71.08 o
  10   4  11       1375.19       1295.25        38.31 o
  11   4  11       1524.59       1542.67        42.28 o
  12   4  11        101.18         80.06        25.20 o
  13   4  11        315.49        293.97        31.23 o
  14   4  11          8.10        -15.00        25.67 o
  15   4  11       1870.40       1719.70        57.32 o
  16   4  11          9.12          0.05        30.50 o
  17   4  11        135.46        146.07        35.60 o
 -20   5  11        409.35        459.40        37.80 o
 -19   5  11       2085.15       2170.68        65.81 o
 -18   5  11       2781.08       3028.83        87.70 o
 -17   5  11       2281.58       2393.35        65.01 o
 -16   5  11      11372.12      11768.71       152.81 o
 -15   5  11        943.30        917.70        34.20 o
 -14   5  11       3115.56       3146.00        59.33 o
 -13   5  11       6196.22       6224.10        87.96 o
 -12   5  11       1946.02       2122.20        48.08 o
 -11   5  11        534.14        583.92        26.05 o
 -10   5  11        133.15        105.02        17.24 o
  -9   5  11         46.74         35.74        13.57 o
  -8   5  11        672.11        676.55        30.13 o
  -7   5  11       1445.20       1447.50        29.28 o
  -6   5  11       1191.52       1211.94        30.15 o
  -5   5  11       5204.39       5085.30        68.82 o
  -4   5  11       6504.21       6227.97        79.30 o
  -3   5  11       8442.63       8234.05        97.74 o
  -2   5  11          3.58         13.97        13.56 o
  -1   5  11        297.40        334.29        19.89 o
   0   5  11      11102.28      10880.54       122.58 o
   1   5  11       4254.69       4209.28        63.99 o
   2   5  11       4246.76       4248.31        64.83 o
   3   5  11       7785.65       7727.14        92.61 o
   4   5  11       1573.92       1585.88        56.75 o
   5   5  11       5727.76       5777.77        75.85 o
   6   5  11       3545.23       3427.66        57.76 o
   7   5  11       4660.82       4604.04        81.40 o
   8   5  11        652.68        639.23        29.60 o
   9   5  11       7323.92       7246.65       105.54 o
  10   5  11       2300.39       2205.87        64.50 o
  11   5  11       2039.01       2050.89        64.12 o
  12   5  11       2135.36       2049.17        65.48 o
  13   5  11          9.34          2.36        29.38 o
  14   5  11        220.48        242.82        35.18 o
  15   5  11         11.77         32.59        31.39 o
  16   5  11          3.54        -19.82        34.57 o
 -19   6  11        257.12        280.58        35.99 o
 -18   6  11         12.51         24.59        26.63 o
 -17   6  11       3645.55       3579.70        80.53 o
 -16   6  11        292.90        265.42        27.57 o
 -15   6  11       6113.71       6302.49        88.78 o
 -14   6  11        315.51        342.72        27.08 o
 -13   6  11          4.28          2.12        19.76 o
 -12   6  11        184.53        202.72        23.51 o
 -11   6  11       3542.20       3742.40        64.10 o
 -10   6  11        396.05        415.91        25.81 o
  -9   6  11        104.64         90.78        17.34 o
  -8   6  11       3162.48       3151.30        46.08 o
  -7   6  11       1039.38        993.18        25.99 o
  -6   6  11        507.44        524.79        22.44 o
  -5   6  11       1770.75       1717.69        38.48 o
  -4   6  11        330.71        336.74        21.23 o
  -3   6  11       1212.02       1176.03        33.12 o
  -2   6  11        370.63        394.08        27.35 o
  -1   6  11       3329.51       3394.63        62.90 o
   0   6  11       1520.77       1438.74        45.18 o
   1   6  11       5614.88       5519.21        92.03 o
   2   6  11        429.32        385.38        31.30 o
   3   6  11       4847.73       4936.98        86.80 o
   4   6  11       3950.94       4101.93        73.32 o
   5   6  11       2397.05       2396.17        75.58 o
   6   6  11      14885.23      14815.48       197.06 o
   7   6  11         62.70        105.49        27.09 o
   8   6  11       6224.15       6100.30       111.97 o
   9   6  11        609.82        592.51        38.17 o
  10   6  11         27.74         32.01        32.66 o
  11   6  11       3900.50       4107.81       116.65 o
  12   6  11        781.15        838.37        47.09 o
  13   6  11       1335.52       1388.64        71.22 o
  14   6  11         14.53          1.64        31.74 o
  15   6  11         14.13         14.46        35.36 o
 -18   7  11       1238.51       1110.85        57.27 o
 -17   7  11         94.30         96.09        30.61 o
 -16   7  11        584.03        595.61        35.77 o
 -15   7  11          2.53          8.14        24.07 o
 -14   7  11         13.78          8.41        21.40 o
 -13   7  11         25.58         42.61        23.59 o
 -12   7  11         11.74          2.03        22.33 o
 -11   7  11        375.56        403.45        28.86 o
 -10   7  11        585.03        563.26        29.50 o
  -9   7  11        202.50        169.73        20.90 o
  -8   7  11        127.33        113.32        19.08 o
  -7   7  11        144.03        143.95        20.58 o
  -6   7  11       4797.98       4835.64        77.76 o
  -5   7  11        170.45         95.67        21.70 o
  -4   7  11         15.57          4.86        19.01 o
  -3   7  11        252.77        266.58        25.67 o
  -2   7  11       3106.38       3023.70        62.52 o
  -1   7  11        286.92        269.85        26.91 o
   0   7  11       1255.54       1217.32        49.24 o
   1   7  11        244.78        238.34        40.51 o
   2   7  11      12010.78      11524.05       177.90 o
   3   7  11       1220.45       1167.23        60.73 o
   4   7  11       9249.27       8928.09       168.61 o
   5   7  11       2757.88       2810.01        70.19 o
   6   7  11        732.40        814.98        42.31 o
   7   7  11       3926.43       4063.41        91.44 o
   8   7  11       5052.24       5108.70       121.54 o
   9   7  11        487.91        502.71        58.36 o
  10   7  11       9637.42       9836.18       154.30 o
  11   7  11        107.40         75.78        31.82 o
  12   7  11        791.61        728.44        48.04 o
  13   7  11        194.37        221.10        37.12 o
  14   7  11         29.60        -41.13        41.13 o
 -16   8  11        282.69        279.41        32.97 o
 -15   8  11        237.17        264.01        33.56 o
 -14   8  11        895.19        916.62        43.83 o
 -13   8  11        185.68        206.77        30.17 o
 -12   8  11       1249.17       1287.72        50.46 o
 -11   8  11        108.56        103.36        35.30 o
 -10   8  11        376.34        421.37        39.73 o
  -9   8  11        985.43        978.70        46.13 o
  -8   8  11       2768.62       2967.64        68.44 o
  -7   8  11        287.22        251.45        28.95 o
  -6   8  11        124.87        135.91        24.62 o
  -5   8  11        985.21       1016.38        39.46 o
  -4   8  11       6392.03       6265.39        95.08 o
  -3   8  11        104.18         98.60        23.17 o
  -2   8  11       1214.82       1115.47        42.12 o
  -1   8  11       2380.06       2339.27        63.55 o
   0   8  11       1791.03       1708.63        58.90 o
   1   8  11       7767.75       7570.66       168.71 o
   2   8  11        257.72        247.78        29.99 o
   3   8  11       5463.84       5443.32       103.88 o
   4   8  11        175.41        125.60        38.37 o
   5   8  11       1379.42       1320.14        68.24 o
   6   8  11        292.86        217.29        26.70 o
   7   8  11          3.45        -16.15        26.05 o
   8   8  11        116.11        108.27        32.41 o
   9   8  11       3380.50       3354.34        89.34 o
  10   8  11       1832.91       1951.54        76.75 o
  11   8  11       6244.47       6279.47       129.85 o
  12   8  11        319.52        282.36        39.77 o
 -14   9  11         80.53         83.76        37.87 o
 -13   9  11         85.67         83.77        36.85 o
 -12   9  11       1850.88       1827.51        72.28 o
 -11   9  11        263.67        259.82        43.41 o
 -10   9  11       1030.40        995.69        61.42 o
  -9   9  11       1245.63       1287.26        98.75 o
  -8   9  11        135.24        146.80        30.81 o
  -7   9  11       1858.86       1889.02        69.12 o
  -6   9  11       1430.62       1388.60        57.79 o
  -5   9  11         10.48          5.93        26.28 o
  -4   9  11        257.96        255.72        35.37 o
  -3   9  11        426.29        396.55        37.55 o
  -2   9  11       3890.10       3864.15        87.61 o
  -1   9  11        347.53        403.10        38.52 o
   0   9  11       7688.39       7567.62       134.06 o
   1   9  11       1475.91       1441.52        53.07 o
   2   9  11       1471.31       1525.44        89.53 o
   3   9  11       1029.34        935.27       127.31 o
   4   9  11         20.08         34.50        40.18 o
   5   9  11         97.55        130.59        42.83 o
   6   9  11         15.77         -3.86        37.86 o
   7   9  11        123.05         91.53        42.90 o
   8   9  11         13.69         24.55        37.66 o
   9   9  11         48.96         40.10        32.54 o
 -10  10  11        332.87        423.57        47.70 o
  -9  10  11         40.02         61.90        36.25 o
  -8  10  11          1.70          0.54        30.20 o
  -7  10  11        198.96        148.01        32.20 o
  -6  10  11       1796.63       1771.84        67.05 o
  -5  10  11        178.91        194.32        36.87 o
  -4  10  11       2667.59       2741.93        80.84 o
  -3  10  11        271.80        273.70        36.26 o
  -2  10  11        412.70        445.09        39.25 o
  -1  10  11         97.24         64.44        28.74 o
   0  10  11       3544.18       3466.93       130.75 o
   1  10  11       1677.99       1618.02       143.53 o
   2  10  11       8592.48       8809.52       212.38 o
   3  10  11       2040.77       2109.17       110.69 o
   4  10  11       1061.10       1119.26        85.70 o
   5  10  11        877.42        915.70        82.55 o
   6  10  11        507.44        609.30        60.04 o
  -2  11  11        413.35        275.00        70.66 o
 -22   0  12        193.19        129.30        53.67 o
 -20   0  12       6118.41       6335.59       169.59 o
 -18   0  12       9730.64       9627.73       221.42 o
 -16   0  12       1797.97       2004.03       218.01 o
 -14   0  12         22.50         26.38        24.18 o
 -12   0  12       1220.68       1328.77        57.52 o
 -10   0  12       3711.63       3676.85        79.26 o
  -8   0  12       3849.64       4121.91        96.09 o
  -6   0  12       9152.17       9257.91       138.29 o
  -4   0  12        229.84        139.30        17.46 o
  -2   0  12      22422.91      22405.35       264.04 o
   0   0  12      28164.98      28039.95       353.77 o
   2   0  12       5661.75       5948.29        93.42 o
   4   0  12         86.12        121.24        18.11 o
   6   0  12       2779.21       2667.29        58.34 o
   8   0  12         17.97          9.88        17.32 o
  10   0  12      20714.25      20793.94       282.27 o
  12   0  12      26176.23      26587.48       354.98 o
  14   0  12        224.62        161.86        30.73 o
  16   0  12       2883.48       3041.52        90.68 o
  18   0  12       1073.72       1088.99        65.66 o
 -22   1  12        962.66        908.23        52.68 o
 -21   1  12       1327.19       1368.76        60.07 o
 -20   1  12        213.86        286.80        35.77 o
 -19   1  12       4719.58       4468.02        95.26 o
 -18   1  12       1140.79       1103.72        50.14 o
 -17   1  12       1023.90       1030.22        51.28 o
 -16   1  12       3305.89       3320.95        82.60 o
 -15   1  12       3806.12       3778.36        74.72 o
 -14   1  12        267.57        217.46        24.31 o
 -13   1  12        746.10        738.88        29.99 o
 -12   1  12       1155.70       1200.14        32.21 o
 -11   1  12      10936.69      10818.53       123.47 o
 -10   1  12       1376.23       1278.84        30.60 o
  -9   1  12      15637.95      15280.11       163.60 o
  -8   1  12        397.58        409.20        21.21 o
  -7   1  12      10471.07      10058.77       127.36 o
  -6   1  12       2901.61       2615.20        38.17 o
  -5   1  12       1640.25       1610.84        29.14 o
  -4   1  12       1759.99       1780.56        30.87 o
  -3   1  12       7129.93       7143.92        72.97 o
  -2   1  12      13864.36      13859.98       125.30 o
  -1   1  12      17016.45      17430.39       154.28 o
   0   1  12       7787.05       8504.09        86.10 o
   1   1  12        349.36        412.29        15.85 o
   2   1  12        461.52        447.32        16.78 o
   3   1  12        460.23        473.52        22.71 o
   4   1  12       5562.42       5697.62        73.39 o
   5   1  12         57.85         51.72        11.54 o
   6   1  12        620.92        693.97        23.94 o
   7   1  12         56.62         70.94        13.74 o
   8   1  12       1141.03       1137.22        29.85 o
   9   1  12          5.68         13.75        14.26 o
  10   1  12         84.45         84.19        17.19 o
  11   1  12       8488.40       8732.68        99.14 o
  12   1  12       5563.92       5617.14        73.89 o
  13   1  12       6624.99       6651.08        84.14 o
  14   1  12       5549.77       5648.89        80.71 o
  15   1  12         22.11         12.02        21.29 o
  16   1  12          5.46         19.03        22.35 o
  17   1  12       1442.12       1442.62        46.19 o
  18   1  12         73.00         89.79        28.58 o
 -22   2  12       1222.51       1220.49        86.68 o
 -21   2  12         37.90         -2.05        34.25 o
 -20   2  12        195.24        220.77        39.70 o
 -19   2  12        948.75        876.89        51.98 o
 -18   2  12        691.89        574.41        43.99 o
 -17   2  12        299.10        352.84        30.07 o
 -16   2  12       6022.34       5784.24        99.94 o
 -15   2  12         41.82         35.44        20.16 o
 -14   2  12      10371.52       9910.89       145.87 o
 -13   2  12       2078.14       2096.21        40.71 o
 -12   2  12       1203.75       1220.72        31.71 o
 -11   2  12        676.52        660.83        21.59 o
 -10   2  12      35548.38      35046.20       338.56 o
  -9   2  12        528.94        557.28        19.01 o
  -8   2  12      19931.95      19627.22       195.88 o
  -7   2  12        113.75        121.81        12.42 o
  -6   2  12       1965.91       1805.01        37.17 o
  -5   2  12        346.12        365.35        19.41 o
  -4   2  12       8050.42       7838.18        83.94 o
  -3   2  12       1865.33       2010.27        32.57 o
  -2   2  12      27208.68      27487.54       257.26 o
  -1   2  12        852.35        871.30        20.88 o
   0   2  12         18.56          7.30         9.20 o
   1   2  12        268.42        300.13        14.36 o
   2   2  12      11859.39      12058.45       118.03 o
   3   2  12       1934.86       1898.35        31.69 o
   4   2  12         21.75         34.04        11.01 o
   5   2  12         15.44          4.87        11.16 o
   6   2  12       2295.12       2363.21        41.20 o
   7   2  12       2757.80       2783.98        53.90 o
   8   2  12          2.69         16.72        13.52 o
   9   2  12       1713.32       1670.02        41.38 o
  10   2  12        282.31        280.61        19.71 o
  11   2  12       1043.26       1069.72        33.71 o
  12   2  12       5422.73       5291.29        78.23 o
  13   2  12       1720.84       1811.56        45.42 o
  14   2  12       5114.40       5156.14        76.01 o
  15   2  12       1872.62       1948.76        48.71 o
  16   2  12         51.17          9.24        21.85 o
  17   2  12       1714.29       1741.85        49.29 o
 -22   3  12        174.51        170.66        40.32 o
 -21   3  12         65.02         50.40        35.35 o
 -20   3  12       3720.78       3762.23        96.18 o
 -19   3  12       2748.65       2731.25        82.32 o
 -18   3  12        617.53        696.17        36.83 o
 -17   3  12       2104.30       2297.75        51.04 o
 -16   3  12        248.74        256.26        21.15 o
 -15   3  12        511.31        514.67        27.14 o
 -14   3  12       4176.42       4145.95        64.37 o
 -13   3  12        328.80        400.05        31.39 o
 -12   3  12       8083.11       8215.96       101.35 o
 -11   3  12       7577.24       7612.94        89.68 o
 -10   3  12       1602.95       1609.66        41.80 o
  -9   3  12       7089.35       7266.89        85.35 o
  -8   3  12       1940.90       1995.83        36.67 o
  -7   3  12       5727.27       5731.12        63.79 o
  -6   3  12       5232.44       5469.40        64.24 o
  -5   3  12       3158.03       3029.78        42.23 o
  -4   3  12       3824.02       3860.00        49.45 o
  -3   3  12         44.25         93.05         9.96 o
  -2   3  12       2297.48       2410.68        40.83 o
  -1   3  12       2437.22       2412.82        42.51 o
   0   3  12       4867.14       4862.92        55.46 o
   1   3  12         28.10         27.53        11.11 o
   2   3  12       4676.86       4600.69        61.54 o
   3   3  12        971.12        973.69        26.74 o
   4   3  12      19046.44      18893.50       187.10 o
   5   3  12      11755.61      11841.11       126.02 o
   6   3  12          9.13         14.62        13.40 o
   7   3  12       2660.56       2635.36        43.26 o
   8   3  12       3912.96       3860.04        54.11 o
   9   3  12        402.17        489.83        22.54 o
  10   3  12       1003.66        976.31        31.40 o
  11   3  12       7652.91       7800.45       100.94 o
  12   3  12          1.97        -12.15        18.56 o
  13   3  12       5845.65       5748.89        83.30 o
  14   3  12       1321.05       1376.26        42.10 o
  15   3  12        127.11        121.35        22.27 o
  16   3  12       1557.88       1521.26        56.25 o
  17   3  12        143.78        108.49        32.46 o
 -21   4  12        897.91        813.01        55.47 o
 -20   4  12         92.05         87.00        25.96 o
 -19   4  12        803.70        854.73        36.59 o
 -18   4  12       3344.92       3326.31        64.41 o
 -17   4  12       6051.68       5979.08       106.13 o
 -16   4  12        276.72        292.35        30.75 o
 -15   4  12       5840.09       5967.53       103.35 o
 -14   4  12         44.68         53.43        20.24 o
 -13   4  12       2904.32       3028.44        54.88 o
 -12   4  12        105.76        109.26        18.65 o
 -11   4  12         41.26         25.07        14.72 o
 -10   4  12       2363.03       2360.68        42.90 o
  -9   4  12        260.02        288.91        18.76 o
  -8   4  12       1110.59       1016.04        33.47 o
  -7   4  12          9.59          0.41        11.14 o
  -6   4  12       2479.54       2321.93        36.31 o
  -5   4  12        191.77        222.60        14.37 o
  -4   4  12       2312.60       2492.89        40.94 o
  -3   4  12       2280.39       2108.71        46.31 o
  -2   4  12        133.05        128.32        14.85 o
  -1   4  12       2695.00       2685.76        47.43 o
   0   4  12       4768.54       4744.60        68.28 o
   1   4  12       1688.06       1843.70        37.98 o
   2   4  12       1981.57       1926.64        44.28 o
   3   4  12        945.29        964.16        26.84 o
   4   4  12      10508.14      10201.01       111.48 o
   5   4  12        449.51        458.35        22.55 o
   6   4  12      25335.42      25024.72       255.67 o
   7   4  12          1.82         -4.24        15.42 o
   8   4  12        487.67        533.90        27.23 o
   9   4  12          0.27          9.91        18.46 o
  10   4  12       4441.73       4503.15        69.31 o
  11   4  12        480.34        487.68        27.07 o
  12   4  12       3139.71       3298.70        62.79 o
  13   4  12       6824.33       7018.82       112.16 o
  14   4  12        810.05        826.17        65.78 o
  15   4  12       2352.36       2391.63        90.11 o
  16   4  12         59.55         45.06        35.59 o
 -20   5  12         40.88         35.95        23.00 o
 -19   5  12       2243.95       2232.60        76.64 o
 -18   5  12       1982.43       2137.58        63.38 o
 -17   5  12         25.56         39.65        26.70 o
 -16   5  12       7364.79       7242.76       121.72 o
 -15   5  12       1158.41       1091.63        41.03 o
 -14   5  12       4504.04       4706.67        74.76 o
 -13   5  12       1441.72       1531.70        43.04 o
 -12   5  12        322.09        384.52        28.41 o
 -11   5  12         70.13         49.46        17.15 o
 -10   5  12         26.68         20.52        16.00 o
  -9   5  12       8080.31       7956.60        96.34 o
  -8   5  12         25.75         27.28        12.07 o
  -7   5  12       4341.74       4092.13        51.23 o
  -6   5  12        680.88        669.18        27.87 o
  -5   5  12       1719.37       1646.11        37.37 o
  -4   5  12        194.73        204.95        18.27 o
  -3   5  12       2430.94       2372.93        45.53 o
  -2   5  12       6081.94       6058.93        82.70 o
  -1   5  12        850.18        910.68        30.72 o
   0   5  12       5468.08       5503.01        99.69 o
   1   5  12         42.32         35.16        15.66 o
   2   5  12       1482.01       1479.98        47.87 o
   3   5  12         58.56         70.08        15.10 o
   4   5  12        821.78        786.97        33.68 o
   5   5  12       3348.40       3227.47        67.38 o
   6   5  12         97.50         98.49        20.44 o
   7   5  12        189.97        190.90        22.96 o
   8   5  12       3696.52       3622.02        68.22 o
   9   5  12        161.88        171.01        23.33 o
  10   5  12        520.42        560.09        28.83 o
  11   5  12        322.71        327.63        34.74 o
  12   5  12       1541.01       1507.76        60.27 o
  13   5  12       1543.01       1466.88        58.31 o
  14   5  12       2246.31       2369.03        73.46 o
  15   5  12       3363.60       3494.73        87.84 o
 -19   6  12       3143.10       3162.32       118.81 o
 -18   6  12         26.17         47.56        30.19 o
 -17   6  12        284.82        311.80        34.08 o
 -16   6  12        462.32        530.33        35.76 o
 -15   6  12         54.88         44.22        22.87 o
 -14   6  12       1979.92       1997.40        51.34 o
 -13   6  12       1385.69       1414.32        43.19 o
 -12   6  12       1721.67       1953.57        51.99 o
 -11   6  12       1506.25       1598.22        45.63 o
 -10   6  12        919.16        913.33        34.07 o
  -9   6  12         76.60         67.89        15.22 o
  -8   6  12       4127.19       4190.05        53.87 o
  -7   6  12       1960.56       1896.08        38.47 o
  -6   6  12          0.21         16.20        15.67 o
  -5   6  12       2220.40       2261.02        45.50 o
  -4   6  12       7448.53       7424.35        94.40 o
  -3   6  12         30.97         41.47        17.04 o
  -2   6  12       1783.99       1801.10        48.24 o
  -1   6  12          6.33         34.21        19.98 o
   0   6  12        228.28        252.60        25.41 o
   1   6  12       1924.33       2028.40        54.31 o
   2   6  12        677.71        683.71        39.02 o
   3   6  12      11050.47      10598.76       152.02 o
   4   6  12       5733.75       5725.17        94.17 o
   5   6  12       4223.93       4237.97        91.48 o
   6   6  12       2881.74       2672.39        97.80 o
   7   6  12        499.70        473.87        29.00 o
   8   6  12        190.84        156.96        28.49 o
   9   6  12        331.21        326.47        34.20 o
  10   6  12       1604.32       1584.34        66.27 o
  11   6  12        793.64        798.53        45.37 o
  12   6  12         39.27          5.99        29.63 o
  13   6  12         68.01        105.69        33.30 o
  14   6  12       3561.80       3475.51        87.71 o
 -17   7  12       3029.10       3094.85        86.20 o
 -16   7  12        212.85        251.74        27.96 o
 -15   7  12        156.12        156.06        25.33 o
 -14   7  12          0.91        -19.11        22.17 o
 -13   7  12        242.94        201.68        25.54 o
 -12   7  12        566.98        626.92        34.57 o
 -11   7  12       4293.55       4395.23        77.22 o
 -10   7  12        630.77        715.17        32.46 o
  -9   7  12       2919.09       2922.52        50.63 o
  -8   7  12        170.65        140.69        20.91 o
  -7   7  12       1449.48       1409.26        52.72 o
  -6   7  12       1954.51       1963.88        50.80 o
  -5   7  12       1688.52       1629.20        53.37 o
  -4   7  12        721.80        677.45        34.21 o
  -3   7  12        237.66        241.68        25.87 o
  -2   7  12        489.87        500.29        33.62 o
  -1   7  12       2370.98       2391.05        79.26 o
   0   7  12          0.47          6.34        21.79 o
   1   7  12       2641.67       2727.23        65.36 o
   2   7  12       3045.60       3073.19        76.86 o
   3   7  12         82.60         61.84        25.98 o
   4   7  12       6286.43       6086.53       113.89 o
   5   7  12      17384.18      17269.96       270.55 o
   6   7  12        621.81        673.17        39.83 o
   7   7  12       9070.56       8988.27       153.51 o
   8   7  12        202.23        272.25        36.40 o
   9   7  12         56.48         65.00        32.52 o
  10   7  12          4.95         48.64        29.76 o
  11   7  12        168.23        159.80        33.99 o
  12   7  12        413.59        429.89        41.09 o
  13   7  12         75.60         35.58        33.95 o
 -16   8  12        905.63       1027.03        45.26 o
 -15   8  12       1835.64       1876.01        70.85 o
 -14   8  12        601.64        649.24        40.67 o
 -13   8  12        292.59        281.69        33.49 o
 -12   8  12        921.27       1124.93        72.10 o
 -11   8  12        921.19        966.24        59.46 o
 -10   8  12       1000.73       1019.79        52.09 o
  -9   8  12         69.59         52.20        30.73 o
  -8   8  12        312.34        351.67        33.66 o
  -7   8  12       1030.17       1107.84        48.29 o
  -6   8  12        664.45        731.99        35.53 o
  -5   8  12       2186.55       2136.06        54.91 o
  -4   8  12        964.82       1085.84        41.56 o
  -3   8  12        202.20        203.55        27.05 o
  -2   8  12        505.71        457.16        32.21 o
  -1   8  12       1708.25       1706.33        60.71 o
   0   8  12       2010.74       2252.06        68.47 o
   1   8  12        594.40        629.44        40.29 o
   2   8  12       1882.66       1802.57        61.50 o
   3   8  12         73.88         90.55        26.51 o
   4   8  12       2826.76       2836.53       106.78 o
   5   8  12         56.08        116.85        40.27 o
   6   8  12       6278.68       6120.78       142.32 o
   7   8  12       1717.75       1753.90        62.56 o
   8   8  12       1014.72       1072.86        57.37 o
   9   8  12       1061.17        988.12        53.28 o
  10   8  12        108.33        109.19        36.25 o
  11   8  12         54.63         60.92        37.74 o
 -13   9  12       3712.65       3947.89       111.67 o
 -12   9  12         88.71         76.83        39.87 o
 -11   9  12       1115.95       1126.55        88.86 o
 -10   9  12         51.39         32.30        33.91 o
  -9   9  12         68.89         74.18        34.41 o
  -8   9  12          9.93        -32.58        32.58 o
  -7   9  12          6.27        -26.01        27.10 o
  -6   9  12        671.18        623.77        40.53 o
  -5   9  12       3466.95       3652.58       101.46 o
  -4   9  12       2959.62       3040.10        73.40 o
  -3   9  12       5108.72       5090.07       102.33 o
  -2   9  12        862.23        791.48        48.88 o
  -1   9  12        681.86        739.30        44.36 o
   0   9  12        607.85        622.30        57.37 o
   1   9  12        105.80        117.79        28.63 o
   2   9  12         79.16         48.65        38.85 o
   3   9  12         12.74         -9.53        37.00 o
   4   9  12        234.07        205.18        44.91 o
   5   9  12         59.71         16.24        39.72 o
   6   9  12        272.32        257.31        49.07 o
   7   9  12        315.00        321.18        50.98 o
   8   9  12         40.51         27.11        28.14 o
   9   9  12       1659.80       1600.11       105.64 o
 -10  10  12        840.18        698.97        58.47 o
  -9  10  12        240.38        165.38        41.93 o
  -8  10  12        138.71        139.33        37.90 o
  -7  10  12          8.60        -13.99        29.68 o
  -6  10  12        101.74        143.69        36.09 o
  -5  10  12        712.82        761.76        49.43 o
  -4  10  12        744.34        731.60        48.33 o
  -3  10  12       4161.43       4207.80       110.99 o
  -2  10  12       1785.54       1760.84        65.02 o
  -1  10  12       2144.33       2052.01        72.29 o
   0  10  12        455.15        382.22        36.51 o
   1  10  12          0.11         63.15        51.66 o
   2  10  12         24.48         45.48        50.60 o
   3  10  12        259.27        251.02        61.45 o
   4  10  12        417.51        409.43        66.42 o
   5  10  12        139.45        147.21        47.13 o
 -21   0  13        646.70        726.78        69.03 o
 -19   0  13       1862.73       1842.91        92.61 o
 -17   0  13       7518.56       7150.86       176.01 o
 -15   0  13      26534.87      27007.78       491.87 o
 -13   0  13        319.66        325.79        34.68 o
 -11   0  13       1909.05       1908.73        58.73 o
  -9   0  13       2970.02       3011.66        80.22 o
  -7   0  13       4183.77       4058.66       102.86 o
  -5   0  13       3361.53       3488.18        65.30 o
  -3   0  13      18202.91      17886.32       232.30 o
  -1   0  13      15308.77      14949.81       184.70 o
   1   0  13       4296.67       4326.80        74.27 o
   3   0  13       7248.89       7471.77       114.53 o
   5   0  13       1751.29       1684.12        47.49 o
   7   0  13      18373.82      17978.33       226.15 o
   9   0  13       2084.91       2094.58        58.82 o
  11   0  13       5408.56       5464.33       102.60 o
  13   0  13       5465.06       5225.77       102.64 o
  15   0  13       5152.17       5296.38       107.39 o
  17   0  13          8.40        -35.00        35.00 o
 -22   1  13        143.86        117.73        39.52 o
 -21   1  13        718.45        705.84        67.65 o
 -20   1  13        533.08        548.32        46.30 o
 -19   1  13        488.27        434.89        41.99 o
 -18   1  13        248.67        174.39        37.86 o
 -17   1  13       1900.51       1790.84        65.83 o
 -16   1  13       2540.25       2649.55        63.88 o
 -15   1  13       4843.57       5138.16       126.67 o
 -14   1  13       4351.06       4349.37        80.91 o
 -13   1  13       7139.53       7478.74       100.34 o
 -12   1  13       2571.88       2668.83        45.84 o
 -11   1  13        488.81        477.94        24.50 o
 -10   1  13         38.85         36.03        13.94 o
  -9   1  13       1111.29       1120.71        24.04 o
  -8   1  13       3608.03       3396.07        61.31 o
  -7   1  13        285.33        215.68        14.45 o
  -6   1  13      12417.62      12093.95       127.19 o
  -5   1  13       6693.72       6666.24        77.31 o
  -4   1  13       2509.06       2420.09        38.04 o
  -3   1  13       6548.77       6259.82        66.61 o
  -2   1  13       1137.15       1083.48        29.53 o
  -1   1  13        176.40        153.53        11.38 o
   0   1  13       1367.82       1281.68        30.63 o
   1   1  13       6290.41       5939.30        66.32 o
   2   1  13        556.09        615.58        21.70 o
   3   1  13        699.42        769.54        21.18 o
   4   1  13       2673.75       2775.89        39.78 o
   5   1  13       2048.14       2011.92        59.30 o
   6   1  13      10073.29      10004.72       100.61 o
   7   1  13          3.65         -5.71        12.47 o
   8   1  13       3949.56       3798.62        54.59 o
   9   1  13       4666.62       4658.20        62.72 o
  10   1  13       1675.61       1682.15        41.40 o
  11   1  13       2793.77       2818.27        50.69 o
  12   1  13        577.22        619.65        30.45 o
  13   1  13        180.55        170.99        21.97 o
  14   1  13       2439.85       2485.75        50.98 o
  15   1  13        116.14        128.25        24.34 o
  16   1  13       3258.55       3137.69        62.11 o
  17   1  13         95.61         63.39        26.06 o
 -22   2  13         62.05         66.01        37.42 o
 -21   2  13        212.15        169.50        39.20 o
 -20   2  13         27.12         -2.93        32.56 o
 -19   2  13         64.08         63.04        32.96 o
 -18   2  13        115.94         98.95        26.83 o
 -17   2  13        203.01        177.65        26.99 o
 -16   2  13       1891.23       1928.60        75.00 o
 -15   2  13        254.50        241.18        25.57 o
 -14   2  13        689.05        673.52        32.47 o
 -13   2  13       1810.93       1837.97        38.53 o
 -12   2  13       2389.59       2278.50        42.88 o
 -11   2  13      11043.12      10828.06       117.02 o
 -10   2  13       2773.84       2651.22        41.29 o
  -9   2  13         25.75         25.52        11.42 o
  -8   2  13       6224.30       6065.92        75.31 o
  -7   2  13      10937.74      10700.38       113.98 o
  -6   2  13       2744.93       2677.30        38.87 o
  -5   2  13       4663.83       4539.49        55.53 o
  -4   2  13       1164.22       1157.01        26.47 o
  -3   2  13       2211.87       2141.46        33.42 o
  -2   2  13       1473.39       1400.58        28.71 o
  -1   2  13       6665.21       6732.25        72.30 o
   0   2  13        888.35        950.89        23.10 o
   1   2  13       2067.16       2065.37        33.65 o
   2   2  13       3837.54       3793.19        49.30 o
   3   2  13       3121.95       3118.66        47.36 o
   4   2  13       4798.60       4926.47        57.26 o
   5   2  13      10032.20      10401.84       107.32 o
   6   2  13       8682.98       8550.02        92.71 o
   7   2  13        456.16        411.22        20.30 o
   8   2  13       4849.62       5060.41        65.33 o
   9   2  13       2317.83       2315.00        43.30 o
  10   2  13          3.36        -12.09        16.15 o
  11   2  13         75.08         71.71        20.80 o
  12   2  13          0.80         -3.46        18.69 o
  13   2  13        421.71        416.76        27.50 o
  14   2  13       1478.58       1455.74        42.67 o
  15   2  13       2137.16       2123.51        54.90 o
  16   2  13        282.11        326.55        29.81 o
  17   2  13       1790.64       1830.99        54.52 o
 -21   3  13          3.19          3.63        37.39 o
 -20   3  13       1278.78       1071.75        57.54 o
 -19   3  13        800.82        786.79        41.20 o
 -18   3  13         51.06         46.17        24.74 o
 -17   3  13        856.73        840.17        38.53 o
 -16   3  13       4335.16       4375.62        73.25 o
 -15   3  13        914.52        872.16        31.58 o
 -14   3  13       3458.66       3615.58        63.16 o
 -13   3  13        492.86        482.33        23.04 o
 -12   3  13        139.58        159.86        15.16 o
 -11   3  13          6.83         -5.13        11.01 o
 -10   3  13        344.96        332.30        20.81 o
  -9   3  13       9749.17       9605.44       107.71 o
  -8   3  13         95.57         92.13        13.47 o
  -7   3  13       3468.80       3416.46        49.27 o
  -6   3  13        262.78        287.48        15.80 o
  -5   3  13         14.48          8.16        10.47 o
  -4   3  13         21.59         14.93         9.60 o
  -3   3  13       1544.90       1535.03        47.45 o
  -2   3  13        398.41        427.91        19.74 o
  -1   3  13       3524.93       3498.02        52.12 o
   0   3  13       6684.66       6674.19        75.50 o
   1   3  13        136.32        160.37        16.55 o
   2   3  13       4852.60       4722.73        68.40 o
   3   3  13       4124.28       4080.44        55.71 o
   4   3  13        786.08        761.78        25.33 o
   5   3  13      10862.13      10677.97       116.48 o
   6   3  13       1291.41       1368.13        34.52 o
   7   3  13      11047.83      11205.88       123.04 o
   8   3  13       3662.97       3774.39        66.35 o
   9   3  13        474.69        496.86        25.02 o
  10   3  13        685.85        668.42        28.52 o
  11   3  13       5118.24       5197.69        82.69 o
  12   3  13       2509.11       2473.15        57.29 o
  13   3  13        204.42        159.78        28.12 o
  14   3  13       2289.14       2327.56        60.53 o
  15   3  13       2150.14       2262.89        55.87 o
  16   3  13        287.86        322.14        26.72 o
 -21   4  13       3426.20       3634.23       109.26 o
 -20   4  13         84.06        100.69        22.07 o
 -19   4  13        836.41        799.30        33.61 o
 -18   4  13       1146.13       1065.11        44.11 o
 -17   4  13       1091.56       1129.22        44.09 o
 -16   4  13        616.94        600.85        49.39 o
 -15   4  13       7438.07       7168.68       152.08 o
 -14   4  13        967.78        986.21        38.67 o
 -13   4  13       1639.35       1693.74        45.73 o
 -12   4  13        353.12        332.28        22.62 o
 -11   4  13        788.83        714.57        28.20 o
 -10   4  13       2215.13       2113.73        41.66 o
  -9   4  13       1395.36       1335.07        33.75 o
  -8   4  13        233.70        264.43        17.48 o
  -7   4  13       1828.77       1847.35        35.35 o
  -6   4  13       2913.22       2871.13        43.37 o
  -5   4  13        173.29        187.32        14.60 o
  -4   4  13      12073.02      11846.00       123.04 o
  -3   4  13        552.32        605.05        23.26 o
  -2   4  13       4096.18       3954.28        57.57 o
  -1   4  13       3258.52       3263.24        51.28 o
   0   4  13       2110.99       2133.77        44.14 o
   1   4  13       9333.62       9311.49       104.26 o
   2   4  13       1920.45       1748.64        36.66 o
   3   4  13       6613.95       6857.85        85.53 o
   4   4  13       1509.55       1548.74        40.90 o
   5   4  13        258.33        233.11        19.55 o
   6   4  13        848.24        846.94        32.81 o
   7   4  13       9136.56       9181.76       111.44 o
   8   4  13       2326.95       2414.51        51.66 o
   9   4  13       5623.72       5537.30        79.89 o
  10   4  13        933.27        855.71        33.23 o
  11   4  13        976.14        949.30        36.99 o
  12   4  13        287.87        286.52        29.84 o
  13   4  13       4647.79       4513.64        76.66 o
  14   4  13         54.55         64.14        28.17 o
  15   4  13        726.18        849.27        45.01 o
  16   4  13          8.15         25.00        36.84 o
 -20   5  13        541.89        615.19        32.23 o
 -19   5  13       1444.66       1505.97        56.31 o
 -18   5  13       1079.78        950.08        50.19 o
 -17   5  13        473.12        504.48        39.96 o
 -16   5  13        507.19        572.06        37.90 o
 -15   5  13       1114.25       1124.03        54.46 o
 -14   5  13       1985.46       1944.21        55.24 o
 -13   5  13       1100.62       1070.63        37.11 o
 -12   5  13       5304.11       5519.72        89.51 o
 -11   5  13        659.90        604.20        28.66 o
 -10   5  13         72.12        125.47        18.26 o
  -9   5  13       1098.68       1124.71        29.50 o
  -8   5  13       3663.28       3496.87        49.76 o
  -7   5  13       1272.49       1275.13        28.84 o
  -6   5  13        646.69        700.25        23.39 o
  -5   5  13       8155.72       8198.12       104.77 o
  -4   5  13        985.88       1061.39        33.53 o
  -3   5  13       6187.63       6087.83        84.21 o
  -2   5  13      14746.82      14733.89       169.24 o
  -1   5  13         45.19         41.05        17.09 o
   0   5  13      20748.39      20346.61       224.45 o
   1   5  13       7737.04       7744.52       107.94 o
   2   5  13       1993.88       1893.39        51.42 o
   3   5  13       1334.88       1282.75        34.82 o
   4   5  13        780.16        772.10        38.39 o
   5   5  13        175.60        169.47        19.11 o
   6   5  13       1274.62       1296.70        38.96 o
   7   5  13       2458.34       2352.09        76.10 o
   8   5  13       1125.21       1104.48        40.95 o
   9   5  13       2015.14       1974.79        53.37 o
  10   5  13        952.40        842.17        36.50 o
  11   5  13          3.03        -18.44        27.01 o
  12   5  13         18.16        -28.75        28.75 o
  13   5  13       1065.56       1081.15        52.72 o
  14   5  13        991.77        858.55        50.12 o
  15   5  13        546.47        578.54        46.57 o
 -19   6  13          3.69         35.26        33.60 o
 -18   6  13        141.28        185.91        35.92 o
 -17   6  13        787.93        898.67        46.55 o
 -16   6  13         89.04         66.79        28.39 o
 -15   6  13         63.45         33.16        25.43 o
 -14   6  13       1167.15       1275.16        67.46 o
 -13   6  13       2049.39       2097.92        51.03 o
 -12   6  13        441.78        538.90        29.75 o
 -11   6  13       1458.07       1472.68        40.42 o
 -10   6  13        173.18        134.65        20.36 o
  -9   6  13       4408.23       4243.30        59.77 o
  -8   6  13       1929.08       1921.33        46.20 o
  -7   6  13       3592.12       3577.61        56.83 o
  -6   6  13         77.01         31.95        16.42 o
  -5   6  13         34.51         56.59        17.74 o
  -4   6  13         22.64          9.61        17.26 o
  -3   6  13       2229.29       2271.84        51.59 o
  -2   6  13       1867.08       1888.97        53.61 o
  -1   6  13      16298.30      16810.58       220.01 o
   0   6  13        304.26        262.06        27.40 o
   1   6  13       5516.64       5598.70        95.99 o
   2   6  13         45.01         24.85        21.65 o
   3   6  13       1799.48       1776.10        71.72 o
   4   6  13       2100.79       2158.19        73.95 o
   5   6  13          9.96         11.53        20.75 o
   6   6  13       1815.65       1737.39        61.78 o
   7   6  13         21.57          6.91        21.77 o
   8   6  13         89.44         31.00        21.06 o
   9   6  13       4350.59       4159.56        87.89 o
  10   6  13       1988.63       1938.71        66.77 o
  11   6  13       1497.90       1420.16        57.98 o
  12   6  13       1373.67       1266.81        62.32 o
  13   6  13          2.19          7.09        31.33 o
  14   6  13         38.16         30.42        45.50 o
 -17   7  13         14.96         13.79        29.43 o
 -16   7  13        354.25        349.73        32.77 o
 -15   7  13        745.80        762.37        37.04 o
 -14   7  13        783.57        852.25        37.98 o
 -13   7  13       1590.33       1651.87        48.38 o
 -12   7  13        531.15        603.54        32.39 o
 -11   7  13        927.30       1077.69        51.08 o
 -10   7  13       4008.71       4121.13        63.47 o
  -9   7  13        385.64        446.71        28.33 o
  -8   7  13        642.68        665.71        34.28 o
  -7   7  13        425.64        447.64        32.82 o
  -6   7  13        322.50        336.41        27.20 o
  -5   7  13         58.98         44.95        21.72 o
  -4   7  13          5.26        -21.12        21.12 o
  -3   7  13       2127.56       2077.32        59.22 o
  -2   7  13        647.52        622.93        35.82 o
  -1   7  13       3612.20       3452.84        88.21 o
   0   7  13       4604.13       4672.93        87.41 o
   1   7  13        688.34        750.82        43.53 o
   2   7  13       5599.79       5545.47       116.67 o
   3   7  13       1546.33       1555.03        58.93 o
   4   7  13       1161.50       1226.32        52.02 o
   5   7  13       1915.24       1895.49        50.52 o
   6   7  13       1476.28       1550.00        48.55 o
   7   7  13        301.45        279.43        34.25 o
   8   7  13       8926.32       8941.52       156.33 o
   9   7  13       2445.13       2409.66        97.11 o
  10   7  13       4901.71       4995.06       111.75 o
  11   7  13        336.14        333.76        38.84 o
  12   7  13        469.21        567.02        44.56 o
 -15   8  13        115.67        128.45        30.97 o
 -14   8  13        266.75        301.68        35.02 o
 -13   8  13        139.89         90.84        33.61 o
 -12   8  13         45.90         -3.92        34.93 o
 -11   8  13        591.24        652.07        50.17 o
 -10   8  13       4697.36       4861.30       119.45 o
  -9   8  13       2764.73       2978.07        74.15 o
  -8   8  13       2581.32       2609.30        70.67 o
  -7   8  13       1038.87       1083.00        44.85 o
  -6   8  13       1498.22       1576.67        49.87 o
  -5   8  13          0.02        -15.33        22.55 o
  -4   8  13       5066.67       5310.76        87.94 o
  -3   8  13        107.92         70.46        25.64 o
  -2   8  13       3070.47       2973.88        83.65 o
  -1   8  13       4716.39       4625.39        90.07 o
   0   8  13         72.78         86.31        32.03 o
   1   8  13       8508.33       8593.74       155.58 o
   2   8  13        713.64        664.79        42.38 o
   3   8  13       1100.47        895.00        45.56 o
   4   8  13        194.89        177.15        28.16 o
   5   8  13       1281.89       1249.00        80.25 o
   6   8  13       2018.34       1866.09        83.83 o
   7   8  13       6222.78       6270.61       121.80 o
   8   8  13        215.22        273.69        36.56 o
   9   8  13       5577.38       5784.12       120.09 o
  10   8  13        130.68        148.88        37.98 o
 -13   9  13        177.32        125.40        49.61 o
 -12   9  13       2406.80       2236.75        96.32 o
 -11   9  13        279.21        259.51        44.99 o
 -10   9  13         46.62         37.92        33.30 o
  -9   9  13       2266.11       2387.58        79.69 o
  -8   9  13       9951.12      10216.99       201.67 o
  -7   9  13       1234.44       1305.68        86.74 o
  -6   9  13       6949.21       7195.10       118.95 o
  -5   9  13        392.80        445.77        38.02 o
  -4   9  13        383.61        405.40        36.07 o
  -3   9  13        152.84        134.83        32.25 o
  -2   9  13       3591.51       3408.65       124.37 o
  -1   9  13        129.82        173.94        33.21 o
   0   9  13       6741.40       6683.82       126.54 o
   1   9  13        379.81        384.14        37.59 o
   2   9  13          7.77        -22.60        25.80 o
   3   9  13        227.03        212.87        46.37 o
   4   9  13       2616.85       2567.85        97.79 o
   5   9  13        324.41        324.84        50.98 o
   6   9  13        810.39        844.39        65.36 o
   7   9  13        845.71        822.07        66.34 o
   8   9  13        728.84        860.72       170.39 o
  -9  10  13       1283.96       1714.19       220.33 o
  -8  10  13         55.75        105.65        38.77 o
  -7  10  13       3515.91       3461.49        96.47 o
  -6  10  13        200.29        197.93        34.39 o
  -5  10  13       1072.58       1021.21        54.39 o
  -4  10  13       1013.19        908.56        52.42 o
  -3  10  13        140.09         85.30        35.04 o
  -2  10  13         47.21         29.95        34.70 o
  -1  10  13       1797.27       1668.93        72.06 o
   0  10  13       2645.44       2680.47        86.70 o
   1  10  13        830.19        803.66        75.78 o
   2  10  13       2411.27       2281.51       144.29 o
   3  10  13        284.51        315.72        65.71 o
 -22   0  14       1180.44       1064.88        80.55 o
 -20   0  14      10755.94      11095.88       252.74 o
 -18   0  14       9235.91       9456.77       219.58 o
 -16   0  14       1529.04       1615.99        89.53 o
 -14   0  14      13003.35      12743.51       256.26 o
 -12   0  14      22871.69      22897.54       365.40 o
 -10   0  14        105.64        110.01        25.68 o
  -8   0  14        137.13        199.20        26.52 o
  -6   0  14       4170.47       3995.99        63.51 o
  -4   0  14       4938.48       4963.64        79.15 o
  -2   0  14       1248.17       1421.34        38.82 o
   0   0  14        240.74        291.51        21.02 o
   2   0  14      10446.25      10408.25       149.88 o
   4   0  14       5028.30       4700.86        83.99 o
   6   0  14          7.39         10.71        19.53 o
   8   0  14       5574.05       5684.38       101.62 o
  10   0  14      11121.60      11046.21       169.52 o
  12   0  14       1099.82       1120.95        50.30 o
  14   0  14       6459.47       6624.57       123.75 o
  16   0  14       5736.47       6200.77       121.88 o
 -22   1  14        389.32        373.87        45.81 o
 -21   1  14       3256.77       3415.93        93.72 o
 -20   1  14        120.60        119.01        36.48 o
 -19   1  14       1363.07       1218.09        69.96 o
 -18   1  14       2042.38       1781.23        78.57 o
 -17   1  14       2613.97       2614.28        65.01 o
 -16   1  14       4655.87       4713.44        89.29 o
 -15   1  14       1512.52       1399.72        68.65 o
 -14   1  14       1753.36       1861.79        50.16 o
 -13   1  14       5379.45       5610.04        81.87 o
 -12   1  14       3882.42       4051.04        60.74 o
 -11   1  14      11714.10      11697.34       142.12 o
 -10   1  14       3363.09       3321.92        58.56 o
  -9   1  14       1073.17       1067.40        28.93 o
  -8   1  14       7192.83       7126.69        90.92 o
  -7   1  14        930.87        944.86        39.25 o
  -6   1  14       5825.69       5656.95        69.06 o
  -5   1  14       1575.41       1614.33        33.73 o
  -4   1  14       2599.12       2663.73        36.24 o
  -3   1  14       4131.61       4168.17        48.31 o
  -2   1  14       4893.32       5042.45        53.89 o
  -1   1  14        318.19        351.79        16.88 o
   0   1  14         42.12         54.09        11.33 o
   1   1  14      16081.69      16099.29       153.36 o
   2   1  14       2056.19       2044.07        35.47 o
   3   1  14       5798.90       5894.25        68.22 o
   4   1  14        485.55        512.09        19.39 o
   5   1  14        631.17        664.02        22.07 o
   6   1  14        305.05        303.98        17.82 o
   7   1  14        657.67        657.36        24.70 o
   8   1  14       2695.33       2810.89        49.58 o
   9   1  14       4376.05       4392.06        65.30 o
  10   1  14        434.66        403.73        24.16 o
  11   1  14        843.52        917.49        32.20 o
  12   1  14       1552.93       1624.66        41.84 o
  13   1  14        311.64        342.10        25.32 o
  14   1  14        274.10        326.57        26.12 o
  15   1  14       1466.52       1541.65        48.20 o
  16   1  14       1227.14       1139.19        43.37 o
 -21   2  14        595.30        549.76        48.90 o
 -20   2  14       1175.54       1139.21        59.66 o
 -19   2  14       1078.83       1116.46        57.77 o
 -18   2  14         42.42         34.34        25.60 o
 -17   2  14        974.12       1040.67        43.85 o
 -16   2  14        344.46        311.27        28.49 o
 -15   2  14       2185.68       2243.35        56.73 o
 -14   2  14        151.52        121.20        31.86 o
 -13   2  14       4312.39       4152.58        67.09 o
 -12   2  14       2180.98       2251.49        49.75 o
 -11   2  14       2619.18       2547.46        43.49 o
 -10   2  14      13288.02      13154.79       139.03 o
  -9   2  14        189.29        205.02        15.67 o
  -8   2  14       1289.02       1302.63        38.24 o
  -7   2  14        456.74        407.99        17.41 o
  -6   2  14      13480.94      13370.26       134.55 o
  -5   2  14        838.02        843.20        24.49 o
  -4   2  14      16066.05      16129.58       167.80 o
  -3   2  14        647.56        654.87        20.62 o
  -2   2  14       3492.85       3581.26        43.35 o
  -1   2  14       2673.64       2528.34        35.73 o
   0   2  14       7698.57       7399.52        79.29 o
   1   2  14         34.91         43.26        11.87 o
   2   2  14      16015.80      15501.55       149.70 o
   3   2  14       1986.29       1965.64        36.30 o
   4   2  14        566.04        577.91        22.12 o
   5   2  14        438.53        414.74        20.40 o
   6   2  14       1042.58       1070.72        31.45 o
   7   2  14       1175.92       1146.00        34.68 o
   8   2  14       1040.85       1039.93        33.53 o
   9   2  14          5.27         -2.36        16.78 o
  10   2  14        249.75        235.63        25.79 o
  11   2  14        397.97        383.77        27.09 o
  12   2  14         99.44         96.20        22.55 o
  13   2  14         46.01         64.17        23.57 o
  14   2  14         76.34         49.74        23.33 o
  15   2  14         24.72         -9.43        23.64 o
  16   2  14        314.27        295.15        30.02 o
 -21   3  14       1901.32       1732.94        73.10 o
 -20   3  14       2013.48       2047.85       106.96 o
 -19   3  14       2953.32       3092.17        73.69 o
 -18   3  14        347.43        394.43        46.31 o
 -17   3  14       1420.01       1460.02        49.74 o
 -16   3  14        618.20        554.78        26.57 o
 -15   3  14       1735.34       1734.28        43.55 o
 -14   3  14       4340.12       4318.58        71.40 o
 -13   3  14       3393.28       3411.45        87.34 o
 -12   3  14       8576.75       8683.25       111.56 o
 -11   3  14       3371.61       3293.34        49.37 o
 -10   3  14       1271.79       1234.07        28.21 o
  -9   3  14        100.19        108.51        12.97 o
  -8   3  14        681.98        779.24        22.44 o
  -7   3  14        812.43        917.08        25.47 o
  -6   3  14       9394.71       9190.17        98.99 o
  -5   3  14        755.29        809.69        28.08 o
  -4   3  14       2466.56       2490.21        40.44 o
  -3   3  14        668.55        637.22        23.69 o
  -2   3  14       1903.39       1853.85        37.49 o
  -1   3  14        415.19        418.15        21.04 o
   0   3  14         74.75         88.10        10.44 o
   1   3  14       1241.39       1236.76        28.23 o
   2   3  14       2585.41       2516.50        39.74 o
   3   3  14       1678.43       1609.94        35.24 o
   4   3  14        959.79        918.32        34.99 o
   5   3  14         30.45         28.29        15.00 o
   6   3  14        832.87        872.27        29.82 o
   7   3  14       1773.77       1702.18        40.32 o
   8   3  14        533.46        565.84        26.34 o
   9   3  14      10021.77       9875.16       114.80 o
  10   3  14        334.21        313.41        23.95 o
  11   3  14       4701.10       4799.19        83.22 o
  12   3  14        127.10         81.45        24.54 o
  13   3  14        172.67        141.20        26.30 o
  14   3  14          0.05        -17.96        23.44 o
  15   3  14       1860.73       1827.24        51.69 o
  16   3  14       1098.20       1041.24        40.04 o
 -20   4  14        774.99        751.40        46.64 o
 -19   4  14        411.12        440.27        28.50 o
 -18   4  14       2182.10       2170.81        51.99 o
 -17   4  14        556.21        534.63        27.37 o
 -16   4  14         28.47         15.66        26.02 o
 -15   4  14       2597.57       2665.39        96.13 o
 -14   4  14       5347.58       5430.60        97.17 o
 -13   4  14        431.42        410.48        28.27 o
 -12   4  14        703.02        741.42        31.78 o
 -11   4  14       2112.38       2067.14        42.75 o
 -10   4  14        440.19        473.36        24.36 o
  -9   4  14         14.22         18.77        13.37 o
  -8   4  14       3923.81       4042.71        56.05 o
  -7   4  14       3772.51       3617.30        54.23 o
  -6   4  14       2539.01       2548.15        41.52 o
  -5   4  14       2043.45       2087.14        38.60 o
  -4   4  14        467.23        463.10        26.29 o
  -3   4  14       5533.17       5599.70        80.69 o
  -2   4  14       1365.70       1322.18        34.18 o
  -1   4  14        176.11        176.91        17.72 o
   0   4  14        105.35         82.60        16.17 o
   1   4  14       1687.23       1669.29        31.03 o
   2   4  14       2999.84       3059.02        53.05 o
   3   4  14       1977.74       1989.65        41.33 o
   4   4  14       1045.02       1057.47        46.61 o
   5   4  14       2223.94       2147.70        55.03 o
   6   4  14          1.85         -0.02        16.98 o
   7   4  14        117.62        140.69        19.75 o
   8   4  14       5422.06       5388.04        74.70 o
   9   4  14       2598.71       2532.30        52.71 o
  10   4  14       5611.15       5762.99        83.94 o
  11   4  14        140.88        113.71        23.72 o
  12   4  14        682.24        701.97        34.97 o
  13   4  14       1086.40       1141.52        41.44 o
  14   4  14       1384.26       1406.24        47.57 o
  15   4  14        148.35         92.09        34.15 o
 -19   5  14          1.06         11.76        19.83 o
 -18   5  14        263.76        262.88        36.66 o
 -17   5  14          4.48         -7.89        28.75 o
 -16   5  14        791.98        810.98        45.63 o
 -15   5  14        179.01        154.69        27.14 o
 -14   5  14       1165.45       1198.57        47.12 o
 -13   5  14        130.96        135.96        23.45 o
 -12   5  14       1695.65       1764.75        47.58 o
 -11   5  14        196.23        196.55        21.01 o
 -10   5  14       1351.72       1355.27        51.41 o
  -9   5  14        311.27        315.84        19.59 o
  -8   5  14        922.35        895.61        28.08 o
  -7   5  14       3127.08       3169.47        56.11 o
  -6   5  14          6.22          3.68        16.84 o
  -5   5  14      22107.58      21662.00       237.12 o
  -4   5  14      10439.91      10451.23       128.19 o
  -3   5  14       1783.35       1790.74        48.20 o
  -2   5  14       6735.25       6818.03        93.26 o
  -1   5  14       6454.25       6366.67        88.81 o
   0   5  14         22.97          9.44        17.33 o
   1   5  14       6157.57       6162.16        93.38 o
   2   5  14        313.35        325.86        25.50 o
   3   5  14       2007.55       2056.41        45.28 o
   4   5  14         40.01         39.43        17.47 o
   5   5  14        438.73        392.40        27.33 o
   6   5  14        149.54         85.93        21.03 o
   7   5  14       3426.07       3299.45        67.10 o
   8   5  14        570.77        538.67        32.54 o
   9   5  14        604.33        585.54        33.65 o
  10   5  14        187.09        141.80        25.87 o
  11   5  14        362.19        303.72        36.43 o
  12   5  14       1741.43       1663.95        62.88 o
  13   5  14        136.18        101.59        34.07 o
  14   5  14        423.83        435.26        42.87 o
 -18   6  14          5.85         48.34        32.85 o
 -17   6  14        243.68        195.42        32.81 o
 -16   6  14          1.79        -25.23        25.23 o
 -15   6  14         95.60         93.10        26.68 o
 -14   6  14          0.56        -12.17        23.58 o
 -13   6  14       1311.90       1369.01        49.97 o
 -12   6  14        112.27        100.84        22.29 o
 -11   6  14       1624.85       1707.14        46.36 o
 -10   6  14        712.59        652.78        27.06 o
  -9   6  14        121.19        140.56        18.32 o
  -8   6  14         20.90         14.58        16.90 o
  -7   6  14       2181.30       2278.60        51.45 o
  -6   6  14       6565.72       6657.11        84.71 o
  -5   6  14       2789.11       2799.64        60.45 o
  -4   6  14       3851.68       3722.21        67.24 o
  -3   6  14         16.46         29.44        19.27 o
  -2   6  14       1463.96       1401.28        48.55 o
  -1   6  14          8.40         22.95        22.30 o
   0   6  14       5397.56       5302.68       106.23 o
   1   6  14       1473.33       1370.52        48.50 o
   2   6  14       1978.54       2013.52        77.42 o
   3   6  14       4031.81       4077.96        82.13 o
   4   6  14        215.29        229.78        22.51 o
   5   6  14        441.50        383.46        29.49 o
   6   6  14         15.42        -16.52        22.50 o
   7   6  14       1005.60       1029.83        58.33 o
   8   6  14       2357.21       2294.33        64.50 o
   9   6  14        603.82        627.52        47.19 o
  10   6  14        185.64        125.26        32.81 o
  11   6  14        236.85        244.47        36.50 o
  12   6  14         88.34         81.54        33.52 o
  13   6  14        899.16        905.97        52.43 o
 -17   7  14        600.04        560.30        41.77 o
 -16   7  14       1918.97       2089.16        63.52 o
 -15   7  14       1014.75       1122.25        50.81 o
 -14   7  14        308.58        376.45        32.33 o
 -13   7  14        134.29        101.73        26.32 o
 -12   7  14         97.74        143.03        26.12 o
 -11   7  14       1991.34       2010.64        46.35 o
 -10   7  14        117.61        107.81        19.73 o
  -9   7  14       6013.86       6296.53        92.92 o
  -8   7  14       1173.28       1192.86        48.73 o
  -7   7  14       3045.85       3130.83        72.26 o
  -6   7  14        355.48        438.31        29.93 o
  -5   7  14        495.88        526.30        33.29 o
  -4   7  14        141.76        116.97        25.90 o
  -3   7  14        877.85        851.48        40.98 o
  -2   7  14          2.07         16.63        23.58 o
  -1   7  14        146.07        142.63        27.09 o
   0   7  14         53.58        154.03        26.66 o
   1   7  14         32.31         15.32        24.62 o
   2   7  14          2.82        -25.89        25.89 o
   3   7  14       5333.57       5333.54       117.70 o
   4   7  14         43.25         87.27        29.47 o
   5   7  14       5249.93       5131.11       105.31 o
   6   7  14        172.01        149.70        24.35 o
   7   7  14         69.64         97.36        22.65 o
   8   7  14          9.70         24.54        30.65 o
   9   7  14        863.72        874.76        57.59 o
  10   7  14        854.67        833.01        69.87 o
  11   7  14        205.87        173.86        36.07 o
 -15   8  14          3.72        -25.02        29.53 o
 -14   8  14        484.16        443.36        38.64 o
 -13   8  14       2250.22       2575.57       111.43 o
 -12   8  14        250.59        229.73        30.44 o
 -11   8  14        607.00        627.16        50.70 o
 -10   8  14        949.84       1078.43        56.04 o
  -9   8  14        597.37        588.39        40.51 o
  -8   8  14       1816.63       1913.83        61.93 o
  -7   8  14       2898.86       2927.55       113.33 o
  -6   8  14       1908.55       1808.25        56.52 o
  -5   8  14        378.64        412.62        31.90 o
  -4   8  14        273.13        247.95        31.26 o
  -3   8  14       1023.70       1106.57        48.04 o
  -2   8  14        519.71        488.46        36.14 o
  -1   8  14       2126.71       2047.13        62.86 o
   0   8  14       1964.87       1836.55        65.55 o
   1   8  14       1537.23       1571.16        61.33 o
   2   8  14       3303.60       3395.87        91.20 o
   3   8  14       4291.91       4432.88       186.89 o
   4   8  14       2590.16       2568.86        73.84 o
   5   8  14         97.41         98.35        26.94 o
   6   8  14        429.17        516.25        55.07 o
   7   8  14        945.25        883.19        62.90 o
   8   8  14        558.47        449.70        40.97 o
   9   8  14        945.25       1002.35        55.56 o
 -12   9  14          9.96        -37.02        37.02 o
 -11   9  14        373.39        380.53        52.74 o
 -10   9  14       2328.16       2313.62       118.35 o
  -9   9  14        382.44        329.51        42.24 o
  -8   9  14       1293.90       1325.72        62.90 o
  -7   9  14        935.13        805.13        52.44 o
  -6   9  14        967.51        987.14        58.91 o
  -5   9  14       4055.50       4171.08       105.05 o
  -4   9  14        280.68        298.27        35.14 o
  -3   9  14          9.84          9.40        30.02 o
  -2   9  14         80.58         69.49        32.54 o
  -1   9  14       5650.84       5714.26       116.00 o
   0   9  14        101.40        144.15        33.88 o
   1   9  14       6390.14       6380.40       124.51 o
   2   9  14        287.77        289.84        35.06 o
   3   9  14        347.14        308.92        31.89 o
   4   9  14        262.91        259.92        48.31 o
   5   9  14        581.85        598.76        59.70 o
   6   9  14        146.88        146.43        46.76 o
  -7  10  14         72.15         42.58        37.58 o
  -6  10  14        619.65        654.04        51.78 o
  -5  10  14       1290.38       1334.62        61.39 o
  -4  10  14          5.15         85.31        35.70 o
  -3  10  14       6034.12       5932.45       132.75 o
  -2  10  14        794.35        784.47        52.26 o
  -1  10  14        684.78        628.57        51.57 o
   0  10  14        597.17        624.84        49.08 o
   1  10  14         98.94         80.81        35.69 o
   2  10  14         92.97         88.44        80.84 o
 -21   0  15        418.35        399.04        60.02 o
 -19   0  15       2470.32       2245.93       104.05 o
 -17   0  15       4518.82       4370.91       157.71 o
 -15   0  15         14.08         56.03        33.04 o
 -13   0  15       6655.13       6793.05       154.96 o
 -11   0  15      19293.78      19362.62       361.08 o
  -9   0  15       1286.85       1253.55        74.92 o
  -7   0  15       1227.72       1042.33        53.60 o
  -5   0  15      17322.17      16999.45       223.57 o
  -3   0  15        320.76        307.94        19.84 o
  -1   0  15       6368.30       6088.27        96.52 o
   1   0  15         65.59         24.78        17.06 o
   3   0  15          1.12         19.55        18.31 o
   5   0  15       2119.59       2150.23        56.59 o
   7   0  15         38.51         16.90        19.55 o
   9   0  15       9781.98      10288.79       160.64 o
  11   0  15      11732.13      11930.69       183.59 o
  13   0  15       2617.71       2756.17        76.42 o
  15   0  15         73.28        115.49        37.34 o
 -21   1  15        200.56        169.66        40.32 o
 -20   1  15        874.07        918.53        58.22 o
 -19   1  15        826.29        835.15        79.68 o
 -18   1  15        542.15        577.76        43.43 o
 -17   1  15         14.48         -6.61        24.38 o
 -16   1  15        955.73        940.75        52.44 o
 -15   1  15        598.92        681.24        53.76 o
 -14   1  15       1436.54       1492.55        45.14 o
 -13   1  15        950.05       1024.73        45.97 o
 -12   1  15       2616.82       2554.51        66.66 o
 -11   1  15         10.96          6.42        17.18 o
 -10   1  15       2013.89       2036.47        48.80 o
  -9   1  15       2829.96       2746.16        44.29 o
  -8   1  15       6588.71       6515.83        78.04 o
  -7   1  15        195.67        178.45        14.81 o
  -6   1  15        469.39        501.32        20.13 o
  -5   1  15       1422.26       1462.67        34.42 o
  -4   1  15       6739.33       6551.51        67.27 o
  -3   1  15       1085.54       1090.39        30.91 o
  -2   1  15        450.01        447.42        16.86 o
  -1   1  15       6178.42       5945.90        64.73 o
   0   1  15       2889.21       3014.38        43.07 o
   1   1  15      15109.90      14595.92       148.92 o
   2   1  15       4813.51       4835.03        60.33 o
   3   1  15         49.74         38.81        12.17 o
   4   1  15       3951.90       4029.51        51.77 o
   5   1  15       1469.31       1409.05        31.71 o
   6   1  15         67.98         56.02        14.52 o
   7   1  15        657.64        720.26        28.28 o
   8   1  15       7179.33       7436.41        92.93 o
   9   1  15        810.40        860.59        33.97 o
  10   1  15      10088.97      10288.81       120.67 o
  11   1  15         28.93          5.12        19.87 o
  12   1  15       1872.35       1853.67        49.78 o
  13   1  15        218.02        220.64        25.86 o
  14   1  15         24.71         22.53        22.77 o
  15   1  15        980.49       1156.53        44.17 o
  16   1  15         94.16        125.67        28.11 o
 -21   2  15       2733.72       2822.07        90.37 o
 -20   2  15        778.72        768.49        52.71 o
 -19   2  15        870.32        834.93        44.65 o
 -18   2  15         17.71        -20.31        24.79 o
 -17   2  15         17.35          1.76        23.48 o
 -16   2  15          4.80         14.82        22.93 o
 -15   2  15        243.43        288.85        28.17 o
 -14   2  15        177.10        243.87        33.35 o
 -13   2  15        428.04        426.61        28.37 o
 -12   2  15        940.43       1007.52        30.74 o
 -11   2  15       1798.33       1688.52        37.07 o
 -10   2  15       1756.13       1788.62        42.05 o
  -9   2  15       2605.42       2557.51        46.11 o
  -8   2  15         68.77         53.21        12.72 o
  -7   2  15       7147.49       7143.53        81.07 o
  -6   2  15       2266.88       2230.69        37.41 o
  -5   2  15       5632.29       5703.32        68.94 o
  -4   2  15        560.87        584.45        20.38 o
  -3   2  15      12113.15      11692.21       117.07 o
  -2   2  15        447.72        468.75        15.16 o
  -1   2  15       1459.02       1480.69        35.95 o
   0   2  15        369.24        351.91        17.02 o
   1   2  15       9844.65       9902.85       102.73 o
   2   2  15       4397.86       4373.75        56.87 o
   3   2  15      15342.33      15150.71       148.86 o
   4   2  15       1553.02       1771.99        39.00 o
   5   2  15         14.54         -1.19        15.18 o
   6   2  15       2982.69       3033.23        52.11 o
   7   2  15       6280.68       6264.39        81.50 o
   8   2  15        853.60        899.08        32.03 o
   9   2  15      11996.90      12104.22       142.86 o
  10   2  15        710.85        660.26        31.83 o
  11   2  15       3212.38       3099.14        73.54 o
  12   2  15        186.44        180.66        25.65 o
  13   2  15         82.35         71.78        23.84 o
  14   2  15        562.73        529.53        33.44 o
  15   2  15         17.47         -7.18        24.73 o
 -21   3  15       1111.07       1113.13        62.04 o
 -20   3  15       1015.06        979.87        47.56 o
 -19   3  15       1233.32       1285.55        61.57 o
 -18   3  15       2125.37       2324.54        64.09 o
 -17   3  15       1159.19       1109.93        44.59 o
 -16   3  15        970.31        944.54        33.91 o
 -15   3  15          4.91        -17.90        17.90 o
 -14   3  15        404.06        412.94        24.41 o
 -13   3  15       1861.38       1863.27        45.83 o
 -12   3  15       6729.16       6794.26        99.05 o
 -11   3  15         14.98         31.10        14.95 o
 -10   3  15       3241.82       3088.08        48.22 o
  -9   3  15       1222.93       1310.57        29.65 o
  -8   3  15        985.84        971.65        25.08 o
  -7   3  15        420.33        431.17        18.08 o
  -6   3  15       7571.89       7546.37        86.05 o
  -5   3  15       8097.67       8131.46        86.86 o
  -4   3  15       3114.75       2896.86        46.22 o
  -3   3  15         36.00         43.61        13.49 o
  -2   3  15         53.41         53.76        13.67 o
  -1   3  15         27.42         47.10        13.84 o
   0   3  15        816.22        770.91        25.50 o
   1   3  15       1918.32       1832.26        34.80 o
   2   3  15         11.08          3.08        12.78 o
   3   3  15       3882.65       3955.14        58.37 o
   4   3  15       1595.66       1558.69        37.03 o
   5   3  15       5186.07       5253.29        76.62 o
   6   3  15       2766.12       2861.69        50.35 o
   7   3  15       3775.09       3742.83        59.19 o
   8   3  15          5.66          1.24        17.92 o
   9   3  15        773.65        784.93        32.91 o
  10   3  15       2891.04       2844.12        57.65 o
  11   3  15       2533.22       2550.81        62.02 o
  12   3  15       4057.36       3868.44        85.20 o
  13   3  15         60.74         69.65        25.99 o
  14   3  15          4.31        -24.83        24.83 o
  15   3  15          5.61         49.64        25.75 o
 -20   4  15          4.02        -20.79        26.83 o
 -19   4  15        977.57        993.20        40.71 o
 -18   4  15          0.31        -20.37        20.37 o
 -17   4  15       4520.51       4600.87       105.32 o
 -16   4  15       2815.66       2868.15        61.24 o
 -15   4  15        836.93        859.32        42.59 o
 -14   4  15       1813.98       1756.37        56.18 o
 -13   4  15       1358.17       1413.22        37.02 o
 -12   4  15        785.18        755.09        34.40 o
 -11   4  15       5137.42       5031.12        74.20 o
 -10   4  15        559.54        535.83        26.57 o
  -9   4  15         12.60         -8.98        14.09 o
  -8   4  15        459.50        420.55        23.88 o
  -7   4  15       5161.73       5319.87        76.23 o
  -6   4  15        512.39        523.87        28.42 o
  -5   4  15      11275.69      10978.91       124.86 o
  -4   4  15       2053.71       1945.26        41.09 o
  -3   4  15         75.22         71.49        16.40 o
  -2   4  15          4.05         -4.56        14.91 o
  -1   4  15         25.95         27.08        15.74 o
   0   4  15      17524.38      17258.80       194.59 o
   1   4  15         71.83         81.16        15.11 o
   2   4  15       8447.94       8230.17       106.07 o
   3   4  15        859.77        837.90        31.10 o
   4   4  15       1787.84       1691.31        48.33 o
   5   4  15       2650.11       2577.64        47.95 o
   6   4  15        356.90        361.98        23.09 o
   7   4  15       5357.64       5334.44        74.15 o
   8   4  15       1243.02       1131.64        35.63 o
   9   4  15         56.66         49.04        21.03 o
  10   4  15         10.79          2.08        20.60 o
  11   4  15       2177.56       2119.01        71.40 o
  12   4  15        305.44        261.29        28.28 o
  13   4  15        189.50        155.17        27.42 o
  14   4  15       2278.82       2225.86        62.05 o
 -19   5  15        155.73        141.55        23.55 o
 -18   5  15          8.30        -17.04        30.09 o
 -17   5  15        112.91        129.15        32.62 o
 -16   5  15          1.51          0.85        27.33 o
 -15   5  15       2318.18       2317.07        60.37 o
 -14   5  15       1048.48        998.98        41.53 o
 -13   5  15        258.91        259.57        27.45 o
 -12   5  15       1088.87       1054.80        44.76 o
 -11   5  15         62.43         52.18        20.43 o
 -10   5  15         84.51         67.43        17.63 o
  -9   5  15         16.67          6.98        16.51 o
  -8   5  15       1437.39       1449.39        45.61 o
  -7   5  15        328.17        311.42        22.73 o
  -6   5  15        162.56        211.84        23.35 o
  -5   5  15       3936.57       3934.50        65.68 o
  -4   5  15       8167.21       8122.82       106.78 o
  -3   5  15       6694.03       6615.32        92.34 o
  -2   5  15      14321.30      14377.97       168.81 o
  -1   5  15       1253.96       1327.55        40.15 o
   0   5  15         55.17         68.93        20.73 o
   1   5  15       3751.88       3766.25        81.33 o
   2   5  15      11423.53      11408.78       149.93 o
   3   5  15         21.09         15.16        17.03 o
   4   5  15       6595.06       6692.29       113.47 o
   5   5  15       1540.87       1398.83        50.22 o
   6   5  15        118.25         88.77        27.07 o
   7   5  15         14.13         14.23        22.42 o
   8   5  15        142.32        106.20        24.96 o
   9   5  15        199.82        158.67        25.16 o
  10   5  15         58.25         42.79        23.18 o
  11   5  15        147.26        141.05        27.05 o
  12   5  15        375.30        390.30        31.63 o
  13   5  15        196.35        181.86        37.68 o
 -18   6  15        779.83        770.22        49.76 o
 -17   6  15        143.88        159.60        40.76 o
 -16   6  15        251.27        267.00        33.84 o
 -15   6  15          7.08         22.79        27.55 o
 -14   6  15        871.25        905.38        51.35 o
 -13   6  15         39.57         86.38        27.49 o
 -12   6  15        254.04        225.90        26.97 o
 -11   6  15        322.94        314.43        23.80 o
 -10   6  15       1509.56       1481.60        38.07 o
  -9   6  15        226.66        266.65        22.47 o
  -8   6  15       1634.77       1575.99        49.40 o
  -7   6  15        237.09        226.07        24.26 o
  -6   6  15         39.73         13.40        21.46 o
  -5   6  15       1993.84       2059.24        55.52 o
  -4   6  15       1222.44       1192.10        40.67 o
  -3   6  15      12017.68      11956.88       168.42 o
  -2   6  15       2519.26       2497.06        99.97 o
  -1   6  15       5797.88       5841.37       100.90 o
   0   6  15       2923.80       2858.36        67.67 o
   1   6  15       2771.86       2822.30        69.40 o
   2   6  15          0.38         25.88        23.77 o
   3   6  15       9294.39       9164.14       140.46 o
   4   6  15        365.75        340.58        25.04 o
   5   6  15       1858.87       1706.90        72.22 o
   6   6  15        167.89        138.64        27.91 o
   7   6  15         99.71         97.53        26.47 o
   8   6  15       1664.07       1648.55        55.02 o
   9   6  15         38.99         51.52        24.23 o
  10   6  15       2290.53       2363.02        59.83 o
  11   6  15        259.45        241.34        36.97 o
  12   6  15          3.13          8.27        33.70 o
 -16   7  15        230.97        226.61        37.22 o
 -15   7  15        188.69        236.52        34.82 o
 -14   7  15        380.26        378.24        36.53 o
 -13   7  15        119.71        103.95        26.94 o
 -12   7  15       4189.21       4163.19        69.59 o
 -11   7  15         21.99         17.30        20.08 o
 -10   7  15       1520.02       1530.55        41.37 o
  -9   7  15        550.52        536.08        34.50 o
  -8   7  15       1854.34       1800.35        59.25 o
  -7   7  15       1248.65       1169.60        48.70 o
  -6   7  15       5240.03       5259.07       175.25 o
  -5   7  15          0.55        -15.41        23.52 o
  -4   7  15        586.19        629.65        37.51 o
  -3   7  15        501.70        549.24        36.61 o
  -2   7  15        381.25        387.77        33.15 o
  -1   7  15       2212.37       2195.42        63.67 o
   0   7  15       1905.31       1931.76        60.60 o
   1   7  15       1459.26       1320.65        50.63 o
   2   7  15         11.82        -14.70        24.79 o
   3   7  15          2.22        -26.92        26.92 o
   4   7  15        707.88        664.61        47.73 o
   5   7  15          1.69         28.22        29.43 o
   6   7  15       1982.36       1922.23        55.81 o
   7   7  15        694.43        768.01        51.30 o
   8   7  15       2996.04       2993.23        85.51 o
   9   7  15       1605.12       1486.64        64.97 o
  10   7  15         74.03         97.03        36.95 o
 -14   8  15          5.46         -3.88        36.62 o
 -13   8  15        862.78        860.12        41.64 o
 -12   8  15        294.82        276.67        29.67 o
 -11   8  15       2655.58       2728.67        80.53 o
 -10   8  15       1231.23       1341.49        57.89 o
  -9   8  15        195.57        157.17        36.49 o
  -8   8  15        601.65        581.88        41.26 o
  -7   8  15        140.31         85.76        30.48 o
  -6   8  15       2452.79       2565.14        72.48 o
  -5   8  15        346.94        417.90        34.09 o
  -4   8  15       1933.27       1874.96        61.10 o
  -3   8  15        714.71        711.28        41.64 o
  -2   8  15        314.66        323.63        35.15 o
  -1   8  15       1443.91       1527.35        66.41 o
   0   8  15       1124.58       1110.39        54.84 o
   1   8  15        163.60        145.93        33.20 o
   2   8  15          7.89         28.02        29.85 o
   3   8  15         86.30        102.53        32.17 o
   4   8  15        636.96        670.05        45.00 o
   5   8  15        456.53        463.69        48.06 o
   6   8  15       1993.70       1919.83        88.45 o
   7   8  15        180.25        200.93        30.13 o
   8   8  15          1.69        -26.15        30.99 o
 -11   9  15        883.19        896.47        60.74 o
 -10   9  15         70.69         91.58        37.72 o
  -9   9  15       1011.73       1009.16        57.31 o
  -8   9  15       1369.04       1227.27        61.27 o
  -7   9  15         79.96         63.82        35.21 o
  -6   9  15        799.60        781.30        58.57 o
  -5   9  15         17.11        -18.54        27.57 o
  -4   9  15       1649.82       1744.87        58.16 o
  -3   9  15         24.46         26.87        30.05 o
  -2   9  15       3632.62       3544.87       127.77 o
  -1   9  15         18.16         27.60        33.18 o
   0   9  15        378.27        339.86        40.26 o
   1   9  15         91.21         42.00        32.83 o
   2   9  15       2111.25       2322.83        85.76 o
   3   9  15         96.32        105.66        30.83 o
   4   9  15       1544.87       1575.59        82.85 o
   5   9  15        838.83        826.24        66.61 o
  -4  10  15       1551.26       1469.01        68.20 o
  -3  10  15        277.24        306.75        43.55 o
  -2  10  15        306.05        321.11        42.59 o
 -20   0  16         31.49        -50.78        50.78 o
 -18   0  16       1087.90       1090.40        96.21 o
 -16   0  16       6173.13       6509.42       158.87 o
 -14   0  16      16261.55      16207.72       317.89 o
 -12   0  16       4666.17       4770.46       165.38 o
 -10   0  16       2505.90       2284.14       108.01 o
  -8   0  16       1557.54       1614.71        57.88 o
  -6   0  16       8360.85       8274.66       109.07 o
  -4   0  16       7331.70       7152.59       109.44 o
  -2   0  16         49.87         86.30        16.89 o
   0   0  16       3124.60       3212.81        64.80 o
   2   0  16        679.96        715.15        35.28 o
   4   0  16         27.48          2.27        20.07 o
   6   0  16       1406.60       1317.03        53.24 o
   8   0  16       3056.98       3030.91        81.94 o
  10   0  16       1026.69       1075.28        80.06 o
  12   0  16       9315.36       8995.59       167.64 o
  14   0  16       5418.30       5456.69       124.30 o
 -21   1  16         85.23         61.32        38.17 o
 -20   1  16         60.47        115.72        38.18 o
 -19   1  16       1921.21       1922.27        75.55 o
 -18   1  16       1320.89       1295.73        52.50 o
 -17   1  16        739.55        748.44        41.32 o
 -16   1  16       1437.98       1423.88        51.28 o
 -15   1  16       1151.86       1064.04        40.45 o
 -14   1  16        507.81        484.36        34.01 o
 -13   1  16       7961.94       8183.53       126.83 o
 -12   1  16        808.53        844.73        35.24 o
 -11   1  16        212.92        150.67        21.90 o
 -10   1  16        134.48        130.10        20.86 o
  -9   1  16       1089.21       1018.84        28.19 o
  -8   1  16       3287.78       3290.02        51.92 o
  -7   1  16        321.89        338.09        18.02 o
  -6   1  16       2186.55       2138.48        36.99 o
  -5   1  16        474.65        486.79        19.99 o
  -4   1  16       8090.81       7878.52        75.98 o
  -3   1  16        457.59        442.07        17.70 o
  -2   1  16       6213.97       6024.98        66.03 o
  -1   1  16        656.26        652.47        21.60 o
   0   1  16        671.78        682.11        22.63 o
   1   1  16        696.42        720.76        23.55 o
   2   1  16       2837.01       3019.48        47.98 o
   3   1  16       3725.48       3775.83        53.55 o
   4   1  16         90.56         62.47        15.59 o
   5   1  16       6481.01       6366.66        77.52 o
   6   1  16       6929.54       6994.13        92.24 o
   7   1  16        166.15        153.84        20.35 o
   8   1  16       4018.22       4117.99        68.45 o
   9   1  16        149.23        131.55        23.30 o
  10   1  16       1402.09       1333.70        43.49 o
  11   1  16        897.27       1000.19        36.81 o
  12   1  16       1552.11       1562.00        45.50 o
  13   1  16       4447.21       4343.51        72.05 o
  14   1  16        314.90        337.23        29.16 o
  15   1  16         70.93         87.83        26.45 o
 -21   2  16        823.11        903.90        58.85 o
 -20   2  16       1934.91       1790.42        72.97 o
 -19   2  16         47.87         48.45        28.75 o
 -18   2  16       2215.12       2280.37       125.80 o
 -17   2  16          4.49          0.77        24.56 o
 -16   2  16         10.97         -6.70        23.24 o
 -15   2  16       1798.58       1844.38        63.40 o
 -14   2  16        122.87        138.70        26.18 o
 -13   2  16       1106.65       1098.86        39.91 o
 -12   2  16        960.34        911.63        34.63 o
 -11   2  16       1147.78       1129.98        34.52 o
 -10   2  16         88.10         54.98        16.96 o
  -9   2  16       2227.78       2245.33        48.72 o
  -8   2  16         12.98          6.93        12.57 o
  -7   2  16       4764.64       4843.48        61.68 o
  -6   2  16       1170.85       1185.15        29.75 o
  -5   2  16       5383.99       5231.66        62.50 o
  -4   2  16       2052.74       2118.02        36.66 o
  -3   2  16       1342.95       1335.23        32.21 o
  -2   2  16       2464.75       2421.50        35.23 o
  -1   2  16         14.72         18.18        11.47 o
   0   2  16       4734.55       4549.89        57.55 o
   1   2  16        262.94        284.54        17.69 o
   2   2  16        326.68        353.11        19.56 o
   3   2  16         16.27         -6.02        13.80 o
   4   2  16      18733.91      18760.34       181.63 o
   5   2  16        121.06        101.41        17.94 o
   6   2  16       2525.24       2473.59        53.33 o
   7   2  16        323.15        329.26        23.61 o
   8   2  16       1856.69       1792.19        49.94 o
   9   2  16        521.82        548.93        30.60 o
  10   2  16       2774.24       2872.28        59.68 o
  11   2  16         26.62         53.67        22.84 o
  12   2  16       1300.99       1234.43        42.94 o
  13   2  16         16.47         28.97        24.71 o
  14   2  16         18.60         12.31        25.01 o
 -20   3  16        235.08        236.66        34.50 o
 -19   3  16         72.87         53.95        28.90 o
 -18   3  16       1415.97       1382.83        52.27 o
 -17   3  16       1020.21       1066.48        54.48 o
 -16   3  16         32.45         20.54        24.43 o
 -15   3  16       3815.37       3650.76        69.97 o
 -14   3  16       3510.36       3467.85        63.49 o
 -13   3  16        336.23        357.99        27.05 o
 -12   3  16       2135.59       2115.50        48.30 o
 -11   3  16       3104.96       3093.17        61.56 o
 -10   3  16       5555.65       5549.18        71.44 o
  -9   3  16       4455.09       4470.51        56.48 o
  -8   3  16       7035.89       7090.34        82.77 o
  -7   3  16       3016.19       3065.19        47.08 o
  -6   3  16       9972.09       9961.88       108.65 o
  -5   3  16       1223.88       1191.79        32.52 o
  -4   3  16       7936.16       7911.93        90.71 o
  -3   3  16        187.54        213.91        17.55 o
  -2   3  16       2336.24       2103.51        41.38 o
  -1   3  16        627.11        562.07        25.49 o
   0   3  16        228.00        231.82        16.83 o
   1   3  16        830.48        873.86        27.27 o
   2   3  16       5268.78       5046.79        64.06 o
   3   3  16        863.77        842.37        28.28 o
   4   3  16       1844.11       1951.47        42.40 o
   5   3  16       1843.89       1866.12        42.39 o
   6   3  16       5665.95       5692.57        77.12 o
   7   3  16        646.48        619.77        28.70 o
   8   3  16         17.08         32.80        19.07 o
   9   3  16         17.50        -18.74        19.01 o
  10   3  16        652.85        683.12        33.31 o
  11   3  16       2276.42       2252.83        58.92 o
  12   3  16         46.85         47.11        25.79 o
  13   3  16       3417.38       3558.16        71.85 o
  14   3  16         97.36         35.88        28.88 o
 -19   4  16        154.35        139.75        31.03 o
 -18   4  16          6.60        -14.63        21.07 o
 -17   4  16        347.28        322.74        27.34 o
 -16   4  16       1568.85       1674.23        63.28 o
 -15   4  16        565.19        580.78        32.16 o
 -14   4  16        784.40        776.60        52.35 o
 -13   4  16          2.45          1.07        17.91 o
 -12   4  16       3084.18       3047.72        62.65 o
 -11   4  16       1459.29       1491.05        40.02 o
 -10   4  16      15510.22      15294.45       174.78 o
  -9   4  16        193.55        217.50        21.30 o
  -8   4  16       8224.58       8193.43       105.84 o
  -7   4  16         19.05         -3.62        16.17 o
  -6   4  16        110.67        141.81        18.47 o
  -5   4  16       5552.98       5332.54        73.79 o
  -4   4  16       3016.57       3276.89        54.90 o
  -3   4  16       9762.29       9469.95       112.93 o
  -2   4  16        907.96        896.66        31.12 o
  -1   4  16         22.70         25.41        16.84 o
   0   4  16       3648.95       3635.54        67.38 o
   1   4  16       1827.81       1898.54        47.35 o
   2   4  16         17.31         17.82        15.95 o
   3   4  16       3058.51       3005.81        52.85 o
   4   4  16        462.45        518.08        32.36 o
   5   4  16         93.63         66.64        18.37 o
   6   4  16        618.91        585.80        27.62 o
   7   4  16       1082.04       1017.02        34.25 o
   8   4  16       1097.51       1107.69        36.30 o
   9   4  16        509.07        502.22        33.10 o
  10   4  16        597.86        592.97        35.38 o
  11   4  16       1538.32       1582.06        49.76 o
  12   4  16       3330.16       3355.25        69.95 o
  13   4  16        469.66        450.06        35.74 o
 -18   5  16         63.11         36.75        21.73 o
 -17   5  16          4.75         -2.51        29.17 o
 -16   5  16        156.33        166.02        33.08 o
 -15   5  16       1017.85        962.09        52.99 o
 -14   5  16         29.21         20.94        25.81 o
 -13   5  16       2638.07       2836.57        70.16 o
 -12   5  16        994.47       1012.21        44.16 o
 -11   5  16       2296.40       2317.71        60.70 o
 -10   5  16       1915.69       1839.92        44.16 o
  -9   5  16       3453.81       3351.81        59.65 o
  -8   5  16        181.83        157.93        21.26 o
  -7   5  16       5115.51       4994.53        76.23 o
  -6   5  16       1011.85       1010.63        38.10 o
  -5   5  16         11.77          6.62        18.25 o
  -4   5  16       6652.88       6596.36        92.69 o
  -3   5  16       2403.76       2298.46        50.85 o
  -2   5  16       1290.48       1272.89        40.00 o
  -1   5  16      13843.40      13815.74       174.72 o
   0   5  16       2813.29       2937.54        61.91 o
   1   5  16       5564.59       5247.72        86.42 o
   2   5  16      10511.43      10409.89       141.50 o
   3   5  16        422.03        419.92        25.08 o
   4   5  16       4225.06       4261.55        75.95 o
   5   5  16       4193.43       4081.60        75.85 o
   6   5  16        122.72         92.29        23.89 o
   7   5  16        293.55        256.58        29.72 o
   8   5  16        179.37        204.05        26.44 o
   9   5  16       2341.79       2298.56        58.39 o
  10   5  16       1823.43       1766.23        52.57 o
  11   5  16       3005.14       3097.71        71.93 o
  12   5  16       2989.79       3002.01        77.38 o
 -17   6  16        903.69        996.39        59.34 o
 -16   6  16        269.00        220.01        35.75 o
 -15   6  16         82.68         61.09        29.16 o
 -14   6  16       1365.75       1405.57        61.26 o
 -13   6  16       2253.31       2375.08        65.92 o
 -12   6  16       3650.46       3623.33        70.10 o
 -11   6  16        203.68        228.06        22.94 o
 -10   6  16        801.23        745.56        31.23 o
  -9   6  16       1548.39       1592.12        43.64 o
  -8   6  16       1107.69       1140.64        44.84 o
  -7   6  16       2635.68       2823.88        66.06 o
  -6   6  16       1972.02       2119.48        60.73 o
  -5   6  16        182.01        173.65        24.72 o
  -4   6  16        541.76        658.40        34.70 o
  -3   6  16        912.22        975.17        43.30 o
  -2   6  16       7463.48       7591.56       121.56 o
  -1   6  16       5223.10       5102.79        96.30 o
   0   6  16       3958.82       3915.41        80.56 o
   1   6  16        306.03        292.91        36.36 o
   2   6  16        698.09        702.62        55.63 o
   3   6  16        274.39        224.12        30.26 o
   4   6  16       2607.82       2497.48        57.00 o
   5   6  16       2294.56       2349.74        74.04 o
   6   6  16       2970.10       2884.93        72.82 o
   7   6  16       1763.97       1802.70        87.87 o
   8   6  16        341.09        322.57        33.01 o
   9   6  16         98.41         81.06        28.23 o
  10   6  16       3086.40       2935.77        69.25 o
  11   6  16        174.63        185.03        37.45 o
 -15   7  16       2512.04       2628.99        74.02 o
 -14   7  16         43.40         22.57        30.22 o
 -13   7  16        228.18        248.75        27.24 o
 -12   7  16       1572.95       1578.06        50.47 o
 -11   7  16       4864.77       4920.44        78.63 o
 -10   7  16        668.75        668.94        46.15 o
  -9   7  16       3731.56       4034.61        85.82 o
  -8   7  16        468.64        535.07        39.21 o
  -7   7  16        561.85        569.90        58.13 o
  -6   7  16        563.33        556.02        40.89 o
  -5   7  16       4230.42       4468.32        96.58 o
  -4   7  16        786.43        818.58        42.96 o
  -3   7  16       7828.40       8036.94       129.21 o
  -2   7  16       1569.90       1464.63        53.66 o
  -1   7  16       1627.12       1499.80        54.94 o
   0   7  16       2560.88       2676.49        71.02 o
   1   7  16         35.79         23.22        26.66 o
   2   7  16       1599.41       1584.81        57.48 o
   3   7  16        913.40        879.21        50.06 o
   4   7  16        417.28        363.77        39.23 o
   5   7  16         73.26         51.16        31.35 o
   6   7  16        904.79        891.67        41.89 o
   7   7  16        995.47        928.53        41.95 o
   8   7  16          0.33        -24.39        24.39 o
   9   7  16         29.67         20.73        35.45 o
 -13   8  16        455.58        553.12        51.78 o
 -12   8  16       1539.55       1576.33        64.44 o
 -11   8  16        135.78        108.73        35.16 o
 -10   8  16       2164.23       2098.70        67.53 o
  -9   8  16        678.74        720.54        44.76 o
  -8   8  16       1107.24       1110.84        51.97 o
  -7   8  16        774.47        808.45        46.37 o
  -6   8  16         93.53         96.36        32.78 o
  -5   8  16          2.23          2.26        30.81 o
  -4   8  16       7637.81       7876.15       130.13 o
  -3   8  16       1428.62       1571.10        60.20 o
  -2   8  16       8552.48       8795.09       141.58 o
  -1   8  16         16.27        -11.47        27.60 o
   0   8  16       1092.23       1099.78        49.79 o
   1   8  16       3829.31       4048.25        96.72 o
   2   8  16        374.71        394.54        40.81 o
   3   8  16       4060.04       4090.55        97.85 o
   4   8  16         89.70         77.72        32.97 o
   5   8  16        195.52        170.16        34.27 o
   6   8  16       1370.13       1442.48        59.54 o
   7   8  16       1514.30       1423.72        80.81 o
 -10   9  16        350.87        412.28        56.75 o
  -9   9  16        282.43        359.77        45.00 o
  -8   9  16        191.65        187.71        39.74 o
  -7   9  16        199.47        157.59        38.87 o
  -6   9  16         59.90         36.05        33.36 o
  -5   9  16          6.79         -3.78        31.60 o
  -4   9  16        101.80        102.74        32.40 o
  -3   9  16       4081.78       4127.08        90.96 o
  -2   9  16         72.37        101.46        38.88 o
  -1   9  16       9102.92       9107.62       183.20 o
   0   9  16        692.70        778.39        53.99 o
   1   9  16       2625.37       2872.11       124.05 o
   2   9  16       1401.49       1342.64        63.17 o
   3   9  16        743.58        705.20        46.74 o
 -21   0  17       1200.13       1383.13       109.28 o
 -19   0  17       5701.09       5550.05       282.76 o
 -17   0  17       1862.64       2049.01        87.62 o
 -15   0  17       7228.13       7275.13       170.12 o
 -13   0  17       9312.68       9268.84       240.75 o
 -11   0  17         43.55         71.55        29.81 o
  -9   0  17       4725.68       4883.81       106.49 o
  -7   0  17       3257.34       3188.63        81.55 o
  -5   0  17          3.69          4.57        14.43 o
  -3   0  17       3671.98       3575.83        63.78 o
  -1   0  17       8817.90       8239.72       153.61 o
   1   0  17       2445.21       2616.25        60.65 o
   3   0  17       5329.70       5240.42        97.66 o
   5   0  17       2755.47       2954.17        91.35 o
   7   0  17      11034.10      10989.71       187.50 o
   9   0  17      11804.15      11792.71       202.07 o
  11   0  17       4123.89       4288.61       105.56 o
  13   0  17        483.08        463.06        56.29 o
 -21   1  17        153.52        206.47        43.12 o
 -20   1  17       3047.10       2942.75        95.68 o
 -19   1  17        595.50        648.82        43.14 o
 -18   1  17        326.30        316.24        34.89 o
 -17   1  17        744.36        714.09        73.02 o
 -16   1  17       4577.94       4485.54       123.14 o
 -15   1  17       2676.17       2609.53        68.66 o
 -14   1  17       3985.31       4076.91        87.54 o
 -13   1  17        598.46        590.92        37.65 o
 -12   1  17        874.58        931.84        38.30 o
 -11   1  17       4216.99       4149.25        84.96 o
 -10   1  17        103.35        110.24        19.08 o
  -9   1  17       1054.30        908.92        31.55 o
  -8   1  17         53.31         52.62        14.96 o
  -7   1  17        156.62        159.81        16.13 o
  -6   1  17       1810.09       1712.45        34.43 o
  -5   1  17        383.27        408.19        18.80 o
  -4   1  17       2835.99       2653.05        38.20 o
  -3   1  17       2380.06       2422.41        37.29 o
  -2   1  17       6541.96       6557.70        71.84 o
  -1   1  17       4328.23       4462.84        57.18 o
   0   1  17       1282.69       1332.18        31.52 o
   1   1  17        649.42        637.38        23.98 o
   2   1  17        156.58        137.66        16.63 o
   3   1  17       1557.29       1600.94        55.69 o
   4   1  17       1983.99       1944.70        40.60 o
   5   1  17       3389.61       3425.91        72.46 o
   6   1  17      11350.16      11504.70       129.66 o
   7   1  17         48.54         46.05        19.93 o
   8   1  17      15502.26      16036.37       181.35 o
   9   1  17        655.20        682.55        33.62 o
  10   1  17        202.00        248.65        26.62 o
  11   1  17       1031.33        961.34        39.32 o
  12   1  17        298.96        289.51        28.99 o
  13   1  17       3190.05       3146.68        66.04 o
  14   1  17       1237.02       1147.92        45.93 o
 -20   2  17         14.26         50.70        31.70 o
 -19   2  17        473.82        492.84        41.28 o
 -18   2  17        258.93        290.34        33.41 o
 -17   2  17       2000.95       2204.34        97.14 o
 -16   2  17         84.34         59.15        27.37 o
 -15   2  17       3849.72       3956.04        87.74 o
 -14   2  17        152.00        165.23        28.09 o
 -13   2  17        134.90        163.14        22.99 o
 -12   2  17          7.16         -4.66        16.61 o
 -11   2  17       1110.28       1019.44        39.79 o
 -10   2  17       1668.95       1680.40        48.93 o
  -9   2  17       3238.27       3175.01        53.16 o
  -8   2  17         25.68         13.73        14.62 o
  -7   2  17        221.60        194.06        16.92 o
  -6   2  17       1641.24       1639.12        35.76 o
  -5   2  17       6875.32       6656.67        76.11 o
  -4   2  17        136.35        188.37        16.41 o
  -3   2  17       1710.81       1660.55        41.99 o
  -2   2  17        103.17        135.82        14.12 o
  -1   2  17       8912.26       8727.03        97.86 o
   0   2  17        180.96        192.75        16.53 o
   1   2  17       7010.20       6919.49        80.08 o
   2   2  17         19.47         24.28        14.75 o
   3   2  17        602.47        633.73        25.11 o
   4   2  17        195.75        174.15        20.09 o
   5   2  17       8206.35       8513.87       102.41 o
   6   2  17        547.61        612.53        28.55 o
   7   2  17      22797.64      22599.32       228.89 o
   8   2  17        300.85        279.03        24.59 o
   9   2  17       1552.06       1620.78        61.29 o
  10   2  17       2821.10       2776.54        72.93 o
  11   2  17       1791.76       1781.81        54.16 o
  12   2  17        670.14        703.15        41.18 o
  13   2  17       1420.43       1447.38        45.85 o
  14   2  17       1433.46       1317.39        50.08 o
 -20   3  17       1186.13       1243.23        55.12 o
 -19   3  17       1626.28       1568.62        63.91 o
 -18   3  17        808.78        864.14        46.88 o
 -17   3  17        786.20        927.65        46.31 o
 -16   3  17        899.10        854.46        52.54 o
 -15   3  17         36.19         19.12        19.50 o
 -14   3  17       4704.68       4608.43        82.07 o
 -13   3  17          2.32         15.26        18.57 o
 -12   3  17       3882.74       3806.16        91.64 o
 -11   3  17       5414.22       5359.73        79.67 o
 -10   3  17          4.43         -3.08        15.59 o
  -9   3  17       1124.19       1205.69        33.23 o
  -8   3  17        953.56        995.47        30.18 o
  -7   3  17       7503.18       7360.70        86.78 o
  -6   3  17        330.86        395.79        21.28 o
  -5   3  17       5329.46       5246.37        68.64 o
  -4   3  17       1277.48       1336.90        33.79 o
  -3   3  17         26.48         40.78        15.48 o
  -2   3  17      10735.64      10533.31       116.24 o
  -1   3  17        899.95        881.84        29.18 o
   0   3  17       7298.01       7125.75        85.01 o
   1   3  17        866.28        851.53        27.90 o
   2   3  17       1911.28       1915.85        43.18 o
   3   3  17       3594.12       3559.44        56.35 o
   4   3  17       2001.36       2146.89        44.55 o
   5   3  17       3713.42       3691.08        59.83 o
   6   3  17       2363.58       2457.73        49.97 o
   7   3  17        119.73        118.73        21.27 o
   8   3  17       1739.77       1975.48        54.99 o
   9   3  17       3761.48       4061.30        84.28 o
  10   3  17        288.86        280.46        28.10 o
  11   3  17       2061.48       2111.91        54.99 o
  12   3  17         35.09         41.63        26.60 o
  13   3  17          2.19         11.74        26.42 o
 -19   4  17          3.54        -23.87        28.34 o
 -18   4  17       1022.05       1037.97        39.18 o
 -17   4  17         44.46         40.75        21.94 o
 -16   4  17       5287.29       5599.15       125.58 o
 -15   4  17       2875.42       2849.74        67.12 o
 -14   4  17       2916.22       2937.20        78.39 o
 -13   4  17       7330.76       7644.54       121.61 o
 -12   4  17         15.31         -2.79        19.27 o
 -11   4  17        286.49        274.09        22.33 o
 -10   4  17          0.65        -16.49        16.49 o
  -9   4  17       6778.28       6723.33        86.56 o
  -8   4  17        493.63        428.83        22.37 o
  -7   4  17       3809.71       3923.90        58.80 o
  -6   4  17       2170.66       2097.37        63.66 o
  -5   4  17        297.76        325.91        28.73 o
  -4   4  17         42.64         31.17        17.34 o
  -3   4  17       2451.95       2484.27        48.96 o
  -2   4  17        397.07        380.55        22.57 o
  -1   4  17       3991.72       4107.73        61.10 o
   0   4  17       3370.98       3497.55        62.01 o
   1   4  17        336.40        354.05        20.37 o
   2   4  17       1168.76       1205.10        35.29 o
   3   4  17         22.94         14.09        17.69 o
   4   4  17        101.94        109.44        20.27 o
   5   4  17        250.72        220.89        21.83 o
   6   4  17          4.95        -18.18        18.18 o
   7   4  17        111.46         80.06        20.88 o
   8   4  17        270.51        268.78        24.58 o
   9   4  17         51.74         33.09        21.50 o
  10   4  17        492.91        518.30        33.89 o
  11   4  17         46.61         57.57        26.43 o
  12   4  17        479.36        477.15        41.22 o
 -18   5  17       3817.37       4143.85        87.01 o
 -17   5  17       1006.75        936.38        47.96 o
 -16   5  17       3249.18       3281.58        73.87 o
 -15   5  17       5748.53       5898.15       108.50 o
 -14   5  17        807.25        769.77        41.83 o
 -13   5  17       1046.36       1120.87        48.18 o
 -12   5  17         38.17         33.09        21.72 o
 -11   5  17          4.54          0.35        20.14 o
 -10   5  17        604.79        524.73        28.59 o
  -9   5  17         12.13         12.69        19.12 o
  -8   5  17        832.46        772.86        40.49 o
  -7   5  17          3.65         -4.58        20.54 o
  -6   5  17         57.32         41.73        21.58 o
  -5   5  17          3.33          9.23        20.42 o
  -4   5  17         89.40         92.11        20.93 o
  -3   5  17        223.88        229.89        25.45 o
  -2   5  17        185.04        232.34        25.75 o
  -1   5  17       2044.00       2104.82        54.17 o
   0   5  17       1775.88       1785.88        51.39 o
   1   5  17       4471.91       4586.97        81.11 o
   2   5  17       4957.99       4896.86        85.24 o
   3   5  17         83.06         80.45        20.94 o
   4   5  17        130.05        147.93        24.49 o
   5   5  17          7.68         15.37        22.46 o
   6   5  17       1671.04       1583.54        47.27 o
   7   5  17       1007.89       1003.90        40.27 o
   8   5  17        307.69        236.11        27.94 o
   9   5  17        388.56        423.07        32.54 o
  10   5  17       1099.83       1013.74        45.68 o
  11   5  17         82.38        129.55        30.19 o
 -17   6  17       2124.34       2121.31        99.44 o
 -16   6  17         91.10         75.21        34.13 o
 -15   6  17        297.70        334.06        36.85 o
 -14   6  17        116.55        123.40        32.52 o
 -13   6  17         45.54         57.64        24.28 o
 -12   6  17        944.86       1043.94        41.28 o
 -11   6  17        310.10        344.89        29.47 o
 -10   6  17       1908.58       1992.90        50.15 o
  -9   6  17       1978.23       2086.13        52.89 o
  -8   6  17         13.97        -19.86        23.52 o
  -7   6  17       1164.81       1142.19        47.51 o
  -6   6  17       2891.98       2900.44        67.28 o
  -5   6  17        464.49        446.75        38.48 o
  -4   6  17       2367.70       2271.29        56.08 o
  -3   6  17        473.21        482.18        34.84 o
  -2   6  17        444.48        414.99        34.33 o
  -1   6  17        235.00        196.43        29.65 o
   0   6  17         52.40         52.35        26.70 o
   1   6  17       3819.94       3767.31        81.58 o
   2   6  17        384.97        341.50        33.61 o
   3   6  17       1312.32       1307.76        52.46 o
   4   6  17       1848.75       1705.75        59.35 o
   5   6  17       1526.86       1610.82        53.55 o
   6   6  17        799.13        875.88        42.36 o
   7   6  17        692.69        731.03        41.63 o
   8   6  17          3.70        -17.76        27.17 o
   9   6  17         13.83        -24.27        25.90 o
  10   6  17       1014.05       1003.39        42.39 o
 -15   7  17         70.48         82.86        32.91 o
 -14   7  17        303.89        314.40        30.35 o
 -13   7  17          3.29          8.98        25.26 o
 -12   7  17        680.06        683.92        36.76 o
 -11   7  17        366.04        365.87        30.60 o
 -10   7  17       4199.90       4639.55        85.90 o
  -9   7  17         64.55         94.22        32.17 o
  -8   7  17      15708.49      16050.19       282.36 o
  -7   7  17        838.10        818.96        47.60 o
  -6   7  17       2541.70       2597.13        76.29 o
  -5   7  17       3032.75       3285.91        83.95 o
  -4   7  17        263.69        311.71        35.99 o
  -3   7  17        579.79        571.71        39.36 o
  -2   7  17        396.14        379.75        35.19 o
  -1   7  17        482.43        547.51        39.58 o
   0   7  17        286.18        294.00        33.71 o
   1   7  17         72.35         60.72        27.80 o
   2   7  17         41.49         37.69        28.61 o
   3   7  17          8.00        -11.10        31.28 o
   4   7  17        213.04        144.97        36.85 o
   5   7  17        530.90        495.31        43.14 o
   6   7  17        590.13        639.31        39.64 o
   7   7  17         12.33        -17.39        25.77 o
   8   7  17       1012.87       1026.41        61.66 o
 -12   8  17        382.66        413.33        43.88 o
 -11   8  17          6.68        -32.99        32.99 o
 -10   8  17       1823.91       1873.95        65.38 o
  -9   8  17       5817.82       6185.70       115.10 o
  -8   8  17          0.00        -13.90        32.20 o
  -7   8  17       5639.73       6105.88       121.28 o
  -6   8  17        114.56        107.49        34.35 o
  -5   8  17        169.98        162.28        39.96 o
  -4   8  17        165.20        184.65        35.91 o
  -3   8  17         22.77         54.20        30.51 o
  -2   8  17        818.93        826.75        46.52 o
  -1   8  17          6.45         -1.68        27.97 o
   0   8  17        316.72        315.91        36.47 o
   1   8  17          6.99        -24.42        38.67 o
   2   8  17        111.73        102.00        35.88 o
   3   8  17          1.63         45.40        33.89 o
   4   8  17       1466.55       1520.18        71.49 o
   5   8  17        212.22        240.05        46.62 o
  -8   9  17       1051.89       1031.78        58.95 o
  -7   9  17         26.32         -9.18        33.89 o
  -6   9  17        671.40        751.17        50.68 o
  -5   9  17         17.23         60.60        38.98 o
  -4   9  17       1364.02       1552.06        65.84 o
  -3   9  17        273.61        315.91        39.16 o
  -2   9  17        295.86        339.73        39.45 o
  -1   9  17         49.55         36.47        35.28 o
   0   9  17        610.42        679.33        50.17 o
   1   9  17        494.04        534.13        46.57 o
 -20   0  18        869.02        755.38        94.74 o
 -18   0  18       2760.87       2726.71       101.26 o
 -16   0  18        401.09        443.59        49.46 o
 -14   0  18       2307.85       2163.40       134.40 o
 -12   0  18        399.26        517.76        58.69 o
 -10   0  18       5117.57       5115.50       112.83 o
  -8   0  18       2895.99       2749.59       101.98 o
  -6   0  18       5283.57       5036.08        93.47 o
  -4   0  18       3275.46       3139.47        60.34 o
  -2   0  18      16374.78      16602.82       226.87 o
   0   0  18      35098.60      35642.06       455.65 o
   2   0  18      18769.82      19019.11       260.47 o
   4   0  18        182.41        171.87        30.55 o
   6   0  18       2179.96       2102.47        72.69 o
   8   0  18       1595.31       1526.66        64.21 o
  10   0  18       1132.21       1104.23        58.37 o
  12   0  18       1452.23       1530.70        69.53 o
 -20   1  18          6.10          0.28        40.96 o
 -19   1  18       3442.61       3694.91        95.48 o
 -18   1  18        336.65        321.71        39.28 o
 -17   1  18        642.84        625.00        48.57 o
 -16   1  18        445.01        431.06        37.60 o
 -15   1  18        484.49        419.70        35.58 o
 -14   1  18       1459.36       1451.12        58.78 o
 -13   1  18        614.31        593.98        46.27 o
 -12   1  18       5186.73       5403.09        95.17 o
 -11   1  18        155.46        143.31        21.95 o
 -10   1  18         27.31         36.31        18.34 o
  -9   1  18         15.06         19.13        14.20 o
  -8   1  18         65.93         49.62        15.77 o
  -7   1  18       2907.06       2769.56        49.84 o
  -6   1  18       1746.99       1673.59        35.61 o
  -5   1  18        351.31        328.73        21.21 o
  -4   1  18       1573.98       1487.37        53.06 o
  -3   1  18       9488.50       9427.01        99.56 o
  -2   1  18        601.75        610.16        21.79 o
  -1   1  18       7458.55       7326.55        82.89 o
   0   1  18       1000.96       1026.57        29.19 o
   1   1  18      18989.49      19174.38       184.62 o
   2   1  18       3530.83       3510.43        58.90 o
   3   1  18      13756.22      13624.68       139.85 o
   4   1  18       1139.46       1022.31        31.86 o
   5   1  18        161.79        197.00        21.83 o
   6   1  18         57.12         77.29        20.41 o
   7   1  18       4323.64       4443.31        69.19 o
   8   1  18        298.92        343.37        27.79 o
   9   1  18       2582.55       2676.50        58.92 o
  10   1  18       1567.73       1661.93        55.76 o
  11   1  18       1611.34       1665.10        50.79 o
  12   1  18       3552.74       3614.33        78.30 o
  13   1  18         99.12         76.85        27.18 o
 -20   2  18       6245.08       6762.22       125.18 o
 -19   2  18        730.47        691.22        66.60 o
 -18   2  18       2798.72       3050.20        82.24 o
 -17   2  18        316.57        297.98        36.43 o
 -16   2  18       1586.67       1627.35        87.68 o
 -15   2  18         56.18         18.11        26.00 o
 -14   2  18       1009.43       1025.78        60.21 o
 -13   2  18        214.63        176.93        32.68 o
 -12   2  18        463.19        431.64        29.56 o
 -11   2  18       2929.39       2831.81        51.02 o
 -10   2  18       3750.55       3700.83        65.24 o
  -9   2  18      10099.44       9941.45       121.40 o
  -8   2  18       2693.06       2658.20        55.80 o
  -7   2  18       6798.62       6558.37        84.05 o
  -6   2  18         50.46         44.65        15.41 o
  -5   2  18       5163.88       5323.00        69.70 o
  -4   2  18       1145.27       1165.16        40.78 o
  -3   2  18        565.64        566.34        24.20 o
  -2   2  18       1360.37       1280.54        30.46 o
  -1   2  18         16.55         21.54        14.84 o
   0   2  18       7085.89       6841.17        83.63 o
   1   2  18        858.72        844.04        27.86 o
   2   2  18      15952.61      15694.04       156.65 o
   3   2  18       1063.69       1106.13        32.19 o
   4   2  18       3691.59       3788.33        60.65 o
   5   2  18       4229.70       4318.79        69.94 o
   6   2  18        836.48        831.51        32.59 o
   7   2  18        161.75        180.52        23.23 o
   8   2  18      10243.79      10424.64       130.51 o
   9   2  18       1431.97       1356.67        44.33 o
  10   2  18       3447.14       3412.79        79.33 o
  11   2  18       1019.26       1030.80        41.83 o
  12   2  18         47.67         33.29        25.63 o
  13   2  18        188.77        191.86        29.49 o
 -19   3  18        246.76        249.82        36.88 o
 -18   3  18       1709.27       1741.03        63.24 o
 -17   3  18        112.29        110.44        29.40 o
 -16   3  18         34.99         24.48        27.01 o
 -15   3  18        102.05         72.10        29.83 o
 -14   3  18        758.91        792.04        36.85 o
 -13   3  18        114.22        123.65        23.76 o
 -12   3  18         12.51         31.96        22.41 o
 -11   3  18       1991.31       2031.95        51.66 o
 -10   3  18       2349.79       2372.79        46.05 o
  -9   3  18        210.94        254.71        20.85 o
  -8   3  18      14181.40      14352.87       157.06 o
  -7   3  18       6003.46       5947.32        76.08 o
  -6   3  18       4830.24       4828.44        66.91 o
  -5   3  18       3098.91       2977.41        49.67 o
  -4   3  18         30.36         14.31        15.64 o
  -3   3  18        320.38        319.07        26.42 o
  -2   3  18          5.55         -8.78        15.67 o
  -1   3  18       3989.24       3920.70        62.08 o
   0   3  18          8.33          3.96        14.67 o
   1   3  18       6442.09       6595.29        82.59 o
   2   3  18         71.56         57.73        18.53 o
   3   3  18        105.81        118.34        19.91 o
   4   3  18       4601.04       4805.23        69.79 o
   5   3  18       1473.66       1512.06        41.46 o
   6   3  18       5726.38       5645.04        85.38 o
   7   3  18       4305.23       4360.72        68.85 o
   8   3  18        765.81        737.71        32.66 o
   9   3  18       1944.72       1989.53        56.25 o
  10   3  18        150.66        184.74        27.21 o
  11   3  18        416.33        404.62        31.99 o
  12   3  18         72.32         89.36        28.43 o
 -18   4  18        112.14         96.30        32.71 o
 -17   4  18        588.32        588.02        34.93 o
 -16   4  18        174.94        140.26        26.39 o
 -15   4  18        255.55        226.37        31.27 o
 -14   4  18        229.66        207.47        26.19 o
 -13   4  18        745.53        709.11        39.48 o
 -12   4  18       2848.53       2943.88        67.77 o
 -11   4  18       3391.01       3369.48        58.82 o
 -10   4  18       1564.66       1681.37        57.86 o
  -9   4  18       1360.64       1364.34        41.50 o
  -8   4  18        163.97        164.48        19.36 o
  -7   4  18       3610.60       3796.63        58.17 o
  -6   4  18       9721.53       9598.70       122.19 o
  -5   4  18       9963.05       9826.33       144.75 o
  -4   4  18       3441.66       3280.92        56.63 o
  -3   4  18       2270.71       2153.14        44.06 o
  -2   4  18       1545.08       1586.10        70.92 o
  -1   4  18         40.29         30.27        19.12 o
   0   4  18       2795.33       2737.53        77.71 o
   1   4  18        871.82        837.45        29.04 o
   2   4  18        451.71        450.62        25.04 o
   3   4  18       3791.82       3803.19        63.12 o
   4   4  18       2517.41       2575.14        53.46 o
   5   4  18       2614.18       2504.73        53.82 o
   6   4  18       2870.66       2891.48        55.63 o
   7   4  18         86.88         81.41        21.94 o
   8   4  18       1231.89       1223.39        39.83 o
   9   4  18        366.76        391.55        28.43 o
  10   4  18        307.09        323.46        31.71 o
  11   4  18       2351.23       2374.01        76.55 o
 -17   5  18          7.56          7.70        25.03 o
 -16   5  18       1327.72       1278.86        60.32 o
 -15   5  18       3216.07       3321.22        75.97 o
 -14   5  18          3.15          9.15        23.07 o
 -13   5  18       2517.07       2722.84        89.89 o
 -12   5  18       1151.26       1156.34        49.75 o
 -11   5  18          4.55         10.90        22.56 o
 -10   5  18        826.54        796.95        35.94 o
  -9   5  18        757.03        747.19        33.89 o
  -8   5  18        607.96        590.19        30.48 o
  -7   5  18        100.06         95.03        24.12 o
  -6   5  18       2286.50       2449.95        59.23 o
  -5   5  18       1372.65       1374.44        52.80 o
  -4   5  18       4102.82       4029.35        79.14 o
  -3   5  18       4648.41       4698.52        81.45 o
  -2   5  18        129.43        139.11        24.52 o
  -1   5  18         53.88         80.60        23.66 o
   0   5  18       2863.96       2920.76        65.09 o
   1   5  18         13.28        -21.07        22.34 o
   2   5  18       2722.27       2938.32        66.48 o
   3   5  18         19.97        -15.08        18.94 o
   4   5  18       3116.48       3012.17        65.99 o
   5   5  18         48.77         48.32        22.92 o
   6   5  18         83.97        105.62        24.87 o
   7   5  18       2308.20       2319.94        58.44 o
   8   5  18         50.85         39.53        26.85 o
   9   5  18       5830.84       5985.10        97.72 o
  10   5  18       2845.63       2912.44        83.45 o
 -16   6  18       1989.60       2060.72        97.70 o
 -15   6  18        699.43        743.69        45.21 o
 -14   6  18       6621.45       6858.15       138.35 o
 -13   6  18       1233.31       1236.73        60.76 o
 -12   6  18       2418.50       2379.86        65.68 o
 -11   6  18        364.90        375.23        33.93 o
 -10   6  18         29.45         15.81        23.40 o
  -9   6  18       2877.18       2939.76        63.06 o
  -8   6  18         65.72         72.50        26.70 o
  -7   6  18       2843.57       2829.05        68.53 o
  -6   6  18        880.27        847.38        41.94 o
  -5   6  18        206.19        257.62        30.39 o
  -4   6  18       4208.52       4416.91       107.69 o
  -3   6  18       2515.83       2508.83        68.23 o
  -2   6  18       2862.46       2866.12        77.34 o
  -1   6  18        748.22        734.12        41.84 o
   0   6  18         15.23        -22.89        25.63 o
   1   6  18        261.11        265.14        33.26 o
   2   6  18         81.24        106.83        29.04 o
   3   6  18         58.79         47.86        29.61 o
   4   6  18          6.99          6.88        28.36 o
   5   6  18       1041.34       1025.02        43.77 o
   6   6  18         51.08         78.12        28.49 o
   7   6  18       1314.76       1333.38        49.31 o
   8   6  18       4385.22       4665.97       102.77 o
   9   6  18         88.32         66.05        29.13 o
 -14   7  18       1105.06       1207.45        78.94 o
 -13   7  18       4144.66       4230.55        87.72 o
 -12   7  18        154.09        211.34        32.04 o
 -11   7  18       6257.24       6181.48       131.82 o
 -10   7  18        381.83        382.22        40.88 o
  -9   7  18        175.59        217.26        36.64 o
  -8   7  18        653.27        776.65        53.32 o
  -7   7  18       1956.63       2007.75        83.86 o
  -6   7  18        149.67        175.84        34.35 o
  -5   7  18       8460.92       8562.49       149.66 o
  -4   7  18        119.22        180.30        34.53 o
  -3   7  18       2855.64       2868.50        81.02 o
  -2   7  18        508.39        460.48        38.27 o
  -1   7  18        731.82        754.65        44.54 o
   0   7  18        213.88        244.61        33.57 o
   1   7  18        204.29        139.73        32.07 o
   2   7  18        658.13        601.69        47.36 o
   3   7  18        666.82        667.96        44.27 o
   4   7  18        390.99        302.00        41.14 o
   5   7  18        230.03        218.40        39.11 o
   6   7  18        283.59        333.45        29.94 o
   7   7  18         32.39         26.58        28.28 o
 -11   8  18        178.36        196.94        39.39 o
 -10   8  18       1141.27       1248.60        56.92 o
  -9   8  18        239.86        240.86        39.56 o
  -8   8  18         67.57         37.83        33.69 o
  -7   8  18        262.52        250.64        38.96 o
  -6   8  18       1817.01       1974.39        83.61 o
  -5   8  18        109.58         82.58        33.88 o
  -4   8  18       3161.97       3188.24        90.43 o
  -3   8  18       1168.37       1161.13        57.19 o
  -2   8  18        736.84        707.82        45.37 o
  -1   8  18        106.98        100.32        32.31 o
   0   8  18         99.20        153.93        33.68 o
   1   8  18       2323.44       2450.88        81.43 o
   2   8  18        215.54        210.96        39.85 o
   3   8  18         71.72         67.23        36.63 o
   4   8  18         89.81         46.63        35.99 o
 -19   0  19       4809.07       5115.51       188.96 o
 -17   0  19       1413.20       1387.07        89.98 o
 -15   0  19       3111.11       3141.17       187.28 o
 -13   0  19       3762.29       3609.77       128.19 o
 -11   0  19        319.71        298.96        36.02 o
  -9   0  19        230.68        207.25        33.30 o
  -7   0  19        767.72        776.98        50.46 o
  -5   0  19      14847.38      15234.29       231.50 o
  -3   0  19      28083.47      27656.89       333.43 o
  -1   0  19       1487.68       1707.67        52.66 o
   1   0  19      11398.22      11336.70       169.55 o
   3   0  19       6425.67       6253.28       110.62 o
   5   0  19        234.21        256.19        36.90 o
   7   0  19       1312.58       1398.64        62.73 o
   9   0  19        121.34        104.97        35.17 o
  11   0  19          7.39        -22.68        34.82 o
 -19   1  19         41.92         24.53        37.78 o
 -18   1  19        186.73        179.93        40.78 o
 -17   1  19       3549.40       3746.37        89.75 o
 -16   1  19        995.99        883.23        68.69 o
 -15   1  19       4851.22       5004.08       113.95 o
 -14   1  19        361.90        349.08        44.31 o
 -13   1  19        174.90        123.90        30.55 o
 -12   1  19        628.79        637.39        33.27 o
 -11   1  19       1267.62       1239.19        39.96 o
 -10   1  19        253.84        222.18        23.46 o
  -9   1  19        864.95        772.51        27.36 o
  -8   1  19       1543.81       1460.73        37.71 o
  -7   1  19       1615.19       1495.33        39.44 o
  -6   1  19       7471.24       7347.69        97.78 o
  -5   1  19       8731.05       8341.11        96.89 o
  -4   1  19       3221.73       3334.91        47.51 o
  -3   1  19        375.92        386.88        20.29 o
  -2   1  19       2122.01       2120.10        57.81 o
  -1   1  19      10275.70      10253.00       108.85 o
   0   1  19         12.03         -0.31        15.75 o
   1   1  19        119.58        154.12        18.34 o
   2   1  19       5743.49       5692.62        72.82 o
   3   1  19       1547.54       1528.63        43.01 o
   4   1  19       2784.53       2740.53        60.03 o
   5   1  19         30.45         56.05        19.98 o
   6   1  19       3473.90       3580.84        61.33 o
   7   1  19        507.49        532.83        31.01 o
   8   1  19        776.24        730.76        36.48 o
   9   1  19        240.44        165.73        26.01 o
  10   1  19       1166.84       1174.90        43.91 o
  11   1  19        152.09        174.77        28.34 o
  12   1  19        241.92        229.37        29.77 o
 -19   2  19         23.74         -6.33        32.77 o
 -18   2  19       3748.05       3852.68        93.93 o
 -17   2  19       1046.30       1004.75        57.47 o
 -16   2  19       2759.63       2800.32        84.65 o
 -15   2  19         90.87         34.98        33.26 o
 -14   2  19       1873.99       1958.46        68.55 o
 -13   2  19       2772.01       2730.13        70.86 o
 -12   2  19       2400.72       2333.40        56.22 o
 -11   2  19       1562.45       1462.72        38.65 o
 -10   2  19       1295.89       1315.91        36.96 o
  -9   2  19       5753.20       5578.60        87.24 o
  -8   2  19         91.40         58.11        18.71 o
  -7   2  19      10155.05      10151.18       118.65 o
  -6   2  19        375.35        384.42        24.94 o
  -5   2  19        725.42        711.34        27.37 o
  -4   2  19         11.02         -8.90        16.61 o
  -3   2  19         85.66         50.46        18.16 o
  -2   2  19         12.42        -13.25        13.25 o
  -1   2  19        124.05        132.07        17.53 o
   0   2  19        165.92        152.43        18.64 o
   1   2  19        109.41         63.14        17.96 o
   2   2  19        175.11        184.90        19.46 o
   3   2  19        793.55        883.67        39.90 o
   4   2  19       1558.49       1553.14        58.33 o
   5   2  19       4352.68       4508.34        68.91 o
   6   2  19        513.79        500.74        28.66 o
   7   2  19       4143.62       4225.50        69.98 o
   8   2  19        468.56        441.51        30.83 o
   9   2  19        394.93        453.86        33.93 o
  10   2  19       1044.14       1152.88        43.35 o
  11   2  19       3440.60       3568.19        70.70 o
  12   2  19        426.89        445.68        33.96 o
 -19   3  19       1877.76       1645.94       117.02 o
 -18   3  19         10.04          9.74        33.26 o
 -17   3  19       3272.47       3341.19       122.06 o
 -16   3  19        333.76        305.00        38.40 o
 -15   3  19       1138.09       1096.60        54.70 o
 -14   3  19        729.72        684.91        37.52 o
 -13   3  19       2296.26       2327.79        61.68 o
 -12   3  19        174.48        211.93        22.62 o
 -11   3  19       8412.79       8261.95       115.10 o
 -10   3  19         13.40        -13.21        18.28 o
  -9   3  19       2606.13       2582.66        49.15 o
  -8   3  19         66.01         62.10        18.82 o
  -7   3  19       8257.49       8033.81       100.64 o
  -6   3  19       5101.40       5114.97        70.01 o
  -5   3  19       4337.65       4245.84        65.88 o
  -4   3  19       6761.45       6881.28       131.76 o
  -3   3  19         68.75         57.95        17.88 o
  -2   3  19       1425.00       1484.36        38.55 o
  -1   3  19        492.22        472.19        27.27 o
   0   3  19       2331.16       2326.68        48.43 o
   1   3  19        171.06        147.43        20.18 o
   2   3  19       5621.40       5493.67        79.35 o
   3   3  19       4323.90       4293.14        69.01 o
   4   3  19       1693.34       1750.94        48.35 o
   5   3  19       5619.60       5595.60       104.87 o
   6   3  19        746.86        689.36        33.95 o
   7   3  19         53.54         50.94        22.07 o
   8   3  19         16.58         26.56        22.25 o
   9   3  19       2900.06       3049.72       104.60 o
  10   3  19         44.53         13.93        24.74 o
  11   3  19        388.99        421.78        33.46 o
 -18   4  19       2285.30       2202.93        82.47 o
 -17   4  19        585.54        669.26        38.14 o
 -16   4  19       5451.53       5595.93       106.90 o
 -15   4  19         41.60         54.85        27.27 o
 -14   4  19       2509.03       2552.68        78.56 o
 -13   4  19        543.87        507.33        31.89 o
 -12   4  19        566.38        590.34        32.25 o
 -11   4  19        187.14        187.27        22.39 o
 -10   4  19          7.21         10.73        18.94 o
  -9   4  19       3930.71       3922.84        62.76 o
  -8   4  19        229.04        244.99        22.24 o
  -7   4  19        463.98        400.77        23.79 o
  -6   4  19          2.22         27.82        18.59 o
  -5   4  19       4950.84       4964.23        73.31 o
  -4   4  19        510.97        575.50        28.66 o
  -3   4  19       4003.45       4094.41        62.70 o
  -2   4  19       1720.28       1797.87        45.80 o
  -1   4  19        414.67        388.17        27.27 o
   0   4  19       1125.06       1209.13        54.35 o
   1   4  19       6769.23       6770.25        98.77 o
   2   4  19          1.53          6.92        18.21 o
   3   4  19       6174.54       6022.69        85.53 o
   4   4  19        679.25        593.44        30.69 o
   5   4  19        138.02        104.09        23.08 o
   6   4  19       1934.60       1855.62        50.00 o
   7   4  19        217.33        214.27        24.95 o
   8   4  19        115.53        125.77        24.50 o
   9   4  19         18.35         33.79        24.77 o
  10   4  19        301.53        302.20        35.12 o
 -16   5  19        375.30        392.65        36.18 o
 -15   5  19       3555.73       3700.63        82.57 o
 -14   5  19        292.70        302.84        28.81 o
 -13   5  19        964.53        933.19        36.28 o
 -12   5  19       1863.92       1849.82        52.35 o
 -11   5  19        440.28        423.53        27.63 o
 -10   5  19       1243.86       1296.98        44.89 o
  -9   5  19        959.59        881.74        34.21 o
  -8   5  19          7.67        -20.50        20.50 o
  -7   5  19       1113.04       1115.64        43.19 o
  -6   5  19        823.62        821.47        47.33 o
  -5   5  19        104.27        154.09        27.86 o
  -4   5  19          3.46        -12.97        24.19 o
  -3   5  19       2487.95       2599.01        67.07 o
  -2   5  19        202.12        208.95        27.34 o
  -1   5  19       5685.58       5711.51        88.14 o
   0   5  19          0.54         -5.75        21.62 o
   1   5  19        739.18        701.15        34.64 o
   2   5  19       1042.10       1056.15        44.61 o
   3   5  19        368.42        386.12        26.26 o
   4   5  19       3307.80       3513.55        66.94 o
   5   5  19       2388.10       2361.88        57.65 o
   6   5  19        734.49        713.04        36.33 o
   7   5  19       2142.44       2100.21        57.60 o
   8   5  19        887.24        838.44        43.61 o
   9   5  19        154.50        159.58        29.56 o
 -15   6  19        737.67        805.22        37.62 o
 -14   6  19         96.29         69.93        34.60 o
 -13   6  19       1901.04       1762.89        58.88 o
 -12   6  19        673.70        686.54        40.96 o
 -11   6  19       2080.01       2156.36        63.23 o
 -10   6  19        350.06        374.92        32.79 o
  -9   6  19       1551.94       1520.83        55.99 o
  -8   6  19       2421.92       2422.19        95.09 o
  -7   6  19          9.93         32.31        26.29 o
  -6   6  19       6734.61       6881.39       115.43 o
  -5   6  19        781.73        779.59        46.88 o
  -4   6  19       2401.93       2510.09        80.44 o
  -3   6  19        426.56        406.86        46.75 o
  -2   6  19         15.66         26.25        27.20 o
  -1   6  19         22.64          1.88        27.02 o
   0   6  19        365.68        388.30        36.14 o
   1   6  19          4.16        -11.57        26.80 o
   2   6  19       2703.82       2823.64        91.29 o
   3   6  19       2740.74       2832.87       117.91 o
   4   6  19       5095.73       5250.34       104.51 o
   5   6  19        619.24        679.25        34.80 o
   6   6  19       1271.24       1239.30        53.99 o
   7   6  19       2067.75       1897.67        58.64 o
 -13   7  19         71.90         89.49        36.72 o
 -12   7  19       1004.43       1007.38        69.40 o
 -11   7  19         49.68         27.05        48.76 o
 -10   7  19       5822.18       5721.62       180.56 o
  -9   7  19        678.21        828.20        81.75 o
  -8   7  19       7327.19       7301.59       135.08 o
  -7   7  19       2773.61       2703.41       101.83 o
  -6   7  19         99.26        119.14        34.04 o
  -5   7  19       3126.00       3046.72        84.52 o
  -4   7  19       2280.93       2188.08        74.57 o
  -3   7  19        620.57        585.31        44.44 o
  -2   7  19         35.48         -0.36        29.01 o
  -1   7  19        455.33        539.64        46.89 o
   0   7  19       2261.86       2336.61       101.71 o
   1   7  19        299.95        274.25        36.76 o
   2   7  19       1862.33       1758.10        82.85 o
   3   7  19       2345.60       2520.38        76.46 o
   4   7  19          3.14         19.02        35.77 o
   5   7  19        329.60        342.78        43.66 o
  -9   8  19       3824.54       4130.17        99.67 o
  -8   8  19          8.46         23.25        34.31 o
  -7   8  19       1038.61       1138.12        58.54 o
  -6   8  19        412.53        483.65        45.76 o
  -5   8  19        828.34        873.06        53.74 o
  -4   8  19         42.53         42.81        34.41 o
  -3   8  19        151.41        125.08        36.75 o
  -2   8  19        369.88        330.48        46.96 o
  -1   8  19          0.21        -29.60        29.60 o
   0   8  19         23.00         32.41        32.28 o
   1   8  19        179.69        113.80        34.92 o
   2   8  19       1242.82       1158.84        61.48 o
 -18   0  20         15.48          6.68        50.61 o
 -16   0  20       1063.33       1175.16        93.27 o
 -14   0  20         72.82         51.67        43.91 o
 -12   0  20        484.42        455.62        41.47 o
 -10   0  20        657.46        702.06        47.32 o
  -8   0  20       5244.44       5391.73       122.97 o
  -6   0  20        707.08        705.29        39.39 o
  -4   0  20      24374.98      24240.03       321.47 o
  -2   0  20      44695.11      44185.95       558.63 o
   0   0  20      13836.90      13456.19       195.85 o
   2   0  20        967.07        877.58        42.96 o
   4   0  20       7107.71       7405.03       127.87 o
   6   0  20       1557.05       1658.02        67.45 o
   8   0  20        967.13        894.20        65.69 o
  10   0  20          8.28         -4.10        34.26 o
 -19   1  20          4.28         39.22        39.16 o
 -18   1  20        757.49        797.64        63.47 o
 -17   1  20        214.29        201.60        38.40 o
 -16   1  20         49.71         17.46        32.59 o
 -15   1  20         21.54         23.86        30.48 o
 -14   1  20       2551.86       2645.77        78.35 o
 -13   1  20       2070.57       1970.74        62.08 o
 -12   1  20       1627.23       1733.16        51.23 o
 -11   1  20       6043.04       5802.19        97.10 o
 -10   1  20        775.40        716.57        33.66 o
  -9   1  20       5494.35       5482.32        78.80 o
  -8   1  20        926.67        967.36        32.60 o
  -7   1  20         74.35         67.60        18.63 o
  -6   1  20       1964.81       1990.24        46.61 o
  -5   1  20       7528.82       7534.39       101.49 o
  -4   1  20       3250.00       3270.47        49.34 o
  -3   1  20      13456.62      13197.86       140.59 o
  -2   1  20         81.90         98.91        17.86 o
  -1   1  20       5971.47       5899.87        78.86 o
   0   1  20       3478.71       3379.87        52.14 o
   1   1  20       4510.43       4452.14        62.81 o
   2   1  20       3967.97       3943.28        58.83 o
   3   1  20        145.60        148.16        20.04 o
   4   1  20        176.20        169.50        22.17 o
   5   1  20       3142.07       3328.93        59.94 o
   6   1  20        392.99        362.46        27.35 o
   7   1  20       2457.97       2396.55        57.28 o
   8   1  20        705.24        687.00        43.77 o
   9   1  20          0.64          1.26        23.92 o
  10   1  20       1890.41       1888.63        54.41 o
  11   1  20         23.41         20.50        26.38 o
 -18   2  20        409.76        558.05        92.44 o
 -17   2  20        105.28        130.39        42.24 o
 -16   2  20       3322.36       3447.69       107.87 o
 -15   2  20        571.60        584.69        45.31 o
 -14   2  20        111.05        107.54        32.00 o
 -13   2  20        472.07        457.63        32.15 o
 -12   2  20       7290.94       7234.29       113.17 o
 -11   2  20        192.65        184.42        20.91 o
 -10   2  20       6242.75       6368.42        89.12 o
  -9   2  20       1132.54       1080.09        35.31 o
  -8   2  20        653.15        644.08        29.61 o
  -7   2  20       7192.22       6976.70       114.23 o
  -6   2  20       5138.67       5003.50        78.17 o
  -5   2  20        353.61        334.54        25.07 o
  -4   2  20       8157.89       8088.78       102.22 o
  -3   2  20        425.12        446.96        24.79 o
  -2   2  20       1215.06       1216.60        32.63 o
  -1   2  20        156.20        127.48        18.18 o
   0   2  20       1334.70       1374.18        48.28 o
   1   2  20         17.44         -3.84        16.93 o
   2   2  20       6797.09       6910.96        89.05 o
   3   2  20       2754.92       2834.88        53.46 o
   4   2  20          6.52          6.38        19.45 o
   5   2  20       7752.83       7715.41        99.45 o
   6   2  20       5373.89       5125.75        79.74 o
   7   2  20       2869.79       2882.09        61.93 o
   8   2  20       2505.37       2320.04        71.23 o
   9   2  20        980.35        995.72        41.49 o
  10   2  20         81.56         78.43        26.92 o
  11   2  20        679.37        611.75        37.28 o
 -18   3  20        542.38        596.06        50.27 o
 -17   3  20         30.33        -11.29        33.06 o
 -16   3  20        282.72        238.05        41.37 o
 -15   3  20         50.70         87.95        36.12 o
 -14   3  20        660.36        679.71        35.20 o
 -13   3  20        634.93        695.39        31.48 o
 -12   3  20          7.35         -2.00        19.72 o
 -11   3  20       2177.96       2086.49        53.00 o
 -10   3  20       1139.97       1165.64        38.11 o
  -9   3  20       3229.97       3180.94        59.39 o
  -8   3  20       4155.67       4190.30        65.59 o
  -7   3  20       3352.03       3423.18        58.38 o
  -6   3  20       2901.36       2883.63        51.43 o
  -5   3  20        122.00        115.53        21.00 o
  -4   3  20       1261.52       1241.59        38.39 o
  -3   3  20       8157.73       8281.19       105.44 o
  -2   3  20        485.88        514.58        26.77 o
  -1   3  20       5061.64       5081.79        75.91 o
   0   3  20       2349.82       2277.29        47.35 o
   1   3  20        319.13        274.71        23.44 o
   2   3  20        141.42        161.68        22.46 o
   3   3  20       2572.36       2560.49        54.66 o
   4   3  20      11165.49      10950.21       134.27 o
   5   3  20       3782.41       3867.79        69.92 o
   6   3  20       7036.58       7073.82       106.57 o
   7   3  20         52.55         59.22        22.90 o
   8   3  20       1032.05       1048.05        44.33 o
   9   3  20        433.80        449.53        33.40 o
  10   3  20         18.69          4.45        25.82 o
 -17   4  20        162.77        133.71        28.51 o
 -16   4  20        307.79        383.96        34.60 o
 -15   4  20        120.09         68.23        28.53 o
 -14   4  20         86.42         61.96        24.39 o
 -13   4  20       2695.49       2692.26        83.28 o
 -12   4  20        221.23        317.34        27.86 o
 -11   4  20        307.12        348.04        27.62 o
 -10   4  20       1308.76       1355.67        41.22 o
  -9   4  20          4.16         16.75        19.10 o
  -8   4  20       6045.49       5973.27        83.79 o
  -7   4  20       1643.43       1654.25        43.25 o
  -6   4  20       1579.71       1578.66        55.16 o
  -5   4  20       4035.46       4048.07        66.44 o
  -4   4  20        471.64        519.08        28.54 o
  -3   4  20        791.15        806.93        35.85 o
  -2   4  20       9295.84       9187.01       121.82 o
  -1   4  20        127.15        141.61        24.35 o
   0   4  20       1515.14       1491.24        46.42 o
   1   4  20       1948.28       1954.59        74.94 o
   2   4  20       3796.83       3750.33        63.91 o
   3   4  20       3963.93       4042.25        68.09 o
   4   4  20       5115.44       5164.58        80.37 o
   5   4  20       1633.84       1554.52        46.52 o
   6   4  20        118.67        150.02        25.20 o
   7   4  20        529.67        516.58        31.24 o
   8   4  20        825.20        736.86        35.48 o
   9   4  20       2907.68       3056.92        72.61 o
 -16   5  20        429.73        408.14        35.23 o
 -15   5  20       1568.36       1523.33        59.39 o
 -14   5  20        709.76        670.17        46.47 o
 -13   5  20        212.86        229.93        45.71 o
 -12   5  20       1760.09       1794.40        49.50 o
 -11   5  20       5278.00       5341.40        86.48 o
 -10   5  20        231.08        322.98        28.04 o
  -9   5  20        782.56        802.51        34.21 o
  -8   5  20        616.88        598.37        34.00 o
  -7   5  20        383.23        436.77        43.14 o
  -6   5  20       7289.38       7426.86       110.56 o
  -5   5  20        882.16        800.26        37.63 o
  -4   5  20       5103.03       5372.91        90.67 o
  -3   5  20         10.52          0.63        23.28 o
  -2   5  20       1555.99       1428.56        45.21 o
  -1   5  20        291.47        255.05        27.28 o
   0   5  20        105.11         89.04        24.43 o
   1   5  20        185.44        167.55        26.31 o
   2   5  20       1347.03       1392.66        51.12 o
   3   5  20        195.73        192.86        23.10 o
[truncated: 38,187 more chars]
