# Supplementary material for: Comparison of silver and molybdenum microfocus X-ray sources for single-crystal structure determination
Source: J Appl Crystallogr. 2015 Jan 30;48(Pt 1):3–10. doi: 10.1107/S1600576714022985 (PMC4453166; doi:10.1107/S1600576714022985)
Supplement: Supplementary file 12 [file j-48-00003-6-Mosup13.hkl]

#
# h,k,l, Fc-squared, Fo-squared, sigma(Fo-squared), status flag
#
data_6-(Mo)
_shelx_title ' test in P2(1)/n'
_shelx_refln_list_code          4
_shelx_F_calc_maximum      375.74
_exptl_crystal_F_000      1652.00
_reflns_d_resolution_high  0.7895

loop_
 _space_group_symop_operation_xyz
 'x, y, z'
 '-x+1/2, y+1/2, -z+1/2'
 '-x, -y, -z'
 'x-1/2, -y-1/2, z-1/2'

_cell_length_a    18.5880
_cell_length_b     9.5180
_cell_length_c    21.4030
_cell_angle_alpha  90.000
_cell_angle_beta  102.950
_cell_angle_gamma  90.000

_shelx_F_squared_multiplier     1.000

loop_
 _refln_index_h
 _refln_index_k
 _refln_index_l
 _refln_F_squared_calc
 _refln_F_squared_meas
 _refln_F_squared_sigma
 _refln_observed_status
   2   0   0      94697.46     102958.20       726.36 o
   4   0   0       4746.06       5067.38        44.46 o
   6   0   0       2809.93       4291.32        54.11 o
   8   0   0        647.41        547.89        11.61 o
  10   0   0         77.55         98.05         7.35 o
  12   0   0         36.70         67.85         8.92 o
  14   0   0       5832.78       5980.59        62.13 o
  16   0   0       2609.04       2702.65        56.94 o
  18   0   0        770.17        785.75        40.01 o
  20   0   0        826.76        890.82        72.16 o
  22   0   0       6342.95       6578.33       191.84 o
   1   1   0      93655.40      99482.95       502.36 o
   2   1   0      89736.23      95123.81       519.53 o
   3   1   0       3049.82       3363.55        20.88 o
   4   1   0      11233.29      11547.86        64.48 o
   5   1   0       4446.77       4815.52        29.48 o
   6   1   0       4726.61       4944.24        32.55 o
   7   1   0       1074.48        920.08         9.29 o
   8   1   0       1634.97       1740.18        14.32 o
   9   1   0      15228.48      14960.61        89.97 o
  10   1   0       3125.19       3209.69        23.12 o
  11   1   0       2365.70       2414.91        20.61 o
  12   1   0       9181.74       9587.24        64.28 o
  13   1   0        148.50        137.61         7.02 o
  14   1   0       2134.78       2014.92        20.19 o
  15   1   0        494.93        485.38        14.62 o
  16   1   0        272.62        272.78        13.20 o
  17   1   0        571.45        648.53        23.76 o
  18   1   0        639.04        654.62        31.75 o
  19   1   0       1899.49       1868.22        50.14 o
  20   1   0        573.99        627.85        36.28 o
  21   1   0       4239.06       4178.08        80.57 o
  22   1   0       1037.55        998.45        44.94 o
   0   2   0      27500.60      28466.02       269.84 o
   1   2   0       6094.49       6497.14        41.72 o
   2   2   0         58.74         94.45         2.27 o
   3   2   0      22043.60      23983.99       129.62 o
   4   2   0      49224.59      53903.12       299.64 o
   5   2   0      38350.70      41886.77       246.98 o
   6   2   0        449.84        521.64         7.41 o
   7   2   0       6839.32       6432.33        41.32 o
   8   2   0      20905.51      21288.72       133.63 o
   9   2   0      31126.58      32446.09       186.54 o
  10   2   0      19901.95      19525.35       123.44 o
  11   2   0       1497.41       1658.86        16.26 o
  12   2   0        390.41        393.64         8.29 o
  13   2   0        775.08        814.37        13.41 o
  14   2   0       8559.73       8550.70        73.70 o
  15   2   0       1765.99       1713.67        25.01 o
  16   2   0       1370.34       1306.48        28.73 o
  17   2   0          1.09          2.55        16.95 o
  18   2   0       2146.24       2313.10        43.65 o
  19   2   0         29.90         22.25        23.76 o
  20   2   0       6610.94       6394.57        96.59 o
  21   2   0         43.01         92.65        30.84 o
  22   2   0       2335.46       2244.40        76.66 o
   1   3   0      33877.36      35100.61       235.89 o
   2   3   0         58.73         72.23         2.86 o
   4   3   0        197.81        228.99         5.43 o
   5   3   0       4659.92       4035.41        26.53 o
   6   3   0      32413.52      34234.98       215.94 o
   7   3   0       9714.68       9769.76        67.80 o
   8   3   0      41372.27      41363.64       279.79 o
   9   3   0       6817.99       6869.48        52.91 o
  10   3   0       2876.53       2912.84        24.62 o
  11   3   0        309.21        288.82         7.76 o
  12   3   0        457.29        515.28        10.78 o
  13   3   0        756.19        725.06        15.30 o
  14   3   0        530.23        601.97        19.42 o
  15   3   0         10.85          7.72        16.06 o
  16   3   0        181.28        187.81        19.30 o
  17   3   0         18.49          8.47        18.53 o
  18   3   0        132.00        111.47        21.31 o
  19   3   0        782.96        829.30        30.89 o
  20   3   0        155.91        130.91        27.78 o
  21   3   0        649.06        587.21        38.50 o
  22   3   0       2505.02       2531.15        82.08 o
   0   4   0      26263.33      28271.64       270.64 o
   1   4   0       4419.34       4523.56        33.80 o
   2   4   0       4594.49       4745.77        36.20 o
   3   4   0      14958.56      15284.19        91.95 o
   4   4   0      18610.65      19601.42       113.12 o
   5   4   0        265.17        237.23         5.43 o
   6   4   0      52257.54      53849.73       306.18 o
   7   4   0       1234.75       1028.49        11.45 o
   8   4   0       1889.48       2076.44        17.63 o
   9   4   0      11407.66      11485.54        80.84 o
  10   4   0        431.52        440.23        10.07 o
  11   4   0       2744.76       2636.50        26.86 o
  12   4   0         83.40         65.45        12.15 o
  13   4   0       1272.35       1267.82        26.58 o
  14   4   0        620.10        613.72        23.46 o
  15   4   0        132.26         74.97        18.17 o
  16   4   0        234.30        242.49        21.14 o
  17   4   0        918.73        928.35        30.29 o
  18   4   0        607.19        592.83        27.70 o
  19   4   0        194.30        154.71        27.20 o
  20   4   0         19.37         12.21        25.93 o
  21   4   0        180.58        159.91        33.98 o
   1   5   0       3275.66       3026.34        25.07 o
   2   5   0      25974.88      27526.15       203.17 o
   3   5   0         42.48         46.34         4.80 o
   4   5   0      10121.16      10537.66        64.00 o
   5   5   0         94.46         71.08         4.95 o
   6   5   0         96.72         70.04         5.21 o
   7   5   0       9341.42       9361.36        59.30 o
   8   5   0       1920.71       1920.69        17.22 o
   9   5   0       5791.13       5516.81        41.38 o
  10   5   0       5697.66       6002.44        64.23 o
  11   5   0        630.43        624.67        19.04 o
  12   5   0        250.57        276.70        16.40 o
  13   5   0       5154.90       5049.41        66.34 o
  14   5   0         49.38         25.97        18.13 o
  15   5   0       5605.40       5610.77        88.74 o
  16   5   0       2047.58       2020.25        42.45 o
  17   5   0       1544.85       1545.29        41.50 o
  18   5   0       1692.97       1722.24        44.87 o
  19   5   0       1446.74       1481.95        46.21 o
  20   5   0         71.20         72.04        30.66 o
   0   6   0      10193.59      10588.37       107.18 o
   1   6   0        129.62        113.27         7.45 o
   2   6   0        342.50        347.83         9.44 o
   3   6   0        358.10        575.34        11.40 o
   4   6   0       1351.45       1459.02        14.90 o
   5   6   0       3307.48       3564.82        24.91 o
   6   6   0       4766.26       4775.77        32.59 o
   7   6   0      16148.44      16003.94       104.84 o
   8   6   0       6113.97       5968.93        54.52 o
   9   6   0       4093.30       4101.45        53.70 o
  10   6   0         61.57         39.87        13.99 o
  11   6   0         22.16         19.32        14.37 o
  12   6   0       1565.07       1942.09        38.53 o
  13   6   0        530.33        544.87        31.55 o
  14   6   0       3976.93       4000.16        59.36 o
  15   6   0        641.32        799.03        32.11 o
  16   6   0       2717.33       2715.81        54.00 o
  17   6   0         10.15         -3.91        25.62 o
  18   6   0         89.01        147.18        28.25 o
  19   6   0        140.46        119.05        29.34 o
   1   7   0         60.36         49.85         8.97 o
   2   7   0        471.44        413.72        11.48 o
   3   7   0       1241.37       1265.93        17.51 o
   4   7   0         42.53         69.40         9.60 o
   5   7   0       9386.66       9082.68        68.89 o
   6   7   0        698.41        742.03        13.47 o
   7   7   0       2238.37       2288.04        31.10 o
   8   7   0         51.76         36.21        15.31 o
   9   7   0       5080.90       4901.59        60.25 o
  10   7   0        128.22        128.72        17.84 o
  11   7   0       5689.23       5654.41        82.92 o
  12   7   0         14.34          9.70        19.41 o
  13   7   0        799.26        842.72        32.38 o
  14   7   0        314.54        363.98        27.65 o
  15   7   0       1614.16       1459.04        58.25 o
  16   7   0        147.47         99.67        27.19 o
  17   7   0       2610.52       2564.44        56.82 o
  18   7   0        136.97        162.98        30.92 o
   0   8   0       1017.37       1042.73        23.81 o
   1   8   0        255.33        292.12        12.61 o
   2   8   0        947.67        950.33        17.65 o
   3   8   0       1303.55       1281.92        22.04 o
   4   8   0       1280.08       1231.09        22.29 o
   5   8   0       1944.33       1932.27        35.28 o
   6   8   0       2750.85       2710.34        40.64 o
   7   8   0       2231.44       2138.08        44.00 o
   8   8   0         18.76         20.51        19.63 o
   9   8   0         61.66         46.83        25.26 o
  10   8   0       2640.03       2676.05        50.82 o
  11   8   0       2707.85       2754.37        52.44 o
  12   8   0       1623.23       1640.84        42.40 o
  13   8   0        266.56        320.16        28.55 o
  14   8   0       2646.78       2596.73        60.76 o
  15   8   0       1275.48       1196.44        44.13 o
  16   8   0       5254.34       5407.95       123.48 o
  17   8   0       2245.26       2452.51        86.73 o
   1   9   0       2908.31       2891.99        43.58 o
   2   9   0        333.53        345.50        19.23 o
   3   9   0        569.04        711.25        23.60 o
   4   9   0        310.33        348.20        23.52 o
   5   9   0       1859.34       1852.91        40.67 o
   6   9   0         22.62         42.68        21.04 o
   7   9   0        338.67        295.55        24.79 o
   8   9   0         39.63         47.39        23.37 o
   9   9   0        595.47        604.34        30.14 o
  10   9   0        367.77        380.87        29.59 o
  11   9   0        361.52        310.80        31.01 o
  12   9   0         98.90         92.73        29.73 o
  13   9   0       3319.43       3398.49        74.00 o
  14   9   0        329.86        311.48        38.22 o
  15   9   0       7266.23       7256.69       121.71 o
   0  10   0         10.20         17.93        49.33 o
   1  10   0       3506.34       3511.05        58.43 o
   2  10   0        326.28        344.85        26.21 o
   3  10   0       6938.00       6898.77        86.34 o
   4  10   0         61.21         87.58        22.73 o
   5  10   0        560.12        540.19        36.16 o
   6  10   0        242.33        216.76        28.11 o
   7  10   0        483.72        508.16        32.82 o
   8  10   0        225.93        245.35        30.29 o
   9  10   0        150.43         95.55        32.66 o
  10  10   0         51.48         59.13        32.95 o
  11  10   0        438.33        392.80        38.50 o
  12  10   0       1488.54       1485.04        58.23 o
   1  11   0        680.65        686.38        35.73 o
   2  11   0       1205.52       1093.56        43.82 o
   3  11   0       1236.52       1099.58        64.71 o
   4  11   0        540.43        460.96        36.39 o
   5  11   0       2120.03       1955.42        56.70 o
   6  11   0        507.46        508.68        38.65 o
   7  11   0        139.44        171.16        34.92 o
   8  11   0        598.11        524.33        41.47 o
   9  11   0        664.75        581.20        42.23 o
   2  12   0        325.25        354.88       112.23 o
 -23   0   1         79.70         63.81        46.97 o
 -21   0   1        295.82        273.85        45.16 o
 -19   0   1       2373.06       2523.15        81.19 o
 -17   0   1       6207.02       6232.29       117.05 o
 -15   0   1       5914.25       5975.89        62.94 o
 -13   0   1       1208.26       1162.84        19.66 o
 -11   0   1      11562.36      11406.09        98.04 o
  -9   0   1       2539.64       2621.24        27.19 o
  -7   0   1      16426.03      17812.42       158.01 o
  -5   0   1     141182.30     150705.72      1209.44 o
  -3   0   1      18057.46      18853.83       157.12 o
  -1   0   1       1146.31       1145.23        10.21 o
   1   0   1       9167.36       9433.96        68.82 o
   3   0   1       3904.25       3954.29        32.49 o
   5   0   1       1152.07       1132.04        12.96 o
   7   0   1      12350.52      12355.28       102.98 o
   9   0   1       1482.44       1524.78        19.03 o
  11   0   1      26425.56      27014.23       222.22 o
  13   0   1       9018.26       9210.98        82.58 o
  15   0   1         42.98         50.45        14.99 o
  17   0   1          5.62         33.24        25.04 o
  19   0   1       3628.59       3553.44        99.11 o
  21   0   1       6863.29       6719.78       156.09 o
 -23   1   1         59.41         70.31        39.75 o
 -22   1   1       3175.52       3258.99        88.98 o
 -21   1   1        214.94        258.52        32.13 o
 -20   1   1        915.12        825.21        34.65 o
 -19   1   1        453.17        473.08        28.53 o
 -18   1   1        240.82        212.13        37.05 o
 -17   1   1       2941.39       2931.70        43.80 o
 -16   1   1         30.17         49.38        11.07 o
 -15   1   1      19154.54      19293.14       153.28 o
 -14   1   1       6761.68       6680.74        46.25 o
 -13   1   1       6335.80       6332.42        42.10 o
 -12   1   1       1882.95       1959.12        17.41 o
 -11   1   1       1546.17       1641.20        15.20 o
 -10   1   1       5295.38       5664.96        36.68 o
  -9   1   1        672.66        627.86         9.07 o
  -8   1   1       8229.33       8350.15        51.64 o
  -7   1   1        795.50        750.19         7.84 o
  -6   1   1      95000.89     100827.62       551.11 o
  -5   1   1       5757.23       5859.31        36.02 o
  -4   1   1      28261.63      29889.84       176.25 o
  -3   1   1       1374.53       1516.81        10.74 o
  -2   1   1          5.13         10.08         1.29 o
  -1   1   1       8090.82       8527.58        45.54 o
   0   1   1       4283.76       4242.43        21.34 o
   1   1   1       4149.79       4396.74        24.28 o
   2   1   1       1867.74       1867.72        12.12 o
   3   1   1      15540.32      16260.04        91.26 o
   4   1   1      15035.46      15853.20        91.06 o
   5   1   1      25400.03      26726.91       149.80 o
   6   1   1        492.51        551.28         7.15 o
   7   1   1       3913.14       4335.87        28.48 o
   8   1   1        505.26        491.02         7.25 o
   9   1   1      18753.42      18986.38       113.12 o
  10   1   1        319.93        395.15         7.47 o
  11   1   1         17.77         26.40         5.34 o
  12   1   1       6237.83       6419.07        42.27 o
  13   1   1       8074.79       8210.34        53.68 o
  14   1   1        442.25        467.82        11.99 o
  15   1   1       3025.20       3098.15        38.10 o
  16   1   1       3232.21       3216.76        39.43 o
  17   1   1        170.15        164.87        18.60 o
  18   1   1         98.75         93.07        22.96 o
  19   1   1       1102.88       1164.11        38.27 o
  20   1   1       9624.19       9427.17       140.26 o
  21   1   1        206.55        217.69        33.13 o
  22   1   1       4552.32       4775.34        90.43 o
 -22   2   1        119.92         99.14        46.93 o
 -21   2   1       3139.24       3015.23        62.62 o
 -20   2   1       3016.73       2995.87        59.84 o
 -19   2   1        253.13        284.92        26.58 o
 -18   2   1       2890.56       2719.16        46.90 o
 -17   2   1       2574.72       2591.19        44.41 o
 -16   2   1       2972.33       3142.07        42.28 o
 -15   2   1       1898.74       1969.31        28.08 o
 -14   2   1      11990.76      11955.84        95.72 o
 -13   2   1       8093.74       8165.40        55.76 o
 -12   2   1      10583.32      10740.33        66.27 o
 -11   2   1         80.33         97.88         5.84 o
 -10   2   1       5229.19       5313.13        38.70 o
  -9   2   1       9767.66       9633.40        60.95 o
  -8   2   1       1327.36       1361.16        12.75 o
  -7   2   1      41680.78      41333.46       244.69 o
  -6   2   1       1097.80       1078.94        10.09 o
  -5   2   1      27080.23      27278.17       161.78 o
  -4   2   1       6118.43       6396.67        40.49 o
  -3   2   1       3842.47       4145.27        25.09 o
  -2   2   1        573.22        551.83         5.37 o
  -1   2   1       8528.88       8807.21        52.61 o
   0   2   1          6.01         25.64         2.32 o
   1   2   1       3307.24       3460.07        22.27 o
   2   2   1      18507.63      19280.89       107.90 o
   3   2   1        479.48        479.88         4.98 o
   4   2   1      26394.90      27887.61       161.79 o
   5   2   1       8966.48       9198.92        55.43 o
   6   2   1         61.88         75.46         3.44 o
   7   2   1      14674.29      15392.58        91.74 o
   8   2   1       3862.15       4444.42        29.12 o
   9   2   1       3013.29       3477.93        24.62 o
  10   2   1        495.74        478.59         8.78 o
  11   2   1        779.51        743.34        10.93 o
  12   2   1       2582.69       2496.29        21.04 o
  13   2   1          4.50          2.92         8.36 o
  14   2   1       1576.86       1521.18        31.25 o
  15   2   1       3008.30       3019.61        37.43 o
  16   2   1        469.41        436.94        18.97 o
  17   2   1       2774.47       2751.39        46.22 o
  18   2   1       2965.87       3043.46        56.82 o
  19   2   1        852.93        813.32        34.55 o
  20   2   1        361.34        386.15        30.59 o
  21   2   1       6871.74       7008.08       114.33 o
  22   2   1        114.52         98.42        33.58 o
 -22   3   1        408.55        415.63        43.44 o
 -21   3   1        670.33        658.79        39.47 o
 -20   3   1        787.60        804.95        39.67 o
 -19   3   1       7870.02       7858.38        97.80 o
 -18   3   1        261.90        281.75        22.49 o
 -17   3   1        564.67        591.17        29.49 o
 -16   3   1         69.75         74.69        17.76 o
 -15   3   1        830.71        879.26        25.81 o
 -14   3   1        936.27        948.49        20.77 o
 -13   3   1       8319.20       8131.04        66.02 o
 -12   3   1        421.64        434.28         9.50 o
 -11   3   1      11995.45      12420.57        81.68 o
 -10   3   1        461.55        559.38         9.47 o
  -9   3   1       6433.15       6473.45        42.87 o
  -8   3   1         44.39        110.93         5.33 o
  -7   3   1       3943.44       4175.35        29.14 o
  -6   3   1      11360.74      11338.62        71.05 o
  -5   3   1       5707.04       5357.58        33.82 o
  -4   3   1      10028.14       9666.54        57.93 o
  -3   3   1       2431.86       2363.24        16.34 o
  -2   3   1       5013.29       5063.78        31.02 o
  -1   3   1      17905.49      17900.45       128.13 o
   0   3   1      13563.67      13915.77        97.52 o
   1   3   1       1202.22       1088.67        11.43 o
   2   3   1      33192.48      33661.89       191.13 o
   3   3   1      44333.75      45931.22       260.29 o
   4   3   1      24636.38      25353.58       145.06 o
   5   3   1      17530.50      17787.30       104.61 o
   6   3   1       2417.49       2669.68        19.45 o
   7   3   1        544.28        733.90        10.67 o
   8   3   1        605.74        654.48        11.78 o
   9   3   1       3020.81       2873.70        23.74 o
  10   3   1         18.59         11.30         6.11 o
  11   3   1       6612.80       6677.28        47.67 o
  12   3   1       6395.56       6312.09        57.84 o
  13   3   1        869.52        842.67        19.67 o
  14   3   1       2836.80       2737.25        41.27 o
  15   3   1        386.29        436.12        21.42 o
  16   3   1       1177.39       1225.79        31.29 o
  17   3   1       1752.86       1873.83        39.77 o
  18   3   1        105.88        100.62        21.20 o
  19   3   1       2209.42       2230.99        45.91 o
  20   3   1        831.84        752.01        36.14 o
  21   3   1        148.56        130.33        30.02 o
  22   3   1        594.43        749.69       111.82 o
 -21   4   1       2994.31       3014.80        97.84 o
 -20   4   1          3.97         34.11        25.49 o
 -19   4   1        684.51        787.65        33.64 o
 -18   4   1        961.75        934.07        33.98 o
 -17   4   1       1129.50       1041.46        31.41 o
 -16   4   1       9027.18       8961.46       105.93 o
 -15   4   1        274.99        233.99        19.80 o
 -14   4   1      15133.64      14733.10       151.88 o
 -13   4   1        213.47        248.67        15.40 o
 -12   4   1       2484.09       2473.13        32.91 o
 -11   4   1        151.46        138.08         7.57 o
 -10   4   1       2106.60       1940.61        17.86 o
  -9   4   1        295.45        377.14         8.03 o
  -8   4   1        957.92        892.64        11.11 o
  -7   4   1       1372.68       1410.17        13.49 o
  -6   4   1        374.39        372.92         6.62 o
  -5   4   1       4720.08       4999.09        32.89 o
  -4   4   1       2950.89       3041.22        20.81 o
  -3   4   1       6695.70       6300.71        39.66 o
  -2   4   1       5620.55       5458.64        39.77 o
  -1   4   1        856.18        883.23        10.82 o
   0   4   1       4958.48       5150.77        37.86 o
   1   4   1      18784.57      18214.14       131.18 o
   2   4   1       9384.28       9336.36        58.38 o
   3   4   1      19495.57      18797.00       112.57 o
   4   4   1          0.96          5.86         3.70 o
   5   4   1       1735.00       1967.18        15.23 o
   6   4   1       3879.50       4348.88        29.45 o
   7   4   1       5491.43       5195.95        35.77 o
   8   4   1       5947.57       5901.54        42.35 o
   9   4   1       2134.14       2075.29        20.99 o
  10   4   1          5.29         10.01         7.52 o
  11   4   1       5215.61       5369.83        52.93 o
  12   4   1       9698.55       9624.02        98.05 o
  13   4   1       3492.61       3262.96        48.08 o
  14   4   1      12352.31      11885.90       132.67 o
  15   4   1       3526.71       3460.06        52.55 o
  16   4   1       1142.84       1172.84        32.00 o
  17   4   1        133.49        126.19        21.64 o
  18   4   1        593.74        565.52        27.88 o
  19   4   1         26.08         22.51        23.00 o
  20   4   1        184.05        169.61        28.18 o
  21   4   1         55.04          5.88        32.44 o
 -21   5   1        735.91        691.25        43.02 o
 -20   5   1       1182.39       1220.42        45.84 o
 -19   5   1          5.43          1.72        26.06 o
 -18   5   1       3164.33       3170.59        59.42 o
 -17   5   1        823.54        851.02        33.22 o
 -16   5   1       1734.05       1812.20        53.93 o
 -15   5   1      17538.13      17088.39       185.62 o
 -14   5   1       2066.72       2023.89        39.53 o
 -13   5   1      12000.30      11316.62       114.53 o
 -12   5   1      11439.93      11371.44       119.43 o
 -11   5   1        502.26        472.93        17.82 o
 -10   5   1       1650.45       1730.61        26.52 o
  -9   5   1       3057.64       3094.75        24.50 o
  -8   5   1       4944.39       4767.65        33.49 o
  -7   5   1       1574.27       1524.46        14.88 o
  -6   5   1       2767.77       2704.65        20.36 o
  -5   5   1       2168.48       2335.14        18.37 o
  -4   5   1        676.73        642.89        11.24 o
  -3   5   1       8280.03       8750.16        59.37 o
  -2   5   1       2465.73       2552.09        22.83 o
  -1   5   1      10138.44      10024.00        72.98 o
   0   5   1      13847.08      14298.73        99.40 o
   1   5   1      10699.97      10913.00        79.01 o
   2   5   1        706.91        653.51        10.62 o
   3   5   1       2875.53       2764.68        19.31 o
   4   5   1        748.66        713.58         9.01 o
   5   5   1       1265.76       1372.14        13.36 o
   6   5   1        525.26        559.59         9.00 o
   7   5   1       5051.26       5028.82        35.01 o
   8   5   1         48.67         33.25         6.03 o
   9   5   1       8219.70       8325.50        61.25 o
  10   5   1      10442.58      10643.00       106.46 o
  11   5   1       2770.40       2713.69        37.94 o
  12   5   1       2630.09       2584.66        40.03 o
  13   5   1      14844.33      14544.51       159.09 o
  14   5   1       4285.77       4224.43        60.00 o
  15   5   1       9854.67       9668.16       113.44 o
  16   5   1       6479.36       6533.40        84.37 o
  17   5   1       1934.71       1994.56        43.82 o
  18   5   1       2138.26       2130.46        49.62 o
  19   5   1         92.61        102.66        27.65 o
  20   5   1        129.10        139.68        29.62 o
 -20   6   1        294.00        302.60        41.52 o
 -19   6   1       1847.95       1865.76        71.06 o
 -18   6   1        749.56        741.15        35.24 o
 -17   6   1       1065.17       1097.86        38.03 o
 -16   6   1        158.57        152.80        25.56 o
 -15   6   1        761.88        720.30        31.43 o
 -14   6   1        914.84        877.90        31.31 o
 -13   6   1       9924.63       9668.31       112.14 o
 -12   6   1       2711.75       2626.63        40.64 o
 -11   6   1      14351.08      13992.64       151.45 o
 -10   6   1        588.05        607.18        19.18 o
  -9   6   1        421.30        418.96        15.05 o
  -8   6   1         56.37         30.64         8.19 o
  -7   6   1       1962.08       1950.49        19.42 o
  -6   6   1       9059.35       8699.59        55.75 o
  -5   6   1        544.63        569.94         8.92 o
  -4   6   1       7531.84       7076.75        48.97 o
  -3   6   1          6.25         -2.61         7.06 o
  -2   6   1         13.28         17.35         6.78 o
  -1   6   1       1107.48       1055.79        14.72 o
   0   6   1       1922.81       1940.53        19.52 o
   1   6   1        715.33        733.33        12.69 o
   2   6   1       2036.34       1824.79        20.06 o
   3   6   1         60.55         66.81         7.23 o
   4   6   1      17281.71      17255.20       104.83 o
   5   6   1       1341.71       1257.68        13.11 o
   6   6   1      11702.17      11327.41        71.03 o
   7   6   1         32.97         36.21         7.18 o
   8   6   1         49.79         47.55        10.96 o
   9   6   1       7419.00       7416.38        78.37 o
  10   6   1       3837.59       3851.15        49.28 o
  11   6   1      11422.85      11075.40       117.83 o
  12   6   1        235.05        278.83        20.79 o
  13   6   1        971.04        890.10        28.41 o
  14   6   1        402.50        386.07        24.04 o
  15   6   1       5081.49       5170.01        71.63 o
  16   6   1       1322.16       1347.55        39.60 o
  17   6   1       2915.40       2876.16        57.28 o
  18   6   1       3313.61       3313.12        80.14 o
  19   6   1        709.12        761.10        37.57 o
 -18   7   1        113.73         43.25        29.38 o
 -17   7   1        501.40        546.69        33.80 o
 -16   7   1         85.45         38.16        26.29 o
 -15   7   1        302.12        276.88        27.91 o
 -14   7   1        114.88        101.40        24.35 o
 -13   7   1         19.34         42.03        22.57 o
 -12   7   1       3229.04       3130.73        54.04 o
 -11   7   1        158.39        117.26        22.85 o
 -10   7   1      13560.13      13328.72       138.35 o
  -9   7   1        215.31        207.51        16.02 o
  -8   7   1       4333.43       4396.71        52.21 o
  -7   7   1       2891.89       2774.35        29.96 o
  -6   7   1        723.66        800.30        14.24 o
  -5   7   1       6802.21       6543.54        54.44 o
  -4   7   1       1461.16       1407.47        19.50 o
  -3   7   1       1745.61       1746.26        20.87 o
  -2   7   1       9551.50       9525.89        71.95 o
  -1   7   1        240.65        253.79        10.41 o
   0   7   1       2292.88       2159.90        22.85 o
   1   7   1        125.09        124.35         9.76 o
   2   7   1      12037.83      12078.50        89.24 o
   3   7   1       3690.80       3558.23        32.18 o
   4   7   1         71.76         73.71         9.70 o
   5   7   1      10746.58      10560.07        78.68 o
   6   7   1      13754.46      14047.23       115.79 o
   7   7   1        463.24        498.05        17.07 o
   8   7   1      10872.89      11119.74       111.57 o
   9   7   1       1908.74       1949.70        40.89 o
  10   7   1       9918.16       9883.87       113.53 o
  11   7   1       1723.41       1755.68        49.64 o
  12   7   1       1401.97       1296.84        39.33 o
  13   7   1         26.95         -1.08        23.65 o
  14   7   1        592.51        578.19        34.63 o
  15   7   1        121.90        132.53        26.53 o
  16   7   1        113.47         44.79        26.97 o
  17   7   1       1173.80       1116.90        57.15 o
  18   7   1        473.32        482.03        36.77 o
 -17   8   1         26.69        -18.36        29.70 o
 -16   8   1       2637.17       2525.92        57.34 o
 -15   8   1        286.96        337.47        33.26 o
 -14   8   1       1764.43       1663.21        47.63 o
 -13   8   1       2383.22       2300.01        50.33 o
 -12   8   1        100.54        119.21        25.08 o
 -11   8   1       4286.31       4318.74        80.81 o
 -10   8   1       3276.13       3290.43        59.51 o
  -9   8   1       4159.37       4018.76        66.06 o
  -8   8   1         52.45         24.94        19.43 o
  -7   8   1        347.72        326.50        20.91 o
  -6   8   1        794.88        794.02        22.04 o
  -5   8   1         86.72         56.86        13.18 o
  -4   8   1       3066.42       3032.37        34.09 o
  -3   8   1         82.03         88.20        11.97 o
  -2   8   1        393.65        336.01        14.42 o
  -1   8   1          2.22         -0.03        10.81 o
   0   8   1       3716.68       3749.95        37.85 o
   1   8   1       4692.69       4626.91        44.12 o
   2   8   1         40.69         31.40        10.87 o
   3   8   1        490.03        467.67        14.39 o
   4   8   1        942.86        978.22        20.75 o
   5   8   1       6854.71       6761.92        92.40 o
   6   8   1         66.74         62.78        16.71 o
   7   8   1       5678.48       5716.96        72.81 o
   8   8   1        188.05        179.94        20.67 o
   9   8   1      11497.54      11252.90       136.38 o
  10   8   1         58.45        128.87        21.75 o
  11   8   1       9635.78       9344.41       118.43 o
  12   8   1        155.45        162.46        25.70 o
  13   8   1        598.39        606.21        34.12 o
  14   8   1       1655.54       1646.21        48.26 o
  15   8   1         13.37         28.58        29.48 o
  16   8   1        190.10        236.60        36.85 o
 -15   9   1          3.48        -39.78        39.78 o
 -14   9   1       2927.81       3095.22        69.33 o
 -13   9   1        248.28        206.17        29.96 o
 -12   9   1       7032.79       7180.28       111.10 o
 -11   9   1         11.16         22.16        25.88 o
 -10   9   1       3379.96       3228.77        61.91 o
  -9   9   1        652.59        582.32        31.68 o
  -8   9   1        577.80        647.86        39.96 o
  -7   9   1          2.76          0.26        22.87 o
  -6   9   1       1254.22       1284.02        37.20 o
  -5   9   1       1097.76       1118.51        34.43 o
  -4   9   1         95.39        110.86        18.33 o
  -3   9   1       1106.55       1148.79        25.46 o
  -2   9   1        905.09        916.72        26.32 o
  -1   9   1       1523.96       1599.13        32.76 o
   0   9   1        211.06        192.25        19.94 o
   1   9   1       1507.69       1535.65        31.20 o
   2   9   1        829.79        832.28        22.56 o
   3   9   1        800.26        792.19        22.28 o
   4   9   1       2168.61       2042.70        40.03 o
   5   9   1        635.93        614.63        25.50 o
   6   9   1        449.26        455.64        24.40 o
   7   9   1        413.82        423.80        24.80 o
   8   9   1       1792.95       1854.97        43.70 o
   9   9   1         16.43         -4.18        25.37 o
  10   9   1      11144.16      11533.23       156.41 o
  11   9   1         63.47         98.42        32.63 o
  12   9   1       5857.14       5845.55       117.74 o
  13   9   1          2.28        -32.30        32.30 o
  14   9   1          5.74         36.66        34.50 o
  15   9   1        163.22        125.29        41.78 o
 -12  10   1          6.63        -33.91        33.91 o
 -11  10   1       1641.65       1576.62        49.00 o
 -10  10   1       1847.91       1899.70        52.20 o
  -9  10   1       2130.04       2096.63        54.21 o
  -8  10   1        160.95        108.68        26.79 o
  -7  10   1         14.30          5.27        26.40 o
  -6  10   1        249.14        274.04        28.49 o
  -5  10   1        356.95        373.75        33.34 o
  -4  10   1        520.44        516.52        32.53 o
  -3  10   1        128.13        106.33        23.74 o
  -2  10   1       2845.63       3075.85        50.70 o
  -1  10   1        247.21        173.15        23.32 o
   0  10   1       7563.72       7713.78        94.65 o
   1  10   1        906.68        939.82        29.19 o
   2  10   1       1881.75       1940.20        41.76 o
   3  10   1        481.05        471.74        28.02 o
   4  10   1       1332.47       1291.63        37.06 o
   5  10   1        215.55        170.86        25.75 o
   6  10   1        953.06        933.42        40.28 o
   7  10   1       1399.56       1328.40        46.29 o
   8  10   1        633.53        665.84        38.90 o
   9  10   1       3854.12       3926.23        91.30 o
  10  10   1       1190.91       1204.80        47.82 o
  11  10   1       1700.25       1635.87        54.68 o
  12  10   1        662.62        637.40        43.21 o
  -9  11   1         14.53        -33.56        33.56 o
  -8  11   1       1782.34       1594.24        53.69 o
  -7  11   1         45.75         44.97        32.97 o
  -6  11   1        233.90        203.98        34.88 o
  -5  11   1        953.06        917.04        40.07 o
  -4  11   1        931.61        966.42        42.45 o
  -3  11   1       2087.48       2080.83        71.95 o
  -2  11   1        833.71        837.86        50.31 o
  -1  11   1       1048.04       1053.62        47.18 o
   0  11   1        161.58        194.24        32.49 o
   1  11   1         95.68         24.78        33.52 o
   2  11   1       3995.73       4078.45       104.02 o
   3  11   1        464.27        462.19        39.32 o
   4  11   1       1448.28       1377.09        52.70 o
   5  11   1          0.47        -31.24        31.24 o
   6  11   1       1301.97       1211.55        57.52 o
   7  11   1          3.32          5.71        33.57 o
   8  11   1       4505.99       4461.76        87.10 o
   9  11   1          6.13         20.46        35.84 o
  -2  12   1        431.74        372.60        68.48 o
  -1  12   1        543.04        515.02       102.37 o
 -22   0   2        669.67        596.59        54.68 o
 -20   0   2       2998.51       3031.99        91.53 o
 -18   0   2         38.02         41.18        26.53 o
 -16   0   2        829.19        880.41        26.55 o
 -14   0   2       2973.72       3114.89        35.26 o
 -12   0   2       3245.84       3537.83        36.80 o
 -10   0   2       4415.59       4773.08        48.78 o
  -8   0   2         27.80         30.08         5.26 o
  -6   0   2        250.49        257.54         6.45 o
  -4   0   2      56345.98      62710.50       520.32 o
  -2   0   2      11693.58      12459.30        91.18 o
   0   0   2      75378.14      77600.72       599.87 o
   2   0   2      62878.33      66921.45       485.97 o
   4   0   2      59059.41      60744.39       485.99 o
   6   0   2       6566.56       6881.71        59.16 o
   8   0   2        107.67        120.05         7.15 o
  10   0   2       1626.37       1621.51        22.04 o
  12   0   2         47.68         58.09         9.42 o
  14   0   2      24256.56      24197.06       218.45 o
  16   0   2      10836.32      10730.66       161.36 o
  18   0   2         42.17         63.92        35.40 o
  20   0   2       1707.21       1723.46        84.91 o
  22   0   2       4997.05       5005.62       133.94 o
 -23   1   2        700.33        707.64        48.15 o
 -22   1   2        340.53        292.34        34.55 o
 -21   1   2        186.11        168.61        30.62 o
 -20   1   2          8.43         34.18        24.25 o
 -19   1   2        689.75        739.40        31.96 o
 -18   1   2       3914.61       3722.13        58.54 o
 -17   1   2         15.82          1.11        12.67 o
 -16   1   2       1567.87       1460.89        23.76 o
 -15   1   2        779.38        697.95        16.62 o
 -14   1   2        114.68         90.02         7.26 o
 -13   1   2       5066.52       5290.77        36.27 o
 -12   1   2       1136.31       1072.90        12.75 o
 -11   1   2      26760.19      27458.50       168.87 o
 -10   1   2        473.48        590.08        13.34 o
  -9   1   2      17478.14      18182.28       106.11 o
  -8   1   2       1643.57       1428.53        12.57 o
  -7   1   2       5185.43       5818.84        35.91 o
  -6   1   2       3770.00       3815.98        23.35 o
  -5   1   2      30729.32      33028.50       198.56 o
  -4   1   2      30851.73      33267.08       185.43 o
  -3   1   2       1110.29       1207.53         8.00 o
  -2   1   2      19001.42      19852.88       108.85 o
  -1   1   2      21340.57      22908.86       127.37 o
   0   1   2      13783.41      14482.23        78.21 o
   1   1   2      29812.73      31129.19       164.42 o
   2   1   2        656.79        602.51         5.09 o
   3   1   2       9156.41       9234.84        57.02 o
   4   1   2      25716.47      27510.60       156.77 o
   5   1   2       2055.91       2491.61        16.79 o
   6   1   2        475.88        594.08         7.32 o
   7   1   2       3070.34       3095.01        21.59 o
   8   1   2        133.36        200.36         5.65 o
   9   1   2        149.32        112.71         5.85 o
  10   1   2       2875.39       2762.68        21.99 o
  11   1   2        991.50       1044.37        12.67 o
  12   1   2       4990.65       5138.33        35.29 o
  13   1   2          2.28         11.39         6.77 o
  14   1   2        145.58        144.81        10.19 o
  15   1   2      11189.36      11041.08        92.63 o
  16   1   2       3420.07       3518.19        49.44 o
  17   1   2       3775.14       3802.60        55.61 o
  18   1   2        107.35         86.59        23.98 o
  19   1   2       2216.43       2191.78        57.99 o
  20   1   2       2205.82       2271.66        59.02 o
  21   1   2        359.41        357.77        35.43 o
  22   1   2         22.26         -1.01        32.34 o
 -22   2   2        170.15        193.67        33.12 o
 -21   2   2        338.45        385.17        34.29 o
 -20   2   2        167.75        153.23        26.57 o
 -19   2   2         28.28        -16.55        22.31 o
 -18   2   2        137.57        179.48        20.29 o
 -17   2   2         64.06         52.26        17.53 o
 -16   2   2       5253.72       5116.10        55.79 o
 -15   2   2         84.25         65.07        11.00 o
 -14   2   2        802.66        780.28        14.39 o
 -13   2   2       1704.41       1806.51        18.79 o
 -12   2   2      16660.95      17031.07       107.57 o
 -11   2   2        167.49        171.35         6.80 o
 -10   2   2      44075.54      43555.60       269.63 o
  -9   2   2      10413.29      10981.09        68.75 o
  -8   2   2         13.19         78.37         4.73 o
  -7   2   2         30.67         27.87         4.08 o
  -6   2   2      10974.47      11270.33        68.94 o
  -5   2   2      24468.50      26233.39       155.60 o
  -4   2   2      27104.84      28269.65       167.15 o
  -3   2   2       3702.77       4107.87        25.00 o
  -2   2   2      15271.21      16112.02        90.40 o
  -1   2   2        122.09        120.85         2.61 o
   0   2   2       8436.53       9577.74        56.13 o
   1   2   2      44318.02      47327.86       267.43 o
   2   2   2       1370.48       1408.17        10.18 o
   3   2   2        403.18        388.84         5.49 o
   4   2   2       2983.36       3246.64        22.87 o
   5   2   2      50186.32      53090.67       318.85 o
   6   2   2       1365.79       1531.19        13.88 o
   7   2   2      28376.13      28399.29       169.56 o
   8   2   2       7908.78       8187.05        52.39 o
   9   2   2       1704.53       1454.53        14.30 o
  10   2   2        202.43        198.79         6.07 o
  11   2   2         65.63         59.20         5.66 o
  12   2   2       3614.06       3487.36        26.54 o
  13   2   2         30.30         21.28         8.51 o
  14   2   2         16.32          3.34        10.80 o
  15   2   2          8.71        -10.48        12.33 o
  16   2   2       7849.09       7746.28        87.51 o
  17   2   2         29.84         32.83        18.45 o
  18   2   2      10791.78      10682.70       123.77 o
  19   2   2        316.15        318.97        28.76 o
  20   2   2       1707.88       1734.88        54.35 o
  21   2   2         31.65         84.85        31.83 o
  22   2   2         77.69         39.97        33.95 o
 -22   3   2       3159.73       3090.30        81.59 o
 -21   3   2         12.67         13.59        30.01 o
 -20   3   2       2005.09       1853.85        62.27 o
 -19   3   2        364.53        388.25        40.93 o
 -18   3   2        255.93        209.47        22.00 o
 -17   3   2        250.91        247.25        21.15 o
 -16   3   2       4840.72       4902.25        67.15 o
 -15   3   2        484.85        498.88        18.42 o
 -14   3   2        273.66        279.54        13.05 o
 -13   3   2       2925.55       2888.49        31.75 o
 -12   3   2       2730.63       2711.85        23.42 o
 -11   3   2       7661.76       7670.78        50.88 o
 -10   3   2       5919.51       6283.01        42.27 o
  -9   3   2       2132.28       1708.03        15.68 o
  -8   3   2      21689.25      22405.57       135.06 o
  -7   3   2       1756.94       1582.79        13.84 o
  -6   3   2         66.84        130.03         4.71 o
  -5   3   2       7739.75       8697.39        52.81 o
  -4   3   2       5266.56       5614.95        35.45 o
  -3   3   2      37370.30      40126.20       231.82 o
  -2   3   2        709.16        762.31         7.11 o
  -1   3   2      17380.11      17626.84       100.86 o
   0   3   2        518.17        548.92         5.72 o
   1   3   2          2.32          7.57         2.54 o
   2   3   2       2456.86       2874.57        19.32 o
   3   3   2       9754.11       9764.26        56.35 o
   4   3   2       3961.41       3727.67        23.41 o
   5   3   2       8550.34       8636.56        52.76 o
   6   3   2      19816.53      18745.99       113.08 o
   7   3   2       2157.69       2135.73        16.88 o
   8   3   2      22480.63      21921.27       132.52 o
   9   3   2      12529.79      11977.63        75.21 o
  10   3   2        286.45        297.60         7.58 o
  11   3   2       2523.43       2589.92        22.17 o
  12   3   2       2238.46       2271.09        26.88 o
  13   3   2         14.07         10.95        11.23 o
  14   3   2       1170.93       1128.70        28.09 o
  15   3   2       4788.19       4720.26        63.45 o
  16   3   2        524.23        514.28        23.73 o
  17   3   2        206.28        221.93        21.79 o
  18   3   2        338.27        293.49        29.90 o
  19   3   2        176.08        188.24        24.17 o
  20   3   2        386.02        396.76        31.35 o
  21   3   2         64.96         19.64        33.46 o
 -21   4   2        417.39        370.18        33.60 o
 -20   4   2       1461.96       1512.67        43.41 o
 -19   4   2       2883.50       2810.52        55.61 o
 -18   4   2       1689.70       1628.35        42.17 o
 -17   4   2       1084.69       1088.63        36.12 o
 -16   4   2         72.23         90.04        19.30 o
 -15   4   2       1395.76       1382.50        32.33 o
 -14   4   2       4751.06       4706.87        56.10 o
 -13   4   2        277.28        317.71        15.68 o
 -12   4   2        365.77        365.41        13.39 o
 -11   4   2         83.53        115.50         7.20 o
 -10   4   2       1413.72       1440.70        15.28 o
  -9   4   2       1081.18       1192.58        13.35 o
  -8   4   2       3657.67       3609.32        26.29 o
  -7   4   2       1603.46       1720.78        15.20 o
  -6   4   2       3136.97       3109.34        21.95 o
  -5   4   2       1065.96        987.93         9.81 o
  -4   4   2         76.83         69.60         4.06 o
  -3   4   2      19218.42      18781.81       110.22 o
  -2   4   2       9839.11       9383.73        64.14 o
  -1   4   2       4030.30       3861.66        30.26 o
   0   4   2       2473.36       2534.74        22.63 o
   1   4   2      24143.66      25353.24       176.30 o
   2   4   2       3409.22       3129.96        21.33 o
   3   4   2      10758.83      11028.56        64.94 o
   4   4   2      18430.29      18033.31       104.48 o
   5   4   2      13614.58      14091.23        82.77 o
   6   4   2        915.51        976.89        11.21 o
   7   4   2       6002.41       6036.05        40.17 o
   8   4   2       7305.42       6716.20        45.48 o
   9   4   2       7588.95       7751.55        51.02 o
  10   4   2      28207.13      28280.85       182.24 o
  11   4   2       3723.29       3986.64        40.97 o
  12   4   2        267.02        217.80        16.10 o
  13   4   2       2182.43       1969.28        37.08 o
  14   4   2        107.47        103.53        18.05 o
  15   4   2       1114.54       1050.47        29.68 o
  16   4   2        291.01        260.73        22.37 o
  17   4   2       3241.37       3159.90        60.37 o
  18   4   2        268.67        210.74        24.27 o
  19   4   2        186.42        218.46        25.40 o
  20   4   2          1.02         -9.79        24.53 o
  21   4   2        280.04        244.42        36.08 o
 -21   5   2        111.12        120.73        30.33 o
 -20   5   2        507.92        455.73        32.67 o
 -19   5   2        307.98        294.62        28.96 o
 -18   5   2       1035.93        999.09        36.28 o
 -17   5   2       6065.40       5888.15        84.24 o
 -16   5   2         74.03         32.46        21.84 o
 -15   5   2       1360.75       1346.87        36.40 o
 -14   5   2       2309.06       2379.21        41.67 o
 -13   5   2       5784.22       5488.01        68.89 o
 -12   5   2       2503.10       2544.28        36.55 o
 -11   5   2      12580.09      12756.09       119.45 o
 -10   5   2       1217.41       1150.89        19.59 o
  -9   5   2       3865.51       3745.03        28.13 o
  -8   5   2       1950.37       2070.36        18.22 o
  -7   5   2        379.77        405.97         7.83 o
  -6   5   2        469.19        406.12         7.24 o
  -5   5   2       5375.12       4959.51        32.00 o
  -4   5   2      17690.02      17346.46       102.77 o
  -3   5   2        183.52        156.78         6.14 o
  -2   5   2      32114.65      32511.91       239.19 o
  -1   5   2       8279.69       8012.86        59.36 o
   0   5   2       2897.70       2900.14        25.72 o
   1   5   2       4940.01       4390.76        38.14 o
   2   5   2       4765.39       4725.00        37.26 o
   3   5   2         46.89         81.54         4.68 o
   4   5   2       7035.94       7579.38        46.45 o
   5   5   2         77.28        102.17         5.28 o
   6   5   2       3444.50       3522.19        24.63 o
   7   5   2       1636.88       1625.81        15.78 o
   8   5   2        300.68        282.05         7.82 o
   9   5   2       2607.99       2353.78        27.57 o
  10   5   2        182.16        195.78        14.46 o
  11   5   2       3822.01       3605.57        48.30 o
  12   5   2       2436.00       2208.08        39.97 o
  13   5   2       9205.83       9231.69       122.79 o
  14   5   2       1344.50       1319.69        33.12 o
  15   5   2       1729.73       1682.31        55.77 o
  16   5   2       4554.00       4543.04        67.84 o
  17   5   2        685.81        684.91        34.64 o
  18   5   2         88.50         78.66        24.03 o
  19   5   2       2544.78       2531.12        58.57 o
  20   5   2       1502.95       1517.52        51.79 o
 -20   6   2         39.73         69.30        29.96 o
 -19   6   2         34.66         32.44        28.03 o
 -18   6   2       1410.38       1362.52        46.73 o
 -17   6   2        999.04       1020.30        36.96 o
 -16   6   2       3603.20       3699.17        62.99 o
 -15   6   2         53.23         63.08        23.29 o
 -14   6   2         77.80         74.67        21.87 o
 -13   6   2       2242.74       2115.97        50.83 o
 -12   6   2       2144.84       2087.96        34.63 o
 -11   6   2        718.84        727.68        20.54 o
 -10   6   2       3041.90       2956.15        37.23 o
  -9   6   2       7330.19       7158.57        71.60 o
  -8   6   2        230.16        196.32         9.38 o
  -7   6   2       6773.18       6807.07        47.10 o
  -6   6   2       2658.06       2605.58        20.52 o
  -5   6   2        769.45        744.80        10.10 o
  -4   6   2       3892.00       3798.58        30.13 o
  -3   6   2       1236.36       1269.16        16.18 o
  -2   6   2       1566.69       1453.78        17.82 o
  -1   6   2       9051.87       9408.33        69.96 o
   0   6   2      14287.13      13761.48       102.14 o
   1   6   2       9636.92       9343.22        71.47 o
   2   6   2       6688.39       6941.14        56.31 o
   3   6   2       1148.32       1068.03        14.42 o
   4   6   2       1777.84       1737.03        18.67 o
   5   6   2       7824.85       7931.65        51.28 o
   6   6   2          5.74         24.70         6.44 o
   7   6   2      11070.33      10991.48        84.27 o
   8   6   2        382.87        366.43        15.53 o
   9   6   2        529.36        459.03        17.78 o
  10   6   2       6263.43       6215.91        72.32 o
  11   6   2       2984.74       2989.16        48.52 o
  12   6   2       7364.34       7108.53       110.85 o
  13   6   2        414.92        390.99        23.42 o
  14   6   2       6446.27       6482.75        83.04 o
  15   6   2        270.93        307.86        26.20 o
  16   6   2        124.56        114.22        23.95 o
  17   6   2        431.40        472.62        31.21 o
  18   6   2       2866.98       2897.33        62.30 o
  19   6   2        615.26        640.42        38.07 o
 -18   7   2         45.95         16.92        28.89 o
 -17   7   2       2919.13       3038.30        60.63 o
 -16   7   2         86.81         65.43        26.43 o
 -15   7   2         23.85         -2.67        24.20 o
 -14   7   2          3.31        -12.81        23.05 o
 -13   7   2          9.38        -11.59        23.22 o
 -12   7   2        449.17        464.85        27.72 o
 -11   7   2       4696.84       4598.70        75.30 o
 -10   7   2        251.34        248.10        21.58 o
  -9   7   2       1995.63       1862.96        31.99 o
  -8   7   2       2120.75       2046.40        32.82 o
  -7   7   2        931.38       1005.40        17.70 o
  -6   7   2       1232.02       1136.86        16.86 o
  -5   7   2         44.84         48.73         8.90 o
  -4   7   2       1461.77       1458.35        18.72 o
  -3   7   2       1521.98       1630.64        20.22 o
  -2   7   2       4242.12       4466.19        37.13 o
  -1   7   2        713.49        745.67        13.39 o
   0   7   2       8064.11       7936.70        61.07 o
   1   7   2      12282.43      12392.85        91.45 o
   2   7   2       4587.05       4352.96        37.43 o
   3   7   2      23527.79      23838.56       184.36 o
   4   7   2        180.96        236.66        10.66 o
   5   7   2      17270.03      17216.43       124.02 o
   6   7   2       2251.58       2266.79        24.96 o
   7   7   2         10.97          9.49        13.89 o
   8   7   2        471.93        479.75        23.64 o
   9   7   2      16620.17      16525.11       178.09 o
  10   7   2       1580.17       1597.69        36.18 o
  11   7   2       6458.68       5973.57        98.76 o
  12   7   2        365.07        384.55        28.22 o
  13   7   2        351.42        316.66        24.37 o
  14   7   2          0.44          0.61        23.88 o
  15   7   2        314.86        347.05        35.37 o
  16   7   2       1209.87       1086.60        42.04 o
  17   7   2         34.44         10.57        32.75 o
  18   7   2        225.38        188.35        36.94 o
 -17   8   2       2037.28       1930.36        51.70 o
 -16   8   2       1823.08       1791.44        50.83 o
 -15   8   2         35.29         -5.53        26.89 o
 -14   8   2         17.98        -20.98        25.29 o
 -13   8   2       1753.09       1814.34        45.50 o
 -12   8   2         61.23         46.25        25.86 o
 -11   8   2        941.63        878.48        34.50 o
 -10   8   2        973.85        949.69        41.74 o
  -9   8   2       3275.05       3190.46        54.05 o
  -8   8   2          5.49        -11.99        22.49 o
  -7   8   2       1163.30       1176.17        27.73 o
  -6   8   2         54.58         16.15        15.64 o
  -5   8   2        587.03        600.59        17.57 o
  -4   8   2       1579.20       1571.58        23.36 o
  -3   8   2       2884.26       2978.58        33.61 o
  -2   8   2         50.18         53.99        11.24 o
  -1   8   2       2508.19       2488.11        29.04 o
   0   8   2       4959.09       5050.33        48.73 o
   1   8   2         45.53         37.61        11.24 o
   2   8   2       9729.11       9733.44        81.21 o
   3   8   2       1744.06       1765.22        25.52 o
   4   8   2       8147.44       8338.35        82.59 o
   5   8   2          5.73        -15.52        16.92 o
   6   8   2        720.65        710.41        32.55 o
   7   8   2       3088.97       3049.20        48.07 o
   8   8   2       2887.96       2865.69        47.30 o
   9   8   2          6.11         66.59        20.56 o
  10   8   2       5518.35       5326.36        75.43 o
  11   8   2       2843.78       2720.45        52.22 o
  12   8   2         92.22         57.94        26.59 o
  13   8   2        160.18        115.30        31.26 o
  14   8   2         81.86         56.16        31.73 o
  15   8   2        766.43        698.85        42.43 o
  16   8   2         48.17          4.48        34.68 o
 -15   9   2       4276.50       4218.91        78.86 o
 -14   9   2         34.32        -10.15        28.62 o
 -13   9   2        257.69        196.97        29.66 o
 -12   9   2        182.06        196.25        28.62 o
 -11   9   2        677.07        659.81        34.34 o
 -10   9   2        699.90        662.49        36.15 o
  -9   9   2        189.60        180.91        26.80 o
  -8   9   2       3247.53       3330.13        56.75 o
  -7   9   2       2051.25       2108.87        47.32 o
  -6   9   2        839.99        775.81        29.29 o
  -5   9   2       5657.76       5881.52        74.79 o
  -4   9   2        379.27        372.16        21.01 o
  -3   9   2        454.25        407.54        19.03 o
  -2   9   2         18.75         19.81        17.01 o
  -1   9   2       8646.08       8760.02        91.58 o
   0   9   2        856.53        857.69        25.31 o
   1   9   2      10664.26      10753.76       109.28 o
   2   9   2          6.14         -8.33        16.56 o
   3   9   2       2179.09       2141.14        36.10 o
   4   9   2        270.35        289.98        21.85 o
   5   9   2          2.72        -17.32        19.65 o
   6   9   2        332.78        333.57        25.43 o
   7   9   2         80.49         37.30        22.68 o
   8   9   2         11.54         25.62        25.41 o
   9   9   2        380.76        357.90        29.79 o
  10   9   2        119.35         78.76        35.45 o
  11   9   2        178.11        160.64        32.54 o
  12   9   2          7.65         -5.43        32.05 o
  13   9   2       1840.70       1750.66        56.58 o
  14   9   2        429.44        351.52        39.57 o
 -13  10   2       1262.79       1163.44        52.31 o
 -12  10   2         37.03        -16.65        30.96 o
 -11  10   2        958.10        999.02        46.54 o
 -10  10   2        134.15         51.84        29.91 o
  -9  10   2        945.68        943.02        38.63 o
  -8  10   2        206.41        233.78        31.38 o
  -7  10   2        175.70        166.22        28.11 o
  -6  10   2        705.60        685.54        33.10 o
  -5  10   2       1633.74       1615.75        44.04 o
  -4  10   2       1325.97       1215.89        36.09 o
  -3  10   2       5529.34       5555.39        73.52 o
  -2  10   2        391.91        390.24        22.43 o
  -1  10   2        393.91        424.07        24.01 o
   0  10   2       2620.40       2512.85        46.85 o
   1  10   2       4391.78       4491.85        77.54 o
   2  10   2       5333.65       5333.56        76.70 o
   3  10   2       2691.28       2650.91        59.36 o
   4  10   2       3164.79       3228.45        61.39 o
   5  10   2          8.72         10.49        26.28 o
   6  10   2        449.59        490.01        32.28 o
   7  10   2        578.29        625.06        37.89 o
   8  10   2         52.50         18.65        33.03 o
   9  10   2        182.43        192.38        34.34 o
  10  10   2        848.82        779.49        43.40 o
  11  10   2       1386.48       1266.42        50.35 o
  12  10   2       1401.43       1317.22        62.22 o
  -9  11   2        504.21        508.71        45.13 o
  -8  11   2       3000.94       3066.34        72.42 o
  -7  11   2          9.27         37.91        35.97 o
  -6  11   2        944.34       1005.45        60.29 o
  -5  11   2         81.38         48.35        43.52 o
  -4  11   2        365.09        450.29        42.82 o
  -3  11   2        265.80        243.94        36.85 o
  -2  11   2        261.66        268.05        42.65 o
  -1  11   2        812.36        912.36        48.94 o
   0  11   2         46.19         45.37        33.89 o
   1  11   2          6.46        -30.30        30.30 o
   2  11   2        215.42        150.29        41.76 o
   3  11   2       5113.03       5251.14        94.14 o
   4  11   2         80.02         51.56        32.50 o
   5  11   2       2262.16       2188.41        82.30 o
   6  11   2        200.89        119.65        34.58 o
   7  11   2        249.03        241.14        36.45 o
   8  11   2        126.37        113.80        36.60 o
  -1  12   2         11.74         23.95        61.62 o
   0  12   2         32.56        -63.79        63.79 o
 -23   0   3        828.87        721.68        58.10 o
 -21   0   3          8.85         78.58        40.51 o
 -19   0   3       4141.53       4247.98       157.08 o
 -17   0   3      18109.96      18234.61       293.52 o
 -15   0   3       5107.98       6265.30        94.10 o
 -13   0   3      18669.06      18590.72       156.50 o
 -11   0   3      68705.27      70842.48       569.93 o
  -9   0   3      20559.65      21592.63       177.40 o
  -7   0   3      24434.63      25779.12       235.79 o
  -5   0   3      17811.55      18941.27       153.75 o
  -3   0   3         45.07         69.53         2.95 o
  -1   0   3      12706.38      12842.97        88.83 o
   1   0   3      15208.53      15658.58       121.83 o
   3   0   3       4067.22       4508.46        43.87 o
   5   0   3      18474.53      18768.56       153.14 o
   7   0   3      19948.22      20116.33       165.22 o
   9   0   3      14854.72      14344.29       120.64 o
  11   0   3      47027.71      46599.96       378.21 o
  13   0   3      15530.41      15506.40       143.26 o
  15   0   3       2149.68       2100.06        44.59 o
  17   0   3       1386.85       1347.84       105.14 o
  19   0   3       5009.09       5102.63       125.15 o
  21   0   3        392.86        420.62        52.68 o
 -23   1   3         72.90         86.07        46.04 o
 -22   1   3        156.13        160.80        35.63 o
 -21   1   3        394.06        367.32        30.17 o
 -20   1   3        459.09        439.26        29.53 o
 -19   1   3        448.27        412.92        27.57 o
 -18   1   3       3998.38       3954.20        60.71 o
 -17   1   3        109.50        119.71        14.94 o
 -16   1   3       5985.38       5985.54        55.88 o
 -15   1   3       6756.67       6887.90        56.02 o
 -14   1   3         22.33         26.57         6.73 o
 -13   1   3       3088.84       3249.10        26.02 o
 -12   1   3       4362.20       4157.48        29.98 o
 -11   1   3      12433.67      12741.73        78.28 o
 -10   1   3      37331.02      38397.54       228.88 o
  -9   1   3       1027.43       1065.77        10.92 o
  -8   1   3      25838.45      25810.47       148.62 o
  -7   1   3       7623.16       8110.56        52.34 o
  -6   1   3      13944.20      14363.28        80.54 o
  -5   1   3        929.60        911.81         7.56 o
  -4   1   3         62.13         81.39         2.86 o
  -3   1   3       2008.08       2016.55        13.20 o
  -2   1   3      11492.29      11739.65        66.26 o
  -1   1   3       1341.37       1330.03         8.91 o
   0   1   3        878.65        932.20         6.89 o
   1   1   3         90.64         90.86         1.90 o
   2   1   3       1441.97       1446.55         9.84 o
   3   1   3       1964.92       1886.66        12.57 o
   4   1   3       8464.45       8719.30        51.44 o
   5   1   3        374.46        320.13         4.95 o
   6   1   3       6274.67       6431.66        39.50 o
   7   1   3       3692.43       3445.31        23.37 o
   8   1   3        784.09        738.10         9.20 o
   9   1   3      16648.92      16767.19        98.93 o
  10   1   3      16963.08      16542.59        98.21 o
  11   1   3         45.85         63.14         5.91 o
  12   1   3      11673.35      11290.59        69.83 o
  13   1   3       2379.33       2334.12        22.24 o
  14   1   3       4849.29       4936.84        44.22 o
  15   1   3         36.79         16.48        11.55 o
  16   1   3          4.53          2.89        16.57 o
  17   1   3        456.75        458.70        23.02 o
  18   1   3        524.78        522.52        32.19 o
  19   1   3        532.82        571.65        34.66 o
  20   1   3       5563.11       5558.96        95.88 o
  21   1   3         10.59          2.70        31.48 o
  22   1   3       1422.51       1337.70        51.21 o
 -23   2   3        208.06        221.10        39.06 o
 -22   2   3         18.74         24.26        34.49 o
 -21   2   3        227.41        211.85        33.10 o
 -20   2   3       1656.98       1785.12        47.54 o
 -19   2   3        150.18        147.31        24.74 o
 -18   2   3        953.34        969.35        35.54 o
 -17   2   3        341.49        332.43        23.26 o
 -16   2   3       3825.51       3887.81        45.91 o
 -15   2   3       1538.47       1590.15        23.45 o
 -14   2   3       6959.93       7063.97        58.32 o
 -13   2   3       2169.21       2192.26        20.56 o
 -12   2   3       1959.61       2061.63        19.11 o
 -11   2   3       4277.07       4083.47        29.90 o
 -10   2   3       1279.13       1476.64        15.41 o
  -9   2   3      29363.71      28858.75       172.91 o
  -8   2   3         79.17        134.58         5.21 o
  -7   2   3      46609.29      47467.20       280.41 o
  -6   2   3       5562.51       5714.52        36.71 o
  -5   2   3         32.67         49.95         3.24 o
  -4   2   3      26424.61      27378.32       148.09 o
  -3   2   3      80968.45      84249.38       466.91 o
  -2   2   3       5542.95       5814.90        35.80 o
  -1   2   3      12613.99      13172.27        74.23 o
   0   2   3       3338.02       3410.79        20.13 o
   1   2   3      25229.42      25915.24       139.89 o
   2   2   3      20733.10      20832.66       114.81 o
   3   2   3       7165.03       6913.05        41.98 o
   4   2   3      13304.41      13861.92        85.56 o
   5   2   3       6017.15       6168.93        41.24 o
   6   2   3       1538.91       1558.05        13.92 o
   7   2   3       1397.25       1510.98        13.85 o
   8   2   3       2336.96       2626.00        20.54 o
   9   2   3      11718.39      12130.83        77.56 o
  10   2   3        107.67        117.47         6.62 o
  11   2   3       1979.06       1974.47        17.81 o
  12   2   3        198.82        202.76         7.64 o
  13   2   3       5129.01       4964.60        46.95 o
  14   2   3        123.07         89.10        11.99 o
  15   2   3       2371.65       2470.34        34.61 o
  16   2   3        191.33        192.68        19.47 o
  17   2   3        314.70        303.04        21.98 o
  18   2   3       1981.26       1929.22        42.00 o
  19   2   3       9299.73       9265.49       126.93 o
  20   2   3        169.31        135.73        31.39 o
  21   2   3       3888.49       3876.79        79.78 o
 -22   3   3         75.74        123.34        33.20 o
 -21   3   3       2178.41       2222.93        59.63 o
 -20   3   3        954.79        973.11        38.13 o
 -19   3   3       3526.65       3549.13        60.64 o
 -18   3   3       4435.53       4869.12        75.14 o
 -17   3   3        914.18        853.18        27.83 o
 -16   3   3       8334.50       8071.32        95.80 o
 -15   3   3        643.87        710.68        21.42 o
 -14   3   3         38.18         40.07        10.72 o
 -13   3   3       5647.09       5516.67        44.75 o
 -12   3   3       3231.09       3376.50        27.26 o
 -11   3   3        726.92        684.00        10.88 o
 -10   3   3       5803.86       5854.77        39.83 o
  -9   3   3       3603.38       3846.23        27.73 o
  -8   3   3        697.05        588.20         8.93 o
  -7   3   3       3478.27       3470.09        25.01 o
  -6   3   3       2730.03       2902.14        21.68 o
  -5   3   3      55303.36      56619.42       309.85 o
  -4   3   3       6383.50       6673.60        40.94 o
  -3   3   3      11116.79      11994.77        69.79 o
  -2   3   3       7700.88       7959.33        48.73 o
  -1   3   3       5552.59       5609.89        34.33 o
   0   3   3      19995.99      20517.38       119.50 o
   1   3   3      16690.25      17580.46       101.05 o
   2   3   3       3061.57       3160.35        20.42 o
   3   3   3      41568.90      42212.21       248.81 o
   4   3   3        231.87        177.78         4.70 o
   5   3   3       4806.34       4760.77        32.42 o
   6   3   3       2598.27       2178.04        17.88 o
   7   3   3        110.79        139.47         5.96 o
   8   3   3        103.81         62.89         5.83 o
   9   3   3        178.03        296.18         7.88 o
  10   3   3       7437.26       7212.25        48.31 o
  11   3   3       3019.91       3042.72        26.22 o
  12   3   3      10676.23      10755.74        89.74 o
  13   3   3        110.25         84.88        12.59 o
  14   3   3       1780.19       1740.06        35.24 o
  15   3   3        111.59        246.87        19.73 o
  16   3   3       1510.67       1416.46        34.25 o
  17   3   3       6893.23       6853.24        94.00 o
  18   3   3       4827.73       4738.57        68.04 o
  19   3   3       2163.53       2197.42        46.74 o
  20   3   3       2359.52       2430.65        57.50 o
  21   3   3       1732.45       1726.70        70.83 o
 -22   4   3        388.79        343.23        37.77 o
 -21   4   3       1151.23       1035.76        49.18 o
 -20   4   3        477.96        415.62        30.48 o
 -19   4   3       3342.50       3120.29        58.41 o
 -18   4   3        368.88        366.78        27.02 o
 -17   4   3      12732.37      12767.15       153.33 o
 -16   4   3       3744.58       3764.65        60.05 o
 -15   4   3       5620.67       5442.81        73.91 o
 -14   4   3       8712.99       8907.19        88.17 o
 -13   4   3         45.44         52.70        11.78 o
 -12   4   3        827.00        819.62        15.73 o
 -11   4   3       3753.25       3759.07        29.26 o
 -10   4   3       2114.96       2061.01        18.67 o
  -9   4   3        216.79        201.34         6.92 o
  -8   4   3        166.44        189.22         6.45 o
  -7   4   3       3892.41       3852.91        27.23 o
  -6   4   3        104.03        134.49         4.84 o
  -5   4   3         24.44         11.17         4.07 o
  -4   4   3       2210.29       2310.67        17.19 o
  -3   4   3        338.58        425.48         6.45 o
  -2   4   3       5335.94       5237.77        34.15 o
  -1   4   3      13929.56      14338.84        84.63 o
   0   4   3       5388.10       5314.46        33.81 o
   1   4   3       5787.57       5813.61        36.18 o
   2   4   3       3053.13       3118.61        21.11 o
   3   4   3       3163.09       3317.37        22.50 o
   4   4   3        973.60       1132.00        10.67 o
   5   4   3      29541.10      28977.26       163.50 o
   6   4   3       1590.79       1644.89        15.54 o
   7   4   3      10221.89      10094.38        65.29 o
   8   4   3       2555.39       2389.86        20.72 o
   9   4   3         46.75         44.25         6.69 o
  10   4   3       2046.35       2265.53        23.90 o
  11   4   3       6453.66       6328.28        73.62 o
  12   4   3       3494.21       3491.21        49.85 o
  13   4   3       8473.54       8163.63        95.74 o
  14   4   3       2786.52       2784.24        45.77 o
  15   4   3        653.82        675.30        25.71 o
  16   4   3       1638.00       1566.80        37.08 o
  17   4   3       2039.17       2071.15        43.48 o
  18   4   3        706.25        698.34        29.75 o
  19   4   3        216.03        208.33        26.02 o
  20   4   3         10.24         13.21        25.39 o
 -21   5   3        118.53         65.35        36.76 o
 -20   5   3          4.45        -20.16        26.75 o
 -19   5   3          7.75        -25.15        25.15 o
 -18   5   3        291.35        223.90        33.88 o
 -17   5   3       2295.69       2205.65        48.10 o
 -16   5   3       1855.64       1954.63        44.43 o
 -15   5   3       7164.08       7072.84       107.56 o
 -14   5   3       7836.71       7922.14        89.21 o
 -13   5   3       8195.90       8019.52        84.52 o
 -12   5   3       8279.92       8149.41        80.87 o
 -11   5   3        512.99        561.13        20.42 o
 -10   5   3        788.19        763.39        15.86 o
  -9   5   3       1027.04        991.40        12.97 o
  -8   5   3        278.13        353.23         8.24 o
  -7   5   3       2637.76       2397.73        19.11 o
  -6   5   3       1237.57       1178.25        11.94 o
  -5   5   3         21.29         21.16         4.82 o
  -4   5   3      20049.72      20185.00       121.25 o
  -3   5   3       5895.79       6217.15        40.03 o
  -2   5   3      12989.99      13416.62        90.99 o
  -1   5   3       2980.66       2794.34        27.33 o
   0   5   3       1664.04       1573.72        16.97 o
   1   5   3       4230.12       4233.82        31.18 o
   2   5   3       9747.90       9266.41        55.58 o
   3   5   3        236.81        189.11         5.72 o
   4   5   3      15386.03      15472.82        92.53 o
   5   5   3       3248.29       3100.62        22.19 o
   6   5   3       4328.18       4653.47        31.04 o
   7   5   3       2214.02       2377.91        20.05 o
   8   5   3         45.36         51.47         7.00 o
   9   5   3       1740.25       1612.46        25.58 o
  10   5   3       1203.31       1045.92        23.37 o
  11   5   3       1932.58       1908.60        35.97 o
  12   5   3        443.27        402.66        21.06 o
  13   5   3       6057.58       5915.19       100.72 o
  14   5   3        807.15        780.73        30.11 o
  15   5   3       1592.38       1535.97        36.84 o
  16   5   3        958.81        968.43        32.06 o
  17   5   3        902.96        858.27        32.05 o
  18   5   3        166.13        197.57        25.91 o
  19   5   3        770.63        698.40        32.67 o
  20   5   3        536.82        565.20        37.48 o
 -20   6   3        416.52        457.07        34.37 o
 -19   6   3          0.09         16.58        27.86 o
 -18   6   3        267.69        215.02        28.75 o
 -17   6   3         15.88        -19.95        24.52 o
 -16   6   3         12.81         14.03        23.31 o
 -15   6   3        634.24        762.53        35.22 o
 -14   6   3       1260.26       1203.57        37.14 o
 -13   6   3       3495.11       3482.26        56.21 o
 -12   6   3       2451.37       2387.87        44.72 o
 -11   6   3       2051.50       2009.77        34.43 o
 -10   6   3       2110.78       2141.34        30.91 o
  -9   6   3       2671.13       2617.63        32.12 o
  -8   6   3         10.25          4.71         7.98 o
  -7   6   3        699.99        679.17        10.85 o
  -6   6   3       1915.77       1920.96        16.59 o
  -5   6   3       5475.55       5418.22        35.73 o
  -4   6   3        832.80        871.82        11.57 o
  -3   6   3       5069.08       5095.75        41.06 o
  -2   6   3       3080.08       3046.53        35.80 o
  -1   6   3       5279.63       5316.65        43.61 o
   0   6   3        342.11        303.39         9.05 o
   1   6   3        898.68        892.29        14.00 o
   2   6   3       1355.02       1276.56        15.97 o
   3   6   3      15505.19      15560.69        95.10 o
   4   6   3        926.51        872.99        10.95 o
   5   6   3       4345.74       4374.58        29.76 o
   6   6   3         61.19        131.97         7.11 o
   7   6   3         52.44         32.91         8.65 o
   8   6   3       1595.67       1557.73        27.07 o
   9   6   3        918.38        834.95        23.19 o
  10   6   3       2897.08       2839.93        45.67 o
  11   6   3       1043.88        983.19        27.89 o
  12   6   3        272.58        401.71        22.61 o
  13   6   3        515.47        491.28        24.78 o
  14   6   3       1871.67       1863.36        47.40 o
  15   6   3        230.01        258.81        24.34 o
  16   6   3        640.73        624.94        29.66 o
  17   6   3          7.15        -19.88        25.38 o
  18   6   3       3143.61       3220.55        84.89 o
  19   6   3        130.10        125.60        35.65 o
 -19   7   3         16.08         -4.85        30.02 o
 -18   7   3       1047.46        955.05        39.92 o
 -17   7   3         20.64         43.76        27.58 o
 -16   7   3        157.25        143.36        27.19 o
 -15   7   3        251.82        259.43        29.27 o
 -14   7   3         21.13         50.06        26.61 o
 -13   7   3          5.22        -21.25        21.25 o
 -12   7   3        127.62        146.02        25.15 o
 -11   7   3        574.46        550.21        26.01 o
 -10   7   3         11.29          1.96        18.91 o
  -9   7   3       1724.83       1807.31        35.69 o
  -8   7   3       6692.12       6569.82        74.48 o
  -7   7   3        136.76        129.17        10.42 o
  -6   7   3         68.83         69.74         8.83 o
  -5   7   3        174.80        179.05         9.32 o
  -4   7   3        787.72        798.07        14.98 o
  -3   7   3       3118.08       3038.26        28.79 o
  -2   7   3        388.79        412.31        11.70 o
  -1   7   3       2831.74       2837.55        26.77 o
   0   7   3       1591.17       1511.79        19.25 o
   1   7   3       1425.18       1490.84        19.16 o
   2   7   3        651.34        640.10        13.19 o
   3   7   3         95.09        100.90         9.65 o
   4   7   3       5938.43       5852.02        47.49 o
   5   7   3        203.14        219.84        10.24 o
   6   7   3      13487.14      13379.19       119.85 o
   7   7   3        221.73        227.79        18.54 o
   8   7   3       1494.46       1523.99        33.27 o
   9   7   3       2336.12       2363.15        41.76 o
  10   7   3        223.76        199.54        20.72 o
  11   7   3         13.63        -19.07        19.07 o
  12   7   3       2632.33       2464.09        45.35 o
  13   7   3         60.32         55.93        23.23 o
  14   7   3        355.41        374.38        28.09 o
  15   7   3          3.23         47.84        30.46 o
  16   7   3        965.06        866.57        46.25 o
  17   7   3        377.28        364.15        38.48 o
 -17   8   3         58.90         49.56        30.20 o
 -16   8   3       1322.29       1251.19        47.54 o
 -15   8   3        182.83        131.49        28.19 o
 -14   8   3          5.34         19.84        27.03 o
 -13   8   3         12.56         76.04        28.58 o
 -12   8   3        910.97        918.63        34.93 o
 -11   8   3        247.75        248.66        25.15 o
 -10   8   3       2723.10       2815.17        50.95 o
  -9   8   3         73.46         53.72        21.47 o
  -8   8   3        167.57        172.28        21.61 o
  -7   8   3       2953.90       2920.59        50.84 o
  -6   8   3      12834.18      12667.62       131.63 o
  -5   8   3        908.36        896.91        23.56 o
  -4   8   3       1568.75       1517.32        25.69 o
  -3   8   3         24.00         26.84        11.23 o
  -2   8   3       2086.40       1997.99        26.99 o
  -1   8   3        289.75        323.48        13.29 o
   0   8   3       3162.61       3061.90        35.54 o
   1   8   3        836.03        843.40        18.88 o
   2   8   3         99.25        116.25        12.80 o
   3   8   3        700.47        695.17        17.87 o
   4   8   3       1561.61       1625.18        39.25 o
   5   8   3       9768.88       9781.32       105.05 o
   6   8   3        301.76        287.04        20.86 o
   7   8   3       4394.90       4198.75        66.10 o
   8   8   3       1500.66       1551.02        39.84 o
   9   8   3        114.23        149.44        25.99 o
  10   8   3        637.38        642.74        31.98 o
  11   8   3         29.25        -11.25        25.25 o
  12   8   3         92.93         60.27        26.98 o
  13   8   3        494.81        588.98        42.14 o
  14   8   3         98.60         79.23        32.53 o
  15   8   3          7.47          1.77        40.76 o
  16   8   3          8.29          7.99        35.14 o
 -15   9   3         39.09         33.97        31.54 o
 -14   9   3       1178.38       1060.19        48.54 o
 -13   9   3        345.03        393.76        33.37 o
 -12   9   3        824.26        885.69        45.78 o
 -11   9   3         63.17         97.32        27.53 o
 -10   9   3       1839.11       1907.32        45.90 o
  -9   9   3         89.17         55.64        23.86 o
  -8   9   3       3592.51       3699.01        60.51 o
  -7   9   3         30.43         56.41        22.44 o
  -6   9   3          4.72         26.05        19.82 o
  -5   9   3       5117.77       5184.43        68.56 o
  -4   9   3       5288.71       5349.97        69.62 o
  -3   9   3        254.63        377.77        20.47 o
  -2   9   3       1106.60       1123.16        25.25 o
  -1   9   3       2261.29       2209.16        38.30 o
   0   9   3        615.43        658.32        25.09 o
   1   9   3        463.57        469.32        23.45 o
   2   9   3       2353.94       2409.61        38.09 o
   3   9   3        543.05        590.24        24.23 o
   4   9   3       1686.59       1725.23        43.75 o
   5   9   3        242.07        251.16        26.07 o
   6   9   3         86.68        206.07        28.21 o
   7   9   3        155.07        182.29        26.86 o
   8   9   3          0.74          2.34        25.44 o
   9   9   3        164.67        351.59        30.21 o
  10   9   3       1848.51       1772.59        50.38 o
  11   9   3        168.55        183.19        33.62 o
  12   9   3        222.27        380.30        37.18 o
  13   9   3         67.53         46.91        34.33 o
  14   9   3        854.45        797.19        67.74 o
 -13  10   3        367.42        263.08        33.02 o
 -12  10   3          3.86         -6.01        30.91 o
 -11  10   3         25.00          8.89        29.85 o
 -10  10   3        963.41        968.98        39.57 o
  -9  10   3         54.29        -27.74        27.74 o
  -8  10   3          6.63         15.23        25.37 o
  -7  10   3          3.15        -17.00        24.43 o
  -6  10   3          9.77        -27.31        27.31 o
  -5  10   3          2.43        -17.99        25.97 o
  -4  10   3       1385.49       1397.73        38.39 o
  -3  10   3       2013.78       1942.87        44.37 o
  -2  10   3       1761.71       1808.42        45.42 o
  -1  10   3        386.62        397.85        25.55 o
   0  10   3        211.26        184.65        24.78 o
   1  10   3        356.98        337.50        25.10 o
   2  10   3        250.85        272.08        26.04 o
   3  10   3         15.92          7.58        26.16 o
   4  10   3       3621.06       3645.49        71.00 o
   5  10   3        195.71        204.02        28.42 o
   6  10   3        504.90        513.17        32.83 o
   7  10   3        647.53        664.53        35.36 o
   8  10   3       1558.52       1430.87        49.26 o
   9  10   3        175.28         98.74        33.40 o
  10  10   3         89.99         64.40        34.25 o
  11  10   3        116.18        114.17        36.37 o
  -9  11   3        147.01         54.51        44.76 o
  -8  11   3        716.43        728.83        69.34 o
  -7  11   3        464.73        504.45        69.19 o
  -6  11   3        192.29        147.16        50.17 o
  -5  11   3       2481.30       2585.10        95.18 o
  -4  11   3        101.58         63.72        35.81 o
  -3  11   3        253.98        316.62        34.92 o
  -2  11   3         53.62         65.62        31.54 o
  -1  11   3          3.70        -17.25        32.95 o
   0  11   3       1487.42       1541.72        49.58 o
   1  11   3          1.39        -21.95        36.59 o
   2  11   3       1140.73       1210.70        52.47 o
   3  11   3        164.85        117.58        36.25 o
   4  11   3        171.53         77.81        29.95 o
   5  11   3         74.95         60.02        33.67 o
   6  11   3       1676.59       1656.93        58.73 o
   7  11   3          4.90          2.02        34.56 o
   8  11   3        560.06        627.26        43.14 o
 -22   0   4       1632.83       1668.35       131.52 o
 -20   0   4       1385.61       1438.43        54.33 o
 -18   0   4       5529.73       5459.29       119.80 o
 -16   0   4      13594.49      13989.52       160.43 o
 -14   0   4       2965.11       2821.32        34.46 o
 -12   0   4       3021.11       3209.67        34.19 o
 -10   0   4       1815.27       1737.52        21.11 o
  -8   0   4       2769.68       3374.67        33.65 o
  -6   0   4      20194.04      21081.18       171.46 o
  -4   0   4      28034.70      29332.64       236.02 o
  -2   0   4       1880.28       1881.72        16.73 o
   0   0   4      18144.93      18837.42       146.55 o
   2   0   4       8570.69       8536.72        70.67 o
   4   0   4        712.37        990.83        12.41 o
   6   0   4       3372.82       3481.99        32.88 o
   8   0   4        133.33        149.37         7.68 o
  10   0   4       5930.19       6238.59        57.56 o
  12   0   4       8248.20       7907.39        74.77 o
  14   0   4      15018.42      14652.78       151.48 o
  16   0   4       1549.33       1542.58        53.00 o
  18   0   4       6089.89       5915.73       136.36 o
  20   0   4       3478.74       3459.83       103.51 o
 -23   1   4        429.19        478.86        43.31 o
 -22   1   4         81.14         70.60        30.03 o
 -21   1   4        137.96        125.81        26.45 o
 -20   1   4       1021.71       1059.20        37.42 o
 -19   1   4        645.52        625.44        27.76 o
 -18   1   4       3184.44       3212.65        53.46 o
 -17   1   4       3738.83       3853.99        50.25 o
 -16   1   4        271.33        305.07        13.58 o
 -15   1   4        318.31        383.10        12.98 o
 -14   1   4       2974.73       2926.84        24.40 o
 -13   1   4       3012.22       3112.53        24.71 o
 -12   1   4        468.09        468.01         9.48 o
 -11   1   4       3862.70       4159.43        28.82 o
 -10   1   4       2116.79       2242.05        17.75 o
  -9   1   4       1587.64       1581.98        13.69 o
  -8   1   4      10522.72      11068.52        65.91 o
  -7   1   4      16620.79      17646.21       104.27 o
  -6   1   4       4947.70       5373.70        33.17 o
  -5   1   4       1213.28       1415.49        10.54 o
  -4   1   4      25319.19      25812.12       147.15 o
  -3   1   4       8212.25       9150.00        54.32 o
  -2   1   4      14574.23      15391.17        89.81 o
  -1   1   4      41363.93      42074.45       255.19 o
   0   1   4      20106.83      21025.49       126.83 o
   1   1   4        625.83        504.99         4.83 o
   2   1   4       5560.40       5474.17        32.20 o
   3   1   4        737.67        861.02         7.48 o
   4   1   4       4701.00       5100.49        30.82 o
   5   1   4      30837.82      32269.19       191.33 o
   6   1   4       1217.07       1028.58         9.86 o
   7   1   4         89.37         88.87         4.43 o
   8   1   4       1127.58       1114.91        11.47 o
   9   1   4       4279.34       4373.14        29.74 o
  10   1   4        330.70        313.05         7.72 o
  11   1   4       1740.45       1743.67        16.57 o
  12   1   4        156.45        146.88         7.47 o
  13   1   4       4128.90       4110.16        34.88 o
  14   1   4       1125.55       1084.89        19.40 o
  15   1   4       5179.10       5207.25        57.05 o
  16   1   4       5607.16       5572.73        84.14 o
  17   1   4        208.17        253.32        22.92 o
  18   1   4        543.39        594.90        34.03 o
  19   1   4       1526.23       1485.89        47.48 o
  20   1   4       1313.80       1344.50        47.83 o
  21   1   4        531.57        497.02        38.58 o
 -23   2   4        990.63        980.82        52.18 o
 -22   2   4        103.43         63.24        31.04 o
 -21   2   4       1806.35       1954.96        55.41 o
 -20   2   4        256.52        258.71        30.05 o
 -19   2   4        155.30        162.41        24.41 o
 -18   2   4       2338.42       2254.02        40.06 o
 -17   2   4        617.37        613.55        22.15 o
 -16   2   4        778.20        813.58        21.93 o
 -15   2   4        108.42        106.74        11.17 o
 -14   2   4        258.62        281.78        10.37 o
 -13   2   4       6561.28       6697.29        46.18 o
 -12   2   4      10692.07      11034.24        70.74 o
 -11   2   4       3029.78       3149.86        24.65 o
 -10   2   4       1983.09       2047.72        19.68 o
  -9   2   4       4009.40       4074.72        28.78 o
  -8   2   4      10966.95      11168.05        76.89 o
  -7   2   4       1820.78       2047.34        16.14 o
  -6   2   4      34560.98      37053.68       203.87 o
  -5   2   4        671.93        892.91         7.80 o
  -4   2   4       1697.38       1624.32        12.43 o
  -3   2   4          2.38         27.68         2.95 o
  -2   2   4      16038.25      16130.75        92.60 o
  -1   2   4         47.47         51.87         2.21 o
   0   2   4      30222.75      30371.51       175.58 o
   1   2   4        877.16        973.10         8.32 o
   2   2   4       5433.40       5710.20        33.15 o
   3   2   4        152.20        218.70         5.11 o
   4   2   4      19875.89      19663.89       122.72 o
   5   2   4       7293.19       7276.95        48.19 o
   6   2   4        189.50        133.51         5.39 o
   7   2   4      10009.49      10206.58        65.53 o
   8   2   4       2696.26       2615.62        20.08 o
   9   2   4       3766.60       3820.52        29.41 o
  10   2   4       2322.44       2298.58        20.58 o
  11   2   4       6207.33       6054.95        42.20 o
  12   2   4         14.75         19.96         8.38 o
  13   2   4        463.63        495.89        13.72 o
  14   2   4       1583.36       1604.46        26.00 o
  15   2   4       2555.54       2631.45        38.09 o
  16   2   4       1629.41       1537.51        35.47 o
  17   2   4       1181.05       1194.84        39.74 o
  18   2   4         58.27         47.27        21.29 o
  19   2   4        181.60        176.22        30.46 o
  20   2   4         48.07         26.32        30.13 o
  21   2   4       1328.87       1242.75        61.07 o
 -22   3   4       1550.94       1527.22        57.52 o
 -21   3   4       2034.23       2024.25        57.23 o
 -20   3   4        698.45        735.28        43.19 o
 -19   3   4       1029.14       1022.77        34.59 o
 -18   3   4        836.84        781.89        30.35 o
 -17   3   4       3110.88       3229.49        51.02 o
 -16   3   4       3750.92       3696.57        56.55 o
 -15   3   4       4499.64       4734.07        53.25 o
 -14   3   4       2340.55       2364.31        30.17 o
 -13   3   4       1075.03       1204.66        17.30 o
 -12   3   4       8331.90       8370.06        56.55 o
 -11   3   4        162.61        150.15         7.08 o
 -10   3   4       3134.14       3152.29        24.34 o
  -9   3   4       6824.25       6957.48        45.73 o
  -8   3   4      28987.07      30881.60       184.52 o
  -7   3   4       5073.98       5281.15        41.49 o
  -6   3   4       1121.87       1280.05        10.84 o
  -5   3   4        379.27        388.46         7.45 o
  -4   3   4       2635.56       3217.42        21.08 o
  -3   3   4       4613.92       5371.91        34.21 o
  -2   3   4       1117.82       1128.84         9.73 o
  -1   3   4        331.66        394.04         5.49 o
   0   3   4       8194.89       8981.92        52.85 o
   1   3   4       1924.01       2192.92        15.44 o
   2   3   4       3894.41       4012.14        25.43 o
   3   3   4       1618.67       1924.09        13.80 o
   4   3   4      10345.92      10686.09        65.72 o
   5   3   4      11042.81      11251.69        71.11 o
   6   3   4      34174.98      33818.84       205.42 o
   7   3   4      12059.41      12345.75        78.54 o
   8   3   4         28.97         33.23         5.93 o
   9   3   4       8528.57       8515.21        56.92 o
  10   3   4       7322.64       6741.39        46.95 o
  11   3   4         15.83         21.81         8.04 o
  12   3   4       2400.97       2360.00        29.86 o
  13   3   4       7120.56       7054.33        80.14 o
  14   3   4       1075.18        957.19        27.12 o
  15   3   4       3547.08       3547.02        53.03 o
  16   3   4         39.86         52.71        19.59 o
  17   3   4          1.26          9.07        20.48 o
  18   3   4          5.41          3.68        21.81 o
  19   3   4       2737.22       2736.81        60.43 o
  20   3   4        571.93        546.02        38.33 o
  21   3   4        192.51        169.03        35.21 o
 -22   4   4       1306.66       1167.75        48.40 o
 -21   4   4        378.04        321.55        32.99 o
 -20   4   4       2484.63       2362.91        52.88 o
 -19   4   4       1815.69       1793.05        45.27 o
 -18   4   4         59.87         63.97        23.16 o
 -17   4   4          4.81         -1.30        20.69 o
 -16   4   4       3124.22       3200.21        62.10 o
 -15   4   4       2730.17       2709.78        53.29 o
 -14   4   4       1517.77       1559.11        27.29 o
 -13   4   4        525.82        569.60        17.25 o
 -12   4   4       3561.71       3531.94        42.14 o
 -11   4   4          9.74         10.78         6.55 o
 -10   4   4      12160.08      12085.42        76.33 o
  -9   4   4         44.21         31.70         5.79 o
  -8   4   4       2665.99       2926.67        22.53 o
  -7   4   4        205.05        115.65         5.40 o
  -6   4   4          4.00          8.46         4.26 o
  -5   4   4       8256.00       7943.73        48.18 o
  -4   4   4        530.78        541.47         7.46 o
  -3   4   4      15501.98      15081.81        89.39 o
  -2   4   4         61.37         57.32         3.87 o
  -1   4   4        308.30        354.28         5.70 o
   0   4   4        401.26        455.51         6.39 o
   1   4   4      10801.12      10412.73        62.58 o
   2   4   4        465.88        451.93         6.61 o
   3   4   4       6171.08       6330.95        39.79 o
   4   4   4         92.05         55.20         4.09 o
   5   4   4       1444.07       1475.98        16.26 o
   6   4   4      11631.81      11736.09        74.84 o
   7   4   4       1712.44       1778.63        17.06 o
   8   4   4      16338.89      15816.75       100.01 o
   9   4   4       1868.69       1968.55        19.47 o
  10   4   4        501.68        458.78        11.43 o
  11   4   4         33.75         22.11        14.48 o
  12   4   4       2545.17       2514.04        47.07 o
  13   4   4       1391.63       1224.34        30.37 o
  14   4   4       4656.81       4523.47        72.20 o
  15   4   4       1625.85       1622.70        36.70 o
  16   4   4         31.31         60.05        20.46 o
  17   4   4       2293.83       2301.62        52.40 o
  18   4   4       2027.38       1950.42        44.31 o
  19   4   4        135.13        134.38        25.85 o
  20   4   4        604.73        541.69        31.51 o
 -21   5   4          2.43         16.20        28.50 o
 -20   5   4        312.92        281.94        30.58 o
 -19   5   4        441.71        441.73        31.77 o
 -18   5   4        160.45        145.66        25.86 o
 -17   5   4        571.14        538.37        31.47 o
 -16   5   4       2191.60       2159.55        60.57 o
 -15   5   4          6.08         -9.22        19.75 o
 -14   5   4       5692.70       5440.74        75.25 o
 -13   5   4        201.32        244.64        15.64 o
 -12   5   4       1211.55       1282.40        24.19 o
 -11   5   4        653.19        740.73        20.68 o
 -10   5   4        941.02       1004.86        17.94 o
  -9   5   4        396.71        328.06         8.89 o
  -8   5   4       2383.84       2407.45        20.50 o
  -7   5   4      12312.59      12391.46        75.66 o
  -6   5   4       1362.69       1319.78        12.81 o
  -5   5   4      10040.10      10116.33        65.73 o
  -4   5   4      16772.19      16209.05        98.40 o
  -3   5   4       7846.01       7695.67        48.70 o
  -2   5   4      12961.97      12914.45        77.34 o
  -1   5   4      40497.97      41058.46       238.28 o
   0   5   4       7548.96       7724.22        49.53 o
   1   5   4       3473.42       3488.48        23.85 o
   2   5   4      11912.52      11639.13        69.10 o
   3   5   4       2154.34       2119.21        16.51 o
   4   5   4       2719.01       2594.33        19.31 o
   5   5   4       4058.72       3955.98        27.05 o
   6   5   4       2882.24       2891.45        23.46 o
   7   5   4       6974.97       6757.31        46.37 o
   8   5   4       1863.49       1809.00        19.59 o
   9   5   4       1034.85        834.06        19.85 o
  10   5   4         76.24         70.54        15.33 o
  11   5   4        455.85        455.56        20.85 o
  12   5   4        553.88        629.10        25.33 o
  13   5   4         24.62         10.82        18.07 o
  14   5   4        271.68        216.87        22.69 o
  15   5   4        337.86        346.10        24.22 o
  16   5   4       2065.20       1872.21        42.01 o
  17   5   4        746.38        705.88        30.55 o
  18   5   4         14.28         30.42        25.89 o
  19   5   4         16.28        -16.81        26.69 o
 -20   6   4        252.46        247.73        32.23 o
 -19   6   4        593.24        582.99        34.50 o
 -18   6   4       1097.40       1088.11        44.33 o
 -17   6   4       2550.65       2611.41        58.42 o
 -16   6   4        202.83        198.93        29.87 o
 -15   6   4         93.36         80.25        22.69 o
 -14   6   4        809.61        836.94        30.55 o
 -13   6   4       4921.49       4732.40        68.57 o
 -12   6   4       1200.37       1103.61        31.42 o
 -11   6   4       2516.63       2252.61        39.05 o
 -10   6   4         14.54         -1.03        12.28 o
  -9   6   4       3243.58       3219.73        35.14 o
  -8   6   4       3046.67       3046.93        31.20 o
  -7   6   4       2583.37       2668.24        22.55 o
  -6   6   4       9900.41      10234.42        64.75 o
  -5   6   4        247.00        256.85         6.95 o
  -4   6   4         94.75        107.98         5.71 o
  -3   6   4         68.47         80.26         6.87 o
  -2   6   4      23682.14      23626.89       171.35 o
  -1   6   4       1489.50       1449.64        16.91 o
   0   6   4      14954.47      14897.35       107.30 o
   1   6   4       4321.53       4380.95        39.59 o
   2   6   4        666.05        673.78         9.21 o
   3   6   4         27.94         42.62         5.57 o
   4   6   4        838.79        809.47        10.76 o
   5   6   4       8143.62       8053.24        55.47 o
   6   6   4       4602.28       4475.37        38.17 o
   7   6   4       9082.93       9075.32        78.50 o
   8   6   4       5065.13       4966.44        56.92 o
   9   6   4        235.13        207.10        17.86 o
  10   6   4        953.85        934.74        26.79 o
  11   6   4       1869.74       1832.26        38.71 o
  12   6   4         53.32         79.31        19.57 o
  13   6   4         24.52         15.90        19.98 o
  14   6   4          5.92         13.64        21.15 o
  15   6   4       1585.12       1483.08        40.51 o
  16   6   4         91.68         54.38        27.68 o
  17   6   4       1327.46       1246.40        60.18 o
  18   6   4        383.40        315.42        37.57 o
 -19   7   4       3458.46       3374.00        79.36 o
 -18   7   4       2336.12       2461.47        56.65 o
 -17   7   4         16.48        -13.58        26.75 o
 -16   7   4        705.94        617.54        36.89 o
 -15   7   4       5182.85       5159.79        82.47 o
 -14   7   4        239.68        295.26        27.75 o
 -13   7   4        968.88        978.12        33.18 o
 -12   7   4       2391.39       2350.83        46.56 o
 -11   7   4       2707.67       2745.71        53.28 o
 -10   7   4         42.03         35.02        17.26 o
  -9   7   4       1839.32       1792.67        35.56 o
  -8   7   4        783.37        762.21        23.63 o
  -7   7   4        544.38        589.31        15.42 o
  -6   7   4        555.67        512.92        11.23 o
  -5   7   4       1295.69       1289.44        20.81 o
  -4   7   4        774.11        820.52        17.32 o
  -3   7   4       2560.21       2506.58        27.27 o
  -2   7   4        237.44        258.96        10.78 o
  -1   7   4       4133.16       3987.50        34.98 o
   0   7   4        954.95        950.85        15.60 o
   1   7   4       7522.63       7372.94        56.14 o
   2   7   4        471.25        446.44        12.86 o
   3   7   4      13292.12      13200.44       102.70 o
   4   7   4       3758.89       3746.07        32.20 o
   5   7   4        398.75        392.59        12.74 o
   6   7   4       3116.97       3110.55        40.45 o
   7   7   4      12010.82      12014.39       132.57 o
   8   7   4          1.38         27.07        17.21 o
   9   7   4       7950.55       7626.45       100.06 o
  10   7   4       2248.30       2240.90        45.03 o
  11   7   4         11.45         12.95        20.93 o
  12   7   4         85.18         99.97        25.52 o
  13   7   4       1720.86       1790.40        47.60 o
  14   7   4        636.69        614.63        34.31 o
  15   7   4        940.96       1021.02        40.56 o
  16   7   4       1796.02       1883.10        58.23 o
  17   7   4         29.80        123.48        35.60 o
 -17   8   4        200.02        153.44        30.96 o
 -16   8   4       1964.23       1794.45        48.51 o
 -15   8   4         37.34         51.25        30.70 o
 -14   8   4       2082.17       2154.55        52.47 o
 -13   8   4       1286.74       1158.62        36.91 o
 -12   8   4         11.93        -22.91        22.91 o
 -11   8   4        446.78        454.39        29.54 o
 -10   8   4       2314.28       2327.34        46.57 o
  -9   8   4       2612.17       2654.91        48.72 o
  -8   8   4        648.24        606.03        24.38 o
  -7   8   4        206.14        204.22        19.48 o
  -6   8   4        224.82        267.07        19.62 o
  -5   8   4       3454.87       3488.36        42.82 o
  -4   8   4        913.40        916.79        20.63 o
  -3   8   4       3015.48       3052.00        35.87 o
  -2   8   4       2943.43       2989.44        40.68 o
  -1   8   4         39.42         35.46        11.59 o
   0   8   4       7907.45       8005.03        70.95 o
   1   8   4       2673.68       2690.00        30.68 o
   2   8   4       5109.37       5144.05        47.94 o
   3   8   4       1248.35       1324.39        25.68 o
   4   8   4       1962.66       1975.46        31.21 o
   5   8   4        796.12        765.52        25.09 o
   6   8   4       4125.39       3982.32        60.25 o
   7   8   4       2013.83       2089.00        53.77 o
   8   8   4       7001.14       6786.63       104.60 o
   9   8   4         77.66         95.15        25.09 o
  10   8   4        493.27        484.59        30.42 o
  11   8   4       1268.50       1286.57        51.82 o
  12   8   4        182.20        190.66        29.40 o
  13   8   4         61.23         59.59        28.57 o
  14   8   4        131.98         95.26        33.41 o
  15   8   4         65.75         83.46        35.00 o
  16   8   4          1.75        -15.06        39.10 o
 -15   9   4        298.21        243.39        34.58 o
 -14   9   4         25.86         20.99        32.46 o
 -13   9   4        914.33        951.05        39.74 o
 -12   9   4        365.54        310.72        29.29 o
 -11   9   4        504.23        519.16        30.53 o
 -10   9   4       2701.37       2623.12        52.18 o
  -9   9   4        293.39        311.83        26.29 o
  -8   9   4       2649.51       2578.08        50.36 o
  -7   9   4       2729.14       2783.24        51.11 o
  -6   9   4        199.69        215.12        21.62 o
  -5   9   4        577.47        644.11        25.64 o
  -4   9   4        807.95        771.70        32.14 o
  -3   9   4       4376.26       4407.88        54.24 o
  -2   9   4       1560.40       1641.99        33.92 o
  -1   9   4      14865.13      15035.48       163.32 o
   0   9   4        787.49        805.38        23.85 o
   1   9   4       4302.86       4359.56        56.70 o
   2   9   4        155.12        164.40        20.68 o
   3   9   4        119.54         85.60        20.27 o
   4   9   4          0.56          6.24        24.98 o
   5   9   4        485.29        472.27        29.22 o
   6   9   4       2790.86       2785.77        56.12 o
   7   9   4        181.57        194.27        27.28 o
   8   9   4        716.95        680.17        34.02 o
   9   9   4         35.30         44.68        27.57 o
  10   9   4          1.20        -26.86        27.62 o
  11   9   4         13.91         19.59        29.11 o
  12   9   4         26.98         50.25        33.86 o
  13   9   4         64.31         49.64        35.18 o
  14   9   4          0.21        -28.90        38.74 o
 -13  10   4       1644.32       1723.01        59.89 o
 -12  10   4         65.57         42.44        33.57 o
 -11  10   4       1919.95       1937.18        71.29 o
 -10  10   4        595.09        578.87        33.25 o
  -9  10   4        192.07        158.49        30.68 o
  -8  10   4       1083.85       1066.21        39.91 o
  -7  10   4         12.74        -26.72        26.72 o
  -6  10   4        431.69        478.29        35.27 o
  -5  10   4        990.01        996.52        37.35 o
  -4  10   4         68.67         62.40        26.02 o
  -3  10   4       1739.82       1781.46        58.95 o
  -2  10   4       1651.85       1643.28        40.84 o
  -1  10   4       1203.30       1206.75        33.96 o
   0  10   4       3648.65       3721.84        68.81 o
   1  10   4       3447.20       3601.62        56.35 o
   2  10   4       1217.04       1196.57        36.28 o
   3  10   4        271.60        214.33        28.41 o
   4  10   4        573.53        548.11        32.81 o
   5  10   4         12.34        -28.36        28.83 o
   6  10   4        452.46        496.33        48.28 o
   7  10   4       1320.41       1257.07        47.23 o
   8  10   4       1126.42       1118.74        41.97 o
   9  10   4       1424.19       1406.69        50.62 o
  10  10   4        199.65        201.70        36.63 o
  11  10   4        889.09       1000.27        48.14 o
  -9  11   4       1976.13       1905.05        65.18 o
  -8  11   4       1012.26       1136.65        69.88 o
  -7  11   4        204.35        162.07        36.33 o
  -6  11   4         34.28         28.03        33.15 o
  -5  11   4          9.63         -4.51        32.40 o
  -4  11   4         26.26          2.98        32.30 o
  -3  11   4        838.02        818.42        37.70 o
  -2  11   4         10.26          2.46        33.89 o
  -1  11   4         37.83         11.61        31.63 o
   0  11   4        216.09        163.68        33.25 o
   1  11   4        919.43       1042.18        47.57 o
   2  11   4         23.84         42.68        31.59 o
   3  11   4       1951.94       2022.05        58.61 o
   4  11   4         33.76        -11.84        29.03 o
   5  11   4         66.54         54.99        32.42 o
   6  11   4       2550.99       2520.14        66.04 o
   7  11   4       1887.01       1746.48        61.62 o
 -23   0   5        668.18        644.27        72.29 o
 -21   0   5         93.99         96.19        33.15 o
 -19   0   5       3806.90       3945.98        87.94 o
 -17   0   5       5107.88       5315.07        82.66 o
 -15   0   5      14417.96      14443.69       135.93 o
 -13   0   5      33573.40      33516.46       285.21 o
 -11   0   5       2629.25       2588.18        29.95 o
  -9   0   5       2498.94       2366.41        25.39 o
  -7   0   5       5055.27       5164.91        46.00 o
  -5   0   5       1480.70       1481.96        16.06 o
  -3   0   5      18366.80      19198.87       161.38 o
  -1   0   5      23982.91      24462.50       216.24 o
   1   0   5      53744.29      54916.45       455.87 o
   3   0   5       5482.63       5597.10        48.39 o
   5   0   5       7341.21       7674.94        65.86 o
   7   0   5         40.03         29.97         6.19 o
   9   0   5      51463.86      51714.73       418.18 o
  11   0   5      12395.29      11997.57       104.16 o
  13   0   5        595.84        590.64        18.60 o
  15   0   5      10880.53      10941.19       164.64 o
  17   0   5       8211.79       7997.05       169.66 o
  19   0   5         30.93         43.65        40.49 o
  21   0   5        695.29        682.14        58.77 o
 -23   1   5         42.25        -34.21        34.21 o
 -22   1   5        850.84        772.76        40.09 o
 -21   1   5       1617.97       1606.66        49.70 o
 -20   1   5        611.49        611.87        37.35 o
 -19   1   5       1562.30       1561.80        39.38 o
 -18   1   5       1294.76       1344.26        34.89 o
 -17   1   5        458.85        466.58        19.55 o
 -16   1   5        939.46       1015.28        20.64 o
 -15   1   5        796.17        782.79        15.33 o
 -14   1   5       8458.40       8325.98        54.80 o
 -13   1   5       1426.69       1430.14        15.78 o
 -12   1   5      13523.71      13038.46        80.48 o
 -11   1   5       4446.90       4003.92        27.97 o
 -10   1   5         54.52         47.56         5.13 o
  -9   1   5        903.75        929.74        10.33 o
  -8   1   5        259.85        258.03         5.64 o
  -7   1   5       1188.69       1157.47        10.75 o
  -6   1   5       4651.87       4724.14        29.69 o
  -5   1   5       1925.41       2116.08        14.54 o
  -4   1   5      39848.31      41147.09       233.48 o
  -3   1   5      32415.00      33804.59       195.66 o
  -2   1   5       4552.73       4673.02        28.12 o
  -1   1   5      10613.51      10832.63        62.12 o
   0   1   5      13278.71      13466.65        77.63 o
   1   1   5        993.37       1035.44         8.10 o
   2   1   5         31.69         41.62         2.46 o
   3   1   5      34558.42      35345.96       205.04 o
   4   1   5        910.72        908.97         8.49 o
   5   1   5      14080.07      14677.28        85.93 o
   6   1   5       3952.37       3777.77        27.00 o
   7   1   5       5934.00       5807.71        37.02 o
   8   1   5      11351.16      11270.27        68.11 o
   9   1   5       3621.66       3668.78        26.07 o
  10   1   5       8794.53       8574.79        53.92 o
  11   1   5       4205.25       4300.00        30.72 o
  12   1   5        403.60        396.71         9.74 o
  13   1   5       5043.39       4899.71        45.26 o
  14   1   5        736.23        772.74        17.81 o
  15   1   5        893.47        915.55        25.28 o
  16   1   5        573.51        601.39        24.14 o
  17   1   5        317.39        323.77        24.31 o
  18   1   5       2065.61       2148.15        55.18 o
  19   1   5         44.97         31.67        28.73 o
  20   1   5        108.57         87.91        31.89 o
  21   1   5         35.89         55.52        33.58 o
 -23   2   5       3243.79       3198.26        73.14 o
 -22   2   5        125.18        160.22        32.10 o
 -21   2   5       1522.82       1509.96        48.95 o
 -20   2   5        342.29        358.47        31.32 o
 -19   2   5         47.63         68.60        25.58 o
 -18   2   5       1118.92       1140.32        29.01 o
 -17   2   5        669.63        604.74        24.97 o
 -16   2   5        259.53        317.41        16.60 o
 -15   2   5        168.58        183.20        10.73 o
 -14   2   5        509.33        595.25        13.24 o
 -13   2   5       2468.50       2414.36        21.82 o
 -12   2   5        213.90        248.89         8.14 o
 -11   2   5       7157.22       7150.22        46.60 o
 -10   2   5       1635.38       1665.77        15.50 o
  -9   2   5      11956.92      11832.47        73.63 o
  -8   2   5        444.05        444.54         7.01 o
  -7   2   5        261.62        293.30         5.54 o
  -6   2   5      26835.03      27456.31       157.42 o
  -5   2   5      28325.88      28457.33       168.93 o
  -4   2   5      10336.31      10644.29        66.35 o
  -3   2   5      33126.13      33207.42       200.07 o
  -2   2   5        641.79        672.82         6.78 o
  -1   2   5      10883.05      11129.09        64.64 o
   0   2   5          3.77         19.09         2.99 o
   1   2   5      51721.05      51824.48       304.73 o
   2   2   5       1998.93       2036.35        13.41 o
   3   2   5       8762.72       9258.77        58.31 o
   4   2   5       2914.30       2826.65        19.76 o
   5   2   5      19334.89      19635.90       120.89 o
   6   2   5       2715.45       2662.86        20.90 o
   7   2   5      11409.62      11141.40        71.40 o
   8   2   5        114.53        143.08         6.64 o
   9   2   5       4786.69       4773.58        35.43 o
  10   2   5        803.99        719.37        11.25 o
  11   2   5       1873.68       1868.46        20.11 o
  12   2   5       1796.33       1777.79        23.34 o
  13   2   5        325.17        331.34        12.78 o
  14   2   5         36.62         16.56        12.37 o
  15   2   5        469.89        499.80        22.45 o
  16   2   5       1851.23       1865.16        38.95 o
  17   2   5        415.58        391.78        24.22 o
  18   2   5       3387.70       3422.78        63.32 o
  19   2   5       1720.69       1755.64        61.91 o
  20   2   5        111.81         73.39        31.92 o
  21   2   5        250.20        274.13        47.32 o
 -22   3   5        331.50        348.03        36.08 o
 -21   3   5       2187.90       2167.39        59.13 o
 -20   3   5       2725.99       2648.55        57.14 o
 -19   3   5         30.10          8.10        22.34 o
 -18   3   5       2415.05       2344.10        64.04 o
 -17   3   5        578.77        609.96        27.88 o
 -16   3   5        174.55        188.69        15.87 o
 -15   3   5         28.33         35.50        12.31 o
 -14   3   5       9220.83       9084.22        74.57 o
 -13   3   5        217.37        255.54        10.76 o
 -12   3   5      10614.50      10335.18        66.90 o
 -11   3   5        622.78        632.95        10.58 o
 -10   3   5       1106.87       1198.93        13.60 o
  -9   3   5       2577.39       2900.19        24.16 o
  -8   3   5       9128.24       9549.89        60.36 o
  -7   3   5      19187.40      18614.85       104.50 o
  -6   3   5       3471.43       3739.44        25.74 o
  -5   3   5      14978.31      14209.57        84.56 o
  -4   3   5        575.12        624.12         7.60 o
  -3   3   5       6028.86       6360.67        41.01 o
  -2   3   5       2556.04       2517.90        17.35 o
  -1   3   5       3152.02       3191.16        19.93 o
   0   3   5       9957.09      10366.61        60.91 o
   1   3   5       1413.94       1298.95        10.08 o
   2   3   5       2018.17       1843.24        13.65 o
   3   3   5       3976.10       4386.98        27.41 o
   4   3   5       4154.39       3866.70        27.55 o
   5   3   5          8.11         24.01         5.00 o
   6   3   5       1676.77       1742.16        16.09 o
   7   3   5       4003.21       4120.74        30.23 o
   8   3   5       6691.44       7002.67        47.64 o
   9   3   5       1759.98       1586.47        17.31 o
  10   3   5       3169.65       3052.47        25.75 o
  11   3   5        793.35        687.66        14.91 o
  12   3   5        243.07        207.03        13.20 o
  13   3   5        803.34        832.73        30.18 o
  14   3   5       3615.11       3562.85        52.49 o
  15   3   5        718.50        699.75        25.87 o
  16   3   5       3861.69       3720.97        56.62 o
  17   3   5       5389.09       5658.53        76.06 o
  18   3   5        520.71        541.65        28.17 o
  19   3   5       2424.28       2475.78        53.31 o
  20   3   5        154.92        112.37        33.26 o
 -22   4   5        145.26        105.80        34.66 o
 -21   4   5        558.86        510.74        35.31 o
 -20   4   5        180.06        179.67        27.06 o
 -19   4   5       3911.03       3886.21        65.38 o
 -18   4   5        166.21        152.88        27.76 o
 -17   4   5       1736.72       1690.29        40.89 o
 -16   4   5       3440.81       3447.97        56.52 o
 -15   4   5        484.94        488.31        22.06 o
 -14   4   5       2557.19       2677.58        38.03 o
 -13   4   5       4881.05       4867.04        53.06 o
 -12   4   5        311.81        328.68        11.81 o
 -11   4   5         86.66         90.71         8.10 o
 -10   4   5       2804.58       2841.10        23.16 o
  -9   4   5       3644.00       3825.56        28.24 o
  -8   4   5       1114.06       1053.57        13.21 o
  -7   4   5       9467.90       9335.89        57.88 o
  -6   4   5        191.71        133.16         5.24 o
  -5   4   5         58.60         84.39         4.64 o
  -4   4   5       5869.79       5611.69        36.56 o
  -3   4   5       4940.79       5057.63        31.84 o
  -2   4   5       6905.58       6963.65        43.09 o
  -1   4   5       1943.31       1901.12        14.93 o
   0   4   5       3436.20       3434.13        23.17 o
   1   4   5         37.84         22.75         3.94 o
   2   4   5         22.57         13.81         4.02 o
   3   4   5      16216.24      16353.14        95.51 o
   4   4   5      12904.59      12100.19        76.18 o
   5   4   5      14261.97      14278.50        89.69 o
   6   4   5         78.63        140.38         6.65 o
   7   4   5       3611.81       3784.81        28.83 o
   8   4   5       2818.14       2823.57        23.87 o
   9   4   5       8274.51       8101.19        57.32 o
  10   4   5         29.15         48.01         9.57 o
  11   4   5       2298.99       2405.20        39.27 o
  12   4   5       1443.19       1570.46        33.07 o
  13   4   5       1767.50       1799.39        36.57 o
  14   4   5        172.13        155.55        19.76 o
  15   4   5       6497.09       6497.00        86.13 o
  16   4   5        479.36        479.51        28.18 o
  17   4   5       1283.29       1329.65        36.37 o
  18   4   5        835.36        837.04        32.17 o
  19   4   5       1732.28       1621.79        59.26 o
  20   4   5         89.28         99.18        29.30 o
 -21   5   5          0.35        -11.69        28.14 o
 -20   5   5        318.27        338.61        31.16 o
 -19   5   5        100.84         32.94        25.75 o
 -18   5   5          7.19          3.84        27.46 o
 -17   5   5        518.27        486.50        28.17 o
 -16   5   5         63.10         37.07        23.44 o
 -15   5   5       4765.03       4762.09        69.54 o
 -14   5   5        852.23        854.06        36.64 o
 -13   5   5        421.73        443.94        25.61 o
 -12   5   5       1482.13       1438.91        26.98 o
 -11   5   5        136.88        122.64        11.22 o
 -10   5   5       4127.45       4291.07        42.68 o
  -9   5   5       2028.73       2016.31        20.22 o
  -8   5   5        626.23        737.14        10.74 o
  -7   5   5        222.49        204.16         6.64 o
  -6   5   5      15427.50      15148.67        94.66 o
  -5   5   5       1374.43       1335.75        13.08 o
  -4   5   5        846.38        657.61         9.22 o
  -3   5   5       5938.47       5924.18        37.96 o
  -2   5   5       1379.89       1220.84        11.71 o
  -1   5   5       1411.14       1311.41        11.98 o
   0   5   5      16508.19      15954.97        95.05 o
   1   5   5        953.59       1000.55        10.61 o
   2   5   5      35998.02      35306.40       205.79 o
   3   5   5       7299.86       6957.52        44.14 o
   4   5   5       2023.01       1829.66        15.51 o
   5   5   5       4194.78       3845.02        27.18 o
   6   5   5       2199.67       2176.68        19.74 o
   7   5   5       1299.43       1323.59        15.90 o
   8   5   5        204.27        199.07        11.07 o
   9   5   5       4612.96       4299.80        50.17 o
  10   5   5       1962.71       1919.13        35.52 o
  11   5   5        469.76        485.38        23.13 o
  12   5   5        548.36        565.32        28.02 o
  13   5   5        444.17        464.68        23.33 o
  14   5   5       1177.32       1191.51        32.46 o
  15   5   5          3.51        -20.49        20.49 o
  16   5   5        540.61        480.57        28.96 o
  17   5   5         32.86         29.46        24.81 o
  18   5   5         85.61         77.80        29.75 o
  19   5   5          0.87        -18.72        30.17 o
 -20   6   5        369.65        393.66        33.53 o
 -19   6   5         48.62         46.12        27.79 o
 -18   6   5        100.59        127.72        29.57 o
 -17   6   5       1362.54       1381.24        79.12 o
 -16   6   5       1138.02       1185.98        36.99 o
 -15   6   5         38.20          5.08        21.87 o
 -14   6   5         63.87         66.28        21.39 o
 -13   6   5        792.49        809.54        29.24 o
 -12   6   5       2899.35       2727.48        44.57 o
 -11   6   5        848.35        832.37        25.08 o
 -10   6   5       1811.75       1785.26        34.62 o
  -9   6   5        265.75        271.93        14.70 o
  -8   6   5         42.87         48.47         9.06 o
  -7   6   5      13324.31      13572.24        96.33 o
  -6   6   5       5433.56       5618.59        39.00 o
  -5   6   5       4750.15       4680.44        33.29 o
  -4   6   5       2494.64       2524.99        20.63 o
  -3   6   5        146.99        152.01         5.99 o
  -2   6   5       2311.55       2186.91        18.34 o
  -1   6   5       6519.86       6433.78        43.11 o
   0   6   5       3571.32       3559.35        26.31 o
   1   6   5      14927.54      14525.25        89.10 o
   2   6   5        128.98        128.59         6.35 o
   3   6   5       7910.29       7681.94        47.97 o
   4   6   5        349.01        354.60         8.04 o
   5   6   5       1183.47       1119.00        15.15 o
   6   6   5       1835.39       1717.08        22.22 o
   7   6   5       2967.21       2812.85        42.64 o
   8   6   5       1506.28       1364.23        30.30 o
   9   6   5        204.00        168.99        17.29 o
  10   6   5        332.02        366.06        20.77 o
  11   6   5        476.63        459.29        22.59 o
  12   6   5       1519.75       1574.03        38.82 o
  13   6   5        156.07        102.93        22.69 o
  14   6   5        444.89        449.01        30.75 o
  15   6   5        518.61        508.31        32.34 o
  16   6   5        242.86        251.20        30.70 o
  17   6   5        341.48        372.87        38.19 o
  18   6   5       1166.37       1122.65        44.73 o
 -19   7   5         61.88         44.03        36.54 o
 -18   7   5        758.85        845.99        38.45 o
 -17   7   5        305.09        351.84        35.11 o
 -16   7   5        358.23        388.54        29.69 o
 -15   7   5         85.53        106.01        25.05 o
 -14   7   5       3085.18       3064.74        70.33 o
 -13   7   5       1781.15       1759.71        42.38 o
 -12   7   5         16.59         32.08        21.08 o
 -11   7   5       2111.03       2141.47        43.27 o
 -10   7   5       1576.13       1491.60        34.14 o
  -9   7   5       1145.15       1216.12        29.90 o
  -8   7   5      18934.60      18416.65       176.04 o
  -7   7   5       1984.74       1982.49        30.05 o
  -6   7   5       9324.61       9283.54        76.47 o
  -5   7   5         25.41         14.55         8.02 o
  -4   7   5       6799.12       6679.48        52.57 o
  -3   7   5        504.24        468.07        12.15 o
  -2   7   5       5241.33       5353.94        46.47 o
  -1   7   5       1303.54       1325.64        18.53 o
   0   7   5        642.92        597.93        16.74 o
   1   7   5        796.44        785.51        14.68 o
   2   7   5       3768.20       3705.66        36.21 o
   3   7   5        813.50        888.86        18.80 o
   4   7   5       2597.86       2502.22        31.99 o
   5   7   5        544.73        561.42        21.00 o
   6   7   5        391.15        395.65        16.34 o
   7   7   5         87.99         68.36        18.51 o
   8   7   5        847.19        845.30        32.92 o
   9   7   5        612.91        656.93        29.53 o
  10   7   5       3512.54       3488.29        81.95 o
  11   7   5       2722.57       2572.27        53.57 o
  12   7   5       1222.13       1123.40        38.39 o
  13   7   5       1177.48       1164.38        40.26 o
  14   7   5       1257.69       1259.76        42.53 o
  15   7   5          6.15         34.84        28.94 o
  16   7   5       1855.71       1805.76        52.00 o
  17   7   5         38.89         61.05        35.41 o
 -17   8   5         39.44          7.84        31.58 o
 -16   8   5        300.65        266.32        34.90 o
 -15   8   5        443.50        429.84        31.20 o
 -14   8   5         23.87         -3.41        25.35 o
 -13   8   5         18.96          3.62        24.01 o
 -12   8   5        643.82        650.34        30.56 o
 -11   8   5         18.86         13.53        22.56 o
 -10   8   5         39.25         58.14        21.90 o
  -9   8   5       2363.16       2415.82        43.67 o
  -8   8   5        541.45        598.81        24.86 o
  -7   8   5       5515.56       5501.83        70.54 o
  -6   8   5       7696.04       7655.48        85.72 o
  -5   8   5        630.07        712.94        21.81 o
  -4   8   5       2210.17       2285.35        33.27 o
  -3   8   5        229.94        241.89        15.55 o
  -2   8   5       6094.95       6184.98        61.90 o
  -1   8   5       1214.35       1301.91        25.32 o
   0   8   5       1203.31       1123.82        24.05 o
   1   8   5       2435.20       2360.52        29.66 o
   2   8   5       2885.34       2883.77        38.22 o
   3   8   5       1090.40       1078.17        26.48 o
   4   8   5       1849.09       1893.91        34.20 o
   5   8   5        406.99        414.52        23.87 o
   6   8   5        274.10        338.83        33.38 o
   7   8   5       1373.79       1384.20        38.93 o
   8   8   5       3201.93       3219.65        59.90 o
   9   8   5       2165.57       2329.65        51.96 o
  10   8   5       3864.04       3916.37        69.03 o
  11   8   5        712.90        718.10        35.00 o
  12   8   5          9.03         -3.50        27.33 o
  13   8   5          4.35        -22.63        28.47 o
  14   8   5        118.76         66.61        31.07 o
  15   8   5        796.44        668.03        43.44 o
 -15   9   5        951.61        945.10        45.35 o
 -14   9   5        271.61        260.61        31.05 o
 -13   9   5          4.95        -18.73        26.83 o
 -12   9   5        803.28        852.74        35.46 o
 -11   9   5        225.24        261.36        27.86 o
 -10   9   5        405.20        394.00        28.30 o
  -9   9   5         99.48        116.29        26.27 o
  -8   9   5         38.22         11.95        22.76 o
  -7   9   5        547.19        617.63        28.74 o
  -6   9   5       2500.23       2551.85        45.23 o
  -5   9   5        308.31        343.24        28.02 o
  -4   9   5       3841.71       3882.69        60.04 o
  -3   9   5        413.30        365.17        23.11 o
  -2   9   5        670.16        656.61        36.02 o
  -1   9   5        143.04        126.41        20.12 o
   0   9   5       6823.96       6875.42        79.69 o
   1   9   5        319.47        410.94        25.92 o
   2   9   5       3272.32       3323.00        51.69 o
   3   9   5        773.94        790.80        27.48 o
   4   9   5       1574.13       1531.87        42.04 o
   5   9   5          4.84         42.71        27.24 o
   6   9   5       8662.16       8680.50       118.98 o
   7   9   5        181.69        175.07        27.72 o
   8   9   5       2692.35       2768.15        60.03 o
   9   9   5        587.98        576.48        36.19 o
  10   9   5        153.92        124.46        29.87 o
  11   9   5       1473.02       1426.38        56.06 o
  12   9   5        212.28        204.24        36.74 o
  13   9   5        175.54        143.41        40.25 o
 -13  10   5         57.16         78.10        40.67 o
 -12  10   5        407.52        406.30        40.73 o
 -11  10   5        223.58        166.98        36.43 o
 -10  10   5       1779.11       1869.54        62.82 o
  -9  10   5        422.00        461.48        38.49 o
  -8  10   5         36.00         11.11        31.86 o
  -7  10   5       1753.32       1683.24        75.01 o
  -6  10   5         12.28        -25.10        29.65 o
  -5  10   5        838.40        841.11        35.83 o
  -4  10   5        829.28        824.00        37.81 o
  -3  10   5        340.04        338.29        29.27 o
  -2  10   5        494.30        474.26        28.73 o
  -1  10   5        111.09        124.08        24.94 o
   0  10   5        436.27        465.90        33.36 o
   1  10   5        918.72        912.34        33.05 o
   2  10   5        196.70        136.46        25.33 o
   3  10   5        519.58        454.79        31.64 o
   4  10   5       1000.79        980.46        41.84 o
   5  10   5        631.09        567.04        33.98 o
   6  10   5          7.01         34.69        31.00 o
   7  10   5        754.15        713.96        42.14 o
   8  10   5        594.11        706.46        42.12 o
   9  10   5        157.32        195.17        32.75 o
  10  10   5        997.00        911.31        54.68 o
  11  10   5          6.84         11.54        36.21 o
  -9  11   5        133.67        198.69        38.93 o
  -8  11   5       1858.13       1842.48        57.78 o
  -7  11   5        685.48        783.86        43.96 o
  -6  11   5        114.27        113.83        35.07 o
  -5  11   5        948.26        959.92        44.22 o
  -4  11   5        420.01        452.73        37.70 o
  -3  11   5          4.92         25.44        35.14 o
  -2  11   5        182.10        220.10        34.39 o
  -1  11   5       1271.05       1226.27        58.95 o
   0  11   5          2.72         -7.99        31.89 o
   1  11   5        211.38        233.13        46.94 o
   2  11   5        673.03        653.63        40.02 o
   3  11   5        470.63        518.49        42.14 o
   4  11   5         20.13        -30.92        32.49 o
   5  11   5          4.08         -0.13        33.27 o
   6  11   5         12.34          4.87        32.04 o
   7  11   5          0.59         -9.72        35.63 o
 -22   0   6         78.92         23.34        40.55 o
 -20   0   6       4964.37       4979.78       104.63 o
 -18   0   6      22294.49      22032.20       351.21 o
 -16   0   6      15197.92      15086.86       183.37 o
 -14   0   6       3398.33       3390.73        37.37 o
 -12   0   6      15405.60      15793.81       138.82 o
 -10   0   6      26796.05      26363.13       216.16 o
  -8   0   6         24.00         24.39         5.93 o
  -6   0   6      34399.54      34952.20       282.29 o
  -4   0   6       4268.74       4221.40        37.50 o
  -2   0   6      34991.63      36146.13       290.32 o
   0   0   6       2431.19       3722.32        43.77 o
   2   0   6       3572.16       3433.54        31.39 o
   4   0   6      16080.03      16987.90       139.67 o
   6   0   6       2411.27       3294.59        43.28 o
   8   0   6       4362.79       4146.57        40.33 o
  10   0   6       6935.62       6981.47        64.17 o
  12   0   6      20593.68      21607.39       195.57 o
  14   0   6         28.80         58.55        21.55 o
  16   0   6      20410.55      21094.09       336.81 o
  18   0   6      12185.79      12700.47       252.14 o
  20   0   6         15.71         16.59        43.92 o
 -23   1   6        317.40        316.81        39.14 o
 -22   1   6        130.29        153.82        31.62 o
 -21   1   6       1114.77       1157.41        43.48 o
 -20   1   6        739.75        844.51        44.81 o
 -19   1   6       8303.09       8260.45       106.18 o
 -18   1   6        393.32        429.26        23.79 o
 -17   1   6       4098.96       4057.08        56.73 o
 -16   1   6       2230.10       2165.80        27.40 o
 -15   1   6       2148.56       2084.90        24.49 o
 -14   1   6      11717.20      11778.82        73.01 o
 -13   1   6       4842.93       4817.30        33.71 o
 -12   1   6        311.82        337.52         7.99 o
 -11   1   6       9616.69       9676.53        65.37 o
 -10   1   6       7616.07       8194.52        50.97 o
  -9   1   6      10010.60      10065.03        62.10 o
  -8   1   6       5602.54       6034.75        37.93 o
  -7   1   6        428.25        526.38         7.38 o
  -6   1   6        671.01        550.04         7.34 o
  -5   1   6       3501.42       3283.45        21.09 o
  -4   1   6      28783.17      28949.59       168.32 o
  -3   1   6        342.79        226.68         3.94 o
  -2   1   6        751.62        775.27         6.86 o
  -1   1   6        121.63        166.48         3.17 o
   0   1   6      29251.81      29483.81       165.02 o
   1   1   6        868.00        799.73         7.32 o
   2   1   6        131.93        163.22         3.97 o
   3   1   6      25638.11      26037.74       149.26 o
   4   1   6      14073.05      14674.43        85.88 o
   5   1   6       3579.24       3498.47        23.61 o
   6   1   6       1214.88       1098.24        11.02 o
   7   1   6       7634.62       7273.41        48.34 o
   8   1   6       1167.19       1228.11        13.07 o
   9   1   6      24253.56      24243.00       141.61 o
  10   1   6       6370.65       6350.47        41.82 o
  11   1   6       5302.27       5401.84        38.37 o
  12   1   6         22.70         23.59         8.21 o
  13   1   6        284.74        281.09        12.29 o
  14   1   6       7786.19       7800.69        71.71 o
  15   1   6       1370.27       1294.86        31.29 o
  16   1   6       2501.19       2571.82        48.37 o
  17   1   6       6762.03       6995.27        93.72 o
  18   1   6       1011.83        956.17        39.99 o
  19   1   6       2066.26       2045.18        66.44 o
  20   1   6        525.52        474.52        37.62 o
  21   1   6         14.04        -32.34        32.34 o
 -23   2   6         22.91         30.21        32.30 o
 -22   2   6       1293.37       1304.95        48.25 o
 -21   2   6          2.66         22.09        28.76 o
 -20   2   6       4426.11       4473.96        89.10 o
 -19   2   6        984.03       1001.77        35.18 o
 -18   2   6       2358.28       2326.70        49.28 o
 -17   2   6       3769.88       3643.32        50.20 o
 -16   2   6        167.25        175.27        13.17 o
 -15   2   6       2947.25       2964.09        31.25 o
 -14   2   6       6428.69       6296.48        51.70 o
 -13   2   6       2097.82       2136.67        20.40 o
 -12   2   6         26.68         25.23         5.53 o
 -11   2   6       6234.34       6214.98        43.30 o
 -10   2   6       1555.16       1486.66        13.98 o
  -9   2   6       3749.22       3406.54        24.35 o
  -8   2   6       1962.13       1679.44        14.10 o
  -7   2   6       7187.37       7939.57        49.28 o
  -6   2   6       2268.22       2407.48        17.68 o
  -5   2   6       4273.39       4518.08        30.69 o
  -4   2   6      16215.79      15618.39        96.20 o
  -3   2   6        496.49        420.43         6.28 o
  -2   2   6       6214.56       5897.30        36.42 o
  -1   2   6       2842.85       2938.61        20.18 o
   0   2   6         42.94         50.73         3.77 o
   1   2   6       1905.22       1957.87        14.87 o
   2   2   6      32705.79      32230.88       177.52 o
   3   2   6        384.40        457.03         6.58 o
   4   2   6      42937.93      44112.93       260.70 o
   5   2   6       3904.08       3770.16        26.49 o
   6   2   6       4010.29       3970.39        27.41 o
   7   2   6       3895.11       4237.26        29.32 o
   8   2   6      51006.45      50345.59       311.57 o
   9   2   6        648.04        564.84        10.24 o
  10   2   6       4618.59       4398.93        33.49 o
  11   2   6       3441.97       3391.71        30.86 o
  12   2   6       1068.24       1023.84        18.38 o
  13   2   6        104.20        125.47        11.38 o
  14   2   6       2613.01       2590.33        37.48 o
  15   2   6        356.97        319.67        21.43 o
  16   2   6       1201.01       1190.85        32.12 o
  17   2   6       1409.42       1420.64        38.32 o
  18   2   6       1868.63       1905.95        45.88 o
  19   2   6         51.72         37.11        30.46 o
  20   2   6        692.11        688.46        40.92 o
 -22   3   6        251.72        301.01        35.27 o
 -21   3   6         74.84         56.02        29.80 o
 -20   3   6        558.68        556.77        36.97 o
 -19   3   6        686.69        749.03        57.40 o
 -18   3   6       3995.18       4053.86        68.48 o
 -17   3   6       2498.44       2482.79        43.90 o
 -16   3   6       1043.64       1049.81        30.34 o
 -15   3   6        194.09        351.52        16.52 o
 -14   3   6        435.83        434.37        13.32 o
 -13   3   6       8540.71       8123.60        65.37 o
 -12   3   6          1.60        176.38         8.08 o
 -11   3   6       7463.33       7014.71        47.22 o
 -10   3   6       7631.90       7259.10        49.95 o
  -9   3   6        126.96        116.78         5.95 o
  -8   3   6       3659.21       3619.84        24.96 o
  -7   3   6       1018.57        812.22        10.21 o
  -6   3   6         64.15        154.04         7.05 o
  -5   3   6      15524.25      15945.73        98.69 o
  -4   3   6        231.45        285.41         5.98 o
  -3   3   6        768.39        827.70        10.46 o
  -2   3   6       6346.40       6867.88        45.07 o
  -1   3   6       2785.04       2886.57        18.54 o
   0   3   6        849.08       1060.01        10.18 o
   1   3   6        678.15        772.57         8.27 o
   2   3   6       3311.93       3437.16        22.31 o
   3   3   6       5004.28       5815.30        44.98 o
   4   3   6       8310.76       7939.18        50.52 o
   5   3   6         65.51        110.29         5.77 o
   6   3   6      27738.29      28130.99       175.87 o
   7   3   6        897.04        874.72        12.13 o
   8   3   6       2861.41       2814.93        23.54 o
   9   3   6       7474.07       7510.25        52.74 o
  10   3   6      14044.67      13795.01        99.50 o
  11   3   6       5093.92       4907.29        44.96 o
  12   3   6        407.65        519.39        21.90 o
  13   3   6       1287.22       1302.11        30.49 o
  14   3   6        992.54        910.92        28.87 o
  15   3   6       1617.57       1529.64        35.33 o
  16   3   6         78.30         77.33        20.75 o
  17   3   6       2603.39       2659.69        48.89 o
  18   3   6        488.61        519.27        28.63 o
  19   3   6        961.34        911.91        37.21 o
  20   3   6        804.87        742.77        62.22 o
 -22   4   6        656.08        627.97        41.35 o
 -21   4   6         47.86         11.40        28.26 o
 -20   4   6        194.23        128.70        31.55 o
 -19   4   6         42.93         15.99        27.96 o
 -18   4   6        226.17        225.94        24.84 o
 -17   4   6       1194.77       1145.51        35.12 o
 -16   4   6       2324.36       2190.73        40.99 o
 -15   4   6       2047.49       2027.33        38.60 o
 -14   4   6       1290.17       1266.64        30.15 o
 -13   4   6        999.72       1006.35        20.24 o
 -12   4   6      18211.30      17732.82       149.72 o
 -11   4   6        194.65        179.17         8.87 o
 -10   4   6      14582.17      14348.73        91.39 o
  -9   4   6       1508.78       1532.31        16.07 o
  -8   4   6        347.37        313.39         6.77 o
  -7   4   6        371.77        429.47         7.84 o
  -6   4   6      11425.39      10817.20        66.14 o
  -5   4   6       8189.00       8039.75        52.04 o
  -4   4   6       8351.84       8142.81        50.28 o
  -3   4   6       4568.73       4555.18        29.76 o
  -2   4   6       1281.12       1285.98        11.54 o
  -1   4   6       6527.28       6335.03        39.09 o
   0   4   6        879.98        914.79         9.49 o
   1   4   6       1607.78       1342.69        15.16 o
   2   4   6       1072.13       1053.58        10.69 o
   3   4   6        230.96        280.85         6.12 o
   4   4   6          7.46          4.05         4.81 o
   5   4   6        271.69        294.06         6.95 o
   6   4   6         90.80         74.34         6.54 o
   7   4   6        324.73        355.08         8.93 o
   8   4   6         10.53          7.48         6.95 o
   9   4   6         12.04         12.66         8.50 o
  10   4   6      11253.46      11179.83       117.86 o
  11   4   6        763.78        741.51        23.16 o
  12   4   6       8411.07       8132.17        95.08 o
  13   4   6       1082.43       1069.36        29.03 o
  14   4   6         24.34         -0.76        18.18 o
  15   4   6       2798.46       2781.48        48.24 o
  16   4   6       1442.87       1484.59        39.73 o
  17   4   6       1012.03        984.57        33.15 o
  18   4   6       1907.48       1905.48        47.70 o
  19   4   6        227.68        251.71        32.56 o
 -21   5   6        532.21        515.07        46.44 o
 -20   5   6        267.84        316.27        30.66 o
 -19   5   6        324.55        323.84        33.54 o
 -18   5   6          7.98         -9.21        23.30 o
 -17   5   6       1118.40       1147.62        36.09 o
 -16   5   6       1939.99       1912.47        43.49 o
 -15   5   6        619.15        621.29        27.44 o
 -14   5   6       1859.90       1799.25        37.06 o
 -13   5   6       2366.17       2303.50        40.05 o
 -12   5   6       1012.26       1055.08        27.16 o
 -11   5   6        901.91        902.78        21.13 o
 -10   5   6        903.61        834.63        17.54 o
  -9   5   6        137.25        108.95         7.63 o
  -8   5   6       8454.90       8406.85        56.77 o
  -7   5   6         62.81         48.76         5.69 o
  -6   5   6         27.89         33.58         5.58 o
  -5   5   6       4302.62       4279.83        29.91 o
  -4   5   6       1118.85        924.66        10.58 o
  -3   5   6      18129.59      17327.48       101.27 o
  -2   5   6       5106.61       5055.38        33.13 o
  -1   5   6      14848.89      15072.46        90.11 o
   0   5   6      10210.00       9735.04        59.82 o
   1   5   6        510.81        439.61         7.49 o
   2   5   6      11540.14      11787.36        70.47 o
   3   5   6      14180.19      13685.10        82.72 o
   4   5   6        362.17        346.20         7.74 o
   5   5   6        125.80        117.93         6.42 o
   6   5   6        983.65        960.25        13.65 o
   7   5   6        602.31        563.33        13.71 o
   8   5   6       2132.99       2150.79        28.76 o
   9   5   6       5142.93       4860.73        58.13 o
  10   5   6       1167.34       1167.25        36.68 o
  11   5   6        537.11        499.68        21.82 o
  12   5   6        300.34        277.18        24.69 o
  13   5   6        278.96        332.14        22.14 o
  14   5   6       3806.51       3842.42        61.97 o
  15   5   6        922.86        905.54        33.34 o
  16   5   6       2327.54       2317.89        54.79 o
  17   5   6        127.98        125.67        29.13 o
  18   5   6         37.70         47.99        30.43 o
  19   5   6        196.86        183.82        33.79 o
 -20   6   6        497.90        549.19        35.57 o
 -19   6   6       1502.69       1470.49        81.24 o
 -18   6   6        175.31        268.50        30.28 o
 -17   6   6        640.66        627.85        31.72 o
 -16   6   6         63.14         45.20        23.56 o
 -15   6   6        453.70        545.17        28.82 o
 -14   6   6       1155.21       1155.83        34.20 o
 -13   6   6       1381.51       1451.15        34.21 o
 -12   6   6       2267.39       2346.62        41.33 o
 -11   6   6        170.52        127.64        17.61 o
 -10   6   6        732.75        741.26        20.24 o
  -9   6   6       1343.07       1463.81        30.54 o
  -8   6   6        761.10        771.52        20.76 o
  -7   6   6        282.41        289.50        12.54 o
  -6   6   6         19.04         87.48         7.21 o
  -5   6   6       6519.31       6197.46        40.65 o
  -4   6   6       5405.70       5039.91        33.92 o
  -3   6   6       4356.22       4195.20        28.52 o
  -2   6   6      11724.42      11453.52        71.41 o
  -1   6   6        712.09        705.36         9.73 o
   0   6   6         42.80        104.23         6.03 o
   1   6   6        210.68        201.53         6.70 o
   2   6   6       5998.87       5712.11        37.74 o
   3   6   6         65.49        259.41        12.87 o
   4   6   6       1945.20       1925.85        19.93 o
   5   6   6       6251.75       6025.50        49.90 o
   6   6   6          0.65         18.26        10.65 o
   7   6   6       1402.42       1384.38        30.59 o
   8   6   6         34.24         39.03        16.70 o
   9   6   6       1452.27       1466.13        34.73 o
  10   6   6       2839.17       2701.89        57.37 o
  11   6   6       2536.82       2611.36        52.18 o
  12   6   6        529.05        464.64        28.86 o
  13   6   6         34.41         17.44        24.68 o
  14   6   6       1826.77       1752.62        47.47 o
  15   6   6         25.14        191.89        29.26 o
  16   6   6        447.38        470.39        35.12 o
  17   6   6        146.77        186.73        32.10 o
  18   6   6          6.97         -7.92        31.69 o
 -19   7   6         55.18         18.02        34.82 o
 -18   7   6        705.71        770.26        54.70 o
 -17   7   6       1245.16       1245.36        41.03 o
 -16   7   6        165.01        144.49        29.21 o
 -15   7   6       1156.14       1092.20        36.44 o
 -14   7   6       1138.10       1258.74        37.47 o
 -13   7   6       1094.11       1175.07        45.32 o
 -12   7   6       4337.30       4272.94        64.93 o
 -11   7   6       1297.84       1362.18        41.45 o
 -10   7   6       1850.20       1720.72        44.83 o
  -9   7   6       1246.59       1232.63        37.29 o
  -8   7   6         40.19         67.69        14.27 o
  -7   7   6       7988.49       7987.80        83.32 o
  -6   7   6        270.38        247.70        12.12 o
  -5   7   6       5731.21       5708.04        50.69 o
  -4   7   6       4232.07       4119.89        39.13 o
  -3   7   6       1020.93       1013.31        15.43 o
  -2   7   6       1505.37       1504.64        20.16 o
  -1   7   6        257.62        243.93        10.55 o
   0   7   6        109.11         77.75         8.94 o
   1   7   6       1705.01       1690.64        20.32 o
   2   7   6        460.81        458.97        10.81 o
   3   7   6        393.06        364.58        12.11 o
   4   7   6        156.73        128.55        14.11 o
   5   7   6         16.41         -4.53        13.88 o
   6   7   6        316.60        316.31        19.30 o
   7   7   6      13937.25      13780.33       172.26 o
   8   7   6        149.11        166.24        23.59 o
   9   7   6       2335.56       2312.36        49.69 o
  10   7   6       1430.32       1382.64        39.86 o
  11   7   6        252.06        233.17        37.02 o
  12   7   6        126.94         78.42        26.60 o
  13   7   6         11.32         33.71        26.85 o
  14   7   6        366.89        343.63        32.43 o
  15   7   6       1455.73       1330.77        45.86 o
  16   7   6          3.91         85.56        32.01 o
 -17   8   6         10.40         11.78        30.62 o
 -16   8   6        714.43        818.26        36.90 o
 -15   8   6        204.75        193.34        28.52 o
 -14   8   6        965.20        927.41        42.41 o
 -13   8   6         32.21         42.21        24.30 o
 -12   8   6        152.14        158.38        24.97 o
 -11   8   6       3611.72       3612.64        60.00 o
 -10   8   6         40.41         36.05        22.26 o
  -9   8   6       2917.10       2950.87        49.07 o
  -8   8   6        325.10        325.76        21.85 o
  -7   8   6         53.48         57.31        18.40 o
  -6   8   6       2358.00       2315.61        40.02 o
  -5   8   6       2842.39       2829.79        42.26 o
  -4   8   6      10056.90      10108.23       102.41 o
  -3   8   6         55.38         63.41        14.91 o
  -2   8   6       2980.55       2996.57        40.63 o
  -1   8   6       2171.17       2118.86        35.23 o
   0   8   6        505.50        524.26        18.14 o
   1   8   6       5008.21       4995.12        60.71 o
   2   8   6       1917.35       1885.88        42.46 o
   3   8   6        123.90        129.05        18.99 o
   4   8   6        551.92        641.69        23.00 o
   5   8   6       6839.07       6765.43        94.37 o
   6   8   6       2196.54       2209.87        49.43 o
   7   8   6       2886.43       3035.01        57.81 o
   8   8   6       4893.25       4684.81        75.73 o
   9   8   6        729.14        705.03        39.74 o
  10   8   6         58.83         53.13        26.38 o
  11   8   6       1238.79       1212.57        44.17 o
  12   8   6         47.00         13.92        28.41 o
  13   8   6         70.54         60.56        30.35 o
  14   8   6       1003.00       1053.91        43.44 o
  15   8   6        889.88        877.75        46.74 o
 -15   9   6        176.76        197.23        31.65 o
 -14   9   6        197.51        195.90        29.95 o
 -13   9   6       1178.95       1220.77        49.63 o
 -12   9   6         79.83         58.47        26.88 o
 -11   9   6        689.74        620.80        31.81 o
 -10   9   6        452.88        459.13        34.45 o
  -9   9   6         31.79        224.03        27.73 o
  -8   9   6          5.70          8.75        22.77 o
  -7   9   6       1611.03       1625.90        44.05 o
  -6   9   6        114.92        136.63        25.69 o
  -5   9   6         76.24         75.88        26.32 o
  -4   9   6          1.56        -23.09        23.09 o
  -3   9   6       6384.51       6362.07        80.10 o
  -2   9   6        825.57        784.16        27.70 o
  -1   9   6       2740.53       2750.00        49.36 o
   0   9   6        958.74        937.10        28.98 o
   1   9   6       3795.14       3687.61        63.70 o
   2   9   6        756.48        742.74        27.37 o
   3   9   6       8085.62       8359.43        99.90 o
   4   9   6       2745.08       2788.57        56.21 o
   5   9   6       1501.25       1510.61        42.56 o
   6   9   6       3335.56       3498.02        69.52 o
   7   9   6         45.27         39.05        29.12 o
   8   9   6        634.21        603.96        34.36 o
   9   9   6        161.93        203.22        30.40 o
  10   9   6         23.99         43.25        30.55 o
  11   9   6        417.16        390.01        34.42 o
  12   9   6         19.74         30.61        31.58 o
  13   9   6       1187.30       1191.11        51.36 o
 -12  10   6          9.52         32.96        35.84 o
 -11  10   6          6.55         46.75        34.58 o
 -10  10   6          7.82          8.72        34.21 o
  -9  10   6       1827.01       2005.87        58.37 o
  -8  10   6         53.40         18.41        32.26 o
  -7  10   6        490.49        466.66        36.93 o
  -6  10   6         42.02         33.66        27.71 o
  -5  10   6       1302.39       1315.73        45.06 o
  -4  10   6         64.97        115.02        27.77 o
  -3  10   6       1509.26       1589.07        44.10 o
  -2  10   6         36.45         16.24        26.80 o
  -1  10   6       2226.20       2183.06        48.29 o
   0  10   6         86.31        147.30        26.78 o
   1  10   6       5454.24       5497.44        78.99 o
   2  10   6        945.28        981.09        40.23 o
   3  10   6       1244.17       1288.07        41.53 o
   4  10   6        562.40        544.56        39.66 o
   5  10   6        148.56        180.83        29.94 o
   6  10   6        192.27        187.26        30.97 o
   7  10   6        417.95        496.56        35.37 o
   8  10   6        224.72        194.25        35.05 o
   9  10   6       1172.16       1071.86        56.10 o
  10  10   6          9.44        -19.12        31.62 o
  -9  11   6          0.87        -20.61        40.88 o
  -8  11   6        448.09        501.89        50.28 o
  -7  11   6       1370.16       1339.00        56.06 o
  -6  11   6        465.26        478.48        43.20 o
  -5  11   6        869.80        816.89        42.63 o
  -4  11   6         36.53         20.51        32.67 o
  -3  11   6        956.61        985.47        48.41 o
  -2  11   6        106.95        119.74        33.92 o
  -1  11   6       1643.06       1730.76        57.27 o
   0  11   6         81.54         48.11        40.51 o
   1  11   6         21.53         10.38        34.77 o
   2  11   6        245.89        219.00        35.09 o
   3  11   6        467.50        428.22        37.76 o
   4  11   6       1341.11       1396.64        89.92 o
   5  11   6          2.01         29.39        34.18 o
   6  11   6       1878.89       1955.14        95.67 o
 -23   0   7        215.76        244.12        63.01 o
 -21   0   7        110.16        128.37        41.11 o
 -19   0   7         33.12         35.83        28.30 o
 -17   0   7        260.47        286.39        29.60 o
 -15   0   7       9749.56       9300.21        87.91 o
 -13   0   7      10335.07      10467.94        92.30 o
 -11   0   7       9861.40      10178.52        88.63 o
  -9   0   7      18759.58      19025.72       157.52 o
  -7   0   7       2447.26       2788.39        27.98 o
  -5   0   7       6661.29       7203.97        61.83 o
  -3   0   7        633.94        703.75        10.61 o
  -1   0   7      19316.98      18999.65       154.62 o
   1   0   7      94497.17      96858.34       802.91 o
   3   0   7      39291.73      40411.98       325.70 o
   5   0   7         23.06          9.63         5.80 o
   7   0   7         26.29        235.15        21.15 o
   9   0   7         29.99         48.07         8.52 o
  11   0   7       5876.89       5493.73        60.35 o
  13   0   7      21197.36      20930.41       268.40 o
  15   0   7        644.18        686.50        39.99 o
  17   0   7        501.53        542.33        77.83 o
  19   0   7         59.28         37.12        42.81 o
 -23   1   7         50.80         33.85        34.64 o
 -22   1   7        128.72         67.02        33.83 o
 -21   1   7        606.37        653.43        33.67 o
 -20   1   7       1503.01       1566.76        43.76 o
 -19   1   7         67.20        107.34        23.33 o
 -18   1   7        939.94       1043.34        31.62 o
 -17   1   7       2134.92       2166.57        39.33 o
 -16   1   7        974.66       1051.39        19.02 o
 -15   1   7       2416.47       2354.87        27.07 o
 -14   1   7       2300.41       2213.22        20.31 o
 -13   1   7       3385.77       3261.59        25.26 o
 -12   1   7          2.62         13.13         5.87 o
 -11   1   7       8012.97       7973.95        51.33 o
 -10   1   7       3356.69       3496.31        25.48 o
  -9   1   7        250.04        259.98         6.40 o
  -8   1   7       3681.27       3900.57        26.31 o
  -7   1   7       2427.35       2280.50        17.05 o
  -6   1   7       4108.59       4247.35        27.57 o
  -5   1   7         59.27         61.80         3.64 o
  -4   1   7        410.14        307.52         5.09 o
  -3   1   7       7854.86       8407.36        50.00 o
  -2   1   7        140.95        147.13         3.75 o
  -1   1   7       8423.92       8973.25        51.22 o
   0   1   7         38.44         87.62         3.48 o
   1   1   7       4385.23       3902.34        24.03 o
   2   1   7      44712.60      45109.64       261.19 o
   3   1   7      11593.75      10639.02        64.42 o
   4   1   7      10008.58       9896.02        59.41 o
   5   1   7       7504.96       7574.32        46.72 o
   6   1   7        592.56        576.29         8.62 o
   7   1   7         75.08         48.87         5.21 o
   8   1   7        254.23        209.34         6.75 o
   9   1   7        257.71        308.25         7.77 o
  10   1   7      10617.74      10221.36        65.06 o
  11   1   7       4635.22       4457.16        34.57 o
  12   1   7      18223.28      18091.47       139.50 o
  13   1   7       2688.52       2674.70        30.63 o
  14   1   7        421.12        412.89        17.31 o
  15   1   7        162.68        162.03        21.44 o
  16   1   7         11.14        -11.51        20.38 o
  17   1   7         31.08         36.75        22.54 o
  18   1   7         67.34         83.64        29.21 o
  19   1   7         46.14         19.39        30.12 o
  20   1   7        230.65        191.43        38.16 o
 -23   2   7       3259.02       3256.63        73.63 o
 -22   2   7        509.97        556.32        37.98 o
 -21   2   7        326.63        348.97        33.18 o
 -20   2   7         27.67         83.40        27.32 o
 -19   2   7       6593.58       6521.96        95.38 o
 -18   2   7        569.60        609.49        24.83 o
 -17   2   7       2219.97       2253.78        41.13 o
 -16   2   7        453.35        464.32        18.08 o
 -15   2   7        423.04        427.80        13.20 o
 -14   2   7        156.20        158.36        10.20 o
 -13   2   7        248.56        275.64         9.02 o
 -12   2   7        180.13        221.01         7.49 o
 -11   2   7          8.62         -0.87         5.34 o
 -10   2   7          4.48          7.11         5.04 o
  -9   2   7        700.02        708.41         9.50 o
  -8   2   7       5236.28       5285.69        34.76 o
  -7   2   7       1430.49       1597.51        14.10 o
  -6   2   7       7047.62       6670.93        42.99 o
  -5   2   7      16732.30      17238.75       108.57 o
  -4   2   7          4.50          9.84         3.87 o
  -3   2   7       2170.75       2153.92        16.66 o
  -2   2   7        149.10         83.97         3.38 o
  -1   2   7      10064.01      10255.38        63.05 o
   0   2   7        452.56        379.68         6.60 o
   1   2   7        179.87        186.03         4.92 o
   2   2   7       1105.04        991.68         9.76 o
   3   2   7      15915.95      15231.90        89.14 o
   4   2   7      16998.61      16740.30        99.59 o
   5   2   7       7054.83       6402.56        41.74 o
   6   2   7       6733.50       6452.73        42.55 o
   7   2   7         39.74         38.58         5.55 o
   8   2   7       4917.47       4829.25        34.22 o
   9   2   7       6956.87       6664.27        49.35 o
  10   2   7       2516.81       2491.57        23.49 o
  11   2   7      11054.79      10873.89        87.40 o
  12   2   7          8.33         20.35        10.16 o
  13   2   7       4022.04       3902.50        42.44 o
  14   2   7         79.56         68.79        17.81 o
  15   2   7       1018.34       1048.75        29.72 o
  16   2   7       1384.59       1388.82        37.54 o
  17   2   7        108.81         94.36        23.98 o
  18   2   7         10.32         -1.93        24.29 o
  19   2   7        460.09        444.12        36.30 o
  20   2   7        749.57        734.23        41.80 o
 -22   3   7        183.35        141.29        33.06 o
 -21   3   7       1738.78       1736.40        53.29 o
 -20   3   7         38.57         67.10        28.57 o
 -19   3   7        261.78        247.51        24.88 o
 -18   3   7       1522.32       1477.39        35.81 o
 -17   3   7       1600.56       1532.88        35.44 o
 -16   3   7       4859.12       4794.90        64.27 o
 -15   3   7        120.57        132.10        16.80 o
 -14   3   7       4538.03       4446.95        46.04 o
 -13   3   7       1036.32       1105.70        17.86 o
 -12   3   7         27.08         35.37         7.81 o
 -11   3   7       2251.24       2250.01        20.48 o
 -10   3   7       4522.18       4573.56        31.94 o
  -9   3   7         79.05         76.85         5.20 o
  -8   3   7         66.57         67.11         5.23 o
  -7   3   7      46629.54      47819.60       283.16 o
  -6   3   7        581.58        522.45         8.47 o
  -5   3   7      14390.70      13752.17        86.05 o
  -4   3   7       7642.52       7162.14        46.63 o
  -3   3   7      11258.03      11622.80        72.94 o
  -2   3   7        832.08        808.52         8.58 o
  -1   3   7       5862.73       5685.05        36.81 o
   0   3   7        202.24        144.90         4.95 o
   1   3   7       3128.02       3269.62        23.12 o
   2   3   7       3176.55       2883.62        21.31 o
   3   3   7       3978.83       3796.15        24.79 o
   4   3   7       5164.80       5132.42        33.86 o
   5   3   7       7989.00       7066.56        46.05 o
   6   3   7        371.31        345.31         8.27 o
   7   3   7       5520.18       5153.78        38.14 o
   8   3   7        178.03        189.44         8.08 o
   9   3   7       3680.46       3601.68        29.65 o
  10   3   7         26.75         19.50         9.15 o
  11   3   7       1145.41       1073.76        19.91 o
  12   3   7       6215.31       5862.86        72.77 o
  13   3   7        306.62        322.81        20.16 o
  14   3   7       2743.46       2694.11        45.49 o
  15   3   7        678.95        704.77        26.94 o
  16   3   7         22.26         -0.25        20.68 o
  17   3   7       2290.78       2334.63        46.83 o
  18   3   7       1929.70       1806.44        47.32 o
  19   3   7        738.02        658.62        36.78 o
  20   3   7       1994.99       1892.64        84.11 o
 -22   4   7         18.15         47.93        32.80 o
 -21   4   7         23.06          3.84        28.68 o
 -20   4   7        292.21        282.64        33.63 o
 -19   4   7          7.01          7.70        23.33 o
 -18   4   7         11.17          2.42        21.77 o
 -17   4   7       2224.35       2178.96        42.69 o
 -16   4   7       3896.96       3758.30        55.76 o
 -15   4   7       4356.71       4240.61        58.91 o
 -14   4   7         42.22         41.75        16.18 o
 -13   4   7        338.58        341.36        15.82 o
 -12   4   7       2482.50       2461.02        31.05 o
 -11   4   7       8806.98       8795.38        73.61 o
 -10   4   7         10.34          9.58         6.69 o
  -9   4   7       8936.23       9039.96        58.53 o
  -8   4   7       2185.66       2310.14        19.47 o
  -7   4   7        674.68        818.98        10.52 o
  -6   4   7       9293.43       9416.86        63.59 o
  -5   4   7      20848.28      20805.37       128.27 o
  -4   4   7       3231.26       2856.71        21.98 o
  -3   4   7      16374.29      16295.04        99.08 o
  -2   4   7       1444.66       1426.09        12.50 o
  -1   4   7          1.52          6.62         3.98 o
   0   4   7       2677.15       2778.73        21.44 o
   1   4   7       2303.24       2188.39        16.22 o
   2   4   7      17345.74      16976.82        99.28 o
   3   4   7        358.22        333.36         6.64 o
   4   4   7      15242.53      14015.61        86.31 o
   5   4   7        156.57        132.42         6.25 o
   6   4   7          8.13         10.43         6.49 o
   7   4   7        108.79        125.27         7.81 o
   8   4   7        984.93        956.06        15.53 o
   9   4   7        132.50        153.45        11.23 o
  10   4   7       2335.58       2286.60        33.17 o
  11   4   7        195.29        160.97        17.20 o
  12   4   7       2296.29       2236.11        39.65 o
  13   4   7       1952.56       1946.21        38.47 o
  14   4   7         92.24        133.60        20.52 o
  15   4   7        272.43        291.47        25.34 o
  16   4   7          1.29        -18.42        23.02 o
  17   4   7       2312.72       2216.26        54.18 o
  18   4   7        771.78        721.29        37.83 o
  19   4   7       6611.98       6413.01       156.55 o
 -21   5   7        157.76        158.21        30.20 o
 -20   5   7       1204.09       1244.14        72.20 o
 -19   5   7        534.71        567.50        31.87 o
 -18   5   7       5228.86       5120.32        77.54 o
 -17   5   7        624.24        627.63        30.23 o
 -16   5   7        893.08       1004.79        48.59 o
 -15   5   7       1991.55       1931.50        39.56 o
 -14   5   7        299.88        305.06        20.88 o
 -13   5   7        187.13        215.24        19.00 o
 -12   5   7        116.84        154.59        15.91 o
 -11   5   7       4767.99       4805.75        54.98 o
 -10   5   7        306.56        288.50        14.67 o
  -9   5   7        234.32        219.66        10.96 o
  -8   5   7         17.41         12.50         5.97 o
  -7   5   7       1006.93        950.71        12.56 o
  -6   5   7       1987.25       2016.39        18.37 o
  -5   5   7       7881.17       7533.71        46.96 o
  -4   5   7       6398.20       6511.98        41.09 o
  -3   5   7      12113.84      11894.87        72.32 o
  -2   5   7      21306.85      21277.18       128.19 o
  -1   5   7       4315.13       4230.51        29.44 o
   0   5   7      10030.88       9251.23        56.23 o
   1   5   7       4419.01       4322.87        28.95 o
   2   5   7        477.18        392.36         7.67 o
   3   5   7      17196.64      16907.57        99.57 o
   4   5   7      15950.80      15617.27        96.15 o
   5   5   7       1625.70       1553.05        15.44 o
   6   5   7      10584.96      10527.25        79.14 o
   7   5   7       2377.52       2292.90        29.54 o
   8   5   7       2162.13       2251.46        29.86 o
   9   5   7         73.96         69.66        14.04 o
  10   5   7       4105.66       4134.48        60.59 o
  11   5   7        594.14        538.53        24.65 o
  12   5   7         84.56         90.19        23.03 o
  13   5   7        443.18        407.00        28.05 o
  14   5   7       1683.63       1581.39        44.30 o
  15   5   7         81.86         69.12        26.59 o
  16   5   7       2037.33       2052.75        52.69 o
  17   5   7        669.02        625.06        36.75 o
  18   5   7       1729.89       1703.52        51.34 o
 -20   6   7         91.29         67.56        33.71 o
 -19   6   7       1208.74       1207.19        41.00 o
 -18   6   7       1425.02       1368.51        51.55 o
 -17   6   7       2165.48       2197.88        49.54 o
 -16   6   7        516.07        501.21        29.26 o
 -15   6   7        284.84        306.40        25.61 o
 -14   6   7        807.77        823.98        32.77 o
 -13   6   7       4542.62       4537.27        62.82 o
 -12   6   7       1588.68       1584.66        35.09 o
 -11   6   7       2172.61       2339.36        40.88 o
 -10   6   7        784.53        739.13        20.49 o
  -9   6   7        253.05        280.21        15.48 o
  -8   6   7       9887.66       9626.00        97.07 o
  -7   6   7       4878.91       4865.28        51.47 o
  -6   6   7      10164.04      10189.09        78.45 o
  -5   6   7         14.47         14.57         6.21 o
  -4   6   7       1966.73       1844.47        18.68 o
  -3   6   7       7953.77       7830.97        48.92 o
  -2   6   7         72.77         60.13         6.12 o
  -1   6   7      11344.88      11247.00        69.23 o
   0   6   7         63.10         75.94         6.40 o
   1   6   7       7269.15       7173.71        45.41 o
   2   6   7        341.61        366.47         8.55 o
   3   6   7        886.95        840.88        13.80 o
   4   6   7        121.99        127.86         9.56 o
   5   6   7      16428.88      16069.81       153.82 o
   6   6   7       1947.83       1889.18        44.85 o
   7   6   7        159.25        197.10        16.04 o
   8   6   7        663.12        605.30        26.93 o
   9   6   7       2445.96       2463.71        48.81 o
  10   6   7         28.80         35.25        22.01 o
  11   6   7        170.11        207.30        25.43 o
  12   6   7       2374.64       2341.44        51.88 o
  13   6   7        382.88        334.68        29.35 o
  14   6   7         89.15         63.30        27.02 o
  15   6   7        666.83        576.83        35.39 o
  16   6   7        682.83        760.80        38.85 o
  17   6   7        434.36        403.60        36.21 o
 -19   7   7          3.18         20.05        33.74 o
 -18   7   7         13.49         26.44        27.93 o
 -17   7   7        758.76        721.81        34.99 o
 -16   7   7        477.09        469.93        31.08 o
 -15   7   7        987.15        915.90        34.68 o
 -14   7   7        482.49        460.78        28.03 o
 -13   7   7       1191.10       1177.99        35.50 o
 -12   7   7       4764.74       4786.34        65.71 o
 -11   7   7       1324.35       1277.58        32.67 o
 -10   7   7      17653.46      17909.27       192.17 o
  -9   7   7       1694.13       1628.36        37.13 o
  -8   7   7       7640.60       7430.19        79.06 o
  -7   7   7       7189.35       7011.46        78.20 o
  -6   7   7        253.57        276.48        14.03 o
  -5   7   7       3377.31       3338.99        38.42 o
  -4   7   7      15199.86      14575.12       112.62 o
  -3   7   7          2.39         -5.40         8.39 o
  -2   7   7       6135.64       6112.45        51.62 o
  -1   7   7       1063.88       1068.12        17.61 o
   0   7   7        608.50        620.27        12.63 o
   1   7   7          1.38         -8.68         8.68 o
   2   7   7       3232.53       3114.57        32.28 o
   3   7   7        190.38        188.84        17.07 o
   4   7   7        350.46        367.34        17.36 o
   5   7   7          5.88          4.41        14.85 o
   6   7   7         15.76          2.89        16.45 o
   7   7   7        326.32        327.39        39.76 o
   8   7   7         21.21          9.17        28.64 o
   9   7   7       1393.41       1193.77        37.39 o
  10   7   7        166.39        152.28        25.57 o
  11   7   7       2375.00       2306.83        67.82 o
  12   7   7         55.34         23.59        30.77 o
  13   7   7         80.21         91.70        28.43 o
  14   7   7       1903.90       2032.34        54.15 o
  15   7   7        120.71         89.84        31.64 o
  16   7   7         25.44          2.53        34.78 o
 -17   8   7         37.60         21.32        29.08 o
 -16   8   7         52.38         13.90        28.47 o
 -15   8   7         11.74        -26.22        26.22 o
 -14   8   7         58.30          7.49        25.81 o
 -13   8   7       1516.58       1561.07        41.76 o
 -12   8   7        182.38        148.86        25.02 o
 -11   8   7       5795.28       5884.01        82.41 o
 -10   8   7        533.13        537.45        26.25 o
  -9   8   7       7721.29       7754.52        93.89 o
  -8   8   7        668.56        680.97        25.66 o
  -7   8   7       3056.54       3078.83        51.10 o
  -6   8   7        301.43        288.55        22.32 o
  -5   8   7       7095.70       7069.00        90.92 o
  -4   8   7        355.12        374.70        21.49 o
  -3   8   7       9139.57       9329.41       107.08 o
  -2   8   7         66.85        117.92        19.21 o
  -1   8   7        992.88       1047.74        24.04 o
   0   8   7        582.84        600.53        20.78 o
   1   8   7       1325.86       1319.93        31.36 o
   2   8   7       5410.54       5631.07        71.45 o
   3   8   7        532.05        528.16        23.34 o
   4   8   7       1019.24       1020.13        28.77 o
   5   8   7       1386.09       1389.09        36.25 o
   6   8   7        962.59        913.90        36.32 o
   7   8   7       1114.52       1106.21        40.16 o
   8   8   7       3188.41       3204.63        60.75 o
   9   8   7          3.68         17.17        25.99 o
  10   8   7        352.75        331.16        30.66 o
  11   8   7        181.62        146.18        29.61 o
  12   8   7        725.40        900.63        50.66 o
  13   8   7        576.99        633.55        38.12 o
  14   8   7       1430.61       1369.58        47.91 o
 -15   9   7         67.55         95.11        37.18 o
 -14   9   7       3026.65       3100.56        97.55 o
 -13   9   7        379.74        447.31        39.69 o
 -12   9   7       2695.83       2654.98        72.23 o
 -11   9   7        312.85        347.88        48.10 o
 -10   9   7        671.16        682.91        39.11 o
  -9   9   7          2.87        -29.27        29.27 o
  -8   9   7        704.68        705.95        33.95 o
  -7   9   7        785.68        789.96        34.47 o
  -6   9   7       1390.68       1408.57        44.09 o
  -5   9   7        556.80        591.44        31.20 o
  -4   9   7       1048.97       1075.77        36.16 o
  -3   9   7         12.00         14.30        20.10 o
  -2   9   7       4902.41       5171.21        69.26 o
  -1   9   7        690.51        765.06        32.12 o
   0   9   7       5411.28       5537.48        77.31 o
   1   9   7       1827.38       1886.06        57.15 o
   2   9   7        883.26        841.40        32.56 o
   3   9   7        145.29         85.35        21.88 o
   4   9   7       5242.83       5526.76        85.11 o
   5   9   7        240.51        262.23        28.48 o
   6   9   7       5557.54       5761.82       101.62 o
   7   9   7        534.60        612.18        33.81 o
   8   9   7         41.83         52.68        30.39 o
   9   9   7        690.60        652.36        45.83 o
  10   9   7       2753.19       2710.19        61.19 o
  11   9   7        521.57        540.63        37.34 o
  12   9   7       1034.54       1043.37        49.38 o
 -12  10   7       2897.13       3086.29        92.29 o
 -11  10   7       1852.15       1868.58        74.80 o
 -10  10   7        884.28       1036.85        52.36 o
  -9  10   7        735.12        749.23        42.15 o
  -8  10   7         41.61         27.65        32.86 o
  -7  10   7          2.00        -20.71        27.88 o
  -6  10   7         56.44         60.26        28.74 o
  -5  10   7        393.69        388.54        33.74 o
  -4  10   7       3184.19       3243.49        62.83 o
  -3  10   7       3662.84       3874.15        75.28 o
  -2  10   7       6354.14       6549.16        97.16 o
  -1  10   7       4259.08       4472.96        70.30 o
   0  10   7       1693.67       1799.49        46.83 o
   1  10   7        253.72        224.98        29.22 o
   2  10   7        347.23        326.14        30.40 o
   3  10   7        290.10        272.85        41.26 o
   4  10   7        978.76       1058.20        43.72 o
   5  10   7        506.41        508.34        34.45 o
   6  10   7        544.26        552.97        35.99 o
   7  10   7        461.29        430.06        35.34 o
   8  10   7        339.44        399.73        36.28 o
   9  10   7         29.73         36.15        32.66 o
  10  10   7        746.93        885.14       124.42 o
  -8  11   7        396.38        407.37        41.00 o
  -7  11   7        530.36        561.32        42.03 o
  -6  11   7        599.85        609.37        41.74 o
  -5  11   7        186.23        244.15        40.39 o
  -4  11   7       3920.90       3962.99        88.12 o
  -3  11   7        487.12        477.47        39.07 o
  -2  11   7        670.91        718.81        42.18 o
  -1  11   7        735.95        729.15        49.08 o
   0  11   7        370.13        323.22        37.20 o
   1  11   7        106.62        138.84        37.13 o
   2  11   7        319.79        246.57        37.94 o
   3  11   7          1.95         -5.38        33.30 o
   4  11   7          1.19        -19.90        33.60 o
   5  11   7         18.42        -12.48        34.75 o
 -22   0   8        127.26         84.29        42.81 o
 -20   0   8       2273.00       2197.53        78.76 o
 -18   0   8       3523.27       3415.73        84.22 o
 -16   0   8          9.49         23.53        17.14 o
 -14   0   8      12953.43      12864.08       112.17 o
 -12   0   8      37493.79      38594.95       314.89 o
 -10   0   8      27179.35      27671.94       227.10 o
  -8   0   8       1229.94       1118.54        16.22 o
  -6   0   8       2143.54       1993.52        21.76 o
  -4   0   8      55352.86      55836.56       448.28 o
  -2   0   8     109506.37     111126.66       887.26 o
   0   0   8      29195.41      30679.10       248.10 o
   2   0   8        580.55        568.29        10.73 o
   4   0   8       9471.31       9456.38        81.09 o
   6   0   8       4697.41       4499.47        42.85 o
   8   0   8       6260.62       6074.13        58.98 o
  10   0   8       2593.14       2366.93        31.69 o
  12   0   8       2909.30       2985.74        45.35 o
  14   0   8        315.18        345.56        27.56 o
  16   0   8       8105.84       8278.18       150.95 o
  18   0   8       2514.62       2474.10       127.38 o
  20   0   8        930.03        931.77        78.47 o
 -23   1   8       4883.53       4686.16       116.29 o
 -22   1   8         65.47         66.46        33.70 o
 -21   1   8       4352.74       4426.68        75.73 o
 -20   1   8       1849.51       1825.53        67.52 o
 -19   1   8       2168.24       2028.83        47.99 o
 -18   1   8         23.28         13.15        20.57 o
 -17   1   8        555.38        611.16        21.64 o
 -16   1   8       2793.71       2897.70        31.84 o
 -15   1   8       5808.07       5790.23        49.16 o
 -14   1   8       7565.05       7684.61        50.35 o
 -13   1   8       6661.83       6571.83        44.48 o
 -12   1   8       1970.88       2022.68        18.58 o
 -11   1   8       3030.02       3032.07        23.10 o
 -10   1   8       4967.24       5058.96        33.79 o
  -9   1   8       6480.06       6644.38        42.22 o
  -8   1   8       1710.69       1681.05        14.48 o
  -7   1   8       3251.72       3480.70        24.79 o
  -6   1   8       2233.45       2240.23        16.75 o
  -5   1   8        295.39        222.54         5.58 o
  -4   1   8        222.59        169.18         4.42 o
  -3   1   8      33417.41      34462.39       208.35 o
  -2   1   8        979.29        855.94         8.76 o
  -1   1   8      14899.19      15713.31        89.67 o
   0   1   8      17654.77      16730.56        97.05 o
   1   1   8        297.38        417.22         6.24 o
   2   1   8       2656.34       2652.80        18.78 o
   3   1   8         27.64         29.50         3.49 o
   4   1   8       4880.60       5106.68        32.99 o
   5   1   8      14266.14      13493.91        80.31 o
   6   1   8       1374.00       1551.03        14.28 o
   7   1   8      32454.59      32206.46       186.12 o
   8   1   8       2085.30       2111.20        19.59 o
   9   1   8       5320.27       5015.55        34.64 o
  10   1   8       4734.34       4618.47        34.70 o
  11   1   8        348.34        363.20        11.72 o
  12   1   8        302.28        279.74        12.67 o
  13   1   8        128.16        119.60        13.25 o
  14   1   8       3318.17       3342.62        60.14 o
  15   1   8       2466.51       2506.57        47.52 o
  16   1   8       1324.77       1252.30        36.91 o
  17   1   8        553.67        608.84        31.94 o
  18   1   8       1394.38       1337.15        46.16 o
  19   1   8        289.55        306.66        51.23 o
  20   1   8        752.11        666.33        41.27 o
 -23   2   8         34.14         42.44        35.93 o
 -22   2   8       6242.74       6112.93       104.01 o
 -21   2   8        303.90        279.01        32.30 o
 -20   2   8       6616.06       6637.25        98.10 o
 -19   2   8       3646.39       3740.82        65.84 o
 -18   2   8       3037.47       2823.72        47.75 o
 -17   2   8       5309.68       5332.96        69.50 o
 -16   2   8       8617.74       8583.40        79.54 o
 -15   2   8       2649.10       2576.08        29.97 o
 -14   2   8       3662.75       3716.78        35.75 o
 -13   2   8       7911.25       7797.25        59.65 o
 -12   2   8        319.50        333.17         8.25 o
 -11   2   8      12585.88      12729.17        77.18 o
 -10   2   8        187.52        168.59         6.51 o
  -9   2   8       1302.12       1208.53        12.52 o
  -8   2   8       1891.85       1791.64        15.68 o
  -7   2   8       3224.64       3400.19        24.19 o
  -6   2   8         47.18         37.42         4.68 o
  -5   2   8         38.04         25.47         4.59 o
  -4   2   8         62.74         94.93         4.87 o
  -3   2   8         70.76        155.13         4.62 o
  -2   2   8       3087.33       3390.96        21.87 o
  -1   2   8      21261.71      22018.00       131.93 o
   0   2   8       5335.77       5221.10        34.32 o
   1   2   8       4142.29       4157.55        28.36 o
   2   2   8       7177.41       6433.78        38.32 o
   3   2   8       7007.97       6664.22        41.44 o
   4   2   8         64.89         33.98         3.71 o
   5   2   8      21116.62      20414.00       120.77 o
   6   2   8      31736.62      30155.78       174.34 o
   7   2   8       2835.20       2824.67        22.03 o
   8   2   8      34030.36      33501.41       201.34 o
   9   2   8        577.15        569.63        10.47 o
  10   2   8       1618.57       1672.25        22.47 o
  11   2   8       1472.10       1407.24        21.62 o
  12   2   8       6126.99       5921.19        53.14 o
  13   2   8       2236.68       2212.34        30.98 o
  14   2   8       6406.95       6383.71        79.72 o
  15   2   8        453.35        417.93        23.54 o
  16   2   8        765.06        755.95        30.68 o
  17   2   8         77.37         63.27        27.61 o
  18   2   8        606.92        614.94        32.13 o
  19   2   8        200.26        186.46        33.41 o
  20   2   8         10.37        -53.42        53.42 o
 -22   3   8         13.73        -14.91        30.99 o
 -21   3   8       1119.01       1056.85        44.39 o
 -20   3   8       2662.92       2634.21        57.07 o
 -19   3   8       1101.92       1164.03        33.68 o
 -18   3   8      10825.59      10674.88       123.46 o
 -17   3   8        586.64        596.06        29.79 o
 -16   3   8         24.48         38.90        17.33 o
 -15   3   8       2791.06       2907.28        42.78 o
 -14   3   8         59.19         58.31        12.81 o
 -13   3   8       4707.79       4694.51        44.67 o
 -12   3   8      10731.67      10730.78        81.20 o
 -11   3   8        752.66        716.16        10.86 o
 -10   3   8       3070.53       2864.06        23.25 o
  -9   3   8       6766.50       6693.03        43.76 o
  -8   3   8       3411.95       3705.27        27.58 o
  -7   3   8      10214.96       9813.94        63.53 o
  -6   3   8      11223.22      11147.59        71.12 o
  -5   3   8         21.59          5.01         4.90 o
  -4   3   8       5861.15       5371.31        36.52 o
  -3   3   8        838.50        666.63         9.01 o
  -2   3   8       2199.75       2088.09        19.09 o
  -1   3   8      11163.24      11159.90        68.96 o
   0   3   8       1469.07       1581.99        14.17 o
   1   3   8       1067.54       1221.34        12.15 o
   2   3   8        790.58        770.43         9.98 o
   3   3   8      12912.14      13375.32        79.34 o
   4   3   8      19798.42      18575.30       110.91 o
   5   3   8      10040.88       9791.22        62.29 o
   6   3   8      11482.09      10928.61        70.73 o
   7   3   8       9916.31       9859.30        66.54 o
   8   3   8        183.97        154.52         8.55 o
   9   3   8       4130.25       4094.29        36.71 o
  10   3   8       2960.97       2882.04        30.97 o
  11   3   8        220.96        204.57        14.74 o
  12   3   8       3726.07       3683.84        52.37 o
  13   3   8        368.54        368.64        21.23 o
  14   3   8       2649.62       2586.46        44.89 o
  15   3   8       2513.55       2539.22        63.31 o
  16   3   8       1107.24       1129.38        33.14 o
  17   3   8       1432.97       1491.77        44.40 o
  18   3   8        417.60        415.89        37.80 o
  19   3   8         28.77         63.88        35.23 o
 -22   4   8         70.85         31.65        43.88 o
 -21   4   8          4.34         -1.84        30.88 o
 -20   4   8        104.46        129.71        26.11 o
 -19   4   8        253.09        259.19        26.51 o
 -18   4   8        278.56        252.85        25.35 o
 -17   4   8       7358.52       7183.21        89.31 o
 -16   4   8        453.54        459.50        23.37 o
 -15   4   8       2476.98       2415.20        42.61 o
 -14   4   8       2647.40       2644.85        43.37 o
 -13   4   8       3071.30       3217.23        42.11 o
 -12   4   8       2853.62       2670.96        36.66 o
 -11   4   8       1746.64       1598.78        22.45 o
 -10   4   8       5566.83       5671.58        43.19 o
  -9   4   8       5816.29       5868.85        40.34 o
  -8   4   8      14680.57      14560.67        96.46 o
  -7   4   8       2691.06       2578.36        22.52 o
  -6   4   8      14271.89      13658.60        86.42 o
  -5   4   8        828.55        838.04        11.51 o
  -4   4   8         97.97         98.10         5.81 o
  -3   4   8       5783.79       5782.45        38.32 o
  -2   4   8      14272.05      14617.84        91.14 o
  -1   4   8      19906.96      19238.00       116.46 o
   0   4   8        303.32        269.39         6.71 o
   1   4   8       1751.24       1544.94        14.52 o
   2   4   8       6934.06       6671.86        43.88 o
   3   4   8        130.85        138.31         5.24 o
   4   4   8       4112.06       3877.81        28.29 o
   5   4   8       1674.52       1567.81        15.15 o
   6   4   8       2509.89       2503.47        22.93 o
   7   4   8        398.12        391.73        11.85 o
   8   4   8        346.34        352.26        12.29 o
   9   4   8        128.46        127.88        12.62 o
  10   4   8         53.01         51.17        13.21 o
  11   4   8         95.08         67.20        16.76 o
  12   4   8         53.35         33.69        17.57 o
  13   4   8      10332.74      10347.28       126.68 o
  14   4   8       2154.06       2140.52        49.87 o
  15   4   8       8009.25       8058.53       113.63 o
  16   4   8       1897.73       1931.55        53.06 o
  17   4   8        133.55         88.58        29.13 o
  18   4   8          2.19        -14.35        29.37 o
  19   4   8        423.23        371.70        99.22 o
 -21   5   8        415.18        361.61        44.94 o
 -20   5   8        450.96        450.16        31.85 o
 -19   5   8        175.43        157.28        27.17 o
 -18   5   8        261.68        267.05        28.88 o
 -17   5   8       3806.88       3818.91        63.11 o
 -16   5   8       4617.35       4602.06        74.86 o
 -15   5   8        231.61        252.30        21.51 o
 -14   5   8       6814.15       6832.70        84.39 o
 -13   5   8        351.99        366.33        20.81 o
 -12   5   8       1936.07       1908.79        31.55 o
 -11   5   8       4655.62       4665.45        54.17 o
 -10   5   8        225.59        178.95        13.78 o
  -9   5   8      10657.43      10562.12       104.84 o
  -8   5   8       2417.98       2375.99        24.10 o
  -7   5   8       1099.06       1119.91        14.43 o
  -6   5   8        232.20        240.07         7.88 o
  -5   5   8       2608.94       2625.34        22.25 o
  -4   5   8        133.34        121.37         6.81 o
  -3   5   8       4481.18       4261.74        29.44 o
  -2   5   8      13354.64      13605.01        82.32 o
  -1   5   8       2494.80       2644.65        21.52 o
   0   5   8       8701.05       8453.73        52.11 o
   1   5   8       1267.23       1205.10        12.51 o
   2   5   8        194.55        187.81         6.45 o
   3   5   8         12.04         10.27         5.61 o
   4   5   8         39.61         53.39         6.34 o
   5   5   8       2514.51       2386.21        22.25 o
   6   5   8         96.63        120.52        12.37 o
   7   5   8       1278.75       1349.21        25.48 o
   8   5   8        772.76        735.93        21.30 o
   9   5   8        194.11        159.31        18.73 o
  10   5   8        476.09        433.86        25.87 o
  11   5   8       4842.65       4674.60        73.23 o
  12   5   8       4955.92       5070.44        78.84 o
  13   5   8      11418.17      11126.43       146.81 o
  14   5   8      11692.91      11744.86       181.89 o
  15   5   8        401.77        460.73        32.84 o
  16   5   8       4804.54       4883.00        82.69 o
  17   5   8       1810.12       1827.55        52.52 o
  18   5   8        123.84         87.10        32.88 o
 -20   6   8         72.52         34.22        28.58 o
 -19   6   8        433.20        491.25        32.70 o
 -18   6   8       1644.75       1640.68        50.82 o
 -17   6   8        719.56        698.24        33.76 o
 -16   6   8       2562.63       2367.45        49.74 o
 -15   6   8        135.24        157.70        23.98 o
 -14   6   8         19.23         39.61        20.95 o
 -13   6   8        665.68        668.05        26.05 o
 -12   6   8       2491.82       2426.05        42.97 o
 -11   6   8       2833.73       2776.32        44.83 o
 -10   6   8       7896.90       7848.07        82.60 o
  -9   6   8         67.09         73.35        13.78 o
  -8   6   8       4418.96       4393.85        53.58 o
  -7   6   8       1790.77       1773.57        25.95 o
  -6   6   8       1558.51       1566.28        21.49 o
  -5   6   8       5710.65       5609.11        46.94 o
  -4   6   8       2385.73       2417.49        21.48 o
  -3   6   8       3992.87       3791.19        28.38 o
  -2   6   8        707.46        749.84        11.41 o
  -1   6   8        431.28        402.18        10.11 o
   0   6   8       4618.23       4725.90        34.73 o
   1   6   8        438.66        396.65        10.36 o
   2   6   8       2749.50       2648.55        26.47 o
   3   6   8         35.98         10.93         8.91 o
   4   6   8        281.15        311.07        15.38 o
   5   6   8        801.06        776.73        20.56 o
   6   6   8       4293.15       4270.35        53.43 o
   7   6   8        211.82        180.03        17.62 o
   8   6   8        141.86        162.55        20.03 o
   9   6   8       1734.98       1757.59        43.02 o
  10   6   8       1895.18       1801.25        44.73 o
  11   6   8       3306.11       3264.76        60.78 o
  12   6   8       6858.27       6723.29        98.39 o
  13   6   8       1137.44       1118.06        56.57 o
  14   6   8       3721.34       3795.61        76.06 o
  15   6   8       1180.28       1244.77        44.28 o
  16   6   8        466.59        421.97        35.98 o
  17   6   8       2027.74       1974.62       100.01 o
 -18   7   8        256.50        288.19        31.13 o
 -17   7   8        207.55        230.75        29.17 o
 -16   7   8          4.98          4.38        25.49 o
 -15   7   8        132.25        114.22        25.68 o
 -14   7   8          5.10         30.79        23.25 o
 -13   7   8       3788.63       3768.31        61.57 o
 -12   7   8        577.29        548.00        25.73 o
 -11   7   8        622.22        609.40        38.96 o
 -10   7   8        189.02        191.07        20.25 o
  -9   7   8      16950.66      16736.99       170.63 o
  -8   7   8        986.45        925.96        31.60 o
  -7   7   8       6279.60       6196.58        68.07 o
  -6   7   8       2395.99       2275.63        32.66 o
  -5   7   8        152.86        209.80        14.44 o
  -4   7   8        657.84        684.48        20.21 o
  -3   7   8       2516.32       2505.54        30.87 o
  -2   7   8         43.47         42.50        10.41 o
  -1   7   8       8520.12       8356.04        72.69 o
   0   7   8       2700.31       2714.53        30.82 o
   1   7   8        289.92        270.81        13.65 o
   2   7   8        204.20        198.19        18.00 o
   3   7   8        324.43        349.49        17.29 o
   4   7   8         46.40         36.47        14.63 o
   5   7   8        261.32        203.30        16.85 o
   6   7   8          4.51         16.90        16.35 o
   7   7   8       4382.19       4488.36        80.11 o
   8   7   8        482.11        521.36        49.19 o
   9   7   8       3648.56       3614.08        63.49 o
  10   7   8       1521.24       1597.84        44.36 o
  11   7   8        489.80        496.10        32.03 o
  12   7   8        755.85        790.68        36.83 o
  13   7   8       2445.53       2508.02        58.66 o
  14   7   8        430.62        405.61        34.85 o
  15   7   8        382.66        326.26        35.24 o
 -17   8   8        300.18        316.33        32.79 o
 -16   8   8        775.67        794.21        36.96 o
 -15   8   8       1358.03       1337.67        41.74 o
 -14   8   8        252.98        180.19        27.72 o
 -13   8   8        515.06        535.61        30.55 o
 -12   8   8          8.51         -6.78        23.50 o
 -11   8   8       2650.86       2711.42        48.39 o
 -10   8   8       6027.42       6082.15        84.30 o
  -9   8   8       1264.81       1275.49        39.51 o
  -8   8   8       8045.10       8012.35       110.45 o
  -7   8   8         23.10         29.43        24.28 o
  -6   8   8        395.76        371.40        26.64 o
  -5   8   8        388.66        406.56        24.33 o
  -4   8   8         89.55        110.75        18.97 o
  -3   8   8         17.45         20.06        18.09 o
  -2   8   8        282.18        303.44        22.05 o
  -1   8   8        872.97        878.87        24.68 o
   0   8   8       1302.84       1379.65        36.69 o
   1   8   8        768.49        790.95        31.13 o
   2   8   8         36.66         43.20        18.83 o
   3   8   8       2159.66       2292.77        42.74 o
   4   8   8         76.58         57.33        19.77 o
   5   8   8       4400.55       4456.37        66.93 o
   6   8   8        951.83        920.30        38.94 o
   7   8   8          0.32         11.92        24.99 o
   8   8   8       1723.97       1803.57        51.67 o
   9   8   8       1711.45       1675.99        50.15 o
  10   8   8       1522.63       1519.06        49.18 o
  11   8   8         42.59         44.04        29.08 o
  12   8   8       2343.22       2322.09        69.13 o
  13   8   8        885.94        853.11        46.33 o
  14   8   8       1401.17       1300.11        48.16 o
 -15   9   8        759.97        776.14        46.71 o
 -14   9   8        112.39        131.19        37.19 o
 -13   9   8       1375.72       1291.20        50.43 o
 -12   9   8        191.92        233.21        36.27 o
 -11   9   8       4664.50       4710.79        95.73 o
 -10   9   8        107.59         95.26        32.13 o
  -9   9   8        719.04        708.84        35.28 o
  -8   9   8         33.17         57.11        26.83 o
  -7   9   8        441.83        444.77        33.10 o
  -6   9   8        179.31        218.46        27.81 o
  -5   9   8        654.82        657.42        32.46 o
  -4   9   8        523.23        552.97        30.74 o
  -3   9   8        156.66        149.83        22.21 o
  -2   9   8         59.96         60.89        22.90 o
  -1   9   8        393.41        457.06        29.01 o
   0   9   8        470.63        534.02        27.92 o
   1   9   8       3687.04       3880.97        61.94 o
   2   9   8        773.61        853.71        31.83 o
   3   9   8       4152.61       4209.71        61.77 o
   4   9   8       3147.15       3153.39        61.22 o
   5   9   8         89.42         37.28        27.26 o
   6   9   8         74.72        104.12        28.08 o
   7   9   8        306.27        255.14        30.96 o
   8   9   8        764.26        715.09        37.19 o
   9   9   8        497.34        507.93        35.98 o
  10   9   8         10.42         20.13        33.30 o
  11   9   8       4284.25       4181.03        84.76 o
  12   9   8         73.11         83.30        36.54 o
 -12  10   8        393.37        458.81        45.83 o
 -11  10   8        104.34        105.87        37.26 o
 -10  10   8       1988.73       1986.12        59.74 o
  -9  10   8       2705.95       2876.73        69.12 o
  -8  10   8       1372.87       1392.71        49.87 o
  -7  10   8         19.77         24.65        29.07 o
  -6  10   8         25.56         49.30        30.77 o
  -5  10   8       3546.68       3789.61        69.59 o
  -4  10   8        254.74        238.90        30.72 o
  -3  10   8        279.18        274.71        34.48 o
  -2  10   8        932.12        987.16        39.33 o
  -1  10   8       2614.96       2810.62        55.45 o
   0  10   8       1532.85       1583.45        45.04 o
   1  10   8       2160.50       2143.24        48.87 o
   2  10   8       1056.41       1034.66        39.60 o
   3  10   8        353.27        349.77        50.26 o
   4  10   8          3.81         14.74        31.42 o
   5  10   8         29.06         -2.14        31.73 o
   6  10   8        132.89        187.71        32.30 o
   7  10   8         34.11         27.73        31.47 o
   8  10   8         74.25         90.93        32.69 o
   9  10   8         18.05         57.40        33.23 o
  -8  11   8        466.46        485.24        53.63 o
  -7  11   8       4521.82       4835.45       148.22 o
  -6  11   8          0.91        -39.73        39.73 o
  -5  11   8        113.84         74.42        38.05 o
  -4  11   8         58.35         57.35        35.08 o
  -3  11   8       2256.91       2399.32        64.66 o
  -2  11   8        330.39        318.34        37.77 o
  -1  11   8       1828.86       1916.20        57.27 o
   0  11   8        398.17        476.53        40.25 o
   1  11   8         85.57        107.65        37.36 o
   2  11   8         74.46        118.31        34.95 o
   3  11   8        436.61        485.07        40.81 o
   4  11   8        905.74        882.12        46.09 o
 -23   0   9        174.05        153.14        76.56 o
 -21   0   9       2312.10       2577.41        86.87 o
 -19   0   9       1396.54       1479.70        77.77 o
 -17   0   9       1079.38       1278.13        47.51 o
 -15   0   9       5672.55       5651.45        62.79 o
 -13   0   9         83.59         75.15        10.04 o
 -11   0   9         90.25         70.16         8.98 o
  -9   0   9      18666.35      19387.53       161.03 o
  -7   0   9      29975.19      30353.67       256.70 o
  -5   0   9      11103.34      11471.30        96.49 o
  -3   0   9        834.04        817.46        12.62 o
  -1   0   9      28173.23      26168.15       212.76 o
   1   0   9      59445.79      58243.82       485.70 o
   3   0   9       7036.47       7378.43        64.74 o
   5   0   9      30806.07      29877.59       244.18 o
   7   0   9       4170.65       3551.92        42.68 o
   9   0   9       2092.60       2097.50        28.49 o
  11   0   9       3532.42       3541.40        42.57 o
  13   0   9       1545.55       1547.32        45.44 o
  15   0   9         15.80        144.47        26.89 o
  17   0   9          9.71         -9.93        43.92 o
  19   0   9         33.17         -4.88        43.96 o
 -23   1   9        204.56        278.52        39.40 o
 -22   1   9       1661.75       1767.08        54.28 o
 -21   1   9         17.79         18.98        27.74 o
 -20   1   9       4719.51       4722.06        77.25 o
 -19   1   9        457.03        436.72        27.97 o
 -18   1   9       1386.96       1382.67        38.83 o
 -17   1   9       4641.37       4563.95        66.29 o
 -16   1   9        282.29        303.69        14.37 o
 -15   1   9       1536.69       1477.43        22.06 o
 -14   1   9        519.21        567.78        11.82 o
 -13   1   9       2734.79       2676.12        22.40 o
 -12   1   9         17.69         23.26         6.39 o
 -11   1   9        302.13        274.51         7.74 o
 -10   1   9       5297.48       5148.53        34.51 o
  -9   1   9       2427.62       2520.75        20.07 o
  -8   1   9      19748.40      19760.45       117.75 o
  -7   1   9       2723.41       2850.43        20.73 o
  -6   1   9        330.19        275.50         6.24 o
  -5   1   9        566.56        510.25         7.36 o
  -4   1   9       3683.75       3813.40        25.30 o
  -3   1   9       6609.89       6455.48        40.62 o
  -2   1   9       5627.26       5455.00        34.91 o
  -1   1   9       7295.76       7459.01        45.49 o
   0   1   9      24683.17      23995.56       138.44 o
   1   1   9       7455.78       6985.26        43.08 o
   2   1   9      21380.62      20680.30       120.13 o
   3   1   9      11015.61      10817.60        66.25 o
   4   1   9       1996.26       2057.25        16.66 o
   5   1   9       1459.14       1532.24        14.24 o
   6   1   9       9865.72       9538.86        58.85 o
   7   1   9       4145.00       4066.74        28.82 o
   8   1   9      15314.04      15315.62        93.92 o
   9   1   9       1289.54       1281.88        16.39 o
  10   1   9      10335.97      10157.72        70.74 o
  11   1   9       3050.38       2971.55        33.24 o
  12   1   9       2958.92       2900.74        33.50 o
  13   1   9         47.23         48.78        16.20 o
  14   1   9        507.00        509.52        22.17 o
  15   1   9       2405.63       2363.02        56.11 o
  16   1   9        253.67        231.54        24.92 o
  17   1   9       2631.41       2580.38        56.10 o
  18   1   9       2126.84       2178.48        58.06 o
  19   1   9        185.79        208.49        39.68 o
 -23   2   9        510.42        547.68        48.63 o
 -22   2   9       2658.63       2742.66        73.01 o
 -21   2   9       4060.86       4001.17        71.89 o
 -20   2   9        464.63        537.21        31.40 o
 -19   2   9       5855.64       5899.45        89.08 o
 -18   2   9        318.38        372.57        22.63 o
 -17   2   9        460.19        440.52        22.30 o
 -16   2   9        546.17        599.25        19.48 o
 -15   2   9       2348.38       2318.30        28.51 o
 -14   2   9       1372.35       1327.55        22.11 o
 -13   2   9       2769.67       2749.75        26.29 o
 -12   2   9        254.02        291.34         8.48 o
 -11   2   9       2345.05       2247.00        19.56 o
 -10   2   9         12.05          8.16         5.50 o
  -9   2   9      17904.07      17574.77       105.87 o
  -8   2   9       6777.52       6581.22        44.41 o
  -7   2   9       2724.49       2665.91        20.74 o
  -6   2   9      17027.38      17411.85       108.27 o
  -5   2   9       3836.89       3711.80        26.95 o
  -4   2   9       1005.71       1075.71        11.84 o
  -3   2   9       8102.12       8195.40        52.85 o
  -2   2   9        262.79        282.47         5.46 o
  -1   2   9      14082.11      14183.42        86.71 o
   0   2   9         64.34         66.67         4.83 o
   1   2   9      25120.64      25105.60       153.52 o
   2   2   9       1375.67       1340.59        11.81 o
   3   2   9      22425.97      22529.15       130.90 o
   4   2   9        818.73        737.34         9.64 o
   5   2   9         48.65         55.89         5.37 o
   6   2   9       2679.54       2869.29        21.89 o
   7   2   9      12333.24      12220.10        74.34 o
   8   2   9       3745.98       3703.08        28.60 o
   9   2   9      27589.55      26803.28       181.75 o
  10   2   9        930.54        902.02        17.65 o
  11   2   9       2574.05       2526.34        29.88 o
  12   2   9        776.26        720.62        17.84 o
  13   2   9       2869.24       2955.46        53.95 o
  14   2   9       2045.05       2026.00        61.97 o
  15   2   9       2133.90       2223.89        46.24 o
  16   2   9        252.26        245.37        25.42 o
  17   2   9       1635.82       1619.85        58.78 o
  18   2   9        314.03        283.81        33.85 o
  19   2   9       4067.03       4021.71       100.21 o
 -22   3   9        612.54        684.59        41.39 o
 -21   3   9       2540.85       2517.86        62.86 o
 -20   3   9       1058.71       1045.78        39.03 o
 -19   3   9         50.49         -6.89        20.22 o
 -18   3   9        196.40        269.15        22.29 o
 -17   3   9         20.38         -3.48        17.99 o
 -16   3   9        364.94        377.35        21.88 o
 -15   3   9       1076.71       1108.74        25.34 o
 -14   3   9         12.27        -12.89        12.89 o
 -13   3   9        857.04        952.75        20.13 o
 -12   3   9        262.35        277.11        11.01 o
 -11   3   9       1016.49       1056.34        13.76 o
 -10   3   9        988.41       1012.41        13.11 o
  -9   3   9       7449.73       7427.23        48.21 o
  -8   3   9       3445.06       3224.85        25.42 o
  -7   3   9      34199.54      33672.78       205.51 o
  -6   3   9       4933.62       4923.35        34.72 o
  -5   3   9       8247.39       8332.61        54.53 o
  -4   3   9        152.85        155.20         5.98 o
  -3   3   9       9782.64       9432.42        60.49 o
  -2   3   9      15738.31      14773.41        96.41 o
  -1   3   9        191.67        218.66         6.14 o
   0   3   9      52628.33      51859.47       306.72 o
   1   3   9        446.74        532.49         8.57 o
   2   3   9      17808.35      17510.18       106.91 o
   3   3   9       4171.83       4259.48        29.42 o
   4   3   9         96.44        100.33         5.43 o
   5   3   9       5419.73       5199.09        35.36 o
   6   3   9       2260.04       2234.34        19.20 o
   7   3   9       8734.46       8482.62        54.80 o
   8   3   9       2815.95       2831.43        30.64 o
   9   3   9       4581.64       4462.07        41.79 o
  10   3   9          6.70         14.88        11.29 o
  11   3   9       2176.86       2160.08        33.76 o
  12   3   9        818.01        824.80        23.68 o
  13   3   9       1015.71       1058.52        29.36 o
  14   3   9        240.45        260.39        23.51 o
  15   3   9       2188.84       2134.30        50.40 o
  16   3   9        192.65        202.35        28.18 o
  17   3   9        549.83        484.13        39.65 o
  18   3   9         32.88         33.77        32.71 o
  19   3   9       2251.53       2336.16        70.47 o
 -22   4   9        259.29        250.42        85.05 o
 -21   4   9        317.47        356.93        33.45 o
 -20   4   9          9.05        -17.87        24.55 o
 -19   4   9        310.97        300.75        28.49 o
 -18   4   9        771.33        797.90        29.96 o
 -17   4   9         12.01          4.37        19.51 o
 -16   4   9       2821.00       2809.54        47.43 o
 -15   4   9        844.50        847.93        35.58 o
 -14   4   9        147.61        119.86        16.45 o
 -13   4   9       1351.09       1348.49        31.73 o
 -12   4   9       8592.71       8487.73        87.59 o
 -11   4   9       7851.03       7925.89        78.68 o
 -10   4   9       2151.69       2121.70        25.57 o
  -9   4   9       1643.37       1588.76        17.53 o
  -8   4   9       2187.80       2110.09        20.08 o
  -7   4   9       8217.94       7944.57        53.19 o
  -6   4   9      12469.53      12405.69        79.31 o
  -5   4   9       6614.49       6341.82        43.26 o
  -4   4   9       2992.89       2778.39        22.28 o
  -3   4   9        290.49        201.09         6.29 o
  -2   4   9       6785.40       6753.29        46.13 o
  -1   4   9      22893.45      21918.88       132.44 o
   0   4   9        195.37        247.22         6.99 o
   1   4   9      15063.73      14624.80        90.23 o
   2   4   9      19320.83      18910.13       115.35 o
   3   4   9          0.83         13.19         5.75 o
   4   4   9      15411.70      15289.20        92.83 o
   5   4   9       2090.02       1921.83        17.49 o
   6   4   9        621.03        631.90        10.98 o
   7   4   9       2533.73       2351.37        29.08 o
   8   4   9        294.07        286.51        13.69 o
   9   4   9         19.51         24.85        13.60 o
  10   4   9       3714.36       3645.22        51.65 o
  11   4   9        448.23        477.94        26.49 o
  12   4   9       1941.47       1936.21        46.75 o
  13   4   9         62.35         52.14        24.06 o
  14   4   9          7.64         12.21        24.91 o
  15   4   9        604.02        613.70        33.79 o
  16   4   9        164.97        134.94        29.40 o
  17   4   9       1746.18       1635.52        66.82 o
  18   4   9       3225.95       3165.34        73.78 o
 -21   5   9         58.69         66.02        28.64 o
 -20   5   9       1810.39       1863.51        48.42 o
 -19   5   9         16.01         20.57        25.24 o
 -18   5   9        584.11        569.30        39.44 o
 -17   5   9       1045.56       1152.79        37.50 o
 -16   5   9       3489.57       3556.17        55.74 o
 -15   5   9          6.01         27.92        19.24 o
 -14   5   9      10565.32      10594.46       121.23 o
 -13   5   9       5470.67       5394.90        69.92 o
 -12   5   9        846.58        867.02        23.70 o
 -11   5   9       4230.11       4282.82        57.29 o
 -10   5   9         18.58         -4.67        12.32 o
  -9   5   9       2906.68       2799.74        39.58 o
  -8   5   9       2594.62       2532.72        32.07 o
  -7   5   9       4905.66       4660.37        36.65 o
  -6   5   9         95.00        104.97         7.33 o
  -5   5   9       9853.35       9703.76        63.51 o
  -4   5   9        636.12        613.68        10.40 o
  -3   5   9       4645.22       4593.95        32.40 o
  -2   5   9         52.68         67.87         5.54 o
  -1   5   9       3064.87       3021.61        22.20 o
   0   5   9        114.58         90.16         6.58 o
   1   5   9       3670.20       3532.58        26.59 o
   2   5   9        832.40        776.96        11.45 o
   3   5   9      19065.61      18791.14       122.73 o
   4   5   9       4071.42       3870.36        35.22 o
   5   5   9       2357.40       2294.44        33.12 o
   6   5   9       1910.93       1860.35        30.18 o
   7   5   9         16.49         -7.83        13.86 o
   8   5   9       5258.04       5379.00        71.74 o
   9   5   9       4855.27       5042.77        74.85 o
  10   5   9       2162.43       2093.76        45.96 o
  11   5   9       6937.26       6869.25        97.99 o
  12   5   9       1288.96       1321.01        41.17 o
  13   5   9        515.84        591.66        32.46 o
  14   5   9       5448.22       5308.64        85.38 o
  15   5   9         93.58         84.91        29.23 o
  16   5   9       4333.49       4274.41        77.54 o
  17   5   9       1176.53       1212.49        45.66 o
 -20   6   9         72.68         54.12        29.15 o
 -19   6   9        792.71        790.44        36.41 o
 -18   6   9        297.86        337.68        29.41 o
 -17   6   9        151.66        156.23        26.42 o
 -16   6   9        196.99        145.47        25.38 o
 -15   6   9       8270.02       8262.41       100.93 o
 -14   6   9        158.30        152.39        21.33 o
 -13   6   9       2560.87       2480.62        44.43 o
 -12   6   9        997.49       1152.01        39.49 o
 -11   6   9        644.23        707.90        22.89 o
 -10   6   9       1595.58       1605.31        29.94 o
  -9   6   9        146.61        546.41        40.65 o
  -8   6   9      18058.48      17320.71       174.22 o
  -7   6   9       3096.34       2962.89        36.77 o
  -6   6   9      11471.19      11235.90       105.91 o
  -5   6   9        833.59        861.67        15.85 o
  -4   6   9        187.13        207.23         9.55 o
  -3   6   9       1135.52       1191.56        17.02 o
  -2   6   9       2248.07       2204.11        25.39 o
  -1   6   9        559.62        558.18        11.98 o
   0   6   9        497.33        493.23        11.85 o
   1   6   9       1691.10       1702.23        20.66 o
   2   6   9       2010.38       1998.35        27.16 o
   3   6   9         33.24        180.57        14.23 o
   4   6   9        169.05        168.78        14.61 o
   5   6   9       1612.23       1597.53        28.93 o
   6   6   9       4943.13       5090.94        58.75 o
   7   6   9       4045.48       4127.60        53.66 o
   8   6   9       5253.97       5221.30        77.88 o
   9   6   9       5061.78       4785.67        80.78 o
  10   6   9        825.09        789.86        32.98 o
  11   6   9       1230.69       1267.62        40.73 o
  12   6   9        579.41        698.98        34.82 o
  13   6   9       4188.18       4260.89        74.70 o
  14   6   9          0.15         30.36        29.07 o
  15   6   9       3467.53       3345.17        71.92 o
  16   6   9        496.79        565.43        38.75 o
 -18   7   9        435.65        405.07        33.23 o
 -17   7   9        672.53        662.21        34.29 o
 -16   7   9        192.08        137.34        27.31 o
 -15   7   9        450.97        512.16        30.23 o
 -14   7   9       2070.42       2144.53        47.73 o
 -13   7   9          7.42         22.92        20.73 o
 -12   7   9       3594.08       3496.53        54.49 o
 -11   7   9         35.64         32.15        19.19 o
 -10   7   9       7505.71       7733.66        92.96 o
  -9   7   9       5097.41       5084.58        66.66 o
  -8   7   9        104.24        141.89        18.86 o
  -7   7   9       6266.02       6047.28        86.56 o
  -6   7   9      11565.95      11674.82       137.21 o
  -5   7   9       1724.08       1738.43        35.19 o
  -4   7   9       9431.78       9486.07       107.65 o
  -3   7   9        281.19        304.25        16.86 o
  -2   7   9         15.39         -3.35        14.16 o
  -1   7   9       1751.41       1757.03        28.49 o
   0   7   9        371.10        362.07        15.81 o
   1   7   9        163.84        156.41        18.05 o
   2   7   9       2209.84       2111.49        37.89 o
   3   7   9        423.48        405.86        21.08 o
   4   7   9       5799.50       5755.37        73.39 o
   5   7   9       2674.93       2608.48        44.12 o
   6   7   9       2550.67       2666.95        46.15 o
   7   7   9       3840.71       3564.52        62.67 o
   8   7   9        847.87        803.96        33.58 o
   9   7   9        120.71        157.58        28.76 o
  10   7   9       1159.80       1112.09        42.44 o
  11   7   9         96.52         58.84        33.57 o
  12   7   9       1061.46       1005.39        40.20 o
  13   7   9         26.25         26.27        30.03 o
  14   7   9        123.26        114.74        32.60 o
  15   7   9        525.79        594.89        39.77 o
 -17   8   9        129.33         75.42        33.09 o
 -16   8   9        660.04        692.17        44.12 o
 -15   8   9       2128.36       2236.02        62.79 o
 -14   8   9        455.12        455.29        41.79 o
 -13   8   9       2276.36       2242.81        71.37 o
 -12   8   9       1729.38       1753.90        52.60 o
 -11   8   9       2198.85       2272.10        53.29 o
 -10   8   9        778.53        809.81        41.96 o
  -9   8   9        356.15        416.15        35.38 o
  -8   8   9        520.17        631.14        33.57 o
  -7   8   9       2117.37       2142.81        48.24 o
  -6   8   9        387.11        349.58        27.15 o
  -5   8   9       6819.03       7026.63        98.53 o
  -4   8   9       1777.07       1701.07        36.75 o
  -3   8   9       5628.18       5585.83        71.80 o
  -2   8   9         12.91         17.45        19.46 o
  -1   8   9        412.67        498.11        27.95 o
   0   8   9       2045.18       1985.67        41.50 o
   1   8   9       1053.42       1084.84        32.02 o
   2   8   9       1957.00       2067.32        46.12 o
   3   8   9       1870.03       1919.12        39.62 o
   4   8   9        291.92        347.96        23.28 o
   5   8   9       1408.57       1321.21        39.17 o
   6   8   9        146.86        138.59        26.66 o
   7   8   9        735.66        793.20        35.17 o
   8   8   9        119.22         93.78        27.92 o
   9   8   9          4.18         12.02        27.86 o
  10   8   9        915.65        870.80        48.42 o
  11   8   9        393.79        360.38        36.81 o
  12   8   9        927.28        967.19        45.90 o
  13   8   9         39.12        -17.41        35.22 o
 -14   9   9       4580.59       4678.86        91.26 o
 -13   9   9          0.40        -25.33        34.51 o
 -12   9   9        811.15        876.25        44.48 o
 -11   9   9         90.32        107.34        34.03 o
 -10   9   9        577.39        599.68        35.86 o
  -9   9   9         52.93        104.60        28.48 o
  -8   9   9        461.25        446.95        32.02 o
  -7   9   9        762.63        737.36        37.46 o
  -6   9   9        336.97        380.47        30.19 o
  -5   9   9        162.52        174.47        27.33 o
  -4   9   9       1701.22       1659.82        44.51 o
  -3   9   9         16.65         46.15        21.43 o
  -2   9   9       6975.60       7145.45        95.13 o
  -1   9   9        711.05        710.57        32.80 o
   0   9   9       5632.13       6027.25        83.47 o
   1   9   9         75.30         52.55        23.63 o
   2   9   9       1006.78        977.09        33.77 o
   3   9   9        824.56        921.97        33.40 o
   4   9   9        237.34        225.60        36.76 o
   5   9   9        676.78        723.31        41.59 o
   6   9   9         98.96        131.97        29.41 o
   7   9   9        391.59        404.20        33.48 o
   8   9   9       2446.19       2453.30        58.36 o
   9   9   9         58.26        228.48        32.80 o
  10   9   9        348.49        393.67        41.88 o
  11   9   9        196.69        225.79        35.95 o
 -12  10   9       1834.08       1802.51        65.49 o
 -11  10   9        667.40        686.97        44.73 o
 -10  10   9          4.43         -0.74        35.09 o
  -9  10   9         21.16         38.64        34.53 o
  -8  10   9         30.96         11.24        30.16 o
  -7  10   9        883.82        893.61        39.86 o
  -6  10   9       1756.75       1858.75        54.66 o
  -5  10   9       1541.70       1521.54        48.79 o
  -4  10   9       3840.29       4013.40        78.14 o
  -3  10   9       1958.47       2052.74        56.74 o
  -2  10   9       5821.76       6126.84       121.26 o
  -1  10   9        854.06        918.05        36.25 o
   0  10   9        150.33        181.25        29.40 o
   1  10   9        342.86        305.88        28.73 o
   2  10   9       3875.92       4090.54        72.92 o
   3  10   9         21.18         31.71        31.34 o
   4  10   9       2770.00       2904.50        67.82 o
   5  10   9        362.57        377.09        38.39 o
   6  10   9        227.76        205.18        36.15 o
   7  10   9         84.50         42.02        34.98 o
   8  10   9        106.11         84.40        33.81 o
  -7  11   9       2329.91       2596.42        76.39 o
  -6  11   9       2617.90       2786.11        77.69 o
  -5  11   9       1087.37       1113.16        53.59 o
  -4  11   9       1458.80       1475.24        52.50 o
  -3  11   9        349.55        393.12        51.21 o
  -2  11   9         26.13         10.55        35.09 o
  -1  11   9        674.90        697.89        43.33 o
   0  11   9       1092.12       1107.91        48.88 o
   1  11   9         21.52         24.61        37.50 o
   2  11   9         34.11         32.51        34.88 o
   3  11   9       2596.39       2675.24        76.66 o
 -22   0  10         13.75         -3.76        41.89 o
 -20   0  10         31.69         45.70        38.03 o
 -18   0  10        343.49        491.20        43.76 o
 -16   0  10         26.72         42.53        18.35 o
 -14   0  10         21.04         13.53        11.00 o
 -12   0  10       9106.49       9196.10        82.19 o
 -10   0  10      14197.89      14593.23       123.84 o
  -8   0  10       3011.75       2938.33        30.90 o
  -6   0  10       2450.38       2304.09        25.07 o
  -4   0  10      58625.02      56888.51       457.30 o
  -2   0  10       6489.58       6194.70        54.91 o
   0   0  10      50423.50      51637.96       449.11 o
   2   0  10      54073.62      54022.47       435.32 o
   4   0  10      24046.52      23090.86       190.38 o
   6   0  10       5368.51       5205.24        49.64 o
   8   0  10         44.15         54.36         9.68 o
  10   0  10       8061.65       7989.78        82.79 o
  12   0  10      14552.06      14559.69       211.68 o
  14   0  10        188.85        230.48        27.95 o
  16   0  10        499.67        519.43        47.09 o
  18   0  10         20.00         75.02        44.64 o
 -23   1  10       1300.79       1197.47        53.44 o
 -22   1  10         72.08         76.34        30.87 o
 -21   1  10       2786.84       2816.74        65.25 o
 -20   1  10        957.74        919.91        40.75 o
 -19   1  10         16.80         15.94        22.96 o
 -18   1  10         64.66         51.66        22.09 o
 -17   1  10       2272.72       2239.07        43.58 o
 -16   1  10        770.71        888.92        24.88 o
 -15   1  10        852.91        856.13        19.14 o
 -14   1  10       2521.60       2593.98        25.37 o
 -13   1  10       1301.16       1212.59        15.41 o
 -12   1  10        219.50        260.64         8.31 o
 -11   1  10        683.40        733.65        11.08 o
 -10   1  10       6474.73       6266.74        41.02 o
  -9   1  10       8911.01       8884.24        55.28 o
  -8   1  10       4790.52       5152.30        34.76 o
  -7   1  10      10116.93       9985.63        60.77 o
  -6   1  10       3600.81       3798.07        25.93 o
  -5   1  10      13748.67      13101.18        79.17 o
  -4   1  10         10.23         13.29         4.21 o
  -3   1  10       3351.63       3008.38        21.14 o
  -2   1  10      10831.54      10892.07        67.60 o
  -1   1  10         34.83         92.51         4.65 o
   0   1  10       4095.19       3779.92        25.53 o
   1   1  10       4486.30       4031.01        27.09 o
   2   1  10        515.17        702.69         9.23 o
   3   1  10      12151.43      12240.82        74.75 o
   4   1  10        225.02        186.07         6.26 o
   5   1  10      13720.01      12916.71        77.81 o
   6   1  10          1.32         -3.47         5.71 o
   7   1  10       1952.32       1859.80        17.35 o
   8   1  10       1558.02       1564.03        16.25 o
   9   1  10         84.41         74.93         8.45 o
  10   1  10       1440.68       1411.21        23.14 o
  11   1  10        658.36        609.85        15.61 o
  12   1  10       2365.69       2386.83        32.26 o
  13   1  10       3697.83       3757.94        51.80 o
  14   1  10       5671.71       5931.88        72.24 o
  15   1  10        694.70        720.93        29.79 o
  16   1  10        237.62        219.56        25.56 o
  17   1  10        145.61        150.36        27.87 o
  18   1  10        111.77        104.18        39.68 o
  19   1  10          2.43        -15.68        35.71 o
 -22   2  10       2777.69       2840.35        90.45 o
 -21   2  10         19.67         38.67        26.18 o
 -20   2  10        743.86        787.43        40.86 o
 -19   2  10       1718.90       1722.72        45.74 o
 -18   2  10       1656.10       1682.18        38.07 o
 -17   2  10        713.53        764.80        28.95 o
 -16   2  10       5198.32       5348.54        66.09 o
 -15   2  10         13.17         22.59        12.70 o
 -14   2  10       4565.89       4281.53        46.46 o
 -13   2  10       3219.84       3210.66        31.31 o
 -12   2  10       2246.10       2144.75        20.71 o
 -11   2  10       2173.34       2191.29        19.18 o
 -10   2  10       4419.60       4494.76        32.10 o
  -9   2  10       1851.73       1808.06        16.82 o
  -8   2  10      25668.21      25286.41       152.74 o
  -7   2  10       5631.66       5487.79        37.26 o
  -6   2  10      16402.96      16306.07       102.15 o
  -5   2  10      20753.24      20813.16       128.46 o
  -4   2  10        259.06        200.08         5.96 o
  -3   2  10       8050.24       7575.37        46.66 o
  -2   2  10        840.03        775.13         9.08 o
  -1   2  10        659.10        574.12         8.21 o
   0   2  10       2637.56       3031.42        22.68 o
   1   2  10       4776.29       4783.27        32.90 o
   2   2  10         47.56         59.70         4.24 o
   3   2  10      13652.38      12612.20        75.49 o
   4   2  10      11242.42      11220.41        68.07 o
   5   2  10       9412.86       8894.39        56.47 o
   6   2  10      16619.50      15986.72        95.50 o
   7   2  10         69.01         69.54         6.55 o
   8   2  10        720.74        664.58        11.83 o
   9   2  10       2148.98       2119.06        28.04 o
  10   2  10       1123.90       1077.25        23.62 o
  11   2  10          8.06         -1.19        10.87 o
  12   2  10        595.67        580.62        19.16 o
  13   2  10       2474.64       2570.96        41.71 o
  14   2  10       3805.11       3798.65        60.24 o
  15   2  10       4038.01       3959.53        63.35 o
  16   2  10       2146.88       2178.47        51.53 o
  17   2  10        171.94        134.15        31.76 o
  18   2  10        215.35        197.85        37.67 o
  19   2  10        515.76        541.79        94.50 o
 -22   3  10         58.75         58.34        32.60 o
 -21   3  10        209.07        182.77        32.60 o
 -20   3  10        710.03        754.37        35.28 o
 -19   3  10        476.94        467.30        25.96 o
 -18   3  10       9082.44       8925.51       106.69 o
 -17   3  10          1.15        -18.20        18.20 o
 -16   3  10       2437.43       2352.25        42.60 o
 -15   3  10         12.41          9.47        14.19 o
 -14   3  10          1.62         -0.11        13.48 o
 -13   3  10        266.15        256.27        14.96 o
 -12   3  10       9470.02       9358.84        79.41 o
 -11   3  10         72.78         60.50         7.16 o
 -10   3  10       3949.51       3863.18        28.70 o
  -9   3  10         13.47         19.07         6.32 o
  -8   3  10       9991.40      10058.24        67.36 o
  -7   3  10        969.58        856.28        12.22 o
  -6   3  10      16207.72      16003.93       100.61 o
  -5   3  10      20603.09      20638.67       127.90 o
  -4   3  10      10185.65       9847.42        63.66 o
  -3   3  10      17888.21      17700.72       107.61 o
  -2   3  10        548.85        485.55         8.67 o
  -1   3  10        269.39        233.98         6.62 o
   0   3  10         22.76         40.87         5.56 o
   1   3  10      13555.66      13577.96        84.19 o
   2   3  10       6323.59       5934.09        40.05 o
   3   3  10      15081.36      15085.25        93.43 o
   4   3  10      27021.19      25965.75       153.91 o
   5   3  10       1095.30       1130.13        12.73 o
   6   3  10       2260.13       1992.68        18.70 o
   7   3  10       1900.10       1831.26        20.85 o
   8   3  10       6132.40       6009.28        51.20 o
   9   3  10       2152.55       2053.14        29.46 o
  10   3  10       1043.60        990.83        22.76 o
  11   3  10        404.10        410.24        20.25 o
  12   3  10       1200.02       1187.23        35.28 o
  13   3  10        347.99        309.79        29.01 o
  14   3  10       7654.54       7480.47       115.14 o
  15   3  10         29.05         20.82        28.27 o
  16   3  10       2609.98       2651.32        75.62 o
  17   3  10        117.79        136.85        32.96 o
  18   3  10       1366.38       1364.94        51.44 o
 -21   4  10        602.33        677.58        37.06 o
 -20   4  10        598.38        599.94        32.20 o
 -19   4  10       1375.48       1358.74        39.88 o
 -18   4  10        696.24        774.01        29.79 o
 -17   4  10       7329.80       7478.45        92.99 o
 -16   4  10       1437.04       1455.61        35.12 o
 -15   4  10      10238.95      10159.17       116.74 o
 -14   4  10       1786.97       1629.98        30.66 o
 -13   4  10       3565.68       3502.69        45.30 o
 -12   4  10         83.93         62.21        13.70 o
 -11   4  10         18.52         27.43        13.10 o
 -10   4  10       4329.26       4396.81        46.51 o
  -9   4  10       6338.73       6391.90        54.55 o
  -8   4  10       3990.07       4104.09        31.34 o
  -7   4  10       2500.57       2548.67        22.15 o
  -6   4  10       5746.60       5930.14        41.40 o
  -5   4  10        346.61        407.13         8.77 o
  -4   4  10      11893.22      11498.20        73.75 o
  -3   4  10       3740.31       3554.98        26.23 o
  -2   4  10       4266.61       4182.29        32.13 o
  -1   4  10      24316.35      24717.76       149.14 o
   0   4  10       1354.21       1310.57        14.04 o
   1   4  10       4639.26       4678.48        33.02 o
   2   4  10      19697.39      19017.19       116.41 o
   3   4  10       3589.73       3480.79        26.59 o
   4   4  10        229.38        225.52         8.31 o
   5   4  10       3389.64       3343.93        30.19 o
   6   4  10      10588.75      10518.31        93.24 o
   7   4  10       1525.49       1401.26        28.96 o
   8   4  10       5655.80       5559.70        65.69 o
   9   4  10       1864.91       1859.78        35.77 o
  10   4  10       2245.44       2211.18        39.58 o
  11   4  10         19.71         30.93        23.70 o
  12   4  10        261.74        255.45        28.43 o
  13   4  10      11822.62      11851.91       167.25 o
  14   4  10         10.37         23.09        28.16 o
  15   4  10       9229.66       9213.37       127.82 o
  16   4  10        252.79        318.81        35.63 o
  17   4  10        422.74        370.68        38.05 o
 -21   5  10       2046.29       1878.96        53.84 o
 -20   5  10         83.02        105.69        28.03 o
 -19   5  10       2786.92       2818.57        61.61 o
 -18   5  10       2127.17       2152.92        49.03 o
 -17   5  10       1040.53       1064.23        37.32 o
 -16   5  10       8332.97       8525.59       103.30 o
 -15   5  10        234.64        264.79        22.52 o
 -14   5  10      12236.91      12019.26       135.18 o
 -13   5  10      13369.28      13186.91       145.91 o
 -12   5  10      10583.52      10136.74       103.59 o
 -11   5  10      11124.60      11084.08       111.32 o
 -10   5  10        195.71        204.34        14.82 o
  -9   5  10          6.80          7.38        13.29 o
  -8   5  10       1851.62       1795.75        28.59 o
  -7   5  10       3942.74       3830.32        39.62 o
  -6   5  10        783.80        761.94        13.01 o
  -5   5  10        727.64        769.85        15.50 o
  -4   5  10         47.23         37.69         6.52 o
  -3   5  10       1459.78       1428.07        14.87 o
  -2   5  10       4096.47       3985.97        31.20 o
  -1   5  10         47.73         37.14         6.44 o
   0   5  10       3375.29       3413.12        26.22 o
   1   5  10        340.76        347.32         9.11 o
   2   5  10         67.59         47.29         7.61 o
   3   5  10         55.45         50.95        10.39 o
   4   5  10        142.17        145.13        12.47 o
   5   5  10        445.37        460.47        17.29 o
   6   5  10       1795.67       1781.84        30.33 o
   7   5  10         84.03         91.91        14.91 o
   8   5  10        386.44        436.41        21.17 o
   9   5  10       9292.47       9106.88       112.81 o
  10   5  10          1.17         10.83        22.64 o
  11   5  10      10400.48      10562.41       150.94 o
  12   5  10       4907.99       4981.41        86.22 o
  13   5  10       1377.24       1388.39        46.66 o
  14   5  10      11468.45      11118.94       161.64 o
  15   5  10       2173.53       2314.57       102.01 o
  16   5  10        554.77        588.55        41.03 o
  17   5  10       3354.79       3447.53        78.04 o
 -19   6  10       1628.52       1649.22        72.63 o
 -18   6  10       2267.80       2263.25        52.00 o
 -17   6  10        584.95        575.59        31.66 o
 -16   6  10        202.58        216.05        26.41 o
 -15   6  10        786.59        803.60        29.89 o
 -14   6  10       1978.57       1984.47        41.77 o
 -13   6  10       2019.37       2003.08        40.30 o
 -12   6  10      10590.95      10441.38       119.39 o
 -11   6  10      10580.71      10256.16       110.63 o
 -10   6  10       8384.78       8209.90        91.07 o
  -9   6  10        302.82        325.15        20.05 o
  -8   6  10        915.61        942.36        25.63 o
  -7   6  10       6216.70       5834.20        61.55 o
  -6   6  10       1092.51       1165.57        24.31 o
  -5   6  10       3310.99       3275.72        43.91 o
  -4   6  10       1175.62       1156.18        23.09 o
  -3   6  10          1.05          0.73        12.49 o
  -2   6  10         78.17         72.13        12.41 o
  -1   6  10       1574.74       1504.99        25.21 o
   0   6  10        111.89         76.52        12.42 o
   1   6  10        864.80        846.45        19.27 o
   2   6  10        676.26        633.40        16.41 o
   3   6  10       5923.78       5878.15        64.51 o
   4   6  10         39.58         46.28        14.13 o
   5   6  10       3029.96       3047.31        41.47 o
   6   6  10        256.06        279.81        17.56 o
   7   6  10        404.85        368.61        21.41 o
   8   6  10       3732.94       3564.95        57.23 o
   9   6  10       1623.75       1561.68        42.66 o
  10   6  10       8739.80       8786.87       120.77 o
  11   6  10       2150.01       2172.28        55.52 o
  12   6  10       6038.87       5958.31        99.83 o
  13   6  10        926.52        923.48        43.15 o
  14   6  10        344.47        294.39        36.59 o
  15   6  10        165.43        177.38        35.98 o
  16   6  10       2507.97       2565.40        76.24 o
 -18   7  10        577.17        590.50        35.10 o
 -17   7  10          3.61         -3.61        26.70 o
 -16   7  10        575.56        552.83        32.11 o
 -15   7  10         82.71         71.26        25.43 o
 -14   7  10       1006.61       1054.62        33.20 o
 -13   7  10         75.42         83.44        21.90 o
 -12   7  10       1971.36       2024.97        42.12 o
 -11   7  10       3280.33       3365.96        62.05 o
 -10   7  10       1598.14       1631.97        43.52 o
  -9   7  10      13059.53      13051.46       178.85 o
  -8   7  10         21.49         48.93        22.29 o
  -7   7  10       3155.84       3082.61        55.67 o
  -6   7  10       2465.99       2568.25        49.38 o
  -5   7  10       2108.29       2062.09        38.29 o
  -4   7  10        422.94        459.29        21.56 o
  -3   7  10       3889.54       3799.06        50.62 o
  -2   7  10       3463.15       3510.59        47.43 o
  -1   7  10        367.14        372.04        17.55 o
   0   7  10       1521.25       1439.68        27.93 o
   1   7  10       8641.84       8606.29        99.52 o
   2   7  10        224.32        274.94        20.10 o
   3   7  10       7293.43       7402.65        88.79 o
   4   7  10        910.35        936.20        27.83 o
   5   7  10       5206.01       5177.04        68.35 o
   6   7  10        589.56        568.14        25.44 o
   7   7  10       6963.68       7055.98       100.85 o
   8   7  10         46.17         72.24        25.49 o
   9   7  10       4785.02       4839.17        79.06 o
  10   7  10        211.23        212.57        29.75 o
  11   7  10        779.10        747.71        50.91 o
  12   7  10        484.31        472.93        35.20 o
  13   7  10          7.80        -20.14        33.25 o
  14   7  10        116.54        154.33        37.32 o
 -16   8  10         17.84         35.61        35.72 o
 -15   8  10       3440.55       3649.22        78.43 o
 -14   8  10        179.03        148.52        35.06 o
 -13   8  10        324.63        368.26        36.94 o
 -12   8  10       1563.30       1633.10        47.40 o
 -11   8  10        396.12        449.98        31.99 o
 -10   8  10       6151.58       6311.23        94.72 o
  -9   8  10       1464.23       1453.75        42.47 o
  -8   8  10       2864.06       2924.85        61.66 o
  -7   8  10        221.69        214.14        26.63 o
  -6   8  10          2.62          0.20        23.45 o
  -5   8  10       2677.02       2592.07        52.56 o
  -4   8  10       1170.56       1169.99        31.39 o
  -3   8  10        556.51        567.99        25.08 o
  -2   8  10         52.92         22.50        19.03 o
  -1   8  10        918.07        949.50        33.29 o
   0   8  10       1971.36       2042.43        48.07 o
   1   8  10        717.15        760.78        29.46 o
   2   8  10       4111.81       4222.26        64.21 o
   3   8  10        661.00        631.34        27.77 o
   4   8  10         35.02         32.96        20.74 o
   5   8  10        402.64        413.56        27.37 o
   6   8  10       2778.91       2788.69        57.53 o
   7   8  10       2055.33       2063.14        51.54 o
   8   8  10       2830.73       2785.55        59.51 o
   9   8  10       1859.65       1943.50        51.83 o
  10   8  10        908.55        909.14        40.48 o
  11   8  10         75.08        131.98        32.48 o
  12   8  10       1292.38       1311.97        50.70 o
 -14   9  10        488.29        555.66        43.46 o
 -13   9  10       4523.71       4678.23        90.44 o
 -12   9  10        318.13        369.93        38.96 o
 -11   9  10       6396.83       6565.83       109.72 o
 -10   9  10        653.38        665.35        36.84 o
  -9   9  10        329.06        305.41        31.85 o
  -8   9  10        362.26        396.29        34.55 o
  -7   9  10        973.97        976.38        38.23 o
  -6   9  10       1096.03       1082.01        51.16 o
  -5   9  10          0.28          5.80        25.98 o
  -4   9  10         43.28         43.41        26.60 o
  -3   9  10       1823.59       1845.15        44.54 o
  -2   9  10         78.23        109.09        25.10 o
  -1   9  10        322.07        323.15        28.69 o
   0   9  10         37.21         48.78        24.03 o
   1   9  10         36.26         23.94        23.74 o
   2   9  10          4.23         14.91        23.59 o
   3   9  10        201.42        165.06        28.86 o
   4   9  10          9.46        -28.81        28.81 o
   5   9  10        171.55        152.55        32.11 o
   6   9  10        183.10        217.05        31.07 o
   7   9  10         28.73         26.40        29.83 o
   8   9  10        712.40        664.33        38.58 o
   9   9  10       2299.37       2466.20        61.02 o
  10   9  10        166.61        244.42        35.12 o
 -11  10  10         18.18         48.47        37.01 o
 -10  10  10       2457.97       2336.10        65.39 o
  -9  10  10        192.09        111.58        39.95 o
  -8  10  10        492.73        534.79        37.04 o
  -7  10  10        365.29        414.56        37.32 o
  -6  10  10          7.84        -29.76        29.76 o
  -5  10  10       1334.64       1396.22        49.86 o
  -4  10  10         69.39        120.59        33.54 o
  -3  10  10        724.27        739.80        40.98 o
  -2  10  10         21.05         76.25        32.73 o
  -1  10  10       3734.10       3889.99        66.75 o
   0  10  10        474.02        510.68        34.32 o
   1  10  10        399.36        509.20        34.23 o
   2  10  10        927.21        908.11        39.46 o
   3  10  10        119.92         87.42        33.05 o
   4  10  10        133.20        154.53        34.48 o
   5  10  10        243.95        335.94        41.04 o
   6  10  10        284.14        259.39        37.37 o
   7  10  10          6.96        -35.03        35.03 o
  -5  11  10        594.40        685.47        44.57 o
  -4  11  10         43.30         39.12        36.47 o
  -3  11  10       1210.46       1340.41        52.03 o
  -2  11  10        538.45        625.78        43.36 o
  -1  11  10         33.29        -27.23        35.15 o
   0  11  10        213.05        172.50        37.41 o
   1  11  10       1817.93       1714.24        69.47 o
   2  11  10         50.75         23.24        43.29 o
 -23   0  11       2364.45       2516.80        95.41 o
 -21   0  11         75.14         85.16        40.92 o
 -19   0  11        312.17        306.40        42.85 o
 -17   0  11       6541.66       6695.08       145.47 o
 -15   0  11       9073.63       8894.50       106.62 o
 -13   0  11       3816.37       3733.38        42.06 o
 -11   0  11       3095.18       3171.35        34.84 o
  -9   0  11      15871.90      15744.04       132.81 o
  -7   0  11      21768.36      22213.03       183.36 o
  -5   0  11       1590.57       1546.75        19.63 o
  -3   0  11      25172.13      23667.30       193.96 o
  -1   0  11      90644.24      90959.33       728.83 o
   1   0  11      12902.15      12354.01       104.70 o
   3   0  11       3996.41       3593.16        36.19 o
   5   0  11       4108.20       3791.55        38.60 o
   7   0  11       2806.22       2776.93        32.07 o
   9   0  11       3278.52       3222.44        39.61 o
  11   0  11         33.44         10.16        21.62 o
  13   0  11        452.77        462.07        30.63 o
  15   0  11       2442.85       2469.77        62.40 o
  17   0  11       2721.86       2718.85        89.68 o
 -23   1  11        742.30        794.01        51.16 o
 -22   1  11       2831.94       2816.73        67.44 o
 -21   1  11          5.06         33.67        29.01 o
 -20   1  11        497.94        477.03        34.16 o
 -19   1  11       4975.46       4905.41        85.72 o
 -18   1  11        280.83        275.60        25.61 o
 -17   1  11       1035.98       1131.78        37.59 o
 -16   1  11        989.57       1095.33        28.51 o
 -15   1  11       3660.69       3531.70        41.52 o
 -14   1  11       3346.11       3371.16        32.84 o
 -13   1  11       6089.10       6047.00        44.43 o
 -12   1  11       4050.02       3998.37        30.16 o
 -11   1  11        184.35        183.93         7.62 o
 -10   1  11      28207.83      28019.31       163.11 o
  -9   1  11       4877.46       5057.35        34.20 o
  -8   1  11       6949.53       6861.00        43.90 o
  -7   1  11        434.02        526.15         8.88 o
  -6   1  11       3884.40       3573.44        25.05 o
  -5   1  11       6048.88       5710.50        36.73 o
  -4   1  11      24844.79      24626.17       145.28 o
  -3   1  11       8283.07       7565.15        46.90 o
  -2   1  11      13385.30      12675.49        76.98 o
  -1   1  11        373.35        338.67         7.05 o
   0   1  11      17553.10      17036.16       100.16 o
   1   1  11       7173.53       6901.90        43.53 o
   2   1  11        336.03        308.66         6.95 o
   3   1  11        818.26        756.62        10.26 o
   4   1  11       3389.32       3351.25        24.54 o
   5   1  11       5700.80       5582.80        37.22 o
   6   1  11         23.02         14.21         6.28 o
   7   1  11       2802.37       2720.67        23.10 o
   8   1  11          6.60         -7.13         7.13 o
   9   1  11       1033.76        992.33        21.96 o
  10   1  11        354.50        383.51        13.68 o
  11   1  11       1209.98       1256.01        25.27 o
  12   1  11       2007.18       1959.49        36.01 o
  13   1  11        174.25        198.08        21.52 o
  14   1  11          2.42         29.40        18.62 o
  15   1  11       2307.34       2334.03        47.99 o
  16   1  11       2771.38       2920.81        54.93 o
  17   1  11        916.73        913.11        51.74 o
  18   1  11       3192.01       3055.50        85.88 o
 -22   2  11       2058.58       2031.92        58.14 o
 -21   2  11       4600.20       4427.10       118.68 o
 -20   2  11         47.49         49.99        25.63 o
 -19   2  11         24.36          8.18        23.79 o
 -18   2  11        114.15        120.77        20.37 o
 -17   2  11       1285.69       1328.80        50.44 o
 -16   2  11         22.14         15.65        17.09 o
 -15   2  11        623.99        643.98        22.68 o
 -14   2  11       1712.48       1773.74        29.64 o
 -13   2  11       2008.64       2076.42        25.44 o
 -12   2  11        189.70        195.96         9.36 o
 -11   2  11      26138.31      25815.63       157.10 o
 -10   2  11       2242.57       2266.55        20.05 o
  -9   2  11      23345.86      23378.66       148.26 o
  -8   2  11      18804.90      18347.70       110.43 o
  -7   2  11        289.84        265.18         7.48 o
  -6   2  11      10341.49      10203.21        66.23 o
  -5   2  11      33419.56      33481.60       204.31 o
  -4   2  11       2574.70       2613.77        21.92 o
  -3   2  11       7730.94       7290.29        45.46 o
  -2   2  11       3094.61       2893.45        20.51 o
  -1   2  11       6072.09       5939.53        40.75 o
   0   2  11       8810.40       8704.82        55.88 o
   1   2  11       2804.94       2770.86        21.88 o
   2   2  11       1328.30       1506.39        14.05 o
   3   2  11       1485.70       1414.30        13.92 o
   4   2  11       2957.90       2980.46        22.64 o
   5   2  11        363.06        323.86         8.16 o
   6   2  11       2350.24       2338.38        19.96 o
   7   2  11       2280.98       2285.88        22.01 o
   8   2  11       5932.55       5818.96        48.71 o
   9   2  11       1466.81       1506.72        23.37 o
  10   2  11        288.26        253.83        12.90 o
  11   2  11       1446.32       1326.77        32.51 o
  12   2  11        311.11        316.94        18.74 o
  13   2  11       6536.94       6550.52        77.82 o
  14   2  11         64.74         37.13        26.67 o
  15   2  11         33.63         35.65        28.19 o
  16   2  11          1.37         19.14        29.67 o
  17   2  11       5461.03       5663.77       119.62 o
  18   2  11        544.80        559.10        43.66 o
 -22   3  11         65.73         95.52        36.79 o
 -21   3  11        962.89       1045.56        74.66 o
 -20   3  11       1518.70       1494.77        41.96 o
 -19   3  11         26.74          5.17        21.09 o
 -18   3  11        550.07        609.50        27.11 o
 -17   3  11        200.64        190.91        21.20 o
 -16   3  11         42.32         28.51        18.32 o
 -15   3  11        162.82        166.18        19.00 o
 -14   3  11        249.74        258.85        19.23 o
 -13   3  11       1398.01       1395.41        28.15 o
 -12   3  11       2882.22       2862.89        36.46 o
 -11   3  11        414.26        376.34        11.67 o
 -10   3  11       5188.81       5118.64        43.15 o
  -9   3  11      15204.33      14916.12        95.22 o
  -8   3  11       3278.29       3176.67        25.97 o
  -7   3  11      31107.69      30139.97       185.13 o
  -6   3  11         20.27         17.10         6.29 o
  -5   3  11       4673.35       4591.06        38.75 o
  -4   3  11      13615.28      13589.79        86.25 o
  -3   3  11        132.52        118.91         6.37 o
  -2   3  11      13500.85      12661.18        80.56 o
  -1   3  11       9907.61       9682.01        61.77 o
   0   3  11      10917.39      10494.36        66.51 o
   1   3  11       8195.42       7861.72        51.44 o
   2   3  11         56.01         41.07         6.36 o
   3   3  11       1470.20       1448.48        15.42 o
   4   3  11       6108.12       5722.99        38.85 o
   5   3  11      12951.58      12925.74        83.39 o
   6   3  11        137.71        109.68         8.01 o
   7   3  11       6035.67       6292.45        53.33 o
   8   3  11        661.94        591.00        17.69 o
   9   3  11        820.56        750.42        23.96 o
  10   3  11        816.24        824.78        25.33 o
  11   3  11       1632.29       1634.21        35.84 o
  12   3  11        596.98        603.63        29.80 o
  13   3  11        406.48        415.35        29.24 o
  14   3  11        687.58        715.11        33.77 o
  15   3  11       1720.52       1662.29        50.86 o
  16   3  11       1522.09       1587.20        51.22 o
  17   3  11        374.10        325.32        36.64 o
  18   3  11       2290.92       2320.45        92.36 o
 -21   4  11       1059.20        983.47        58.84 o
 -20   4  11        832.71        761.66        34.41 o
 -19   4  11       2334.99       2264.04        46.83 o
 -18   4  11       2126.30       2119.89        44.68 o
 -17   4  11        710.47        778.43        29.24 o
 -16   4  11         42.57         74.30        20.04 o
 -15   4  11          2.61         17.11        18.71 o
 -14   4  11       2466.07       2537.12        43.35 o
 -13   4  11         24.85         40.66        15.51 o
 -12   4  11       1433.08       1401.44        29.21 o
 -11   4  11         31.48         11.12        13.81 o
 -10   4  11        255.02        269.48        12.77 o
  -9   4  11        292.67        285.92        11.58 o
  -8   4  11       2660.96       2594.60        26.61 o
  -7   4  11       2733.07       2556.74        22.54 o
  -6   4  11      10035.58       9950.07        68.60 o
  -5   4  11        142.70        133.82         7.21 o
  -4   4  11       9313.98       8905.28        58.81 o
  -3   4  11       7445.62       6911.14        49.45 o
  -2   4  11       3241.61       2983.52        26.12 o
  -1   4  11       8723.21       8282.08        53.94 o
   0   4  11       1195.23       1250.85        14.23 o
   1   4  11          5.92         10.48         6.38 o
   2   4  11       9113.45       8609.17        56.32 o
   3   4  11       9860.62       9433.30        62.49 o
   4   4  11       3187.80       3227.03        31.22 o
   5   4  11       8768.08       8282.85        78.56 o
   6   4  11        218.77        278.55        15.70 o
   7   4  11          2.81         -3.86        14.24 o
   8   4  11       4228.77       4378.46        58.98 o
   9   4  11       1641.14       1722.47        38.75 o
  10   4  11       1192.74       1150.34        40.12 o
  11   4  11       1328.40       1272.23        38.21 o
  12   4  11        104.34        136.68        25.63 o
  13   4  11        297.87        313.35        29.42 o
  14   4  11          6.33        -12.58        27.06 o
  15   4  11       1754.59       1706.38        49.05 o
  16   4  11         16.55         18.72        33.02 o
  17   4  11        127.83        103.52        35.91 o
 -20   5  11        411.19        397.40        31.64 o
 -19   5  11       1991.22       1939.84        48.65 o
 -18   5  11       2579.56       2543.24        54.91 o
 -17   5  11       2092.59       2209.95        45.25 o
 -16   5  11      10660.97      10871.53       126.28 o
 -15   5  11        938.27        925.40        29.95 o
 -14   5  11       2901.55       2870.15        48.12 o
 -13   5  11       6010.14       6039.32        76.75 o
 -12   5  11       1831.40       1878.17        34.62 o
 -11   5  11        557.10        551.91        22.19 o
 -10   5  11        144.09        166.88        16.41 o
  -9   5  11         34.21          6.12        12.71 o
  -8   5  11        662.37        639.49        16.21 o
  -7   5  11       1497.02       1437.81        35.07 o
  -6   5  11       1037.59        972.60        18.15 o
  -5   5  11       4926.99       4845.55        47.72 o
  -4   5  11       5877.70       5539.76        47.25 o
  -3   5  11       7838.22       7437.51        57.07 o
  -2   5  11          1.90         -6.61         7.97 o
  -1   5  11        263.50        281.57         8.93 o
   0   5  11      10027.69       9768.36        77.68 o
   1   5  11       3943.35       3884.49        41.05 o
   2   5  11       3962.35       3969.38        40.34 o
   3   5  11       7413.37       7290.96        69.34 o
   4   5  11       1353.93       1316.54        25.93 o
   5   5  11       5422.15       5504.47        61.84 o
   6   5  11       3069.42       2957.26        40.78 o
   7   5  11       4351.73       4173.74        51.58 o
   8   5  11        570.99        554.13        23.52 o
   9   5  11       6562.67       6510.17        86.92 o
  10   5  11       1990.29       1830.25        46.24 o
  11   5  11       1829.49       1854.39        66.91 o
  12   5  11       1819.81       1787.79        47.92 o
  13   5  11          5.49        -25.69        27.29 o
  14   5  11        171.04        172.16        31.06 o
  15   5  11         25.00         38.66        30.74 o
  16   5  11          7.26        -11.98        31.85 o
 -19   6  11        232.83        247.33        30.59 o
 -18   6  11         13.83         15.09        27.59 o
 -17   6  11       3398.04       3402.99        98.89 o
 -16   6  11        281.98        277.50        25.01 o
 -15   6  11       5713.21       5697.27        76.79 o
 -14   6  11        274.99        271.60        23.47 o
 -13   6  11          2.86         19.64        19.69 o
 -12   6  11        137.93        144.62        20.08 o
 -11   6  11       3202.64       3298.55        50.47 o
 -10   6  11        419.98        454.06        26.44 o
  -9   6  11        103.34        108.66        21.89 o
  -8   6  11       3031.19       3008.66        53.79 o
  -7   6  11        936.19        905.47        26.62 o
  -6   6  11        508.50        540.05        21.33 o
  -5   6  11       1534.06       1484.64        33.68 o
  -4   6  11        280.34        255.28        15.64 o
  -3   6  11       1070.96        968.92        22.68 o
  -2   6  11        337.01        341.94        17.65 o
  -1   6  11       3190.25       3127.50        38.50 o
   0   6  11       1265.29       1257.36        26.25 o
   1   6  11       5176.92       5152.54        58.06 o
   2   6  11        358.32        343.98        19.60 o
   3   6  11       4358.48       4238.16        57.42 o
   4   6  11       3641.28       3668.36        52.39 o
   5   6  11       2061.12       2144.30        42.97 o
   6   6  11      13375.81      13410.15       147.93 o
   7   6  11         69.95        104.06        19.80 o
   8   6  11       5629.78       5725.94        79.41 o
   9   6  11        508.79        476.83        34.70 o
  10   6  11         43.70         58.46        26.27 o
  11   6  11       3375.13       3513.18        66.75 o
  12   6  11        628.02        675.53        36.59 o
  13   6  11       1067.16       1125.30        43.17 o
  14   6  11          7.52         20.76        31.89 o
  15   6  11         12.21          8.27        32.92 o
 -18   7  11       1097.08       1070.12        49.78 o
 -17   7  11         83.65         49.42        34.27 o
 -16   7  11        528.19        549.50        40.25 o
 -15   7  11          4.38        -30.83        31.32 o
 -14   7  11         15.87        -17.64        26.76 o
 -13   7  11         21.52         29.04        26.58 o
 -12   7  11         13.67          8.51        25.69 o
 -11   7  11        321.73        366.03        28.88 o
 -10   7  11        525.74        532.00        30.35 o
  -9   7  11        163.27        168.62        27.25 o
  -8   7  11        131.80        132.35        24.54 o
  -7   7  11        168.82        213.21        24.46 o
  -6   7  11       4369.77       4321.10        59.20 o
  -5   7  11        135.12        106.97        18.47 o
  -4   7  11         24.52         29.50        17.60 o
  -3   7  11        235.85        233.85        19.71 o
  -2   7  11       2549.16       2627.03        40.11 o
  -1   7  11        274.95        261.82        17.08 o
   0   7  11       1187.71       1236.12        32.84 o
   1   7  11        235.01        231.94        20.19 o
   2   7  11      10557.15      10562.55       119.82 o
   3   7  11       1121.36       1087.57        37.10 o
   4   7  11       7966.92       7712.92        92.79 o
   5   7  11       2537.32       2645.76        47.09 o
   6   7  11        651.01        687.33        27.09 o
   7   7  11       3504.63       3472.17        63.79 o
   8   7  11       4278.94       4241.74        72.86 o
   9   7  11        441.02        477.97        32.62 o
  10   7  11       8258.95       8523.56       137.70 o
  11   7  11         81.44         76.71        30.03 o
  12   7  11        705.72        585.18        37.21 o
  13   7  11        173.31        157.27        33.81 o
  14   7  11         28.89         21.38        36.47 o
 -16   8  11        242.45        281.92        39.37 o
 -15   8  11        207.26        256.94        37.96 o
 -14   8  11        795.89        898.07        45.41 o
 -13   8  11        158.58        128.76        30.61 o
 -12   8  11       1162.69       1176.94        41.95 o
 -11   8  11         87.01         78.97        28.48 o
 -10   8  11        323.93        382.30        30.97 o
  -9   8  11        898.19        915.34        39.51 o
  -8   8  11       2354.69       2513.03        54.40 o
  -7   8  11        266.34        293.87        30.73 o
  -6   8  11         92.56         49.64        24.38 o
  -5   8  11       1032.29       1017.54        35.57 o
  -4   8  11       5567.71       5524.29        74.34 o
  -3   8  11        134.75        113.47        20.91 o
  -2   8  11       1043.52        986.97        32.52 o
  -1   8  11       2209.89       2227.45        48.71 o
   0   8  11       1563.63       1563.84        39.39 o
   1   8  11       6966.05       6930.31        91.83 o
   2   8  11        237.51        237.46        24.45 o
   3   8  11       4747.77       4764.26        70.70 o
   4   8  11        126.70         57.84        21.75 o
   5   8  11       1116.57       1143.38        36.15 o
   6   8  11        232.93        218.00        29.02 o
   7   8  11          2.85          0.65        27.59 o
   8   8  11        105.90        116.20        30.06 o
   9   8  11       2929.18       2952.23        63.50 o
  10   8  11       1466.37       1476.93        47.98 o
  11   8  11       5234.93       4947.86        86.55 o
  12   8  11        270.07        203.98        36.14 o
 -14   9  11         76.04         37.31        37.61 o
 -13   9  11         80.46        101.45        47.19 o
 -12   9  11       1562.67       1630.71        63.42 o
 -11   9  11        256.43        225.45        33.45 o
 -10   9  11        830.38        810.87        44.14 o
  -9   9  11       1061.81       1100.98        41.57 o
  -8   9  11        134.29        100.30        31.23 o
  -7   9  11       1633.42       1719.28        48.62 o
  -6   9  11       1187.04       1183.96        40.92 o
  -5   9  11          8.82         -5.00        26.76 o
  -4   9  11        175.36        188.44        31.92 o
  -3   9  11        391.06        375.52        30.14 o
  -2   9  11       3448.57       3446.64        59.83 o
  -1   9  11        286.09        282.96        29.09 o
   0   9  11       6768.68       6898.48       100.14 o
   1   9  11       1226.63       1273.17        40.95 o
   2   9  11       1331.95       1448.24        40.21 o
   3   9  11        918.40        824.54        36.64 o
   4   9  11         20.88         35.89        30.60 o
   5   9  11         91.25         91.43        31.88 o
   6   9  11          7.90        -11.21        31.51 o
   7   9  11         81.99         57.41        33.30 o
   8   9  11         11.42        -17.53        30.80 o
   9   9  11         44.83         54.81        33.12 o
 -10  10  11        314.20        332.80        40.73 o
  -9  10  11         45.64         14.14        31.95 o
  -8  10  11          2.85          9.64        31.53 o
  -7  10  11        178.19        168.76        40.97 o
  -6  10  11       1508.22       1605.33        53.06 o
  -5  10  11        144.69        155.41        35.15 o
  -4  10  11       2252.45       2335.56        62.76 o
  -3  10  11        181.64        171.72        35.37 o
  -2  10  11        341.54        371.30        37.73 o
  -1  10  11        107.60         60.34        28.42 o
   0  10  11       2936.73       3162.52        65.22 o
   1  10  11       1425.64       1423.74        42.54 o
   2  10  11       7149.44       7551.96       111.00 o
   3  10  11       1642.17       1742.20        55.01 o
   4  10  11        930.77        906.98        63.24 o
   5  10  11        661.78        642.85        42.58 o
   6  10  11        399.75        363.34        40.07 o
  -3  11  11         26.32         33.21        50.58 o
  -2  11  11        316.83        287.22        42.97 o
 -22   0  12        277.75        168.30        46.89 o
 -20   0  12       6309.74       6464.31       196.89 o
 -18   0  12       9378.09       9912.11       202.47 o
 -16   0  12       1692.18       1912.38        56.62 o
 -14   0  12         25.90         25.92        13.31 o
 -12   0  12       1188.61       1379.76        25.67 o
 -10   0  12       3760.09       3742.20        39.15 o
  -8   0  12       3883.70       4180.92        41.40 o
  -6   0  12       8922.17       8995.55        78.65 o
  -4   0  12        218.93        108.08         8.48 o
  -2   0  12      21004.07      20870.67       172.51 o
   0   0  12      26519.03      26150.75       214.59 o
   2   0  12       5464.30       5622.22        54.36 o
   4   0  12         66.68         72.33         9.03 o
   6   0  12       2314.63       2416.56        29.38 o
   8   0  12         18.99          9.67        11.56 o
  10   0  12      18431.28      18767.12       266.90 o
  12   0  12      23894.62      23964.33       337.76 o
  14   0  12        219.39        211.40        30.16 o
  16   0  12       2603.29       2847.64        88.04 o
  18   0  12        894.99       1026.89       124.42 o
 -22   1  12        985.62       1050.89        45.76 o
 -21   1  12       1411.46       1513.36        50.59 o
 -20   1  12        200.65        127.36        29.92 o
 -19   1  12       4743.64       4626.67        83.13 o
 -18   1  12       1148.32       1135.99        57.12 o
 -17   1  12        979.80       1029.25        31.69 o
 -16   1  12       3136.79       3129.12        48.33 o
 -15   1  12       3548.56       3512.48        44.54 o
 -14   1  12        253.04        233.21        12.58 o
 -13   1  12        694.38        710.27        14.88 o
 -12   1  12       1082.82       1131.22        15.70 o
 -11   1  12      10754.23      10704.69        67.96 o
 -10   1  12       1330.93       1208.36        14.32 o
  -9   1  12      15254.79      14996.52        91.77 o
  -8   1  12        366.57        358.78         8.07 o
  -7   1  12      10081.21       9640.19        59.46 o
  -6   1  12       2649.37       2402.65        19.12 o
  -5   1  12       1628.54       1564.85        14.39 o
  -4   1  12       1746.89       1756.66        16.15 o
  -3   1  12       6592.13       6553.28        41.74 o
  -2   1  12      13046.62      12711.06        76.11 o
  -1   1  12      16154.17      16396.07       102.64 o
   0   1  12       7412.44       7938.68        49.59 o
   1   1  12        293.63        330.86         7.39 o
   2   1  12        394.73        353.74         7.68 o
   3   1  12        388.30        349.56         7.98 o
   4   1  12       5044.88       5228.24        36.11 o
   5   1  12         83.74         84.20         6.86 o
   6   1  12        619.51        639.22        10.83 o
   7   1  12         33.45         36.03         7.59 o
   8   1  12        963.84        935.82        16.10 o
   9   1  12          7.92          7.74        10.68 o
  10   1  12         83.73         68.71        12.32 o
  11   1  12       7822.04       8178.62        86.60 o
  12   1  12       4897.78       5099.30        63.76 o
  13   1  12       5921.98       6106.38        73.97 o
  14   1  12       4998.61       5153.43        70.77 o
  15   1  12         12.89         -6.97        27.67 o
  16   1  12          3.41        -11.04        29.30 o
  17   1  12       1237.34       1248.53        57.61 o
  18   1  12         67.75         16.76        41.77 o
 -22   2  12       1256.61       1242.38        48.36 o
 -21   2  12         51.63         96.29        30.62 o
 -20   2  12        210.72        291.29        40.84 o
 -19   2  12        929.12        943.08        36.38 o
 -18   2  12        721.84        682.61        30.41 o
 -17   2  12        338.89        398.59        23.16 o
 -16   2  12       5860.88       5554.38        72.04 o
 -15   2  12         34.05         26.21        16.06 o
 -14   2  12       9841.17       9486.75        94.82 o
 -13   2  12       2046.27       2018.79        27.21 o
 -12   2  12       1216.02       1215.01        19.59 o
 -11   2  12        642.57        653.42        12.61 o
 -10   2  12      34494.56      34077.84       218.52 o
  -9   2  12        585.09        613.94        10.74 o
  -8   2  12      19216.33      18755.38       117.36 o
  -7   2  12        133.56        169.32         7.11 o
  -6   2  12       1987.82       1834.44        17.70 o
  -5   2  12        364.66        349.59         7.57 o
  -4   2  12       7433.76       6852.94        45.40 o
  -3   2  12       1917.96       2009.05        16.70 o
  -2   2  12      25274.57      25199.88       146.33 o
  -1   2  12        746.96        726.25        10.07 o
   0   2  12         15.92         12.45         5.29 o
   1   2  12        271.62        287.13         6.84 o
   2   2  12      10855.07      10880.00        67.88 o
   3   2  12       1773.65       1676.11        15.79 o
   4   2  12         18.20         21.08         6.16 o
   5   2  12         17.34         10.34         6.06 o
   6   2  12       2188.31       2201.31        21.01 o
   7   2  12       2467.03       2435.81        25.74 o
   8   2  12          2.00          8.58        10.13 o
   9   2  12       1541.34       1508.42        23.17 o
  10   2  12        267.87        293.75        16.02 o
  11   2  12        981.58       1055.97        29.09 o
  12   2  12       4821.83       4920.70        66.85 o
  13   2  12       1606.58       1638.90        41.05 o
  14   2  12       4370.37       4314.90        79.13 o
  15   2  12       1713.19       1877.21        53.96 o
  16   2  12         40.04          5.00        31.11 o
  17   2  12       1488.97       1448.16        50.90 o
 -22   3  12        198.39        221.60        39.36 o
 -21   3  12         49.40        124.37        31.47 o
 -20   3  12       3581.71       3462.42        66.18 o
 -19   3  12       2692.03       2683.46        49.71 o
 -18   3  12        640.29        731.81        28.65 o
 -17   3  12       1985.12       2113.22        42.41 o
 -16   3  12        290.49        305.47        21.88 o
 -15   3  12        466.14        556.87        28.05 o
 -14   3  12       4273.16       4113.48        57.39 o
 -13   3  12        324.22        364.20        20.80 o
 -12   3  12       7810.80       7991.74        84.20 o
 -11   3  12       7330.10       7257.47        63.47 o
 -10   3  12       1484.88       1382.44        20.06 o
  -9   3  12       6918.92       6946.67        55.43 o
  -8   3  12       1951.79       1910.68        22.39 o
  -7   3  12       5712.43       5542.09        39.85 o
  -6   3  12       5177.05       5216.71        37.54 o
  -5   3  12       3099.77       2859.75        23.65 o
  -4   3  12       3781.21       3789.92        28.80 o
  -3   3  12         38.31        308.35        12.83 o
  -2   3  12       2035.98       2086.74        18.77 o
  -1   3  12       2118.53       1962.84        17.88 o
   0   3  12       4522.25       4477.79        34.41 o
   1   3  12         58.21         65.98         6.79 o
   2   3  12       4222.16       4100.99        30.54 o
   3   3  12        840.13        789.90        13.39 o
   4   3  12      17521.50      17017.55       109.99 o
   5   3  12      10386.92      10167.15        81.45 o
   6   3  12          8.56         36.58        10.93 o
   7   3  12       2336.20       2320.52        33.84 o
   8   3  12       3483.39       3422.62        49.92 o
   9   3  12        333.37        326.54        20.38 o
  10   3  12        903.14        843.55        26.69 o
  11   3  12       6690.54       6922.41        85.60 o
  12   3  12          1.89          2.66        23.48 o
  13   3  12       5197.64       5087.24        81.06 o
  14   3  12       1243.81       1247.72        45.04 o
  15   3  12        118.14        249.91        33.67 o
  16   3  12       1373.31       1321.15        49.22 o
  17   3  12        148.01         89.48        35.32 o
 -21   4  12        857.36        764.05        38.96 o
 -20   4  12         92.33         81.80        26.63 o
 -19   4  12        861.82        870.65        32.59 o
 -18   4  12       3214.91       3250.08        54.36 o
 -17   4  12       6067.48       5920.29        78.37 o
 -16   4  12        251.98        279.90        23.00 o
 -15   4  12       5701.50       5731.73        74.59 o
 -14   4  12         40.19         20.21        18.21 o
 -13   4  12       2983.07       2906.10        46.03 o
 -12   4  12         89.29        106.38        17.15 o
 -11   4  12         34.20         33.27        14.32 o
 -10   4  12       2217.32       2108.22        31.11 o
  -9   4  12        237.71        249.37        12.66 o
  -8   4  12       1057.17       1004.37        19.29 o
  -7   4  12         24.79         27.99         8.22 o
  -6   4  12       2393.85       2235.23        21.26 o
  -5   4  12        230.06        235.85         8.13 o
  -4   4  12       2312.84       2284.08        22.21 o
  -3   4  12       2152.79       1974.50        19.97 o
  -2   4  12        102.04         87.45         7.88 o
  -1   4  12       2479.10       2431.29        20.87 o
   0   4  12       4117.02       4025.60        30.01 o
   1   4  12       1561.15       1644.32        17.38 o
   2   4  12       1822.07       1746.51        21.50 o
   3   4  12        991.66        987.33        17.92 o
   4   4  12       9288.26       9087.82        81.21 o
   5   4  12        417.88        433.38        17.46 o
   6   4  12      22652.54      22527.71       213.33 o
   7   4  12          5.94         30.48        15.58 o
   8   4  12        452.69        459.04        22.03 o
   9   4  12          0.55         -9.66        17.68 o
  10   4  12       3784.63       3899.68        64.65 o
  11   4  12        399.72        425.20        29.00 o
  12   4  12       2741.60       2707.34        56.95 o
  13   4  12       6048.84       6295.30        95.85 o
  14   4  12        699.69        662.57        35.86 o
  15   4  12       2128.30       2087.70        54.94 o
  16   4  12         48.54         61.03        34.87 o
 -20   5  12         50.23         75.88        27.92 o
 -19   5  12       2185.58       2116.96        50.48 o
 -18   5  12       2035.85       2014.74        44.77 o
 -17   5  12         33.39         40.63        23.52 o
 -16   5  12       7209.36       7100.65        90.10 o
 -15   5  12       1101.86       1036.18        31.62 o
 -14   5  12       4462.91       4490.16        63.25 o
 -13   5  12       1328.91       1376.18        33.51 o
 -12   5  12        386.43        427.76        24.67 o
 -11   5  12         51.09         80.41        16.99 o
 -10   5  12         29.17         47.66        16.66 o
  -9   5  12       7286.00       7064.54        83.32 o
  -8   5  12         38.01         42.20        12.36 o
  -7   5  12       3968.31       3843.62        52.04 o
  -6   5  12        565.26        541.27        20.04 o
  -5   5  12       1543.97       1418.78        26.39 o
  -4   5  12        209.37        200.69        14.43 o
  -3   5  12       2110.92       2005.84        31.11 o
  -2   5  12       5705.33       5506.56        62.65 o
  -1   5  12        711.69        743.50        17.97 o
   0   5  12       5073.01       5197.91        54.85 o
   1   5  12         32.96         50.15        11.55 o
   2   5  12       1438.99       1440.40        23.54 o
   3   5  12         64.47         79.25        13.91 o
   4   5  12        790.79        783.21        21.30 o
   5   5  12       3005.89       2935.76        40.33 o
   6   5  12         85.96         73.48        15.55 o
   7   5  12        157.69        201.26        19.61 o
   8   5  12       3205.09       3142.30        49.79 o
   9   5  12        110.17        114.49        22.93 o
  10   5  12        487.52        541.72        35.99 o
  11   5  12        302.68        334.38        34.38 o
  12   5  12       1339.78       1282.70        44.86 o
  13   5  12       1234.85       1138.35        56.10 o
  14   5  12       1963.84       1962.14        53.77 o
  15   5  12       2782.09       2905.32        65.44 o
 -19   6  12       2980.91       3052.50        61.40 o
 -18   6  12         26.81        175.31        28.35 o
 -17   6  12        324.31        323.44        29.33 o
 -16   6  12        445.07        455.52        27.26 o
 -15   6  12         93.95         83.06        22.49 o
 -14   6  12       1885.62       1855.81        44.25 o
 -13   6  12       1420.86       1483.73        38.69 o
 -12   6  12       1646.00       1718.77        45.04 o
 -11   6  12       1429.05       1528.10        41.65 o
 -10   6  12        740.98        701.43        36.74 o
  -9   6  12         80.52         74.88        21.84 o
  -8   6  12       3722.79       3649.25        60.96 o
  -7   6  12       1885.92       1841.03        35.70 o
  -6   6  12          1.03         83.69        16.82 o
  -5   6  12       2063.25       1997.73        37.03 o
  -4   6  12       6678.70       6581.41        75.08 o
  -3   6  12         35.02         41.72        14.08 o
  -2   6  12       1567.13       1613.47        30.69 o
  -1   6  12          9.53          1.85        13.58 o
   0   6  12        231.11        348.38        16.61 o
   1   6  12       1703.34       1747.20        35.33 o
   2   6  12        580.86        636.90        23.63 o
   3   6  12       9786.07       9847.76       112.29 o
   4   6  12       4951.61       4902.84        67.55 o
   5   6  12       3802.02       3895.20        56.26 o
   6   6  12       2446.88       2409.76        43.63 o
   7   6  12        399.91        364.80        23.49 o
   8   6  12        146.44        138.15        23.93 o
   9   6  12        300.49        247.89        32.94 o
  10   6  12       1392.19       1354.24        42.94 o
  11   6  12        656.56        621.04        35.34 o
  12   6  12         28.03         72.05        30.22 o
  13   6  12         50.56         52.13        31.39 o
  14   6  12       2906.90       3074.21        67.87 o
 -18   7  12       1064.48       1153.91       116.55 o
 -17   7  12       2720.37       2604.74        68.49 o
 -16   7  12        216.59        283.06        37.55 o
 -15   7  12        149.69        135.73        30.52 o
 -14   7  12          2.44        -27.57        27.57 o
 -13   7  12        284.71        291.55        36.84 o
 -12   7  12        565.36        551.75        32.80 o
 -11   7  12       4241.48       4225.00        72.18 o
 -10   7  12        599.99        593.66        42.26 o
  -9   7  12       2858.91       2813.48        55.08 o
  -8   7  12        169.85        139.57        24.70 o
  -7   7  12       1401.64       1413.40        39.41 o
  -6   7  12       1839.40       1848.24        38.89 o
  -5   7  12       1567.71       1577.12        35.22 o
  -4   7  12        687.27        681.26        25.31 o
  -3   7  12        212.97        223.15        21.02 o
  -2   7  12        444.67        398.08        21.54 o
  -1   7  12       1986.11       2048.82        50.97 o
   0   7  12          0.83          1.16        19.89 o
   1   7  12       2281.30       2250.57        44.33 o
   2   7  12       2719.98       2750.89        49.39 o
   3   7  12         62.62         74.51        20.14 o
   4   7  12       5569.39       5549.62        72.92 o
   5   7  12      14771.46      15068.76       165.90 o
   6   7  12        552.72        621.92        29.68 o
   7   7  12       7791.96       7541.95       108.02 o
   8   7  12        185.78        238.77        29.96 o
   9   7  12         40.56          5.46        28.16 o
  10   7  12          5.50         17.10        29.15 o
  11   7  12        132.85        180.59        32.41 o
  12   7  12        335.50        334.08        35.71 o
  13   7  12         71.13         53.08        33.76 o
 -16   8  12        808.16        877.14        47.84 o
 -15   8  12       1649.80       1570.26        55.38 o
 -14   8  12        547.83        583.12        41.37 o
 -13   8  12        251.19        234.16        31.99 o
 -12   8  12        882.77        874.99        39.42 o
 -11   8  12        791.21        793.19        37.72 o
 -10   8  12       1075.68       1099.38        42.26 o
  -9   8  12         77.71         68.73        29.68 o
  -8   8  12        333.31        334.77        32.85 o
  -7   8  12        874.44        885.42        38.01 o
  -6   8  12        638.72        625.05        32.22 o
  -5   8  12       1862.62       1828.20        51.69 o
  -4   8  12        793.67        869.81        29.53 o
  -3   8  12        171.87        181.90        24.20 o
  -2   8  12        384.35        346.17        26.49 o
  -1   8  12       1500.77       1577.25        42.60 o
   0   8  12       1711.29       1802.96        42.72 o
   1   8  12        546.71        613.30        29.15 o
   2   8  12       1689.16       1645.98        41.29 o
   3   8  12         58.53         38.38        23.72 o
   4   8  12       2378.30       2418.44        49.77 o
   5   8  12         49.82         61.45        27.01 o
   6   8  12       5334.09       5382.51        86.16 o
   7   8  12       1395.96       1300.22        43.68 o
   8   8  12        844.23        847.74        39.56 o
   9   8  12        864.80        757.72        39.33 o
  10   8  12         98.75         71.64        33.29 o
  11   8  12         42.90         61.21        33.95 o
 -13   9  12       3281.83       3354.28        95.44 o
 -12   9  12         82.98         89.78        36.91 o
 -11   9  12       1021.86       1013.56        48.37 o
 -10   9  12         45.60         18.45        30.81 o
  -9   9  12         60.95         66.10        32.48 o
  -8   9  12         11.76         -8.87        29.31 o
  -7   9  12         11.33        -32.10        32.10 o
  -6   9  12        581.58        615.64        45.83 o
  -5   9  12       2957.80       3093.25        68.03 o
  -4   9  12       2526.37       2624.01        62.81 o
  -3   9  12       4248.74       4550.06        76.84 o
  -2   9  12        693.98        709.51        35.72 o
  -1   9  12        523.22        514.16        32.73 o
   0   9  12        565.71        571.90        33.73 o
   1   9  12        102.71         72.78        26.17 o
   2   9  12         72.60         47.61        25.71 o
   3   9  12         23.07         34.78        28.09 o
   4   9  12        213.42        217.53        38.36 o
   5   9  12         57.13         57.40        32.43 o
   6   9  12        221.09        210.53        35.44 o
   7   9  12        258.95        200.17        36.48 o
   8   9  12         33.09          5.68        45.52 o
   9   9  12       1342.02       1272.87        52.20 o
 -10  10  12        796.98        746.06        47.50 o
  -9  10  12        208.29        151.34        34.80 o
  -8  10  12        149.86        151.70        36.58 o
  -7  10  12          8.57        -10.84        34.61 o
  -6  10  12        105.49         91.51        35.61 o
  -5  10  12        637.34        662.11        43.01 o
  -4  10  12        647.08        567.41        41.02 o
  -3  10  12       3547.99       3811.85        78.78 o
  -2  10  12       1424.85       1431.12        51.05 o
  -1  10  12       1778.87       1946.42        49.53 o
   0  10  12        331.48        346.99        34.47 o
   1  10  12          0.12         37.99        30.58 o
   2  10  12         14.64         48.96        31.26 o
   3  10  12        198.92        176.30        36.18 o
   4  10  12        335.56        350.46        39.42 o
   5  10  12        107.91        109.25        36.88 o
 -21   0  13        530.87        564.67        53.82 o
 -19   0  13       1749.59       1816.48        95.16 o
 -17   0  13       7441.96       7401.93       159.41 o
 -15   0  13      25940.21      25802.92       360.58 o
 -13   0  13        370.68        458.27        18.28 o
 -11   0  13       1763.54       1782.80        29.29 o
  -9   0  13       2730.78       2827.80        33.52 o
  -7   0  13       3965.68       3941.06        40.26 o
  -5   0  13       3277.12       3434.09        35.34 o
  -3   0  13      17366.22      16551.85       138.70 o
  -1   0  13      14594.24      14075.88       119.24 o
   1   0  13       4477.34       4502.62        43.95 o
   3   0  13       6371.78       6450.89        59.87 o
   5   0  13       1548.15       1498.17        26.26 o
   7   0  13      16421.34      15764.42       159.27 o
   9   0  13       1838.22       1938.35        48.08 o
  11   0  13       4617.25       4794.32        86.38 o
  13   0  13       4618.36       4966.76        99.15 o
  15   0  13       4532.85       4742.85       163.68 o
  17   0  13          9.40         31.50        89.77 o
 -22   1  13        179.57        140.50        33.16 o
 -21   1  13        706.23        767.02        40.99 o
 -20   1  13        471.39        428.84        34.84 o
 -19   1  13        470.13        477.53        33.83 o
 -18   1  13        284.96        305.91        29.96 o
 -17   1  13       1846.88       1735.61        43.70 o
 -16   1  13       2524.83       2565.47        43.80 o
 -15   1  13       4863.99       4865.76        56.00 o
 -14   1  13       4270.82       4261.19        42.04 o
 -13   1  13       6965.50       7006.82        60.80 o
 -12   1  13       2469.29       2494.21        26.30 o
 -11   1  13        480.19        440.82        12.12 o
 -10   1  13         51.29         36.78         7.07 o
  -9   1  13        991.67        951.17        12.66 o
  -8   1  13       3304.20       3077.17        24.26 o
  -7   1  13        309.88        263.41         7.57 o
  -6   1  13      11671.67      11202.66        68.37 o
  -5   1  13       6310.99       6061.64        39.49 o
  -4   1  13       2512.41       2377.04        20.07 o
  -3   1  13       6157.91       5887.79        39.44 o
  -2   1  13       1180.25       1088.13        12.36 o
  -1   1  13        133.27        109.71         6.37 o
   0   1  13       1468.76       1412.44        14.27 o
   1   1  13       5695.56       5414.53        36.98 o
   2   1  13        573.62        582.81         9.68 o
   3   1  13        688.55        690.53        10.83 o
   4   1  13       2433.61       2479.09        21.26 o
   5   1  13       1788.94       1742.01        17.48 o
   6   1  13       9121.81       9026.72        58.76 o
   7   1  13          4.59          0.11         8.53 o
   8   1  13       3484.89       3320.89        34.72 o
   9   1  13       4102.43       4007.83        40.10 o
  10   1  13       1556.42       1615.65        30.89 o
  11   1  13       2481.05       2564.85        41.78 o
  12   1  13        518.91        564.89        27.32 o
  13   1  13        188.19        146.85        25.89 o
  14   1  13       2065.07       2152.81        48.13 o
  15   1  13         85.30        129.18        30.80 o
  16   1  13       2813.77       2933.12       101.50 o
  17   1  13         98.74         50.94        45.01 o
 -22   2  13         74.79         31.74        32.50 o
 -21   2  13        236.97        236.22        33.53 o
 -20   2  13         26.99         -5.11        28.98 o
 -19   2  13         77.97         54.99        28.26 o
 -18   2  13        110.29        149.29        25.86 o
 -17   2  13        176.95        173.18        20.99 o
 -16   2  13       1935.58       1862.67        38.98 o
 -15   2  13        264.33        270.15        20.18 o
 -14   2  13        734.99        765.52        23.85 o
 -13   2  13       1735.36       1788.28        27.23 o
 -12   2  13       2425.08       2377.43        28.42 o
 -11   2  13      10466.47      10381.97        86.73 o
 -10   2  13       2680.93       2631.41        28.40 o
  -9   2  13         47.11         37.07         6.04 o
  -8   2  13       6020.07       5855.21        40.74 o
  -7   2  13       9982.30       9551.95        64.82 o
  -6   2  13       2773.49       2659.80        23.36 o
  -5   2  13       4412.96       4217.92        30.03 o
  -4   2  13       1131.89       1140.68        13.38 o
  -3   2  13       1896.52       1866.30        16.40 o
  -2   2  13       1485.05       1332.61        13.62 o
  -1   2  13       5932.35       6018.15        42.08 o
   0   2  13        836.39        873.01        13.03 o
   1   2  13       2003.64       2002.62        18.72 o
   2   2  13       3555.29       3481.43        27.26 o
   3   2  13       2832.24       2755.78        22.77 o
   4   2  13       4392.99       4465.45        32.51 o
   5   2  13       9167.20       9415.70        68.87 o
   6   2  13       7838.24       7625.86        69.53 o
   7   2  13        446.19        437.30        14.97 o
   8   2  13       4519.85       4533.33        64.50 o
   9   2  13       2133.14       2231.26        36.76 o
  10   2  13          8.35          5.19        17.91 o
  11   2  13         87.88        111.56        19.98 o
  12   2  13          2.24         15.36        21.65 o
  13   2  13        365.71        356.03        26.69 o
  14   2  13       1333.09       1280.95        80.84 o
  15   2  13       1801.74       1777.25        53.34 o
  16   2  13        258.61        288.32        36.27 o
  17   2  13       1501.55       1455.69        73.25 o
 -21   3  13          5.86         22.87        30.85 o
 -20   3  13       1163.56       1168.58        45.34 o
 -19   3  13        762.39        785.54        30.81 o
 -18   3  13         51.42         76.54        21.93 o
 -17   3  13        814.07        865.78        29.72 o
 -16   3  13       4113.18       4051.94        59.19 o
 -15   3  13        946.70        961.25        35.91 o
 -14   3  13       3257.22       3213.06        49.47 o
 -13   3  13        405.78        425.67        21.36 o
 -12   3  13        133.95        191.13        17.68 o
 -11   3  13         13.38          1.49        11.49 o
 -10   3  13        396.22        398.17        13.13 o
  -9   3  13       9246.06       9063.44        72.04 o
  -8   3  13         85.98         92.77         9.29 o
  -7   3  13       3337.05       3150.75        26.24 o
  -6   3  13        238.09        236.38         8.57 o
  -5   3  13         30.62         36.10         6.77 o
  -4   3  13         30.96         36.37         6.09 o
  -3   3  13       1523.73       1433.04        15.97 o
  -2   3  13        365.82        347.78         8.59 o
  -1   3  13       3279.16       3197.26        25.32 o
   0   3  13       6053.14       5869.37        40.74 o
   1   3  13        144.64        120.36         7.69 o
   2   3  13       4304.45       4091.45        35.18 o
   3   3  13       3793.90       3823.89        32.76 o
   4   3  13        707.96        636.89        14.20 o
   5   3  13       9650.13       9553.29        80.28 o
   6   3  13       1082.19       1125.02        29.05 o
   7   3  13      10139.79      10141.21       114.59 o
   8   3  13       3092.81       3127.75        47.90 o
   9   3  13        363.52        397.71        21.89 o
  10   3  13        640.42        606.09        25.11 o
  11   3  13       4610.03       4705.38        65.52 o
  12   3  13       2160.93       2183.89        50.79 o
  13   3  13        144.13        113.68        27.28 o
  14   3  13       1946.90       1956.71        56.23 o
  15   3  13       1900.40       1922.37        56.41 o
  16   3  13        267.02        280.83        36.91 o
 -21   4  13       3315.55       3361.39        75.15 o
 -20   4  13         92.99         79.01        27.83 o
 -19   4  13        787.59        815.90        32.20 o
 -18   4  13       1098.51       1016.46        33.51 o
 -17   4  13       1032.94       1021.54        32.38 o
 -16   4  13        629.05        641.01        40.28 o
 -15   4  13       6899.09       6751.89        84.81 o
 -14   4  13        945.78       1069.29        33.65 o
 -13   4  13       1562.82       1548.54        34.64 o
 -12   4  13        329.65        277.99        19.50 o
 -11   4  13        728.68        644.81        22.68 o
 -10   4  13       2002.46       1936.49        33.26 o
  -9   4  13       1230.65       1157.60        24.09 o
  -8   4  13        256.45        277.18        14.40 o
  -7   4  13       1728.51       1720.76        25.62 o
  -6   4  13       2772.14       2724.24        31.90 o
  -5   4  13        161.39        136.07        10.58 o
  -4   4  13      11035.68      10534.86        84.56 o
  -3   4  13        522.17        531.78        12.81 o
  -2   4  13       3872.54       3725.84        34.86 o
  -1   4  13       2992.35       2965.60        28.20 o
   0   4  13       1933.16       1885.24        21.53 o
   1   4  13       8435.29       8263.16        69.48 o
   2   4  13       1766.88       1608.40        22.59 o
   3   4  13       5954.04       6114.31        60.12 o
   4   4  13       1493.12       1511.59        28.02 o
   5   4  13        195.08        168.02        15.56 o
   6   4  13        829.40        807.86        22.47 o
   7   4  13       7807.99       7712.52        86.96 o
   8   4  13       2138.79       2160.33        40.75 o
   9   4  13       4819.37       4789.35        67.62 o
  10   4  13        785.24        821.25        28.55 o
  11   4  13        837.90        905.98        36.29 o
  12   4  13        261.78        302.71        30.08 o
  13   4  13       3959.88       3951.68        71.78 o
  14   4  13         30.90         20.87        29.51 o
  15   4  13        612.28        648.98        41.71 o
  16   4  13         11.37         12.02        35.40 o
 -20   5  13        534.28        532.36        34.14 o
 -19   5  13       1463.61       1514.16        41.01 o
 -18   5  13       1040.98       1051.36        35.36 o
 -17   5  13        452.24        434.62        27.32 o
 -16   5  13        486.98        550.18        29.43 o
 -15   5  13       1056.40       1033.37        31.70 o
 -14   5  13       1848.69       1718.02        38.58 o
 -13   5  13       1063.31       1058.98        31.67 o
 -12   5  13       4883.76       4942.19        66.02 o
 -11   5  13        618.66        587.45        26.64 o
 -10   5  13         63.21         73.54        21.56 o
  -9   5  13       1016.30        996.24        31.92 o
  -8   5  13       3314.96       3058.89        45.83 o
  -7   5  13       1224.04       1212.88        28.90 o
  -6   5  13        571.01        569.69        21.23 o
  -5   5  13       7529.90       7367.99        81.81 o
  -4   5  13        869.59        893.22        21.86 o
  -3   5  13       5648.27       5485.39        61.30 o
  -2   5  13      13217.98      13049.36       134.15 o
  -1   5  13         47.52         39.92        12.22 o
   0   5  13      18545.83      18192.54       165.95 o
   1   5  13       6931.81       6771.56        95.47 o
   2   5  13       1828.41       1655.50        33.38 o
   3   5  13       1253.85       1234.38        29.72 o
   4   5  13        661.92        620.18        23.53 o
   5   5  13        139.56        149.13        19.06 o
   6   5  13       1148.51       1149.00        30.20 o
   7   5  13       2232.41       2201.94        41.81 o
   8   5  13       1006.80        997.55        30.14 o
   9   5  13       1771.09       1764.92        54.02 o
  10   5  13        793.86        757.84        34.62 o
  11   5  13          4.62         26.27        27.04 o
  12   5  13         16.86        -25.66        28.05 o
  13   5  13        904.54        832.76        39.79 o
  14   5  13        819.61        791.47        40.72 o
  15   5  13        463.56        468.88        38.00 o
 -19   6  13          7.50        -33.45        33.45 o
 -18   6  13        120.10         98.50        35.09 o
 -17   6  13        792.45        748.57        38.25 o
 -16   6  13         92.23         61.84        29.01 o
 -15   6  13         84.46         18.41        27.23 o
 -14   6  13       1016.67       1028.41        38.79 o
 -13   6  13       1891.73       1902.84        48.26 o
 -12   6  13        363.51        471.87        30.18 o
 -11   6  13       1317.97       1286.96        39.02 o
 -10   6  13        148.16        139.60        24.31 o
  -9   6  13       3985.70       3888.64        64.95 o
  -8   6  13       1702.72       1722.38        42.40 o
  -7   6  13       3198.27       3014.50        47.20 o
  -6   6  13         61.26         30.87        17.13 o
  -5   6  13         54.87          6.03        16.94 o
  -4   6  13         28.39         -8.13        17.02 o
  -3   6  13       1993.25       1953.66        40.89 o
  -2   6  13       1645.63       1642.12        31.62 o
  -1   6  13      14460.97      14406.07       140.95 o
   0   6  13        235.22        259.94        20.38 o
   1   6  13       4869.26       4784.65        63.24 o
   2   6  13         50.82         27.48        18.26 o
   3   6  13       1575.06       1565.92        35.27 o
   4   6  13       1839.31       1972.55        39.20 o
   5   6  13         17.26         27.02        19.65 o
   6   6  13       1588.64       1613.01        37.67 o
   7   6  13         26.10         15.06        20.83 o
   8   6  13        104.41         76.82        26.22 o
   9   6  13       3737.01       3707.86        72.04 o
  10   6  13       1675.73       1577.02        46.67 o
  11   6  13       1335.34       1105.76        41.78 o
  12   6  13       1195.26       1165.36        44.38 o
  13   6  13          0.94         -0.62        31.79 o
  14   6  13         20.71         51.22        36.94 o
 -17   7  13         21.02          4.84        35.45 o
 -16   7  13        276.08        313.12        37.92 o
 -15   7  13        669.31        680.98        37.83 o
 -14   7  13        669.70        729.90        37.31 o
 -13   7  13       1359.27       1374.06        44.33 o
 -12   7  13        450.28        508.63        32.95 o
 -11   7  13        768.65        858.18        36.58 o
 -10   7  13       3569.20       3735.30       113.64 o
  -9   7  13        354.49        417.61        29.60 o
  -8   7  13        582.66        564.06        30.63 o
  -7   7  13        379.36        364.18        29.48 o
  -6   7  13        311.00        325.48        22.29 o
  -5   7  13         53.32         85.78        19.74 o
  -4   7  13          3.65        -10.46        18.66 o
  -3   7  13       1883.44       1912.15        39.34 o
  -2   7  13        569.17        584.16        27.56 o
  -1   7  13       3147.36       3044.44        69.07 o
   0   7  13       4008.26       3987.53        83.67 o
   1   7  13        591.43        620.24        27.94 o
   2   7  13       4725.96       4639.00        68.63 o
   3   7  13       1353.61       1357.08        36.59 o
   4   7  13        971.56        981.66        32.56 o
   5   7  13       1732.58       1781.68        41.44 o
   6   7  13       1181.11       1222.65        37.12 o
   7   7  13        237.78        208.06        29.34 o
   8   7  13       7490.84       7512.40       109.51 o
   9   7  13       2071.17       2138.60        54.97 o
  10   7  13       4281.97       4335.91        78.12 o
  11   7  13        282.47        285.15        34.75 o
  12   7  13        317.86        316.92        36.52 o
 -15   8  13         91.97         60.03        37.45 o
 -14   8  13        237.16        277.15        43.81 o
 -13   8  13        129.82        154.48        32.27 o
 -12   8  13         44.99         37.81        31.05 o
 -11   8  13        528.84        549.95        35.54 o
 -10   8  13       4087.01       4074.48        78.50 o
  -9   8  13       2348.30       2382.33        55.41 o
  -8   8  13       2253.07       2405.85        54.73 o
  -7   8  13        873.38        900.59        36.98 o
  -6   8  13       1324.60       1342.66        42.30 o
  -5   8  13          0.97        -18.33        25.13 o
  -4   8  13       4412.13       4616.57        69.94 o
  -3   8  13        103.45         91.80        24.45 o
  -2   8  13       2678.49       2583.01        50.99 o
  -1   8  13       4054.82       3956.48        74.23 o
   0   8  13         54.92         96.07        24.23 o
   1   8  13       7308.98       7234.04        96.61 o
   2   8  13        589.28        516.78        37.35 o
   3   8  13        969.32        915.21        34.27 o
   4   8  13        145.95        150.00        25.94 o
   5   8  13       1086.28       1025.71        39.43 o
   6   8  13       1644.95       1521.00        88.70 o
   7   8  13       5277.21       5115.76        85.28 o
   8   8  13        203.33        167.85        32.55 o
   9   8  13       4736.08       5009.35        86.30 o
  10   8  13         97.83         32.98        33.40 o
 -13   9  13        143.28         97.45        38.41 o
 -12   9  13       2104.66       2152.07        57.93 o
 -11   9  13        222.89        107.58        33.00 o
 -10   9  13         38.65          2.81        31.34 o
  -9   9  13       2005.77       2177.22        60.43 o
  -8   9  13       8386.27       8776.01       134.25 o
  -7   9  13       1031.79       1130.79        42.20 o
  -6   9  13       5753.66       6114.19       102.98 o
  -5   9  13        339.45        394.22        37.00 o
  -4   9  13        303.47        335.13        35.76 o
  -3   9  13        130.81        111.40        33.45 o
  -2   9  13       3056.48       3154.79        59.28 o
  -1   9  13        100.63        140.40        27.91 o
   0   9  13       5679.04       5781.70        93.14 o
   1   9  13        323.37        391.73        30.77 o
   2   9  13         10.13         13.92        27.58 o
   3   9  13        216.06        192.08        31.09 o
   4   9  13       2163.14       1985.91        82.88 o
   5   9  13        307.30        227.29        35.93 o
   6   9  13        710.96        723.02        43.60 o
   7   9  13        723.69        658.65        50.95 o
   8   9  13        629.69        600.12        91.39 o
  -9  10  13       1052.60       1048.01        49.05 o
  -8  10  13         40.69          6.79        39.76 o
  -7  10  13       2906.89       2917.37        72.70 o
  -6  10  13        161.92        189.50        37.43 o
  -5  10  13        847.96        814.47        44.77 o
  -4  10  13        824.37        840.88        45.05 o
  -3  10  13        129.08        155.85        36.41 o
  -2  10  13         47.05         85.96        35.98 o
  -1  10  13       1489.25       1418.10        48.65 o
   0  10  13       2223.52       2315.80        58.66 o
   1  10  13        675.64        654.00        42.21 o
   2  10  13       2048.21       1994.01        62.45 o
   3  10  13        218.16        261.41        44.84 o
   4  10  13          8.45         37.54        61.74 o
 -22   0  14       1170.40       1182.82        68.75 o
 -20   0  14      10614.94      10765.91       223.08 o
 -18   0  14       8837.09       8827.46       185.78 o
 -16   0  14       1538.85       1627.50        54.51 o
 -14   0  14      12292.87      12375.59       182.20 o
 -12   0  14      21816.62      22125.86       210.49 o
 -10   0  14        122.27         91.86        11.91 o
  -8   0  14        127.06        150.97        10.64 o
  -6   0  14       4087.84       3991.24        40.39 o
  -4   0  14       4628.43       4507.58        44.15 o
  -2   0  14       1202.74       1392.13        20.41 o
   0   0  14        222.52        227.79        12.06 o
   2   0  14       9500.62       9299.14        85.89 o
   4   0  14       4317.36       4114.88        42.93 o
   6   0  14          6.61         -1.48        11.72 o
   8   0  14       4788.87       4988.24        66.01 o
  10   0  14       9565.68       9890.41       151.66 o
  12   0  14       1040.25        992.97        40.48 o
  14   0  14       5543.04       6258.18       196.19 o
  16   0  14       4996.76       4920.24       233.10 o
 -22   1  14        381.16        404.02        37.54 o
 -21   1  14       3270.03       3289.78        72.21 o
 -20   1  14        104.92        166.62        31.48 o
 -19   1  14       1365.27       1434.93        47.70 o
 -18   1  14       2018.88       1975.29        53.04 o
 -17   1  14       2632.14       2538.34        52.37 o
 -16   1  14       4485.05       4632.76        67.57 o
 -15   1  14       1408.45       1430.30        35.73 o
 -14   1  14       1757.75       1814.38        27.17 o
 -13   1  14       5145.05       5206.52        48.45 o
 -12   1  14       3578.90       3659.67        38.52 o
 -11   1  14      11238.82      11335.27        86.29 o
 -10   1  14       3185.15       3098.61        28.38 o
  -9   1  14       1097.39       1024.81        14.34 o
  -8   1  14       6737.30       6605.32        45.29 o
  -7   1  14        811.42        860.85        14.08 o
  -6   1  14       5484.90       5280.59        36.56 o
  -5   1  14       1362.29       1379.21        14.50 o
  -4   1  14       2406.56       2405.86        20.31 o
  -3   1  14       3930.77       3918.26        28.03 o
  -2   1  14       4465.97       4478.94        31.14 o
  -1   1  14        356.00        360.86         8.44 o
   0   1  14         39.53         52.91         6.35 o
   1   1  14      14464.93      13905.45        88.93 o
   2   1  14       1823.41       1769.25        17.18 o
   3   1  14       5208.58       5178.98        35.83 o
   4   1  14        454.91        466.15        10.17 o
   5   1  14        554.49        568.02        11.13 o
   6   1  14        219.31        229.18        10.34 o
   7   1  14        595.37        584.51        15.28 o
   8   1  14       2291.72       2308.80        30.69 o
   9   1  14       3797.23       3910.75        49.52 o
  10   1  14        421.41        394.11        24.60 o
  11   1  14        766.96        770.76        29.62 o
  12   1  14       1313.13       1367.68        37.42 o
  13   1  14        261.51        313.09        26.95 o
  14   1  14        237.43        255.52        27.43 o
  15   1  14       1294.09       1351.66        55.64 o
  16   1  14        974.41        964.24        56.83 o
 -21   2  14        602.85        673.01        44.56 o
 -20   2  14       1158.14       1247.77        46.53 o
 -19   2  14       1060.24       1073.62        54.39 o
 -18   2  14         49.72         22.47        24.24 o
 -17   2  14        999.67       1009.73        30.75 o
 -16   2  14        356.36        345.51        22.61 o
 -15   2  14       2180.21       2286.03        41.90 o
 -14   2  14        148.94        157.17        17.96 o
 -13   2  14       4199.34       4090.87        47.32 o
 -12   2  14       2098.78       2095.89        29.98 o
 -11   2  14       2459.05       2417.10        29.52 o
 -10   2  14      12880.44      12665.30       100.43 o
  -9   2  14        165.76        145.00        10.71 o
  -8   2  14       1307.22       1295.07        17.73 o
  -7   2  14        443.69        390.86         9.32 o
  -6   2  14      12218.82      11982.32        77.84 o
  -5   2  14        775.58        781.93        11.23 o
  -4   2  14      14823.05      14572.40        92.95 o
  -3   2  14        615.45        620.21        10.09 o
  -2   2  14       3397.51       3310.59        24.76 o
  -1   2  14       2458.59       2302.94        21.52 o
   0   2  14       6816.98       6340.01        43.70 o
   1   2  14         20.03         19.42         7.27 o
   2   2  14      14567.72      13937.57        88.16 o
   3   2  14       1780.35       1742.13        18.60 o
   4   2  14        528.46        505.08        12.99 o
   5   2  14        385.12        363.49        12.30 o
   6   2  14        889.32        881.37        19.47 o
   7   2  14       1055.80       1033.60        25.03 o
   8   2  14        969.43        890.36        24.37 o
   9   2  14          9.25         -9.64        18.68 o
  10   2  14        224.19        188.07        20.89 o
  11   2  14        370.09        384.81        24.00 o
  12   2  14         80.96         90.78        23.58 o
  13   2  14         49.52         54.55        26.60 o
  14   2  14         70.35         94.16        31.34 o
  15   2  14         20.62         40.65        32.22 o
  16   2  14        237.71        230.75        36.19 o
 -21   3  14       1807.34       1856.43        79.08 o
 -20   3  14       1915.72       1959.00        59.52 o
 -19   3  14       2775.27       2801.85        58.91 o
 -18   3  14        375.59        423.61        26.33 o
 -17   3  14       1329.30       1416.97        35.91 o
 -16   3  14        560.54        529.05        32.40 o
 -15   3  14       1623.02       1655.97        37.11 o
 -14   3  14       4293.87       4343.58        60.38 o
 -13   3  14       3110.96       3141.85        48.33 o
 -12   3  14       8217.27       8177.79        95.42 o
 -11   3  14       3210.25       3133.77        57.22 o
 -10   3  14       1178.37       1140.76        22.41 o
  -9   3  14         71.30         62.93        10.89 o
  -8   3  14        662.02        716.11        20.60 o
  -7   3  14        725.80        684.92        15.01 o
  -6   3  14       8776.88       8470.69        64.01 o
  -5   3  14        643.99        655.19        13.05 o
  -4   3  14       2415.52       2352.68        23.77 o
  -3   3  14        626.35        579.69        10.63 o
  -2   3  14       1650.78       1508.92        19.64 o
  -1   3  14        372.64        365.77         9.69 o
   0   3  14         89.23         94.60         8.57 o
   1   3  14       1088.14       1030.99        18.55 o
   2   3  14       2236.50       2146.70        24.62 o
   3   3  14       1437.54       1379.85        25.50 o
   4   3  14        874.97        821.07        18.66 o
   5   3  14         34.03         48.24        13.74 o
   6   3  14        737.11        747.67        21.87 o
   7   3  14       1564.34       1542.25        35.29 o
   8   3  14        472.99        502.39        23.33 o
   9   3  14       8652.61       8707.72       103.07 o
  10   3  14        282.31        263.54        22.61 o
  11   3  14       4069.99       4209.08        62.02 o
  12   3  14         73.66         65.57        26.54 o
  13   3  14        184.91        157.46        32.08 o
  14   3  14          0.08        -30.91        30.91 o
  15   3  14       1489.23       1520.84        52.26 o
  16   3  14        904.61        777.59        44.88 o
 -20   4  14        708.41        696.81        34.70 o
 -19   4  14        413.93        397.76        28.01 o
 -18   4  14       2024.23       1963.24        44.23 o
 -17   4  14        580.42        571.65        28.06 o
 -16   4  14         25.89         41.71        21.20 o
 -15   4  14       2497.88       2464.15        45.31 o
 -14   4  14       4985.38       4980.82        67.54 o
 -13   4  14        468.18        505.24        23.58 o
 -12   4  14        616.88        643.45        23.96 o
 -11   4  14       1932.20       1976.88        39.32 o
 -10   4  14        390.93        384.84        18.64 o
  -9   4  14         10.98        -13.68        13.68 o
  -8   4  14       3467.87       3503.32        49.49 o
  -7   4  14       3380.90       3234.07        46.83 o
  -6   4  14       2255.41       2234.71        37.74 o
  -5   4  14       1962.58       1971.79        31.59 o
  -4   4  14        393.66        376.11        15.70 o
  -3   4  14       5131.68       5067.13        54.84 o
  -2   4  14       1196.13       1122.94        22.00 o
  -1   4  14        166.15        169.47        12.33 o
   0   4  14         88.34         86.19        12.30 o
   1   4  14       1523.30       1471.77        29.72 o
   2   4  14       2631.64       2673.86        33.15 o
   3   4  14       1671.87       1682.27        29.53 o
   4   4  14        866.31        937.84        29.36 o
   5   4  14       1934.40       1944.25        32.94 o
   6   4  14          3.31          6.87        15.49 o
   7   4  14         80.77         94.89        19.36 o
   8   4  14       4682.57       4548.11        64.61 o
   9   4  14       2281.10       2323.71        44.12 o
  10   4  14       4721.32       4964.03        69.01 o
  11   4  14         96.93         78.24        27.21 o
  12   4  14        599.71        557.79        36.85 o
  13   4  14        947.03        960.21        40.12 o
  14   4  14       1090.80       1001.47        45.59 o
  15   4  14        141.24        171.73        37.39 o
 -19   5  14          0.79         -2.11        24.87 o
 -18   5  14        278.59        343.22        29.89 o
 -17   5  14          3.73        -10.81        24.97 o
 -16   5  14        752.09        735.68        32.46 o
 -15   5  14        161.82        163.13        24.85 o
 -14   5  14       1118.49       1124.83        38.31 o
 -13   5  14        136.28        127.51        25.73 o
 -12   5  14       1614.29       1599.45        42.60 o
 -11   5  14        173.11        144.69        25.58 o
 -10   5  14       1268.76       1192.37        36.16 o
  -9   5  14        286.00        263.94        23.83 o
  -8   5  14        804.65        780.34        24.83 o
  -7   5  14       2755.98       2805.36        49.05 o
  -6   5  14         15.85         21.02        16.54 o
  -5   5  14      19622.12      19049.33       201.52 o
  -4   5  14       9603.66       9521.83       102.38 o
  -3   5  14       1583.23       1547.59        29.06 o
  -2   5  14       6159.12       6038.76        69.85 o
  -1   5  14       5716.27       5431.47        67.93 o
   0   5  14         26.78         22.51        12.96 o
   1   5  14       5451.92       5264.28        59.83 o
   2   5  14        257.48        246.86        19.47 o
   3   5  14       1773.51       1880.91        37.05 o
   4   5  14         58.54         42.90        18.39 o
   5   5  14        360.50        329.52        21.85 o
   6   5  14        113.91         95.17        20.11 o
   7   5  14       2946.07       2913.08        52.00 o
   8   5  14        472.96        490.80        25.74 o
   9   5  14        555.42        492.48        29.09 o
  10   5  14        184.03        206.70        29.03 o
  11   5  14        325.07        340.25        32.01 o
  12   5  14       1444.89       1402.89        55.82 o
  13   5  14        108.10         93.34        32.23 o
  14   5  14        378.82        334.86        36.37 o
 -18   6  14          8.01         24.60        34.61 o
 -17   6  14        185.91        229.90        32.21 o
 -16   6  14          3.94        -28.13        28.13 o
 -15   6  14         78.35         73.01        28.34 o
 -14   6  14          1.66        -15.84        26.84 o
 -13   6  14       1234.49       1259.11        41.74 o
 -12   6  14        136.61         86.06        31.26 o
 -11   6  14       1436.90       1435.01        45.22 o
 -10   6  14        616.08        568.80        30.30 o
  -9   6  14        114.75        101.35        23.97 o
  -8   6  14         18.98         14.04        22.51 o
  -7   6  14       1963.40       1994.98        39.19 o
  -6   6  14       5913.19       5839.15        77.80 o
  -5   6  14       2667.83       2481.23        42.94 o
  -4   6  14       3431.14       3297.79        50.56 o
  -3   6  14         31.94         28.06        17.94 o
  -2   6  14       1338.07       1396.47        30.69 o
  -1   6  14         12.50         14.51        17.54 o
   0   6  14       4719.28       4597.37        80.66 o
   1   6  14       1304.38       1241.09        33.64 o
   2   6  14       1732.80       1701.71        39.76 o
   3   6  14       3565.33       3457.90        52.84 o
   4   6  14        196.94        252.67        22.32 o
   5   6  14        437.58        423.64        24.63 o
   6   6  14         14.69         36.60        21.42 o
   7   6  14        807.63        816.31        29.98 o
   8   6  14       1971.36       1902.17        49.51 o
   9   6  14        517.85        457.47        33.22 o
  10   6  14        134.08        101.81        30.02 o
  11   6  14        175.88        189.22        35.47 o
  12   6  14         67.04         81.18        32.35 o
  13   6  14        682.82        647.50        40.62 o
 -17   7  14        543.24        401.48        41.31 o
 -16   7  14       1709.98       1747.11        52.28 o
 -15   7  14        839.97        838.52        40.62 o
 -14   7  14        263.55        257.87        32.71 o
 -13   7  14         95.05         69.56        29.21 o
 -12   7  14        104.18        200.75        30.39 o
 -11   7  14       1940.62       1963.30        53.04 o
 -10   7  14        121.13         97.79        27.65 o
  -9   7  14       5428.60       5326.43        83.41 o
  -8   7  14       1060.61       1039.03        37.06 o
  -7   7  14       2710.96       2677.51        54.66 o
  -6   7  14        343.08        344.29        23.47 o
  -5   7  14        461.21        430.82        24.26 o
  -4   7  14        131.25        130.16        21.16 o
  -3   7  14        821.11        856.35        31.70 o
  -2   7  14          0.42         18.71        21.82 o
  -1   7  14        157.19        144.96        24.93 o
   0   7  14         46.24         79.22        22.75 o
   1   7  14         30.57         17.99        23.23 o
   2   7  14          5.93        -22.05        22.05 o
   3   7  14       4439.09       4421.68        67.91 o
   4   7  14         28.02          3.67        28.33 o
   5   7  14       4449.58       4523.19        65.78 o
   6   7  14        140.53        145.91        26.34 o
   7   7  14         80.90         79.39        29.35 o
   8   7  14         12.38         43.42        29.73 o
   9   7  14        641.01        616.03        37.66 o
  10   7  14        685.36        691.12        40.19 o
  11   7  14        154.40         75.11        33.54 o
 -15   8  14          5.11         29.42        36.95 o
 -14   8  14        380.80        330.80        35.89 o
 -13   8  14       1986.32       2091.19        56.23 o
 -12   8  14        277.26        267.64        34.82 o
 -11   8  14        522.81        531.42        44.50 o
 -10   8  14        955.14       1060.27        67.50 o
  -9   8  14        528.76        525.19        34.46 o
  -8   8  14       1672.89       1680.36        47.60 o
  -7   8  14       2510.14       2523.37        56.39 o
  -6   8  14       1621.01       1585.69        45.01 o
  -5   8  14        347.77        352.21        29.91 o
  -4   8  14        214.54        163.58        26.24 o
  -3   8  14        845.08        844.12        36.31 o
  -2   8  14        493.72        492.82        41.13 o
  -1   8  14       1799.52       1752.20        46.67 o
   0   8  14       1700.65       1775.06        46.97 o
   1   8  14       1231.14       1273.48        38.27 o
   2   8  14       2732.67       2661.98        52.98 o
   3   8  14       3610.30       3713.30        87.41 o
   4   8  14       2177.01       2239.47        49.73 o
   5   8  14         84.30         89.30        29.45 o
   6   8  14        389.67        331.61        39.57 o
   7   8  14        736.47        689.45        42.23 o
   8   8  14        424.02        381.26        46.37 o
   9   8  14        778.14        754.21        42.14 o
 -12   9  14          9.68        -25.73        33.32 o
 -11   9  14        265.08        254.70        35.23 o
 -10   9  14       2027.70       2043.84        82.76 o
  -9   9  14        284.03        274.61        47.80 o
  -8   9  14       1201.84       1253.29        45.21 o
  -7   9  14        826.03        863.02        46.38 o
  -6   9  14        903.59        971.22        45.05 o
  -5   9  14       3413.30       3489.50        84.29 o
  -4   9  14        291.04        288.20        36.34 o
  -3   9  14         19.48         59.02        30.08 o
  -2   9  14         81.19         36.14        27.59 o
  -1   9  14       4711.34       4780.66        80.84 o
   0   9  14         87.50         91.12        29.62 o
   1   9  14       5334.35       5253.78        87.10 o
   2   9  14        249.10        239.81        30.11 o
   3   9  14        314.46        294.51        44.27 o
   4   9  14        223.50        216.89        36.37 o
   5   9  14        417.82        450.37        41.32 o
   6   9  14        121.20         78.31        36.25 o
  -7  10  14         46.95          8.17        36.23 o
  -6  10  14        517.28        589.42        42.86 o
  -5  10  14       1163.29       1160.63        50.64 o
  -4  10  14          7.20         49.49        36.40 o
  -3  10  14       5110.32       5312.76        97.04 o
  -2  10  14        674.86        666.73        47.78 o
  -1  10  14        597.08        556.15        39.24 o
   0  10  14        507.08        573.01        38.96 o
   1  10  14         78.61        114.91        36.23 o
   2  10  14         74.99         81.31        40.32 o
 -21   0  15        366.26        378.00        51.43 o
 -19   0  15       2430.14       2401.54        85.11 o
 -17   0  15       4333.17       4440.37       112.14 o
 -15   0  15         30.53         86.27        24.32 o
 -13   0  15       6257.05       6392.73       104.17 o
 -11   0  15      18508.73      18309.11       168.33 o
  -9   0  15       1288.82       1409.84        24.66 o
  -7   0  15       1032.32        939.88        18.85 o
  -5   0  15      15919.76      15349.94       133.79 o
  -3   0  15        328.62        394.94        13.54 o
  -1   0  15       6020.45       5756.79        54.84 o
   1   0  15         50.85         38.81        10.01 o
   3   0  15          2.40        254.52        19.60 o
   5   0  15       1775.05       1858.69        28.26 o
   7   0  15         39.56         39.13        15.83 o
   9   0  15       8626.95       9237.80       142.73 o
  11   0  15       9899.00      10580.09       215.20 o
  13   0  15       2162.85       2343.80       100.18 o
  15   0  15         34.71         37.79        47.92 o
 -21   1  15        198.82        182.02        33.80 o
 -20   1  15        852.72        869.68        41.77 o
 -19   1  15        743.17        777.66        38.97 o
 -18   1  15        527.57        604.17        35.02 o
 -17   1  15         20.82         14.65        22.92 o
 -16   1  15        983.23        936.24        31.08 o
 -15   1  15        554.55        609.79        26.29 o
 -14   1  15       1381.24       1452.86        31.12 o
 -13   1  15        933.61        961.55        22.91 o
 -12   1  15       2510.60       2428.43        29.45 o
 -11   1  15         14.15         16.58        10.60 o
 -10   1  15       1884.78       1837.28        24.32 o
  -9   1  15       2637.65       2425.51        25.33 o
  -8   1  15       6350.26       6200.93        46.08 o
  -7   1  15        174.66        170.09         8.41 o
  -6   1  15        412.32        396.98        10.08 o
  -5   1  15       1347.09       1298.60        14.75 o
  -4   1  15       5994.69       5735.75        38.50 o
  -3   1  15       1024.11       1000.17        13.04 o
  -2   1  15        377.40        361.31         8.81 o
  -1   1  15       5629.67       5471.33        37.22 o
   0   1  15       2702.35       2742.66        23.40 o
   1   1  15      13969.08      13289.78        81.10 o
   2   1  15       4374.63       4385.28        32.48 o
   3   1  15         61.96         40.38         7.56 o
   4   1  15       3470.81       3552.51        34.26 o
   5   1  15       1245.06       1218.55        19.61 o
   6   1  15         47.31         53.32        11.25 o
   7   1  15        591.11        633.86        18.16 o
   8   1  15       6374.72       6699.68        82.21 o
   9   1  15        688.67        734.58        28.45 o
  10   1  15       8829.43       9206.26       114.96 o
  11   1  15         29.30         -1.08        22.66 o
  12   1  15       1592.16       1708.03        42.95 o
  13   1  15        175.70        172.14        26.90 o
  14   1  15         25.31         39.14        32.01 o
  15   1  15        781.92        832.51        55.85 o
  16   1  15         72.53         -1.54        44.24 o
 -21   2  15       2617.19       2715.19        76.07 o
 -20   2  15        800.81        767.55        42.34 o
 -19   2  15        810.20        780.24        39.25 o
 -18   2  15         22.84        -24.29        24.29 o
 -17   2  15         29.50          7.14        21.96 o
 -16   2  15          9.06         32.21        21.16 o
 -15   2  15        206.05        267.25        21.47 o
 -14   2  15        123.31        138.43        19.28 o
 -13   2  15        419.27        457.64        19.52 o
 -12   2  15        875.12        909.96        19.83 o
 -11   2  15       1702.77       1561.19        25.76 o
 -10   2  15       1679.02       1673.42        23.86 o
  -9   2  15       2397.85       2375.75        27.86 o
  -8   2  15         63.92         46.77        10.19 o
  -7   2  15       6716.37       6511.02        54.38 o
  -6   2  15       2082.54       2060.31        25.10 o
  -5   2  15       5106.03       4961.56        38.72 o
  -4   2  15        536.79        542.16        10.77 o
  -3   2  15      10916.32      10370.76        70.18 o
  -2   2  15        413.11        391.96         9.97 o
  -1   2  15       1325.30       1334.63        16.83 o
   0   2  15        362.96        344.92        10.09 o
   1   2  15       8689.14       8537.53        61.78 o
   2   2  15       4065.62       3887.83        33.87 o
   3   2  15      13573.82      13365.69        99.63 o
   4   2  15       1430.74       1473.79        21.59 o
   5   2  15         19.86         20.26        11.69 o
   6   2  15       2749.79       2854.92        39.66 o
   7   2  15       5390.54       5219.28        64.63 o
   8   2  15        820.42        883.84        27.60 o
   9   2  15      10594.52      10717.81       122.42 o
  10   2  15        593.52        581.77        26.24 o
  11   2  15       2893.46       2887.08        53.65 o
  12   2  15        167.43        149.63        25.64 o
  13   2  15         72.19         84.01        30.86 o
  14   2  15        483.89        385.36        36.86 o
  15   2  15         19.53         23.05        33.11 o
 -21   3  15       1087.89       1117.63        47.49 o
 -20   3  15       1027.74       1014.37        44.58 o
 -19   3  15       1130.66       1183.26        41.46 o
 -18   3  15       2027.63       2064.85        46.81 o
 -17   3  15       1139.74       1182.59        33.86 o
 -16   3  15        914.11        954.27        30.80 o
 -15   3  15         10.85         37.00        19.71 o
 -14   3  15        343.35        360.46        22.46 o
 -13   3  15       1611.55       1655.21        35.69 o
 -12   3  15       6246.86       6447.23        79.48 o
 -11   3  15         28.73         33.30        14.78 o
 -10   3  15       2994.91       2892.97        41.62 o
  -9   3  15       1152.96       1394.38        24.98 o
  -8   3  15        933.48        886.23        18.69 o
  -7   3  15        387.11        384.95        14.73 o
  -6   3  15       6927.79       6572.92        69.42 o
  -5   3  15       7501.77       7340.83        64.60 o
  -4   3  15       2852.42       2608.23        30.31 o
  -3   3  15         35.70         89.13        10.01 o
  -2   3  15         52.93         53.52         9.91 o
  -1   3  15         32.28         35.58         9.80 o
   0   3  15        708.83        725.18        14.49 o
   1   3  15       1771.91       1654.60        23.64 o
   2   3  15         21.14         30.75        10.23 o
   3   3  15       3504.18       3423.52        38.26 o
   4   3  15       1326.59       1280.14        26.72 o
   5   3  15       4609.91       4625.71        55.21 o
   6   3  15       2392.18       2509.73        40.25 o
   7   3  15       3417.83       3421.96        51.90 o
   8   3  15          6.79          6.09        19.24 o
   9   3  15        607.54        732.00        28.76 o
  10   3  15       2407.97       2499.03        46.75 o
  11   3  15       2221.20       2259.38        45.61 o
  12   3  15       3366.22       3351.14        70.00 o
  13   3  15         36.57         56.23        31.94 o
  14   3  15          6.87         10.21        32.78 o
  15   3  15          6.36         91.63        56.58 o
 -20   4  15          6.59         -4.80        29.01 o
 -19   4  15        895.33        931.65        39.57 o
 -18   4  15          1.06         -3.44        22.96 o
 -17   4  15       4194.42       4272.06        80.22 o
 -16   4  15       2731.96       2786.51        49.91 o
 -15   4  15        829.49        858.49        29.54 o
 -14   4  15       1749.31       1734.36        38.19 o
 -13   4  15       1199.15       1329.99        36.23 o
 -12   4  15        732.90        757.20        28.00 o
 -11   4  15       4639.63       4568.25        77.46 o
 -10   4  15        508.54        416.00        21.09 o
  -9   4  15          9.36         11.86        16.30 o
  -8   4  15        426.35        398.99        20.20 o
  -7   4  15       4877.62       4692.93        61.26 o
  -6   4  15        479.69        429.38        20.36 o
  -5   4  15      10354.85      10062.53       112.97 o
  -4   4  15       1830.22       1763.81        32.72 o
  -3   4  15         67.58         42.67        13.69 o
  -2   4  15          9.67         37.96        13.49 o
  -1   4  15         19.24         27.73        12.85 o
   0   4  15      15684.59      15502.38       143.21 o
   1   4  15         49.71         76.26        14.32 o
   2   4  15       7766.25       7527.92        79.54 o
   3   4  15        686.73        654.20        23.83 o
   4   4  15       1481.07       1459.41        33.47 o
   5   4  15       2204.13       2160.20        40.29 o
   6   4  15        319.38        306.02        22.06 o
   7   4  15       4623.98       4534.40        69.67 o
   8   4  15       1110.01       1046.97        31.57 o
   9   4  15         81.74         67.63        21.90 o
  10   4  15         19.22         45.63        22.61 o
  11   4  15       1744.07       1790.11        61.03 o
  12   4  15        278.05        275.64        31.75 o
  13   4  15        150.80        117.34        34.28 o
  14   4  15       1891.63       1826.93        57.18 o
 -19   5  15        147.11        119.80        31.63 o
 -18   5  15          3.61          9.48        29.03 o
 -17   5  15        119.47         69.38        29.24 o
 -16   5  15          1.82        -11.04        27.31 o
 -15   5  15       2240.61       2227.96        53.42 o
 -14   5  15       1024.22       1012.38        39.66 o
 -13   5  15        264.94        260.27        27.26 o
 -12   5  15       1048.71        974.31        35.65 o
 -11   5  15         57.01         33.21        25.38 o
 -10   5  15         79.69         51.49        22.91 o
  -9   5  15         16.58         19.70        21.46 o
  -8   5  15       1233.40       1108.63        29.29 o
  -7   5  15        294.52        322.05        20.45 o
  -6   5  15        146.40        174.37        19.02 o
  -5   5  15       3655.12       3670.73        52.85 o
  -4   5  15       7281.05       7175.20        86.01 o
  -3   5  15       6083.11       6025.80        74.97 o
  -2   5  15      12701.42      12625.78       125.37 o
  -1   5  15       1112.92       1133.48        26.68 o
   0   5  15         76.87         94.53        16.54 o
   1   5  15       3425.54       3370.38        50.20 o
   2   5  15       9838.98       9984.62       114.04 o
   3   5  15         22.82         15.00        18.49 o
   4   5  15       5650.15       5606.19        72.44 o
   5   5  15       1351.29       1242.32        32.70 o
   6   5  15         95.49         83.90        21.08 o
   7   5  15         16.93         -9.41        20.67 o
   8   5  15        104.46         87.07        22.61 o
   9   5  15        163.66        137.06        27.76 o
  10   5  15         61.02         97.58        28.80 o
  11   5  15        145.33        112.87        30.62 o
  12   5  15        313.43        315.21        41.53 o
  13   5  15        169.18        128.68        33.68 o
 -18   6  15        714.96        825.14        41.41 o
 -17   6  15        157.23        152.45        32.53 o
 -16   6  15        221.11        260.91        32.72 o
 -15   6  15          6.83        112.78        29.77 o
 -14   6  15        739.81        675.85        35.90 o
 -13   6  15         44.45         54.44        27.40 o
 -12   6  15        215.22        280.26        28.76 o
 -11   6  15        255.07        295.89        31.02 o
 -10   6  15       1323.94       1241.91        44.32 o
  -9   6  15        212.20        355.90        27.80 o
  -8   6  15       1412.28       1385.05        39.67 o
  -7   6  15        227.74        217.59        21.09 o
  -6   6  15         27.19         20.13        18.93 o
  -5   6  15       1699.83       1721.53        37.28 o
  -4   6  15       1062.49        922.58        28.28 o
  -3   6  15      10637.89      10649.39       121.11 o
  -2   6  15       2206.97       2180.37        46.79 o
  -1   6  15       5212.20       5106.28        77.32 o
   0   6  15       2523.48       2406.47        46.89 o
   1   6  15       2359.14       2402.54        46.79 o
   2   6  15          0.46          5.51        21.63 o
   3   6  15       7944.01       8265.08       105.67 o
   4   6  15        288.82        250.66        23.23 o
   5   6  15       1611.58       1491.24        45.55 o
   6   6  15        135.69        154.98        23.42 o
   7   6  15         71.13         44.70        23.17 o
   8   6  15       1369.05       1313.37        43.06 o
   9   6  15         51.48         37.24        29.25 o
  10   6  15       1949.32       2057.60        55.64 o
  11   6  15        224.82        137.83        32.81 o
  12   6  15          6.62         41.77        33.15 o
 -16   7  15        172.15        141.62        33.64 o
 -15   7  15        170.58        140.28        33.24 o
 -14   7  15        362.99        369.45        34.34 o
 -13   7  15        100.87         45.66        30.32 o
 -12   7  15       3587.18       3488.53        67.59 o
 -11   7  15         20.74         65.87        34.24 o
 -10   7  15       1324.47       1337.46        42.65 o
  -9   7  15        484.06        465.82        31.46 o
  -8   7  15       1628.66       1672.04        45.30 o
  -7   7  15       1074.55       1010.17        40.82 o
  -6   7  15       4490.06       4360.87        62.87 o
  -5   7  15          1.21          0.09        20.77 o
  -4   7  15        537.65        569.09        26.66 o
  -3   7  15        446.16        468.71        28.14 o
  -2   7  15        339.45        377.51        27.22 o
  -1   7  15       2010.36       1897.97        47.44 o
   0   7  15       1677.23       1597.51        43.87 o
   1   7  15       1282.39       1192.45        36.26 o
   2   7  15          7.26        -17.92        23.16 o
   3   7  15          3.59        -22.72        23.49 o
   4   7  15        561.67        485.49        29.64 o
   5   7  15          2.67        -11.19        24.54 o
   6   7  15       1624.15       1611.46        46.59 o
   7   7  15        556.36        564.53        36.03 o
   8   7  15       2572.83       2766.52        62.12 o
   9   7  15       1309.50       1366.33        46.97 o
  10   7  15         41.22         12.40        32.49 o
 -14   8  15          5.64          0.47        32.97 o
 -13   8  15        753.69        788.29        41.27 o
 -12   8  15        259.44        224.13        34.08 o
 -11   8  15       2271.59       2150.99        60.14 o
 -10   8  15       1078.64       1097.45        42.66 o
  -9   8  15        165.09        132.13        30.65 o
  -8   8  15        535.29        511.64        34.53 o
  -7   8  15        146.62        102.31        29.81 o
  -6   8  15       2088.95       2063.31        52.39 o
  -5   8  15        286.50        307.48        34.39 o
  -4   8  15       1638.51       1595.75        42.16 o
  -3   8  15        571.91        632.04        35.12 o
  -2   8  15        240.89        283.42        28.50 o
  -1   8  15       1247.59       1216.00        41.11 o
   0   8  15        901.61        978.62        40.70 o
   1   8  15        159.12        126.50        26.34 o
   2   8  15          6.70        -12.09        25.34 o
   3   8  15         64.96         78.85        26.72 o
   4   8  15        509.92        519.98        32.34 o
   5   8  15        362.14        371.26        36.92 o
   6   8  15       1626.96       1775.23        56.22 o
   7   8  15        167.35        201.17        36.71 o
   8   8  15          0.18          8.05        35.47 o
 -11   9  15        789.00        772.93        44.25 o
 -10   9  15         54.69         50.06        35.26 o
  -9   9  15        956.85        928.55        42.74 o
  -8   9  15       1125.92       1070.90        43.41 o
  -7   9  15         80.50         25.85        34.42 o
  -6   9  15        688.80        692.76        42.77 o
  -5   9  15         14.84          0.32        32.94 o
  -4   9  15       1339.97       1381.47        52.74 o
  -3   9  15         28.26         43.39        30.19 o
  -2   9  15       2979.52       3041.32        60.70 o
  -1   9  15         24.19         63.80        28.62 o
   0   9  15        361.03        366.58        33.77 o
   1   9  15         72.91         64.05        32.36 o
   2   9  15       1652.61       1741.15        47.44 o
   3   9  15         80.97         80.50        31.75 o
   4   9  15       1211.36       1185.24        49.93 o
   5   9  15        711.07        764.44        45.79 o
  -4  10  15       1239.83       1246.15        52.22 o
  -3  10  15        246.82        340.78        40.73 o
  -2  10  15        262.39        285.36        40.31 o
 -20   0  16         34.40         59.17        43.35 o
 -18   0  16       1049.01       1137.94        76.29 o
 -16   0  16       5848.14       6004.11       116.20 o
 -14   0  16      15179.93      15096.15       219.99 o
 -12   0  16       4559.75       4613.14        81.51 o
 -10   0  16       2103.46       1954.63        37.87 o
  -8   0  16       1381.75       1506.68        26.48 o
  -6   0  16       7724.42       7599.36        78.62 o
  -4   0  16       6745.15       6580.42        64.16 o
  -2   0  16         65.37         76.01        10.64 o
   0   0  16       2838.44       2855.72        40.00 o
   2   0  16        566.64        522.99        15.45 o
   4   0  16         35.27         31.86        12.65 o
   6   0  16       1352.41       1252.87        32.22 o
   8   0  16       2538.13       2600.92       132.68 o
  10   0  16        892.47        855.37        54.51 o
  12   0  16       7821.00       7571.57       169.11 o
  14   0  16       4584.70       4972.79       165.06 o
 -21   1  16         84.49         38.48        32.60 o
 -20   1  16         44.61         53.04        31.21 o
 -19   1  16       1827.34       1879.87        55.05 o
 -18   1  16       1294.50       1338.80        47.19 o
 -17   1  16        693.61        781.82        33.54 o
 -16   1  16       1378.60       1489.23        38.00 o
 -15   1  16       1067.10       1071.23        32.21 o
 -14   1  16        475.34        473.27        21.40 o
 -13   1  16       7822.79       7856.07        87.75 o
 -12   1  16        695.07        702.80        19.83 o
 -11   1  16        167.61        116.96        12.77 o
 -10   1  16        121.97        142.85        11.91 o
  -9   1  16        934.22        940.60        17.82 o
  -8   1  16       3007.84       2997.65        30.36 o
  -7   1  16        292.44        304.12        10.73 o
  -6   1  16       2045.12       1979.41        20.29 o
  -5   1  16        412.84        403.70        10.26 o
  -4   1  16       7352.43       7054.92        49.04 o
  -3   1  16        382.02        335.97         9.45 o
  -2   1  16       5635.57       5445.69        39.09 o
  -1   1  16        537.53        502.06        10.90 o
   0   1  16        570.02        553.43        12.81 o
   1   1  16        593.22        592.64        12.37 o
   2   1  16       2470.62       2522.15        25.85 o
   3   1  16       3220.63       3164.28        30.95 o
   4   1  16         86.66         68.79        11.01 o
   5   1  16       5579.96       5501.52        55.26 o
   6   1  16       5967.85       5872.83        64.66 o
   7   1  16        122.19        101.52        18.96 o
   8   1  16       3544.99       3626.91        54.22 o
   9   1  16        122.24        139.06        23.09 o
  10   1  16       1136.75       1104.40        34.52 o
  11   1  16        751.09        900.77        40.36 o
  12   1  16       1333.91       1396.47        48.56 o
  13   1  16       3775.93       3935.58       146.74 o
  14   1  16        264.07        233.41        40.91 o
  15   1  16         63.94         36.05        47.11 o
 -21   2  16        805.50        821.14        43.50 o
 -20   2  16       1872.11       1857.48        55.65 o
 -19   2  16         55.11         19.47        29.63 o
 -18   2  16       2044.86       2040.73        50.16 o
 -17   2  16          3.14         -5.84        22.16 o
 -16   2  16         19.07        -21.33        21.33 o
 -15   2  16       1803.88       1887.68        42.02 o
 -14   2  16        127.56        157.61        20.04 o
 -13   2  16       1103.84       1123.04        35.27 o
 -12   2  16        963.05       1038.74        26.95 o
 -11   2  16       1101.50       1021.57        22.90 o
 -10   2  16         88.34         68.88        11.80 o
  -9   2  16       2021.80       2016.86        26.24 o
  -8   2  16         15.94         -2.37        10.45 o
  -7   2  16       4358.36       4309.95        49.44 o
  -6   2  16       1062.42       1118.00        20.01 o
  -5   2  16       5037.39       4867.61        50.02 o
  -4   2  16       1917.11       1934.87        28.07 o
  -3   2  16       1274.00       1204.11        19.24 o
  -2   2  16       2048.47       1987.76        22.60 o
  -1   2  16         15.87         24.25         9.10 o
   0   2  16       4129.82       3961.66        35.39 o
   1   2  16        227.53        202.26        11.07 o
   2   2  16        268.97        294.24        12.35 o
   3   2  16         12.82          6.83        10.55 o
   4   2  16      16461.23      16299.72       135.52 o
   5   2  16         99.99        100.10        15.71 o
   6   2  16       2206.33       2220.90        40.53 o
   7   2  16        267.42        300.60        21.71 o
   8   2  16       1600.52       1616.91        36.63 o
   9   2  16        473.36        509.49        25.61 o
  10   2  16       2291.36       2463.80        49.64 o
  11   2  16         22.39          7.32        24.45 o
  12   2  16       1093.64       1084.99        37.05 o
  13   2  16         16.27        -17.60        31.05 o
  14   2  16         18.83         24.32        32.93 o
  15   2  16        189.26        179.55        96.07 o
 -20   3  16        243.60        243.47        34.75 o
 -19   3  16         78.15         36.57        27.63 o
 -18   3  16       1362.73       1404.96        40.62 o
 -17   3  16        937.01        957.50        34.17 o
 -16   3  16         23.64         33.23        21.12 o
 -15   3  16       3499.18       3483.99        71.78 o
 -14   3  16       3402.45       3414.84        63.12 o
 -13   3  16        297.44        292.99        21.60 o
 -12   3  16       2051.20       2013.04        38.70 o
 -11   3  16       2859.70       2803.29        42.08 o
 -10   3  16       5247.99       5205.58        62.92 o
  -9   3  16       4023.41       4126.65        58.09 o
  -8   3  16       6421.56       6288.21        76.48 o
  -7   3  16       2866.26       2872.72        44.42 o
  -6   3  16       9212.35       8964.89       104.94 o
  -5   3  16       1062.18       1024.98        22.14 o
  -4   3  16       7447.48       7446.81        73.20 o
  -3   3  16        150.02        160.95        13.44 o
  -2   3  16       2043.25       1866.04        29.36 o
  -1   3  16        633.18        555.79        16.60 o
   0   3  16        224.36        225.65        13.71 o
   1   3  16        747.85        751.13        18.91 o
   2   3  16       4504.43       4314.10        51.64 o
   3   3  16        793.91        797.27        25.41 o
   4   3  16       1588.87       1582.54        30.37 o
   5   3  16       1608.81       1653.28        31.84 o
   6   3  16       4949.26       4957.61        77.54 o
   7   3  16        505.67        505.16        25.04 o
   8   3  16         23.10         55.45        20.82 o
   9   3  16         17.58          8.33        21.30 o
  10   3  16        566.32        561.38        27.90 o
  11   3  16       1912.93       1867.62        54.26 o
  12   3  16         32.94         43.84        32.04 o
  13   3  16       2790.76       2765.26        67.18 o
  14   3  16         65.68         82.00        35.28 o
 -19   4  16        145.80        148.86        30.59 o
 -18   4  16          6.91          7.26        26.01 o
 -17   4  16        311.76        356.05        31.43 o
 -16   4  16       1463.63       1581.32        45.35 o
 -15   4  16        517.08        583.11        32.65 o
 -14   4  16        712.28        700.62        33.33 o
 -13   4  16          6.15        -23.24        23.24 o
 -12   4  16       2904.07       2964.84        56.35 o
 -11   4  16       1375.40       1414.46        38.87 o
 -10   4  16      14231.65      13819.03       178.50 o
  -9   4  16        204.97        194.65        19.56 o
  -8   4  16       7522.72       7518.49        89.38 o
  -7   4  16         25.48         37.64        17.28 o
  -6   4  16        136.96        161.86        18.35 o
  -5   4  16       5125.13       4932.15        67.71 o
  -4   4  16       2572.73       2657.09        53.85 o
  -3   4  16       8847.67       8777.81       101.11 o
  -2   4  16        740.21        787.38        24.26 o
  -1   4  16         21.31         18.33        15.50 o
   0   4  16       3333.70       3253.12        40.84 o
   1   4  16       1582.34       1701.49        36.76 o
   2   4  16         12.69          6.46        17.45 o
   3   4  16       2684.77       2646.83        44.09 o
   4   4  16        433.31        470.57        23.66 o
   5   4  16        104.93        125.28        20.34 o
   6   4  16        529.13        529.45        25.28 o
   7   4  16        885.32        872.29        29.62 o
   8   4  16        914.97        939.10        31.07 o
   9   4  16        432.37        408.88        26.42 o
  10   4  16        489.54        541.11        28.57 o
  11   4  16       1259.84       1288.01        43.34 o
  12   4  16       2810.51       2761.67        67.27 o
  13   4  16        412.98        428.43        39.34 o
 -19   5  16         44.92         -4.72        78.75 o
 -18   5  16         55.23         32.86        30.74 o
 -17   5  16          9.19         33.96        29.12 o
 -16   5  16        135.46        107.34        29.57 o
 -15   5  16        922.11        991.66        39.16 o
 -14   5  16         24.41         12.30        26.69 o
 -13   5  16       2430.00       2480.23        54.72 o
 -12   5  16        898.12        897.85        38.25 o
 -11   5  16       2144.87       2114.14        48.66 o
 -10   5  16       1820.28       1781.45        45.09 o
  -9   5  16       3167.61       3026.78        56.06 o
  -8   5  16        157.85        131.05        19.66 o
  -7   5  16       4632.86       4439.46        60.77 o
  -6   5  16        927.95        888.50        27.39 o
  -5   5  16         14.34        -11.99        18.23 o
  -4   5  16       6047.75       5809.24        73.80 o
  -3   5  16       2120.28       2052.52        44.08 o
  -2   5  16       1209.85       1126.37        30.08 o
  -1   5  16      11890.22      11725.48       139.38 o
   0   5  16       2413.42       2447.91        46.31 o
   1   5  16       4874.80       4622.00        67.47 o
   2   5  16       9322.05       9307.37       115.49 o
   3   5  16        300.16        337.35        22.99 o
   4   5  16       3718.80       3663.75        55.43 o
   5   5  16       3482.24       3472.93        54.27 o
   6   5  16         88.98         51.14        22.05 o
   7   5  16        264.66        333.67        26.15 o
   8   5  16        136.89        156.48        24.25 o
   9   5  16       1889.55       1869.85        46.82 o
  10   5  16       1542.73       1489.66        46.28 o
  11   5  16       2499.28       2654.81        61.38 o
  12   5  16       2526.75       2723.53        64.18 o
 -17   6  16        818.85        837.92        41.17 o
 -16   6  16        230.98        229.56        33.04 o
 -15   6  16         69.71         -0.31        29.52 o
 -14   6  16       1262.21       1330.13        44.59 o
 -13   6  16       1997.01       1924.17        50.97 o
 -12   6  16       3370.94       3253.98        63.84 o
 -11   6  16        165.44        144.06        28.40 o
 -10   6  16        714.01        700.11        33.77 o
  -9   6  16       1435.72       1482.08        67.70 o
  -8   6  16        973.62        984.88        36.01 o
  -7   6  16       2318.18       2451.10        44.88 o
  -6   6  16       1762.02       1739.93        38.71 o
  -5   6  16        178.69        145.69        21.11 o
  -4   6  16        462.76        509.54        26.27 o
  -3   6  16        703.71        760.62        32.66 o
  -2   6  16       6564.54       6496.14        87.46 o
  -1   6  16       4502.36       4594.07       100.87 o
   0   6  16       3571.14       3530.23        58.40 o
   1   6  16        319.47        344.68        31.18 o
   2   6  16        636.98        613.90        29.21 o
   3   6  16        273.23        269.28        25.84 o
   4   6  16       2079.34       2052.68        46.17 o
   5   6  16       1949.32       2035.10        44.33 o
   6   6  16       2457.82       2358.44        51.81 o
   7   6  16       1485.32       1501.73        39.05 o
   8   6  16        307.33        242.64        33.26 o
   9   6  16         65.02         60.00        33.79 o
  10   6  16       2556.64       2566.03        61.20 o
  11   6  16        118.87        147.21        34.22 o
 -15   7  16       2218.29       2232.81        58.04 o
 -14   7  16         34.23        -30.81        30.81 o
 -13   7  16        227.20        176.67        32.27 o
 -12   7  16       1421.02       1443.24        46.49 o
 -11   7  16       4242.90       4388.60        82.69 o
 -10   7  16        581.07        640.12        35.20 o
  -9   7  16       3222.81       3244.00        63.41 o
  -8   7  16        408.34        436.35        32.12 o
  -7   7  16        485.78        555.18        32.59 o
  -6   7  16        504.18        458.15        28.82 o
  -5   7  16       3530.81       3725.18        58.00 o
  -4   7  16        667.05        694.70        31.49 o
  -3   7  16       6847.44       7032.93        94.84 o
  -2   7  16       1367.27       1388.31        39.35 o
  -1   7  16       1470.10       1434.70        42.22 o
   0   7  16       2212.12       2187.35        50.72 o
   1   7  16         17.94        -16.46        23.85 o
   2   7  16       1373.05       1393.07        39.69 o
   3   7  16        797.74        813.36        33.64 o
   4   7  16        365.88        357.24        28.95 o
   5   7  16         78.46         68.52        29.32 o
   6   7  16        772.14        806.24        38.11 o
   7   7  16        756.54        677.98        41.64 o
   8   7  16          0.14        -17.46        33.04 o
   9   7  16         19.14         79.29        32.92 o
 -13   8  16        406.80        454.94        38.29 o
 -12   8  16       1378.22       1312.47        47.49 o
 -11   8  16        101.72         50.20        34.42 o
 -10   8  16       1872.70       1861.74        51.81 o
  -9   8  16        584.00        642.07        39.96 o
  -8   8  16        959.81        906.83        40.15 o
  -7   8  16        675.29        735.24        37.26 o
  -6   8  16         76.67         -9.19        32.10 o
  -5   8  16          4.55        -12.53        31.80 o
  -4   8  16       6545.70       6746.59        99.26 o
  -3   8  16       1179.09       1264.87        40.44 o
  -2   8  16       7291.25       7486.13       101.59 o
  -1   8  16         15.58         15.81        26.86 o
   0   8  16        978.82       1006.78        39.79 o
   1   8  16       3148.40       3258.57        74.12 o
   2   8  16        366.16        390.93        31.00 o
   3   8  16       3322.53       3438.41        88.17 o
   4   8  16         46.34         37.59        27.66 o
   5   8  16        144.46        167.13        35.68 o
   6   8  16       1081.62       1173.69        62.97 o
   7   8  16       1168.21       1102.67        50.41 o
 -10   9  16        312.19        339.55        47.43 o
  -9   9  16        225.31        159.95        33.91 o
  -8   9  16        197.08        163.09        37.35 o
  -7   9  16        160.43        147.24        36.79 o
  -6   9  16         61.04          9.24        37.48 o
  -5   9  16         11.91        -11.76        33.54 o
  -4   9  16         97.03         64.09        34.37 o
  -3   9  16       3396.20       3379.70        74.87 o
  -2   9  16         57.36         49.51        29.52 o
  -1   9  16       7500.70       7763.18       161.03 o
   0   9  16        582.81        615.42        38.17 o
   1   9  16       2217.82       2485.72        60.33 o
   2   9  16       1134.40       1132.34        41.60 o
   3   9  16        534.17        534.26        38.41 o
 -21   0  17       1197.91       1233.34       131.44 o
 -19   0  17       5488.88       5789.90       140.30 o
 -17   0  17       1853.39       2013.71        76.64 o
 -15   0  17       6942.56       6840.06       113.39 o
 -13   0  17       8992.74       9025.72       140.09 o
 -11   0  17         54.02         69.43        22.98 o
  -9   0  17       4162.14       4084.10        68.26 o
  -7   0  17       2817.09       2755.98        36.36 o
  -5   0  17          9.70          7.04        11.73 o
  -3   0  17       3144.46       3014.76        41.90 o
  -1   0  17       7847.01       7465.41        75.36 o
   1   0  17       2186.46       2240.25        35.07 o
   3   0  17       4825.68       4691.80        74.06 o
   5   0  17       2594.32       2654.47        58.45 o
   7   0  17       9636.31       9782.43       199.72 o
   9   0  17      10215.61      10392.83       213.35 o
  11   0  17       3465.21       3802.79       109.09 o
  13   0  17        354.56        241.74        51.90 o
 -21   1  17        156.89        206.63        35.21 o
 -20   1  17       2994.26       3006.71        69.57 o
 -19   1  17        568.07        552.73        37.55 o
 -18   1  17        325.24        412.32        33.91 o
 -17   1  17        735.32        781.76        34.23 o
 -16   1  17       4256.96       4260.79        65.84 o
 -15   1  17       2545.13       2571.31        49.62 o
 -14   1  17       3824.65       3842.96        52.66 o
 -13   1  17        618.84        604.81        22.98 o
 -12   1  17        899.57        930.24        25.39 o
 -11   1  17       3869.38       3969.90        48.26 o
 -10   1  17         75.89         56.02        11.80 o
  -9   1  17        935.38        877.82        17.90 o
  -8   1  17         33.47         20.91        10.91 o
  -7   1  17        126.37        110.46        11.33 o
  -6   1  17       1579.59       1504.77        25.14 o
  -5   1  17        312.76        330.48        11.74 o
  -4   1  17       2688.73       2524.11        25.56 o
  -3   1  17       2204.96       2197.32        24.48 o
  -2   1  17       5807.13       5769.57        47.36 o
  -1   1  17       3809.15       3859.03        35.97 o
   0   1  17       1093.17       1080.15        18.26 o
   1   1  17        637.19        637.48        14.79 o
   2   1  17        173.78        169.18        12.06 o
   3   1  17       1288.97       1290.06        21.28 o
   4   1  17       1771.20       1773.56        30.95 o
   5   1  17       2900.14       2872.50        47.77 o
   6   1  17       9767.41       9907.63       113.59 o
   7   1  17         36.00         78.71        19.65 o
   8   1  17      13379.40      14099.71       178.15 o
   9   1  17        509.74        529.24        40.39 o
  10   1  17        221.65        256.95        32.60 o
  11   1  17        872.24        868.80        41.94 o
  12   1  17        253.20        250.95        35.00 o
  13   1  17       2633.05       2760.34        88.75 o
  14   1  17       1010.63       1115.16        61.17 o
 -20   2  17         12.85         26.55        32.05 o
 -19   2  17        464.73        426.79        35.80 o
 -18   2  17        259.79        259.89        29.15 o
 -17   2  17       1821.93       1898.76        44.95 o
 -16   2  17         86.27         97.46        23.29 o
 -15   2  17       3473.20       3626.64        59.04 o
 -14   2  17        150.88        155.65        22.71 o
 -13   2  17        142.87        165.39        18.56 o
 -12   2  17          9.91         30.50        15.84 o
 -11   2  17       1179.37       1119.60        23.65 o
 -10   2  17       1435.72       1448.67        25.69 o
  -9   2  17       3189.65       3072.42        36.18 o
  -8   2  17         19.08          2.06        11.74 o
  -7   2  17        179.72        178.00        13.61 o
  -6   2  17       1562.45       1551.38        25.29 o
  -5   2  17       6240.02       5964.33        61.35 o
  -4   2  17        137.48        152.98        14.22 o
  -3   2  17       1559.02       1422.81        24.06 o
  -2   2  17        100.76        110.94        12.13 o
  -1   2  17       7784.72       7795.46        66.41 o
   0   2  17        186.13        207.32        13.64 o
   1   2  17       5940.72       5925.36        51.55 o
   2   2  17         20.62         30.65        11.13 o
   3   2  17        513.74        547.30        16.60 o
   4   2  17        158.37        169.11        16.36 o
   5   2  17       6910.72       7001.81        85.30 o
   6   2  17        490.96        531.23        24.60 o
   7   2  17      19367.68      19771.06       225.20 o
   8   2  17        224.14        216.08        23.28 o
   9   2  17       1400.88       1422.27        38.74 o
  10   2  17       2476.64       2629.16        66.60 o
  11   2  17       1461.16       1417.14        40.75 o
  12   2  17        601.47        593.66        39.43 o
  13   2  17       1161.48       1282.84        63.03 o
  14   2  17       1259.00       1270.00        79.57 o
 -20   3  17       1136.21       1140.09        47.25 o
 -19   3  17       1575.53       1685.29        48.73 o
 -18   3  17        761.12        795.57        34.47 o
 -17   3  17        766.78        808.85        36.58 o
 -16   3  17        850.10        864.77        36.05 o
 -15   3  17         59.11         59.04        23.17 o
 -14   3  17       4392.56       4333.86        75.30 o
 -13   3  17          1.47          3.31        22.92 o
 -12   3  17       3626.65       3483.27        66.40 o
 -11   3  17       5026.46       4860.00        64.63 o
 -10   3  17          8.10        -17.49        17.49 o
  -9   3  17        969.12       1073.03        28.39 o
  -8   3  17        791.19        782.10        25.31 o
  -7   3  17       6996.32       6801.46        82.02 o
  -6   3  17        297.55        315.53        19.74 o
  -5   3  17       4808.28       4757.32        62.14 o
  -4   3  17       1080.48       1100.20        28.92 o
  -3   3  17         37.56         21.75        16.37 o
  -2   3  17       9372.19       9339.77       100.87 o
  -1   3  17        753.84        754.02        21.37 o
   0   3  17       6521.80       6384.49        66.60 o
   1   3  17        830.39        827.47        21.09 o
   2   3  17       1730.69       1734.72        35.74 o
   3   3  17       3074.71       2960.03        51.40 o
   4   3  17       1731.00       1793.97        37.62 o
   5   3  17       3252.78       3303.12        51.37 o
   6   3  17       2062.73       2122.31        41.89 o
   7   3  17        123.50        139.78        22.37 o
   8   3  17       1420.35       1512.85        37.44 o
   9   3  17       3152.22       3322.93        55.30 o
  10   3  17        220.25        275.79        26.50 o
  11   3  17       1765.96       1942.08        47.81 o
  12   3  17         30.24         14.69        32.88 o
  13   3  17          4.69         61.22        34.87 o
 -19   4  17          8.24         -8.07        32.08 o
 -18   4  17        996.79        930.72        43.62 o
 -17   4  17         41.72         11.47        28.45 o
 -16   4  17       5140.62       5142.32        83.46 o
 -15   4  17       2607.16       2554.89        56.52 o
 -14   4  17       2768.94       2812.48        70.52 o
 -13   4  17       6706.03       6586.16        96.15 o
 -12   4  17          8.45         42.28        26.06 o
 -11   4  17        278.87        294.32        33.61 o
 -10   4  17          0.03         18.38        18.94 o
  -9   4  17       6031.71       5941.80        75.11 o
  -8   4  17        443.06        384.52        22.23 o
  -7   4  17       3310.19       3421.16        51.33 o
  -6   4  17       2094.99       1956.71        42.98 o
  -5   4  17        269.59        283.45        20.75 o
  -4   4  17         32.39         20.12        17.83 o
  -3   4  17       2134.32       2160.18        44.02 o
  -2   4  17        349.27        358.67        21.10 o
  -1   4  17       3555.15       3521.61        51.53 o
   0   4  17       2926.23       3137.92        45.42 o
   1   4  17        315.81        338.07        21.87 o
   2   4  17       1105.30       1148.85        30.51 o
   3   4  17         24.94         14.82        19.39 o
   4   4  17         65.86         83.72        20.56 o
   5   4  17        225.65        246.07        22.77 o
   6   4  17          6.35          1.08        21.08 o
   7   4  17         82.48         46.19        22.32 o
   8   4  17        203.51        194.65        24.58 o
   9   4  17         29.01         -0.73        25.96 o
  10   4  17        459.27        436.67        33.00 o
  11   4  17         37.90         15.29        29.80 o
  12   4  17        390.78        417.58        39.18 o
 -18   5  17       3502.83       3818.64        74.60 o
 -17   5  17       1000.29        960.25        41.77 o
 -16   5  17       2911.11       2881.28        67.38 o
 -15   5  17       5511.33       5526.10        88.84 o
 -14   5  17        701.98        664.47        35.55 o
 -13   5  17       1012.89       1022.22        38.14 o
 -12   5  17         40.24         95.10        28.65 o
 -11   5  17          3.06         18.33        24.78 o
 -10   5  17        524.23        459.35        29.88 o
  -9   5  17          7.45        -20.07        23.45 o
  -8   5  17        760.40        743.22        30.93 o
  -7   5  17          5.97        -18.59        18.59 o
  -6   5  17         59.09         50.37        19.73 o
  -5   5  17          7.64         14.00        19.12 o
  -4   5  17         75.72         77.48        19.77 o
  -3   5  17        190.69        205.64        21.05 o
  -2   5  17        180.83        179.18        22.97 o
  -1   5  17       1755.71       1744.48        43.77 o
   0   5  17       1413.21       1442.23        39.66 o
   1   5  17       4010.62       4032.31        62.72 o
   2   5  17       4123.31       4228.80        64.90 o
   3   5  17         63.76         69.57        22.93 o
   4   5  17         99.80         99.78        22.18 o
   5   5  17         11.87         41.12        22.37 o
   6   5  17       1317.38       1283.93        35.72 o
   7   5  17        812.83        876.12        55.17 o
   8   5  17        231.98        241.08        26.37 o
   9   5  17        307.20        327.96        32.85 o
  10   5  17        871.00        833.56        40.27 o
  11   5  17         78.26        125.11        33.76 o
 -17   6  17       1969.03       1950.48        55.23 o
 -16   6  17         59.36         33.93        31.83 o
 -15   6  17        247.76        253.19        33.43 o
 -14   6  17         81.48         79.80        30.62 o
 -13   6  17         46.95         34.94        29.32 o
 -12   6  17        886.72        872.68        41.59 o
 -11   6  17        280.81        351.82        31.38 o
 -10   6  17       1706.95       1762.68        47.17 o
  -9   6  17       1754.00       1803.55        47.70 o
  -8   6  17         13.86         51.23        25.80 o
  -7   6  17       1054.39       1004.88        33.84 o
  -6   6  17       2513.68       2550.91        46.49 o
  -5   6  17        409.40        367.76        24.46 o
  -4   6  17       2008.90       2173.59        45.29 o
  -3   6  17        440.62        479.87        28.22 o
  -2   6  17        416.24        355.42        27.19 o
  -1   6  17        146.10        177.45        26.25 o
   0   6  17         39.69         34.02        25.16 o
   1   6  17       3144.26       3009.63        54.72 o
   2   6  17        333.16        349.87        27.43 o
   3   6  17       1146.13       1158.43        42.27 o
   4   6  17       1489.17       1498.97        41.38 o
   5   6  17       1231.66       1203.07        47.12 o
   6   6  17        680.59        715.28        33.46 o
   7   6  17        528.83        600.28        30.92 o
   8   6  17          2.83          8.95        30.47 o
   9   6  17         20.79         27.68        31.52 o
  10   6  17        861.21        812.81        41.72 o
 -15   7  17         64.89         62.41        33.71 o
 -14   7  17        256.08        355.51        35.80 o
 -13   7  17          1.12         -8.62        30.95 o
 -12   7  17        556.75        555.16        49.00 o
 -11   7  17        328.75        348.87        33.55 o
 -10   7  17       3745.32       3942.63        72.34 o
  -9   7  17         62.08        105.38        36.40 o
  -8   7  17      13705.21      14036.42       180.18 o
  -7   7  17        723.68        747.58        35.96 o
  -6   7  17       2232.52       2256.32        53.15 o
  -5   7  17       2651.49       2768.17        62.43 o
  -4   7  17        190.34        213.37        27.83 o
  -3   7  17        513.81        564.66        31.14 o
  -2   7  17        293.58        294.77        29.19 o
  -1   7  17        395.51        403.37        30.04 o
   0   7  17        201.44        196.87        28.43 o
   1   7  17         57.08         49.95        26.05 o
   2   7  17         33.28         20.70        25.57 o
   3   7  17          7.29        -14.56        25.83 o
   4   7  17        179.57        165.98        28.02 o
   5   7  17        426.91        413.31        31.37 o
   6   7  17        455.57        486.53        35.80 o
   7   7  17          7.64         11.09        33.70 o
   8   7  17        868.41        872.96        46.38 o
 -12   8  17        347.80        350.24        37.12 o
 -11   8  17          9.00        -15.63        34.09 o
 -10   8  17       1564.95       1542.25        55.18 o
  -9   8  17       4963.48       5133.83        88.58 o
  -8   8  17          0.11          0.37        30.60 o
  -7   8  17       4864.33       4959.01        91.05 o
  -6   8  17         88.50         89.61        33.79 o
  -5   8  17        154.16        193.11        34.16 o
  -4   8  17        158.69        141.38        30.47 o
  -3   8  17         20.13         -8.38        26.90 o
  -2   8  17        680.37        674.98        34.80 o
  -1   8  17         14.23         30.01        27.92 o
   0   8  17        256.15        228.35        31.57 o
   1   8  17          3.05         42.23        29.77 o
   2   8  17         81.00         37.98        28.10 o
   3   8  17          2.15         13.06        28.13 o
   4   8  17       1200.91       1195.42        45.49 o
   5   8  17        168.49        154.92        36.61 o
   6   8  17        318.55        395.54        50.16 o
  -8   9  17        923.69        988.83        48.81 o
  -7   9  17         17.73         25.02        36.05 o
  -6   9  17        572.71        508.58        41.93 o
  -5   9  17         19.54          7.66        34.79 o
  -4   9  17       1137.78       1251.51        51.55 o
  -3   9  17        236.88        167.40        45.48 o
  -2   9  17        260.25        248.61        32.33 o
  -1   9  17         31.63         23.95        30.51 o
   0   9  17        442.84        509.85        39.99 o
   1   9  17        379.93        349.87        43.37 o
 -20   0  18        936.06        882.70       102.66 o
 -18   0  18       2787.34       3020.18        94.11 o
 -16   0  18        381.80        400.46        45.22 o
 -14   0  18       2323.79       2301.37        58.15 o
 -12   0  18        344.06        401.81        29.71 o
 -10   0  18       4718.94       4712.94       105.27 o
  -8   0  18       2649.24       2539.84        55.11 o
  -6   0  18       4512.83       4376.09        61.07 o
  -4   0  18       3069.25       2912.03        52.97 o
  -2   0  18      14651.23      14487.04       208.42 o
   0   0  18      31002.05      31351.51       452.97 o
   2   0  18      16575.98      16786.94       242.27 o
   4   0  18        211.53        163.08        37.74 o
   6   0  18       1884.97       1956.21        72.98 o
   8   0  18       1449.85       1349.90        64.78 o
  10   0  18       1010.94        919.41        60.83 o
  12   0  18       1113.17       1295.55        71.75 o
 -20   1  18          7.27        -24.59        31.63 o
 -19   1  18       3392.33       3536.51        80.51 o
 -18   1  18        293.51        302.15        33.49 o
 -17   1  18        650.65        709.00        34.14 o
 -16   1  18        425.20        419.21        27.01 o
 -15   1  18        407.11        416.38        26.21 o
 -14   1  18       1336.05       1355.34        33.40 o
 -13   1  18        646.50        634.93        23.81 o
 -12   1  18       4873.44       4948.30        62.40 o
 -11   1  18        180.80        208.64        18.51 o
 -10   1  18         29.40         35.21        14.30 o
  -9   1  18         19.96          0.78        13.55 o
  -8   1  18         84.34         81.31        12.01 o
  -7   1  18       2602.33       2497.32        30.82 o
  -6   1  18       1672.20       1608.28        24.66 o
  -5   1  18        348.07        327.60        13.99 o
  -4   1  18       1486.78       1373.06        22.99 o
  -3   1  18       8696.31       8435.32        75.48 o
  -2   1  18        564.62        520.01        19.46 o
  -1   1  18       6824.33       6632.72        58.37 o
   0   1  18        795.94        803.09        23.51 o
   1   1  18      16756.64      16577.05       161.04 o
   2   1  18       2992.03       2970.04        37.09 o
   3   1  18      11943.60      12131.61       116.04 o
   4   1  18       1051.57        965.69        25.89 o
   5   1  18        119.03         89.87        21.56 o
   6   1  18         44.00         64.77        24.32 o
   7   1  18       3734.48       3902.38        74.09 o
   8   1  18        279.37        290.08        34.32 o
   9   1  18       2111.15       2272.43        64.61 o
  10   1  18       1225.07       1353.86        48.53 o
  11   1  18       1344.26       1362.23        63.51 o
  12   1  18       2997.29       3212.70        73.84 o
  13   1  18        104.70         95.10        36.26 o
 -20   2  18       5907.04       6121.36       104.94 o
 -19   2  18        697.35        653.82        39.74 o
 -18   2  18       2717.68       2742.20        58.91 o
 -17   2  18        303.44        301.02        28.80 o
 -16   2  18       1442.79       1484.92        39.59 o
 -15   2  18         64.28         24.89        22.46 o
 -14   2  18        913.60        897.52        39.76 o
 -13   2  18        201.88        163.92        22.42 o
 -12   2  18        447.99        525.03        23.95 o
 -11   2  18       2825.86       2780.20        45.52 o
 -10   2  18       3453.16       3473.18        48.92 o
  -9   2  18       9452.14       9075.90        94.96 o
  -8   2  18       2414.78       2396.72        35.78 o
  -7   2  18       6202.41       5957.33        66.26 o
  -6   2  18         36.91         20.47        13.38 o
  -5   2  18       4913.14       4898.11        49.83 o
  -4   2  18       1036.91       1026.86        31.26 o
  -3   2  18        563.19        530.43        18.71 o
  -2   2  18       1365.25       1222.07        24.04 o
  -1   2  18         18.45          3.52        13.77 o
   0   2  18       6363.29       6029.84        65.85 o
   1   2  18        754.08        651.01        19.70 o
   2   2  18      13707.95      13767.44       143.35 o
   3   2  18        940.17        941.66        27.81 o
   4   2  18       3152.68       3253.84        50.41 o
   5   2  18       3675.94       3758.30        55.79 o
   6   2  18        672.10        694.32        27.50 o
   7   2  18        124.89        161.69        22.71 o
   8   2  18       8453.16       8882.18       106.75 o
   9   2  18       1225.81       1195.06        40.73 o
  10   2  18       2888.19       2948.07        68.51 o
  11   2  18        865.79        927.41        44.42 o
  12   2  18         71.90         47.04        34.24 o
  13   2  18        156.29        149.87        47.66 o
 -19   3  18        250.52        220.56        38.77 o
 -18   3  18       1643.43       1562.49        51.36 o
 -17   3  18        111.67         89.67        30.68 o
 -16   3  18         36.48         40.16        29.63 o
 -15   3  18         88.79        122.15        29.27 o
 -14   3  18        693.74        806.23        39.86 o
 -13   3  18         98.51         96.62        24.97 o
 -12   3  18         12.66        149.54        27.43 o
 -11   3  18       1811.67       1875.88        38.82 o
 -10   3  18       2228.07       2237.71        41.57 o
  -9   3  18        174.57        194.59        23.55 o
  -8   3  18      13038.58      12933.84       142.83 o
  -7   3  18       5145.65       4958.70        65.34 o
  -6   3  18       4507.27       4573.88        61.55 o
  -5   3  18       2626.00       2464.80        41.81 o
  -4   3  18         54.66         63.89        17.93 o
  -3   3  18        279.06        299.12        20.46 o
  -2   3  18         11.10        -12.83        16.95 o
  -1   3  18       3485.43       3467.22        51.24 o
   0   3  18         12.70        134.35        18.67 o
   1   3  18       5598.66       5773.36        69.35 o
   2   3  18         87.48         78.90        19.62 o
   3   3  18         88.53         89.23        20.05 o
   4   3  18       3951.75       4055.66        58.69 o
   5   3  18       1238.49       1324.12        39.89 o
   6   3  18       4829.34       4889.13        68.07 o
   7   3  18       3764.91       3832.13        59.06 o
   8   3  18        657.60        703.99        29.83 o
   9   3  18       1665.57       1813.92        43.35 o
  10   3  18        157.93        193.33        28.74 o
  11   3  18        335.87        317.32        30.90 o
  12   3  18         58.95         71.77        39.19 o
 -18   4  18         98.18         92.97        34.12 o
 -17   4  18        522.30        556.30        39.05 o
 -16   4  18        167.35        214.75        34.57 o
 -15   4  18        240.35        199.82        29.76 o
 -14   4  18        209.39        170.15        28.64 o
 -13   4  18        626.11        651.58        36.68 o
 -12   4  18       2576.40       2514.38        58.46 o
 -11   4  18       3129.93       2977.25        57.67 o
 -10   4  18       1472.01       1531.12        35.94 o
  -9   4  18       1301.31       1344.19        33.42 o
  -8   4  18        118.57        124.02        20.20 o
  -7   4  18       3362.83       3391.71        51.92 o
  -6   4  18       8404.29       8248.80        97.85 o
  -5   4  18       8971.39       8852.33       137.56 o
  -4   4  18       2994.21       2887.33        47.00 o
  -3   4  18       2021.31       1835.85        37.92 o
  -2   4  18       1330.61       1346.08        32.79 o
  -1   4  18         29.42         25.09        21.03 o
   0   4  18       2325.39       2316.25        48.98 o
   1   4  18        733.92        757.66        29.54 o
   2   4  18        390.14        377.31        25.69 o
   3   4  18       3400.12       3351.27        53.09 o
   4   4  18       2134.08       2119.71        42.49 o
   5   4  18       2463.98       2364.14        45.52 o
   6   4  18       2449.03       2557.28        53.31 o
   7   4  18         56.48         54.34        23.56 o
   8   4  18       1089.88       1020.31        34.26 o
   9   4  18        305.63        338.52        30.12 o
  10   4  18        252.91        218.23        30.41 o
  11   4  18       1927.62       1892.62        76.98 o
 -17   5  18          8.42          0.72        31.29 o
 -16   5  18       1208.67       1214.66        45.12 o
 -15   5  18       2867.68       2904.74        62.07 o
 -14   5  18          5.24         22.19        28.55 o
 -13   5  18       2270.98       2356.85        55.04 o
 -12   5  18       1035.07       1020.41        45.90 o
 -11   5  18          0.83         20.54        26.02 o
 -10   5  18        783.13        776.88        34.56 o
  -9   5  18        622.58        636.07        31.84 o
  -8   5  18        576.07        522.91        25.72 o
  -7   5  18        107.42        101.21        24.92 o
  -6   5  18       2057.66       2161.63        42.33 o
  -5   5  18       1189.99       1245.26        33.00 o
  -4   5  18       3674.22       3503.10        54.22 o
  -3   5  18       4046.57       4043.02        59.06 o
  -2   5  18        124.17        186.31        24.51 o
  -1   5  18         49.04         88.70        23.24 o
   0   5  18       2461.83       2705.72        54.88 o
   1   5  18         21.27        -16.28        22.50 o
   2   5  18       2399.32       2490.52        49.33 o
   3   5  18         43.24         31.56        23.22 o
   4   5  18       2857.60       2803.13        53.43 o
   5   5  18         35.45         20.58        24.60 o
   6   5  18        102.92         75.17        24.35 o
   7   5  18       1818.10       1799.48        48.29 o
   8   5  18         36.86         20.63        25.30 o
   9   5  18       4714.86       4965.47        96.43 o
  10   5  18       2329.48       2463.27        60.39 o
 -16   6  18       1747.84       1931.46        65.16 o
 -15   6  18        619.13        637.45        38.68 o
 -14   6  18       5906.14       6128.76        97.19 o
 -13   6  18       1079.98       1102.00        42.56 o
 -12   6  18       2230.28       2355.42        62.03 o
 -11   6  18        342.30        352.63        32.26 o
 -10   6  18         19.40         61.34        28.02 o
  -9   6  18       2545.05       2627.37        56.87 o
  -8   6  18         43.29         84.74        28.03 o
  -7   6  18       2475.22       2483.77        47.34 o
  -6   6  18        712.23        690.69        28.84 o
  -5   6  18        176.13        150.81        23.44 o
  -4   6  18       3634.21       3716.88        72.25 o
  -3   6  18       2137.61       2126.83        47.67 o
  -2   6  18       2501.82       2699.12        53.13 o
  -1   6  18        700.80        703.19        32.40 o
   0   6  18         20.82        -17.54        25.70 o
   1   6  18        295.26        230.21        26.82 o
   2   6  18         50.99         89.63        26.12 o
   3   6  18         80.23        101.92        25.98 o
   4   6  18         14.77         67.09        26.35 o
   5   6  18        893.34        921.30        36.26 o
   6   6  18         40.50        146.63        28.16 o
   7   6  18       1093.52       1109.86        43.08 o
   8   6  18       3477.92       3602.08        77.52 o
   9   6  18         84.23         94.62        33.43 o
 -14   7  18        977.99       1050.76        45.17 o
 -13   7  18       3666.48       3792.62        74.31 o
 -12   7  18        141.73        154.04        39.33 o
 -11   7  18       5518.65       5571.09        90.96 o
 -10   7  18        340.53        326.89        33.73 o
  -9   7  18        159.31        142.25        30.97 o
  -8   7  18        594.80        643.34        36.08 o
  -7   7  18       1606.22       1673.24        47.60 o
  -6   7  18        122.34        155.74        33.02 o
  -5   7  18       7063.27       7111.49        97.27 o
  -4   7  18         98.71        133.42        27.47 o
  -3   7  18       2494.60       2583.50        54.33 o
  -2   7  18        432.69        412.44        30.72 o
  -1   7  18        546.23        556.05        34.30 o
   0   7  18        200.57        210.70        40.90 o
   1   7  18        145.34        118.67        27.72 o
   2   7  18        575.53        586.48        33.52 o
   3   7  18        555.49        507.22        56.04 o
   4   7  18        355.59        289.16        30.78 o
   5   7  18        185.35        195.14        30.41 o
   6   7  18        257.61        285.54        34.64 o
   7   7  18         34.40         76.26        36.17 o
 -11   8  18        151.18        174.58        37.60 o
 -10   8  18        992.64        978.28        43.95 o
  -9   8  18        182.43        207.08        34.20 o
  -8   8  18         56.65         59.49        35.40 o
  -7   8  18        217.52        267.68        37.45 o
  -6   8  18       1520.84       1544.97        52.94 o
  -5   8  18         90.30        114.44        34.68 o
  -4   8  18       2697.36       2747.94        57.93 o
  -3   8  18        947.63        930.43        38.68 o
  -2   8  18        681.54        667.85        35.98 o
  -1   8  18         86.73         95.47        29.63 o
   0   8  18         64.15         75.20        30.91 o
   1   8  18       1917.78       2015.74        54.95 o
   2   8  18        217.00        194.44        31.23 o
   3   8  18         71.73         44.48        30.11 o
   4   8  18         74.60         65.25        33.43 o
  -4   9  18         95.80        104.48        53.04 o
  -3   9  18       1582.17       1613.74        79.26 o
 -19   0  19       4799.82       4966.93       128.19 o
 -17   0  19       1348.92       1400.16        66.21 o
 -15   0  19       2864.48       2817.95        65.48 o
 -13   0  19       3652.43       3649.94        73.77 o
 -11   0  19        357.34        344.01        29.29 o
  -9   0  19        262.20        289.46        28.63 o
  -7   0  19        735.22        713.01        31.70 o
  -5   0  19      12967.85      13251.05       193.09 o
  -3   0  19      24632.55      24041.16       377.55 o
  -1   0  19       1338.80       1451.23        39.79 o
   1   0  19       9962.56      10183.86       156.02 o
   3   0  19       5630.14       5764.03       111.71 o
   5   0  19        248.38        241.57        42.28 o
   7   0  19       1181.57       1209.49        62.38 o
   9   0  19        113.98        110.91        46.25 o
  11   0  19         10.74        -28.72        47.58 o
 -19   1  19         36.09         41.50        31.61 o
 -18   1  19        205.19        245.67        33.35 o
 -17   1  19       3355.05       3403.16        64.33 o
 -16   1  19        923.09        957.60        34.08 o
 -15   1  19       4536.81       4559.51        75.68 o
 -14   1  19        409.90        377.22        24.30 o
 -13   1  19        166.46        151.84        20.13 o
 -12   1  19        522.38        542.71        23.21 o
 -11   1  19       1142.24       1144.94        35.27 o
 -10   1  19        273.35        289.54        21.35 o
  -9   1  19        814.57        794.20        25.74 o
  -8   1  19       1457.98       1383.62        30.98 o
  -7   1  19       1415.60       1311.29        37.06 o
  -6   1  19       6710.38       6418.93        78.80 o
  -5   1  19       7854.47       7487.34        83.96 o
  -4   1  19       2750.96       2730.63        34.72 o
  -3   1  19        302.84        291.43        14.74 o
  -2   1  19       1807.54       1825.22        27.45 o
  -1   1  19       8909.67       8929.96        89.29 o
   0   1  19         13.24          0.59        16.18 o
   1   1  19        119.64        134.72        20.80 o
   2   1  19       5026.10       5230.88        73.15 o
   3   1  19       1284.27       1320.01        38.40 o
   4   1  19       2344.80       2340.77        50.77 o
   5   1  19         29.93         12.23        24.38 o
   6   1  19       3066.76       3164.29        66.36 o
   7   1  19        385.70        444.05        44.96 o
   8   1  19        714.71        777.02        40.35 o
   9   1  19        179.99        124.35        32.62 o
  10   1  19        880.12        959.35        74.66 o
  11   1  19        114.93        180.37        35.94 o
  12   1  19        189.13        235.47        38.14 o
 -19   2  19         37.79         33.79        35.97 o
 -18   2  19       3616.30       3692.80        81.24 o
 -17   2  19        955.33        817.70        36.87 o
 -16   2  19       2753.46       2703.28        62.27 o
 -15   2  19        105.53        101.08        29.02 o
 -14   2  19       1766.97       1777.29        50.71 o
 -13   2  19       2378.96       2266.79        58.99 o
 -12   2  19       2218.34       2104.60        44.44 o
 -11   2  19       1333.07       1300.69        32.46 o
 -10   2  19       1205.22       1187.14        31.02 o
  -9   2  19       5390.81       5210.63        68.14 o
  -8   2  19         90.43         69.24        19.04 o
  -7   2  19       9413.07       9160.21       100.91 o
  -6   2  19        343.18        329.14        22.84 o
  -5   2  19        629.77        632.16        23.10 o
  -4   2  19         11.96          5.56        16.53 o
  -3   2  19         96.28         85.24        17.39 o
  -2   2  19         14.11        -16.41        16.41 o
  -1   2  19        104.23        106.00        18.80 o
   0   2  19        146.08        141.53        17.92 o
   1   2  19         94.91         96.15        19.30 o
   2   2  19        141.24        155.19        20.36 o
   3   2  19        663.68        726.95        26.75 o
   4   2  19       1267.77       1275.52        32.87 o
   5   2  19       3622.37       3758.07        57.02 o
   6   2  19        432.89        395.93        27.71 o
   7   2  19       3547.40       3739.34        67.99 o
   8   2  19        401.09        382.85        35.22 o
   9   2  19        272.46        285.31        50.04 o
  10   2  19        905.24        933.78        45.04 o
  11   2  19       2742.76       2822.35        70.07 o
  12   2  19        355.27        380.15        40.25 o
 -19   3  19       1759.31       1729.69        61.65 o
 -18   3  19         11.58         -3.69        31.75 o
 -17   3  19       3244.29       3175.15        69.86 o
 -16   3  19        323.91        290.86        36.98 o
 -15   3  19       1181.98       1188.76        44.84 o
 -14   3  19        717.50        736.81        38.07 o
 -13   3  19       2102.89       2195.36        50.97 o
 -12   3  19        133.46        190.98        29.31 o
 -11   3  19       7694.65       7622.13        92.86 o
 -10   3  19         31.86         37.73        20.19 o
  -9   3  19       2387.09       2401.35        43.79 o
  -8   3  19         90.25         79.07        20.05 o
  -7   3  19       7531.76       7296.76        88.61 o
  -6   3  19       4602.44       4656.87        66.10 o
  -5   3  19       4026.78       3927.41        56.53 o
  -4   3  19       5871.87       5751.09        73.27 o
  -3   3  19         47.16         34.07        18.53 o
  -2   3  19       1231.74       1271.31        34.78 o
  -1   3  19        391.55        408.79        22.84 o
   0   3  19       1952.77       1908.76        44.92 o
   1   3  19        146.30        130.13        26.02 o
   2   3  19       4781.43       4764.44        65.12 o
   3   3  19       3535.10       3520.61        54.23 o
   4   3  19       1459.72       1531.83        37.00 o
   5   3  19       4753.22       4780.30        67.52 o
   6   3  19        693.26        724.74        29.99 o
   7   3  19         36.03         60.21        23.72 o
   8   3  19         29.32         19.07        24.28 o
   9   3  19       2397.04       2523.92        60.20 o
  10   3  19         37.95        -32.49        32.49 o
  11   3  19        365.71        317.93        43.47 o
 -18   4  19       2213.14       2074.06        70.52 o
 -17   4  19        565.73        602.91        40.82 o
 -16   4  19       5207.38       5373.77        95.42 o
 -15   4  19         50.10         65.59        28.89 o
 -14   4  19       2346.94       2380.44        55.72 o
 -13   4  19        538.77        571.32        33.02 o
 -12   4  19        551.58        603.13        32.80 o
 -11   4  19        138.95        143.50        34.32 o
 -10   4  19         12.70         28.38        22.57 o
  -9   4  19       3390.84       3279.10        52.65 o
  -8   4  19        218.70        177.75        22.15 o
  -7   4  19        407.43        372.06        23.96 o
  -6   4  19         10.15        -10.74        19.59 o
  -5   4  19       4391.95       4399.54        61.97 o
  -4   4  19        463.52        550.51        25.52 o
  -3   4  19       3494.10       3472.15        58.26 o
  -2   4  19       1512.54       1623.25        39.87 o
  -1   4  19        351.94        351.87        25.92 o
   0   4  19        994.16       1033.42        39.47 o
   1   4  19       5637.71       5531.55        78.34 o
   2   4  19          0.37         20.24        22.67 o
   3   4  19       5213.62       5159.26        75.46 o
   4   4  19        614.36        598.34        28.48 o
   5   4  19        141.23        138.45        24.03 o
   6   4  19       1653.75       1645.02        40.66 o
   7   4  19        163.57        166.79        25.85 o
   8   4  19         82.01         76.07        25.99 o
   9   4  19         20.89          0.40        26.03 o
  10   4  19        267.82        259.56        34.81 o
 -17   5  19       4328.58       4613.12       220.50 o
 -16   5  19        341.58        369.62        35.30 o
 -15   5  19       3347.59       3360.92        68.40 o
 -14   5  19        251.08        263.00        32.46 o
 -13   5  19        913.50        923.04        38.98 o
 -12   5  19       1563.28       1522.10        45.37 o
 -11   5  19        375.27        404.39        31.89 o
 -10   5  19       1131.92       1128.21        51.87 o
  -9   5  19        851.94        777.76        34.93 o
  -8   5  19         10.75         11.54        23.61 o
  -7   5  19       1059.33       1111.67        32.73 o
  -6   5  19        701.17        710.38        28.45 o
  -5   5  19        125.07        126.52        27.45 o
  -4   5  19          2.84        -20.57        20.57 o
  -3   5  19       2227.97       2246.14        47.77 o
  -2   5  19        169.51        135.98        25.06 o
  -1   5  19       4946.53       4983.14        74.30 o
   0   5  19          1.35        -13.56        27.18 o
   1   5  19        695.62        764.51        34.89 o
   2   5  19        849.72        835.79        33.93 o
   3   5  19        359.02        358.09        28.44 o
   4   5  19       2681.56       2751.30        61.30 o
   5   5  19       2035.54       2127.79        49.22 o
   6   5  19        594.81        589.62        32.72 o
   7   5  19       1712.11       1672.93        42.59 o
   8   5  19        694.53        634.60        32.89 o
   9   5  19        139.82        184.58        33.76 o
 -15   6  19        677.39        698.48        40.52 o
 -14   6  19        111.32        128.44        33.32 o
 -13   6  19       1674.31       1641.12        49.79 o
 -12   6  19        610.74        648.89        41.23 o
 -11   6  19       1830.33       1799.79        50.12 o
 -10   6  19        300.76        346.88        32.80 o
  -9   6  19       1362.55       1394.99        43.89 o
  -8   6  19       2068.25       2121.30        52.17 o
  -7   6  19          5.76          2.57        23.04 o
  -6   6  19       6084.63       6058.53        80.66 o
  -5   6  19        613.56        651.76        32.32 o
  -4   6  19       2184.56       2339.62        63.70 o
  -3   6  19        384.59        387.05        35.23 o
  -2   6  19         11.27        -24.57        24.57 o
  -1   6  19         19.91         30.14        25.51 o
   0   6  19        379.37        361.00        31.61 o
   1   6  19          1.46        -13.18        25.15 o
   2   6  19       2274.35       2496.08        53.03 o
   3   6  19       2223.83       2240.15        67.04 o
   4   6  19       4171.75       4271.84        77.34 o
   5   6  19        515.95        536.84        40.85 o
   6   6  19       1080.36       1080.32        39.93 o
   7   6  19       1639.86       1538.10        64.52 o
   8   6  19        477.64        476.38        73.68 o
 -13   7  19         73.67         72.08        36.30 o
 -12   7  19        890.05        842.43        45.37 o
 -11   7  19         43.73         41.34        32.48 o
 -10   7  19       5131.33       5098.63        85.81 o
  -9   7  19        587.49        590.70        36.86 o
  -8   7  19       6393.81       6343.29        97.57 o
  -7   7  19       2471.65       2368.14        68.32 o
  -6   7  19         56.81         33.62        32.41 o
  -5   7  19       2767.20       2911.60        58.16 o
  -4   7  19       1804.94       1847.03        47.83 o
  -3   7  19        571.74        631.28        49.38 o
  -2   7  19         31.42         20.62        27.33 o
  -1   7  19        351.96        360.65        31.56 o
   0   7  19       1800.99       1847.14        51.32 o
   1   7  19        271.98        333.63        33.45 o
   2   7  19       1497.71       1519.38        44.29 o
   3   7  19       1892.12       2008.44        51.01 o
   4   7  19          5.17         23.97        29.24 o
   5   7  19        248.48        291.85        33.11 o
  -9   8  19       3434.21       3544.88        86.87 o
  -8   8  19          6.04        -16.43        35.23 o
  -7   8  19        960.75       1003.68        47.60 o
  -6   8  19        303.66        292.97        38.08 o
  -5   8  19        638.83        692.90        43.72 o
  -4   8  19         50.09         37.06        32.21 o
  -3   8  19        116.53         57.64        30.00 o
  -2   8  19        305.36        259.58        32.29 o
  -1   8  19          0.62          7.31        29.54 o
   0   8  19         20.87        -22.28        29.96 o
   1   8  19        150.38        128.85        33.34 o
   2   8  19        920.95        928.79        44.80 o
 -18   0  20          3.71         -4.98        44.15 o
 -16   0  20        973.03       1130.21        61.36 o
 -14   0  20         61.95         32.61        28.68 o
 -12   0  20        487.32        420.73        35.77 o
 -10   0  20        550.44        610.27        35.68 o
  -8   0  20       4581.50       4658.37       122.30 o
  -6   0  20        573.80        533.36        43.26 o
  -4   0  20      21688.88      21873.36       346.81 o
  -2   0  20      39115.71      38386.73       592.36 o
   0   0  20      12356.59      12286.58       303.71 o
   2   0  20       1017.56       1014.46        45.59 o
   4   0  20       5842.09       6031.05       138.38 o
   6   0  20       1292.98       1354.71        65.96 o
   8   0  20        760.02        728.65        58.03 o
  10   0  20         15.36         33.82        48.09 o
 -19   1  20         15.49         29.82        36.62 o
 -18   1  20        664.46        597.58        43.37 o
 -17   1  20        181.85        162.06        35.66 o
 -16   1  20         33.30          6.95        26.91 o
 -15   1  20         12.02         57.21        26.33 o
 -14   1  20       2334.54       2429.28        49.07 o
 -13   1  20       1930.72       1863.98        43.82 o
 -12   1  20       1480.95       1563.32        39.53 o
 -11   1  20       5372.85       5218.70        79.84 o
 -10   1  20        603.43        632.50        28.09 o
  -9   1  20       4874.00       4955.38        70.88 o
  -8   1  20        771.50        828.99        29.19 o
  -7   1  20         58.89         35.30        18.46 o
  -6   1  20       1766.18       1792.80        47.97 o
  -5   1  20       6879.70       6659.36        81.53 o
  -4   1  20       2912.35       2909.79        46.34 o
  -3   1  20      12011.11      11958.88       141.84 o
  -2   1  20         73.72         80.31        18.90 o
  -1   1  20       5425.03       5408.82        75.08 o
   0   1  20       3007.85       2941.02        51.18 o
   1   1  20       4106.15       4204.98        63.63 o
   2   1  20       3447.16       3344.92        55.69 o
   3   1  20        165.39        134.35        26.85 o
   4   1  20        179.34        170.21        26.69 o
   5   1  20       2527.73       2593.23        60.67 o
   6   1  20        301.07        250.87        32.43 o
   7   1  20       2057.44       2159.22        58.82 o
   8   1  20        574.64        592.08        40.99 o
   9   1  20          1.68         31.04        32.81 o
  10   1  20       1552.24       1623.46        54.78 o
  11   1  20         17.23         13.81        35.00 o
 -18   2  20        324.58        356.58        39.99 o
 -17   2  20         85.98         83.81        31.56 o
 -16   2  20       2880.41       2964.58        66.08 o
 -15   2  20        512.53        563.83        35.96 o
 -14   2  20         82.36         62.44        28.85 o
 -13   2  20        493.87        431.03        29.94 o
 -12   2  20       6578.71       6674.23        89.73 o
 -11   2  20        183.01        168.91        24.26 o
 -10   2  20       5482.42       5642.60        73.64 o
  -9   2  20       1062.69       1068.67        30.49 o
  -8   2  20        627.19        637.49        25.87 o
  -7   2  20       6508.87       6456.04        82.61 o
  -6   2  20       4563.58       4354.30        60.31 o
  -5   2  20        344.82        358.21        22.15 o
  -4   2  20       7294.02       7275.03        95.47 o
  -3   2  20        344.08        362.79        22.19 o
  -2   2  20       1103.66       1106.77        29.94 o
  -1   2  20        117.66         85.30        19.60 o
   0   2  20       1166.19       1199.71        29.45 o
   1   2  20         19.41        -17.13        20.42 o
   2   2  20       5860.91       5899.60        81.33 o
   3   2  20       2364.42       2458.97        48.37 o
   4   2  20          4.00         -6.30        24.76 o
   5   2  20       6686.07       6856.27       100.53 o
   6   2  20       4376.35       4459.81        83.16 o
   7   2  20       2427.81       2558.27        63.04 o
   8   2  20       2083.85       2136.35        59.60 o
   9   2  20        824.71        805.32        43.26 o
  10   2  20         51.18         42.83        34.79 o
  11   2  20        604.23        640.80        44.01 o
 -18   3  20        506.42        492.24        38.99 o
 -17   3  20         20.90         -3.74        31.88 o
 -16   3  20        248.14        303.59        35.14 o
 -15   3  20         47.25         66.49        31.09 o
 -14   3  20        532.70        517.24        36.38 o
 -13   3  20        583.30        668.20        36.86 o
 -12   3  20         14.67         37.27        25.96 o
 -11   3  20       2012.37       1942.57        44.41 o
 -10   3  20       1083.25       1075.61        31.59 o
  -9   3  20       2852.88       2808.68        48.15 o
  -8   3  20       3707.68       3690.94        55.49 o
  -7   3  20       2961.58       3060.05        50.10 o
  -6   3  20       2753.68       2655.72        45.90 o
  -5   3  20         96.54         82.29        20.49 o
  -4   3  20       1015.06       1057.65        30.28 o
  -3   3  20       6926.68       7034.50        86.79 o
  -2   3  20        441.52        390.69        23.78 o
  -1   3  20       4301.09       4356.25        66.40 o
   0   3  20       1991.69       2007.90        52.11 o
   1   3  20        295.82        236.39        26.54 o
   2   3  20        131.05        122.76        24.63 o
   3   3  20       2051.46       2098.81        51.76 o
   4   3  20       9587.27       9547.59       113.07 o
   5   3  20       3143.85       3281.45        54.92 o
   6   3  20       5978.24       6187.97        82.38 o
   7   3  20         50.59         15.03        26.48 o
   8   3  20        849.73        862.65        43.44 o
   9   3  20        311.47        366.40        44.88 o
  10   3  20         32.36         40.84        34.88 o
 -17   4  20        136.40         99.26        35.36 o
 -16   4  20        298.90        388.11        37.85 o
 -15   4  20        105.95        100.79        33.28 o
 -14   4  20         73.50        122.07        32.36 o
 -13   4  20       2437.38       2471.96        67.50 o
 -12   4  20        221.57        243.69        29.70 o
 -11   4  20        304.56        335.38        29.80 o
 -10   4  20       1192.68       1156.89        36.13 o
  -9   4  20         11.57         45.00        21.80 o
  -8   4  20       5283.22       5198.99        71.03 o
  -7   4  20       1516.02       1586.48        37.70 o
  -6   4  20       1365.76       1409.02        35.59 o
  -5   4  20       3606.80       3601.49        55.48 o
  -4   4  20        350.72        358.63        24.38 o
  -3   4  20        697.60        674.64        27.93 o
  -2   4  20       7799.09       8079.42       148.87 o
  -1   4  20        114.21         98.77        24.25 o
   0   4  20       1295.19       1354.47        38.46 o
[truncated: 40,203 more chars]
